# Supplementary material for: Metamorphic gene regulation programs in Xenopus tropicalis tadpole brain
Source: PLoS One. 2023 Jun 29;18(6):e0287858. doi: 10.1371/journal.pone.0287858 (PMC10310023; doi:10.1371/journal.pone.0287858)
Supplement: S1 Table — (XLSX) [file pone.0287858.s004.xlsx]

## Sheet: Notes
Supplemental Table 1: RNA sequencing data
Experiment 1: RNAseq analysis of gene expression changes in X. tropicalis tadpole brain (diencephalon: preoptic area, thalamus and hypothalamus) at four stages of metamorphosis
The experiment was conducted by Y. Kyono, data analyzed by C. Sifuentes, organized by R. Denver
GEO accession #GSE139267	DNA methylation dynamics underlie metamorphic gene regulation programs in Xenopus tadpole brain
	Publication: Developmental Biology 462(2):180-196, doi: 10.1016/j.ydbio.2020.03.013 PMID:32240642
Experiment 2: RNAseq analysis of gene expression changes in the brain (diencephalon: preoptic area, thalamus and hypothalamus) of premetamorphic X. tropicalis tadpoles treated with vehicle or T3 (5 nM) for 16 hr
The experiment was conducted by L. Wen, data analyzed by C. Sifuentes, organized by R. Denver
GEO accession #GSE130816	Thyroid hormone receptor alpha is required for thyroid hormone-dependent neural cell proliferation during tadpole metamorphosis
	Publication: Frontiers in Endocrinology 10:396 doi: 10.3389/fendo.2019.00396 PMID:31316462
Note that we decided to not use the analysis from Bowtie mapping because this removes so-called duplicate reads.
Because we only did single end sequencing (as opposed to paired-end sequencing) we cannot determine which reads are actual duplicates.
Bowtie mapping resulted in the removal of 60% of the reads. It is likely that the majority of these are reads that correspond to unique RNA molecules, not duplicates.
We are therefore using Rsem mapping which does not remove duplicates.
For this dataset we set the cutoff at p<0.05 for the false discovery rate (FDR) adjusted p value (padj).
Data in sheets are sorted by Log2fold change.
For developmental staging we used the Nieuwkoop-Faber (NF) normal table.		NF50 - premetamorphosis, NF56 - preometamorphosis, NF62 - metamorphic climax, NF66 - completion of metamorphosis (juvenile frog)
		# differentially expressed				# differentially expressed
Experiment 1: Developmental analysis		genes				genes with annotation
Comparison	NF Stages	All	Up	Down		All	Up	Down	Notes
Premetamorphosis vs prometamorphosis	NF50 to NF56	1573	507	1066		1541	490	1051	Subset of genes that change expression from premetamorphosis to prometamorphosis
Prometamorphosis vs metamorphic climax	NF56 to NF62	1713	907	806		1676	893	783	Subset of genes that change expression from prometamorphosis to metamorphic climax
Metamorphic climax vs metamorphic frog	NF62 to NF66	364	168	196		354	158	196	Subset of genes that change expression from metamorphic climax to the completion of metamorphosis (juvenile frog)
Prometamorphosis vs metamorphic frog	NF56 to NF66	1953	1043	910		1902	1012	890	Subset of genes that change expression between the prometamorphic tadpole and the juvenile frog
Premetamorphosis vs metamorphic climax	NF50 to NF62	4005	1812	2193		3952	1812	2140	All genes that change expression from premetamorphosis to metamorphic climax
Premetamorphosis vs metamorphic frog	NF50 to NF66	4185	1923	2262		4084	1866	2218	All genes that change expression from premetamorphosis to the completion of metamorphosis (juvenile frog)
	# unique genes regulated
	during metamorphosis:	5561	These are the unique genes that change their mRNA levels in one or more of the pair-wise developmental interval comparisons. Not all of these genes are annotated.
		# differentially expressed				# differentially expressed
Experiment 2: T3 treatment		genes				genes with annotation
		Total	Up	Down		All	Up	Down
		2678	1396	1282		2613	1378	1235
Genes with ENSEMBL IDs but no gene name or symbol represent annotated genes that do not have a counterpart in the human or mouse genome.
Genes with no ENSEMBL IDs represent novel transcription units found by RNA-Seq + RNA-PET, but missed in the original annotation.
# protein coding genes in X. tropicalis:	21000	(approximate)

## Sheet: NF50 to NF56 (all)
Comparison: NF50 to NF56 all genes
ensembl	id	baseMean	log2FoldChange	lfcSE	stat	pvalue	padj	Condition	Control	Call	Comparison	description
ENSXETG00000025664	hba1	546.27	1.69255	0.334271	5.06342	4.11811e-07	1.88243e-05	NF56	NF50	YES	NF56 vs NF50	hemoglobin subunit alpha 1 [Source:Xenbase;Acc:XB-GENE-478141]
ENSXETG00000000624	serpinb1	84.7242	1.68093	0.203873	8.24498	1.65183e-16	5.53717e-14	NF56	NF50	YES	NF56 vs NF50	serpin family B member 1 [Source:Xenbase;Acc:XB-GENE-1217264]
ENSXETG00000021993	hoxb8	7.38942	1.5916	0.319412	4.98291	6.26358e-07	2.66936e-05	NF56	NF50	YES	NF56 vs NF50	homeobox B8 [Source:Xenbase;Acc:XB-GENE-990961]
ENSXETG00000025667	hbg1	572.777	1.5544	0.342742	4.5352	5.755e-06	0.000185836	NF56	NF50	YES	NF56 vs NF50	hemoglobin subunit gamma 1 [Source:Xenbase;Acc:XB-GENE-5912896]
ENSXETG00000035511	apoe	445.237	1.52485	0.180533	8.44639	3.00451e-17	1.20859e-14	NF56	NF50	YES	NF56 vs NF50	apolipoprotein E [Source:NCBI gene (formerly Entrezgene);Acc:394678]
ENSXETG00000031895		59.1214	1.46537	0.290829	5.03859	4.68977e-07	2.08947e-05	NF56	NF50	YES	NF56 vs NF50
ENSXETG00000004097	hspa1a	83.3893	1.44314	0.323297	4.46383	8.05065e-06	0.000247478	NF56	NF50	YES	NF56 vs NF50	heat shock protein family A (Hsp70) member 1A [Source:Xenbase;Acc:XB-GENE-5842877]
ENSXETG00000011260	arhgap45	316.942	1.37836	0.188987	7.29339	3.0225e-13	5.06593e-11	NF56	NF50	YES	NF56 vs NF50	Rho GTPase activating protein 45 [Source:Xenbase;Acc:XB-GENE-990078]
ENSXETG00000031093		60.3463	1.36377	0.262825	5.18889	2.11553e-07	1.04142e-05	NF56	NF50	YES	NF56 vs NF50
ENSXETG00000040105		49.9866	1.34687	0.300269	4.48556	7.27243e-06	0.000225525	NF56	NF50	YES	NF56 vs NF50
ENSXETG00000016466	XB5894692	11.9205	1.32445	0.349793	3.78639	0.000152853	0.00296422	NF56	NF50	YES	NF56 vs NF50	provisional ortholog of alpha-2-glycoprotein 1, zinc-binding [Source:Xenbase;Acc:XB-GENE-5894693]
ENSXETG00000002864		228.973	1.30061	0.183964	7.06993	1.55016e-12	2.16086e-10	NF56	NF50	YES	NF56 vs NF50
ENSXETG00000034297	usp18	32.2844	1.29075	0.326726	3.95055	7.79715e-05	0.0017046	NF56	NF50	YES	NF56 vs NF50	ubiquitin specific peptidase 18 [Source:NCBI gene (formerly Entrezgene);Acc:100486062]
ENSXETG00000034601	TMEM158	118.321	1.27393	0.332588	3.83035	0.000127959	0.00256834	NF56	NF50	YES	NF56 vs NF50	transmembrane protein 158 [Source:HGNC Symbol;Acc:HGNC:30293]
ENSXETG00000007393	gpnmb	69.1075	1.23711	0.22922	5.39704	6.77475e-08	3.74046e-06	NF56	NF50	YES	NF56 vs NF50	glycoprotein nmb [Source:Xenbase;Acc:XB-GENE-983263]
ENSXETG00000039440	sbf2	59.4414	1.22872	0.265636	4.62555	3.73603e-06	0.000129876	NF56	NF50	YES	NF56 vs NF50	zinc finger protein 816 [Source:NCBI gene (formerly Entrezgene);Acc:100496042]
ENSXETG00000034838		1128.09	1.22089	0.211571	5.77057	7.90037e-09	5.17345e-07	NF56	NF50	YES	NF56 vs NF50
ENSXETG00000021818	ifit5	255.054	1.20112	0.20538	5.8483	4.96635e-09	3.42751e-07	NF56	NF50	YES	NF56 vs NF50	interferon induced protein with tetratricopeptide repeats 5 [Source:Xenbase;Acc:XB-GENE-5842099]
ENSXETG00000037689		10.1597	1.19505	0.350457	3.40998	0.000649684	0.00934311	NF56	NF50	YES	NF56 vs NF50	PDZ and LIM domain 2 (mystique) [Source:NCBI gene (formerly Entrezgene);Acc:100488396]
ENSXETG00000002823	ryr1	155.072	1.17072	0.212218	5.51659	3.4564e-08	2.05328e-06	NF56	NF50	YES	NF56 vs NF50	ryanodine receptor 1 (skeletal) [Source:Xenbase;Acc:XB-GENE-1013509]
ENSXETG00000011877	cd74	752.074	1.16872	0.280083	4.17275	3.00943e-05	0.00076342	NF56	NF50	YES	NF56 vs NF50	CD74 molecule [Source:Xenbase;Acc:XB-GENE-922847]
ENSXETG00000035200		9.51678	1.15968	0.348088	3.33157	0.000863587	0.0117246	NF56	NF50	YES	NF56 vs NF50	testis-expressed protein 52 [Source:NCBI gene (formerly Entrezgene);Acc:101730721]
ENSXETG00000040091	hla-dra	21.1536	1.15468	0.340031	3.39582	0.000684236	0.00975036	NF56	NF50	YES	NF56 vs NF50
ENSXETG00000036111	wipi2	30.4709	1.14264	0.30103	3.79577	0.000147186	0.00287811	NF56	NF50	YES	NF56 vs NF50	retinitis pigmentosa 1 like 1 [Source:NCBI gene (formerly Entrezgene);Acc:101733935]
ENSXETG00000034043	id2	8.09535	1.12711	0.349108	3.22853	0.00124427	0.0158105	NF56	NF50	YES	NF56 vs NF50	HLA class II histocompatibility antigen, DM beta chain [Source:NCBI gene (formerly Entrezgene);Acc:100495183]
ENSXETG00000039972	gpbp1l1	334.027	1.12269	0.166239	6.75346	1.44358e-11	1.61302e-09	NF56	NF50	YES	NF56 vs NF50
ENSXETG00000003560	znfx1.2	91.6051	1.12127	0.251493	4.45844	8.25579e-06	0.000251587	NF56	NF50	YES	NF56 vs NF50	zinc finger, NFX1-type containing 1, gene 2 [Source:Xenbase;Acc:XB-GENE-5996127]
ENSXETG00000021534	fgf5	11.5253	1.11798	0.348729	3.20587	0.00134656	0.0168517	NF56	NF50	YES	NF56 vs NF50	fibroblast growth factor 5 [Source:Xenbase;Acc:XB-GENE-482346]
ENSXETG00000040077	SHISA2	137.818	1.11291	0.259156	4.29437	1.75194e-05	0.000485541	NF56	NF50	YES	NF56 vs NF50	shisa family member 2 [Source:NCBI gene (formerly Entrezgene);Acc:100497602]
ENSXETG00000026873	trpm8	188.273	1.06194	0.223729	4.74653	2.06938e-06	7.81095e-05	NF56	NF50	YES	NF56 vs NF50	transient receptor potential cation channel, subfamily M, member 8 [Source:NCBI gene (formerly Entrezgene);Acc:100302008]
ENSXETG00000038671		349.047	1.05336	0.200147	5.26294	1.41773e-07	7.31143e-06	NF56	NF50	YES	NF56 vs NF50
ENSXETG00000032089	spef1	81.691	1.04706	0.233719	4.48	7.46433e-06	0.000230461	NF56	NF50	YES	NF56 vs NF50	sperm flagellar 1 [Source:NCBI gene (formerly Entrezgene);Acc:100492226]
ENSXETG00000030600	pga4	65.5577	1.04324	0.296886	3.51394	0.000441514	0.00688381	NF56	NF50	YES	NF56 vs NF50
ENSXETG00000037474	cfap221	52.8025	1.02719	0.286896	3.58036	0.000343117	0.00564999	NF56	NF50	YES	NF56 vs NF50
ENSXETG00000000993	slc45a3	131.304	1.02401	0.206868	4.95005	7.41934e-07	3.11812e-05	NF56	NF50	YES	NF56 vs NF50	solute carrier family 45 member 3 [Source:Xenbase;Acc:XB-GENE-492251]
ENSXETG00000000128		9.46554	1.01499	0.347915	2.91736	0.00353007	0.0356016	NF56	NF50	YES	NF56 vs NF50
ENSXETG00000016698	crym	127.382	1.00874	0.189062	5.33551	9.52765e-08	5.11984e-06	NF56	NF50	YES	NF56 vs NF50	crystallin mu [Source:Xenbase;Acc:XB-GENE-970817]
ENSXETG00000007038	mef2c	303.79	1.0002	0.279691	3.5761	0.000348761	0.00572953	NF56	NF50	YES	NF56 vs NF50	MADS box transcription enhancer factor 2, polypeptide C (myocyte enhancer factor 2C) [Source:Xenbase;Acc:XB-GENE-486958]
ENSXETG00000022372	mmp11	37.5235	0.992418	0.297268	3.33846	0.000842444	0.0114698	NF56	NF50	YES	NF56 vs NF50	matrix metallopeptidase 11 [Source:Xenbase;Acc:XB-GENE-479265]
ENSXETG00000003392	higd1b	279.419	0.983698	0.173497	5.66981	1.42957e-08	9.02551e-07	NF56	NF50	YES	NF56 vs NF50	HIG1 hypoxia inducible domain family member 1B [Source:Xenbase;Acc:XB-GENE-977604]
ENSXETG00000009056	ppfibp2	184.343	0.982516	0.160762	6.11162	9.86246e-10	7.80076e-08	NF56	NF50	YES	NF56 vs NF50	PTPRF interacting protein, binding protein 2 (liprin beta 2) [Source:Xenbase;Acc:XB-GENE-1013068]
ENSXETG00000038365	dhrs3	157.105	0.966236	0.298567	3.23625	0.00121113	0.0154732	NF56	NF50	YES	NF56 vs NF50
ENSXETG00000036686	clic5	7.18597	0.961294	0.337753	2.84615	0.00442518	0.0422387	NF56	NF50	YES	NF56 vs NF50
ENSXETG00000015995	lgals1.1	40.9852	0.956731	0.2866	3.33821	0.000843186	0.0114698	NF56	NF50	YES	NF56 vs NF50	lectin, galactoside-binding, soluble, 1, gene 1 [Source:Xenbase;Acc:XB-GENE-971978]
ENSXETG00000013176	ifih1	97.6807	0.952641	0.302434	3.14992	0.00163318	0.0196013	NF56	NF50	YES	NF56 vs NF50	interferon induced, with helicase C domain 1 [Source:Xenbase;Acc:XB-GENE-1011111]
ENSXETG00000032972		49.9611	0.951259	0.250308	3.80035	0.00014449	0.00284116	NF56	NF50	YES	NF56 vs NF50
ENSXETG00000015673	arl11	33.1557	0.942053	0.263381	3.57677	0.000347864	0.00572147	NF56	NF50	YES	NF56 vs NF50	ADP ribosylation factor like GTPase 11 [Source:Xenbase;Acc:XB-GENE-1012125]
ENSXETG00000002721	slc30a10	26.2637	0.941112	0.297698	3.1613	0.00157066	0.0190797	NF56	NF50	YES	NF56 vs NF50	solute carrier family 30 member 10 [Source:Xenbase;Acc:XB-GENE-1003783]
ENSXETG00000003062	kiaa0930	147.392	0.936418	0.298162	3.14064	0.00168581	0.0200461	NF56	NF50	YES	NF56 vs NF50	KIAA0930 [Source:Xenbase;Acc:XB-GENE-979872]
ENSXETG00000017979	avp	1997.69	0.930924	0.239235	3.89125	9.97307e-05	0.00209256	NF56	NF50	YES	NF56 vs NF50	arginine vasopressin [Source:Xenbase;Acc:XB-GENE-478869]
ENSXETG00000021305	nbeal2	305.114	0.930589	0.24059	3.86795	0.000109756	0.00226245	NF56	NF50	YES	NF56 vs NF50	neurobeachin like 2 [Source:Xenbase;Acc:XB-GENE-6038810]
ENSXETG00000022024	ano10	60.4398	0.930292	0.30697	3.03056	0.00244101	0.0268073	NF56	NF50	YES	NF56 vs NF50	anoctamin 10 [Source:Xenbase;Acc:XB-GENE-955754]
ENSXETG00000009592	plpp4	29.9866	0.927547	0.286428	3.23833	0.00120233	0.0153748	NF56	NF50	YES	NF56 vs NF50	phospholipid phosphatase 4 [Source:Xenbase;Acc:XB-GENE-6051164]
ENSXETG00000011757	phf21a	982.168	0.91821	0.182883	5.02076	5.14678e-07	2.27152e-05	NF56	NF50	YES	NF56 vs NF50	BRAF35-HDAC Complex Protein BHC80
ENSXETG00000019261	sobp	2354.25	0.915421	0.179701	5.09414	3.50325e-07	1.62244e-05	NF56	NF50	YES	NF56 vs NF50	sine oculis binding protein homolog [Source:NCBI gene (formerly Entrezgene);Acc:100125342]
ENSXETG00000005594	nacc1	1924.04	0.913244	0.0859332	10.6274	2.22301e-26	2.84525e-23	NF56	NF50	YES	NF56 vs NF50	nucleus accumbens associated 1, BEN and BTB (POZ) domain containing [Source:Xenbase;Acc:XB-GENE-979467]
ENSXETG00000020339	ldb2	378.952	0.910147	0.27007	3.37004	0.000751586	0.0104477	NF56	NF50	YES	NF56 vs NF50	LIM domain binding 2 [Source:Xenbase;Acc:XB-GENE-490279]
ENSXETG00000037563	dbndd1	208.109	0.90529	0.221335	4.09013	4.31132e-05	0.00102706	NF56	NF50	YES	NF56 vs NF50	dysbindin (dystrobrevin binding protein 1) domain containing 1 [Source:NCBI gene (formerly Entrezgene);Acc:100486728]
ENSXETG00000027626	acta1	97.0913	0.903036	0.223018	4.04916	5.14007e-05	0.00119272	NF56	NF50	YES	NF56 vs NF50	cell surface hyaluronidase [Source:NCBI gene (formerly Entrezgene);Acc:100491930]
ENSXETG00000038324	inka1	458.068	0.897758	0.251553	3.56886	0.000358533	0.0058832	NF56	NF50	YES	NF56 vs NF50	SERTA domain containing 4 [Source:NCBI gene (formerly Entrezgene);Acc:100494600]
ENSXETG00000039748		66.6307	0.896502	0.231189	3.8778	0.000105406	0.00218881	NF56	NF50	YES	NF56 vs NF50	acyl-coenzyme A amino acid N-acyltransferase 2 [Source:NCBI gene (formerly Entrezgene);Acc:100496940]
ENSXETG00000034914	elovl3	72.5871	0.894876	0.235738	3.79606	0.000147012	0.00287811	NF56	NF50	YES	NF56 vs NF50
ENSXETG00000035680	kctd4	800.357	0.890042	0.191349	4.6514	3.29692e-06	0.00011719	NF56	NF50	YES	NF56 vs NF50	potassium channel tetramerization domain containing 4 [Source:NCBI gene (formerly Entrezgene);Acc:100158517]
ENSXETG00000015884	cmtr2	38.4355	0.882477	0.31185	2.82981	0.00465758	0.0436578	NF56	NF50	YES	NF56 vs NF50	cap methyltransferase 2 [Source:Xenbase;Acc:XB-GENE-6035233]
ENSXETG00000004291	acss2.2	167.627	0.876459	0.260951	3.35871	0.000783083	0.0107899	NF56	NF50	YES	NF56 vs NF50	acyl-CoA synthetase short-chain family member 2, gene 2 [Source:Xenbase;Acc:XB-GENE-5916994]
ENSXETG00000030789	susd3	93.2061	0.869267	0.229164	3.79321	0.000148712	0.00288788	NF56	NF50	YES	NF56 vs NF50	sushi domain containing 3 [Source:NCBI gene (formerly Entrezgene);Acc:100135189]
ENSXETG00000014363	vash2	145.22	0.868275	0.263199	3.29893	0.000970528	0.0129272	NF56	NF50	YES	NF56 vs NF50	vasohibin 2 [Source:Xenbase;Acc:XB-GENE-985620]
ENSXETG00000040218	arhgap30	186.007	0.861368	0.29554	2.91456	0.00356193	0.0358203	NF56	NF50	YES	NF56 vs NF50	engrailed homeobox 2 [Source:NCBI gene (formerly Entrezgene);Acc:100498251]
ENSXETG00000009422	b4galnt3	670.878	0.860638	0.163156	5.27493	1.3281e-07	6.92532e-06	NF56	NF50	YES	NF56 vs NF50	beta-1,4-N-acetyl-galactosaminyl transferase 3 [Source:Xenbase;Acc:XB-GENE-6051199]
ENSXETG00000004299	nckap1l	32.0341	0.857903	0.29197	2.93832	0.00329995	0.0338876	NF56	NF50	YES	NF56 vs NF50	NCK-associated protein 1-like [Source:Xenbase;Acc:XB-GENE-953118]
ENSXETG00000040719		377.641	0.854662	0.217201	3.9349	8.32328e-05	0.00180839	NF56	NF50	YES	NF56 vs NF50	apolipoprotein C-I [Source:NCBI gene (formerly Entrezgene);Acc:100489130]
ENSXETG00000002572	upf3a	318.421	0.854114	0.232831	3.66838	0.000244091	0.00432816	NF56	NF50	YES	NF56 vs NF50	UPF3A, regulator of nonsense mediated mRNA decay [Source:Xenbase;Acc:XB-GENE-1005810]
ENSXETG00000022545	ppp1r14c	1153.09	0.849079	0.128908	6.58669	4.49747e-11	4.72536e-09	NF56	NF50	YES	NF56 vs NF50	protein phosphatase 1 regulatory inhibitor subunit 14C [Source:Xenbase;Acc:XB-GENE-487684]
ENSXETG00000040382	gata5	249.2	0.844797	0.228244	3.70129	0.000214508	0.00389319	NF56	NF50	YES	NF56 vs NF50	calbindin 2 [Source:HGNC Symbol;Acc:HGNC:1435]
ENSXETG00000017402	jph3	250.019	0.843686	0.289043	2.91889	0.00351281	0.0355038	NF56	NF50	YES	NF56 vs NF50	junctophilin 3 [Source:Xenbase;Acc:XB-GENE-987974]
ENSXETG00000040558	xkr4	676.903	0.843671	0.22087	3.81975	0.000133584	0.00266352	NF56	NF50	YES	NF56 vs NF50	XK related 4 [Source:NCBI gene (formerly Entrezgene);Acc:613062]
ENSXETG00000038030		447.852	0.839459	0.160304	5.23667	1.63501e-07	8.28033e-06	NF56	NF50	YES	NF56 vs NF50
ENSXETG00000016463	eml2	560.76	0.835227	0.19147	4.36218	1.28772e-05	0.000371512	NF56	NF50	YES	NF56 vs NF50	echinoderm microtubule associated protein like 2 [Source:Xenbase;Acc:XB-GENE-977931]
ENSXETG00000032745	kcnc2	395.387	0.829287	0.293964	2.82105	0.00478669	0.0446008	NF56	NF50	YES	NF56 vs NF50	potassium channel, voltage gated Shaw related subfamily C, member 2 [Source:NCBI gene (formerly Entrezgene);Acc:100489216]
ENSXETG00000039822		52.8417	0.829238	0.288053	2.87877	0.00399234	0.0391151	NF56	NF50	YES	NF56 vs NF50
ENSXETG00000002132	lingo4	27.0726	0.828249	0.289757	2.85842	0.00425753	0.0410279	NF56	NF50	YES	NF56 vs NF50	leucine rich repeat and Ig domain containing 4 [Source:Xenbase;Acc:XB-GENE-6464195]
ENSXETG00000037939	hsp70	38.2322	0.821803	0.290068	2.83314	0.00460931	0.0434725	NF56	NF50	YES	NF56 vs NF50	heat shock 70kDa protein [Source:NCBI gene (formerly Entrezgene);Acc:100037899]
ENSXETG00000021987	hoxb6	7.17543	0.819428	0.290666	2.81914	0.00481526	0.0447485	NF56	NF50	YES	NF56 vs NF50	homeobox B6 [Source:Xenbase;Acc:XB-GENE-1006005]
ENSXETG00000003943	lrsam1	455.638	0.81494	0.214815	3.79368	0.000148432	0.00288788	NF56	NF50	YES	NF56 vs NF50	leucine rich repeat and sterile alpha motif containing 1 [Source:Xenbase;Acc:XB-GENE-994894]
ENSXETG00000011263	pmepa1	146.82	0.806239	0.215047	3.74913	0.00017745	0.00336247	NF56	NF50	YES	NF56 vs NF50	prostate transmembrane protein, androgen induced 1 [Source:Xenbase;Acc:XB-GENE-1013948]
ENSXETG00000017117	vstm5	161.719	0.805693	0.206729	3.89734	9.72538e-05	0.00204976	NF56	NF50	YES	NF56 vs NF50	V-set and transmembrane domain containing 5 [Source:Xenbase;Acc:XB-GENE-940096]
ENSXETG00000039413		64.884	0.803029	0.269044	2.98475	0.00283806	0.029974	NF56	NF50	YES	NF56 vs NF50
ENSXETG00000017864	snx31	34.4183	0.802896	0.28774	2.79035	0.00526511	0.0478242	NF56	NF50	YES	NF56 vs NF50	sorting nexin 31 [Source:Xenbase;Acc:XB-GENE-5933724]
ENSXETG00000021633	adap1	1086.79	0.801285	0.123219	6.50296	7.87545e-11	7.64679e-09	NF56	NF50	YES	NF56 vs NF50	ArfGAP with dual PH domains 1 [Source:Xenbase;Acc:XB-GENE-5947997]
ENSXETG00000032066	kif5b	63.4334	0.796539	0.283217	2.81247	0.00491627	0.0452689	NF56	NF50	YES	NF56 vs NF50	Scm like with four mbt domains 1 [Source:NCBI gene (formerly Entrezgene);Acc:100145310]
ENSXETG00000020305	ppp1r9a	380.99	0.796354	0.278947	2.85485	0.00430566	0.0414067	NF56	NF50	YES	NF56 vs NF50	protein phosphatase 1 regulatory subunit 9A [Source:Xenbase;Acc:XB-GENE-493280]
ENSXETG00000014005	kcnh8	182.989	0.791912	0.251223	3.15222	0.00162033	0.0194813	NF56	NF50	YES	NF56 vs NF50	potassium channel, voltage gated eag related subfamily H, member 8 [Source:Xenbase;Acc:XB-GENE-981673]
ENSXETG00000039700	prr35	77.9704	0.789534	0.184837	4.27151	1.94158e-05	0.000529757	NF56	NF50	YES	NF56 vs NF50	proline rich 35 [Source:NCBI gene (formerly Entrezgene);Acc:101734129]
ENSXETG00000001379	pdgfa	214.845	0.789104	0.241719	3.26456	0.00109635	0.0142526	NF56	NF50	YES	NF56 vs NF50	platelet derived growth factor subunit A [Source:Xenbase;Acc:XB-GENE-484495]
ENSXETG00000020140	cdcp1	47.7805	0.789055	0.272683	2.89367	0.00380772	0.0376732	NF56	NF50	YES	NF56 vs NF50	CUB domain containing protein 1 [Source:Xenbase;Acc:XB-GENE-968387]
ENSXETG00000020277	dync1i1	1340.3	0.778051	0.152274	5.10954	3.22937e-07	1.51554e-05	NF56	NF50	YES	NF56 vs NF50	dynein cytoplasmic 1 intermediate chain 1 [Source:Xenbase;Acc:XB-GENE-490874]
ENSXETG00000010002	XB987369	279.09	0.778028	0.258193	3.01336	0.00258372	0.0279601	NF56	NF50	YES	NF56 vs NF50	provisional ortholog of serine protease 12 [Source:Xenbase;Acc:XB-GENE-987370]
ENSXETG00000013401	unc5d	528.899	0.77801	0.273423	2.84544	0.004435	0.0423038	NF56	NF50	YES	NF56 vs NF50	unc-5 netrin receptor D [Source:Xenbase;Acc:XB-GENE-922923]
ENSXETG00000026489	cadm2	268.922	0.777843	0.280182	2.77621	0.00549971	0.0494677	NF56	NF50	YES	NF56 vs NF50	cell adhesion molecule 2 [Source:Xenbase;Acc:XB-GENE-998536]
ENSXETG00000005660	fam110b	181.432	0.777646	0.278543	2.79183	0.00524101	0.0476668	NF56	NF50	YES	NF56 vs NF50	family with sequence similarity 110 member B [Source:Xenbase;Acc:XB-GENE-961184]
ENSXETG00000001210	aacs	672.702	0.777097	0.276111	2.81444	0.00488624	0.0450896	NF56	NF50	YES	NF56 vs NF50	acetoacetyl-CoA synthetase [Source:Xenbase;Acc:XB-GENE-490085]
ENSXETG00000040437	ubxn1	1312.72	0.776106	0.205646	3.774	0.000160653	0.00308548	NF56	NF50	YES	NF56 vs NF50
ENSXETG00000039355	C3orf18	302.581	0.775772	0.239032	3.24547	0.00117256	0.0151177	NF56	NF50	YES	NF56 vs NF50	chromosome 4 C3orf18 homolog [Source:NCBI gene (formerly Entrezgene);Acc:101732317]
ENSXETG00000005871	fam149a	176.489	0.771322	0.253472	3.04303	0.00234208	0.0259027	NF56	NF50	YES	NF56 vs NF50	family with sequence similarity 149 member A [Source:Xenbase;Acc:XB-GENE-6050471]
ENSXETG00000006040	hras	460.517	0.770901	0.265843	2.89984	0.00373354	0.0369652	NF56	NF50	YES	NF56 vs NF50	Harvey rat sarcoma viral oncogene homolog [Source:Xenbase;Acc:XB-GENE-479381]
ENSXETG00000037255		77.4354	0.766687	0.24401	3.14203	0.00167779	0.0200013	NF56	NF50	YES	NF56 vs NF50	CLN8, transmembrane ER and ERGIC protein [Source:NCBI gene (formerly Entrezgene);Acc:100489515]
ENSXETG00000033834	psmb6	43.2528	0.764669	0.261747	2.9214	0.00348457	0.0352944	NF56	NF50	YES	NF56 vs NF50	zinc-alpha-2-glycoprotein-like [Source:NCBI gene (formerly Entrezgene);Acc:100496488]
ENSXETG00000003278	efna2	432.068	0.764155	0.25577	2.98766	0.0028112	0.0298033	NF56	NF50	YES	NF56 vs NF50	ephrin A2 [Source:Xenbase;Acc:XB-GENE-488616]
ENSXETG00000023482	bhlhe41	126.611	0.760579	0.221919	3.42729	0.000609648	0.00886698	NF56	NF50	YES	NF56 vs NF50	basic helix-loop-helix family member e41 [Source:Xenbase;Acc:XB-GENE-994875]
ENSXETG00000036377		29.598	0.760237	0.254991	2.98143	0.00286906	0.0302062	NF56	NF50	YES	NF56 vs NF50
ENSXETG00000022308	dao	205.937	0.757567	0.20797	3.64268	0.000269819	0.00470002	NF56	NF50	YES	NF56 vs NF50	D-amino-acid oxidase [Source:Xenbase;Acc:XB-GENE-976198]
ENSXETG00000037713		191.807	0.757203	0.231633	3.26897	0.00107938	0.0140839	NF56	NF50	YES	NF56 vs NF50
ENSXETG00000033631	fxyd6	4635.15	0.752083	0.144969	5.18788	2.12696e-07	1.0434e-05	NF56	NF50	YES	NF56 vs NF50	FXYD domain containing ion transport regulator 6 [Source:NCBI gene (formerly Entrezgene);Acc:100125148]
ENSXETG00000019515	pik3r5	59.9419	0.75152	0.229409	3.2759	0.00105326	0.01382	NF56	NF50	YES	NF56 vs NF50	phosphoinositide-3-kinase regulatory subunit 5 [Source:Xenbase;Acc:XB-GENE-1015957]
ENSXETG00000038375	serf1a	161.945	0.746832	0.259552	2.87739	0.00400985	0.0392318	NF56	NF50	YES	NF56 vs NF50	small EDRK-rich factor 1 b [Source:NCBI gene (formerly Entrezgene);Acc:101734220]
ENSXETG00000039025	kl	517.582	0.746358	0.12881	5.79426	6.86246e-09	4.57899e-07	NF56	NF50	YES	NF56 vs NF50	membrane associated ring-CH-type finger 4 [Source:NCBI gene (formerly Entrezgene);Acc:100492913]
ENSXETG00000023299	capn1	338.55	0.739399	0.125131	5.90898	3.44235e-09	2.47828e-07	NF56	NF50	YES	NF56 vs NF50	calpain 1, (mu/I) large subunit [Source:Xenbase;Acc:XB-GENE-990196]
ENSXETG00000018735	tcf7l2	3035.55	0.737897	0.232596	3.17244	0.00151164	0.0184583	NF56	NF50	YES	NF56 vs NF50	transcription factor 7 like 2 [Source:Xenbase;Acc:XB-GENE-485975]
ENSXETG00000038849	a2ml1	75.162	0.735536	0.232001	3.1704	0.00152232	0.0185252	NF56	NF50	YES	NF56 vs NF50	transmembrane protein 229A [Source:HGNC Symbol;Acc:HGNC:37279]
ENSXETG00000019639	hk2	154.886	0.735205	0.226746	3.24242	0.00118521	0.0152389	NF56	NF50	YES	NF56 vs NF50	hexokinase 2 [Source:Xenbase;Acc:XB-GENE-5817381]
ENSXETG00000010355	spsb3	145.316	0.730435	0.259586	2.81384	0.00489528	0.0451347	NF56	NF50	YES	NF56 vs NF50	splA/ryanodine receptor domain and SOCS box containing 3 [Source:Xenbase;Acc:XB-GENE-971062]
ENSXETG00000015706	ntm	539.198	0.724967	0.21661	3.34688	0.000817253	0.0111818	NF56	NF50	YES	NF56 vs NF50	neurotrimin [Source:Xenbase;Acc:XB-GENE-6045425]
ENSXETG00000011542		41.0798	0.724576	0.251475	2.8813	0.00396034	0.0389097	NF56	NF50	YES	NF56 vs NF50	netrin-4 [Source:NCBI gene (formerly Entrezgene);Acc:100494394]
ENSXETG00000005653	mos	86.3208	0.723078	0.247019	2.92721	0.00342014	0.0348172	NF56	NF50	YES	NF56 vs NF50	MOS proto-oncogene, serine/threonine kinase [Source:Xenbase;Acc:XB-GENE-1011506]
ENSXETG00000039537	mob1a	2025.54	0.722915	0.142114	5.08687	3.64012e-07	1.6803e-05	NF56	NF50	YES	NF56 vs NF50	podocalyxin-like 2 [Source:NCBI gene (formerly Entrezgene);Acc:100490075]
ENSXETG00000017530	stmn4	2189.76	0.721576	0.116231	6.20814	5.36168e-10	4.49328e-08	NF56	NF50	YES	NF56 vs NF50	stathmin 4 [Source:Xenbase;Acc:XB-GENE-1009072]
ENSXETG00000024528	prkaa1	245.26	0.714696	0.151615	4.71388	2.43038e-06	8.95742e-05	NF56	NF50	YES	NF56 vs NF50	cilia and flagella associated protein 70 [Source:NCBI gene (formerly Entrezgene);Acc:100379775]
ENSXETG00000010526	art5	77.8604	0.714685	0.22636	3.15729	0.00159245	0.0192448	NF56	NF50	YES	NF56 vs NF50	ADP-ribosyltransferase 5 [Source:Xenbase;Acc:XB-GENE-5905274]
ENSXETG00000026362	XB5902317	269.609	0.712165	0.155275	4.58646	4.50817e-06	0.00015112	NF56	NF50	YES	NF56 vs NF50	provisional ortholog of carboxylesterase 1C [Source:Xenbase;Acc:XB-GENE-5902318]
ENSXETG00000003470	pttg1ip.2	402.99	0.712141	0.241836	2.94473	0.00323239	0.0333642	NF56	NF50	YES	NF56 vs NF50	PTTG1IP family member 2 [Source:Xenbase;Acc:XB-GENE-5751721]
ENSXETG00000030877		68.7282	0.711556	0.256333	2.7759	0.00550491	0.0494677	NF56	NF50	YES	NF56 vs NF50
ENSXETG00000001114	rai2	589.979	0.707473	0.171568	4.12357	3.73049e-05	0.00091657	NF56	NF50	YES	NF56 vs NF50	retinoic acid induced 2 [Source:Xenbase;Acc:XB-GENE-965588]
ENSXETG00000039938		137.867	0.703044	0.243167	2.8912	0.00383775	0.0378904	NF56	NF50	YES	NF56 vs NF50	circadian associated repressor of transcription [Source:NCBI gene (formerly Entrezgene);Acc:100489530]
ENSXETG00000039584	stmn2	13141.2	0.702415	0.180898	3.88292	0.000103208	0.00215908	NF56	NF50	YES	NF56 vs NF50	stathmin 2 [Source:NCBI gene (formerly Entrezgene);Acc:448716]
ENSXETG00000003293	gbx2.2	198.776	0.698833	0.153954	4.53922	5.6463e-06	0.000182745	NF56	NF50	YES	NF56 vs NF50	gastrulation brain homeobox 2, gene 2 [Source:Xenbase;Acc:XB-GENE-852624]
ENSXETG00000021830	stat2	536.891	0.697188	0.164158	4.24706	2.16597e-05	0.00058419	NF56	NF50	YES	NF56 vs NF50	signal transducer and activator of transcription 2 [Source:Xenbase;Acc:XB-GENE-985264]
ENSXETG00000036740	heatr4	56.5386	0.696966	0.24532	2.84105	0.00449648	0.0426467	NF56	NF50	YES	NF56 vs NF50	HEAT repeat containing 4 [Source:NCBI gene (formerly Entrezgene);Acc:100495576]
ENSXETG00000007925	plppr2	1046.79	0.695279	0.228238	3.04629	0.00231681	0.0258057	NF56	NF50	YES	NF56 vs NF50	phospholipid phosphatase related 2 [Source:Xenbase;Acc:XB-GENE-6031106]
ENSXETG00000020302	ankfn1l	837.384	0.690369	0.18261	3.78057	0.000156469	0.00302186	NF56	NF50	YES	NF56 vs NF50	ankyrin repeat and fibronectin type III domain containing 1 like [Source:Xenbase;Acc:XB-GENE-6035383]
ENSXETG00000009501	capns1	551.615	0.688251	0.149544	4.60234	4.1778e-06	0.000142076	NF56	NF50	YES	NF56 vs NF50	calpain, small subunit 1 [Source:Xenbase;Acc:XB-GENE-6039680]
ENSXETG00000031140		211.013	0.686353	0.179505	3.8236	0.00013152	0.00263209	NF56	NF50	YES	NF56 vs NF50	glutamine amidotransferase like class 1 domain containing 3A-like gene b1 [Source:NCBI gene (formerly Entrezgene);Acc:100491202]
ENSXETG00000000607	rasgef1a	339.647	0.685897	0.228502	3.00172	0.00268463	0.0288086	NF56	NF50	YES	NF56 vs NF50	RasGEF domain family member 1A [Source:Xenbase;Acc:XB-GENE-5739365]
ENSXETG00000027165	agbl5	686.801	0.680956	0.129872	5.2433	1.57731e-07	8.01694e-06	NF56	NF50	YES	NF56 vs NF50	ATP/GTP binding protein-like 5 [Source:Xenbase;Acc:XB-GENE-958770]
ENSXETG00000018016	sybu	3659.52	0.680824	0.178977	3.80397	0.000142395	0.0028157	NF56	NF50	YES	NF56 vs NF50	syntabulin [Source:Xenbase;Acc:XB-GENE-979776]
ENSXETG00000023097	pus1	104.747	0.68017	0.18509	3.67482	0.000238021	0.00423118	NF56	NF50	YES	NF56 vs NF50	serine/threonine-protein kinase MRCK alpha [Source:NCBI gene (formerly Entrezgene);Acc:100497498]
ENSXETG00000018674	irf6	128.288	0.679609	0.19764	3.43863	0.000584665	0.0086284	NF56	NF50	YES	NF56 vs NF50	interferon regulatory factor 6 [Source:Xenbase;Acc:XB-GENE-876410]
ENSXETG00000031055	pqlc2l	734.011	0.672006	0.240672	2.79221	0.00523496	0.0476425	NF56	NF50	YES	NF56 vs NF50	solute carrier family 66 member 1 like [Source:NCBI gene (formerly Entrezgene);Acc:100170445]
ENSXETG00000000574	KIAA2026	588.122	0.670173	0.214909	3.11841	0.00181831	0.0212802	NF56	NF50	YES	NF56 vs NF50	KIAA2026 [Source:NCBI gene (formerly Entrezgene);Acc:733730]
ENSXETG00000020486	celf4	1142.37	0.668849	0.240393	2.78231	0.0053973	0.0488045	NF56	NF50	YES	NF56 vs NF50	CUGBP, Elav-like family member 4 [Source:Xenbase;Acc:XB-GENE-5873699]
ENSXETG00000001227	dpysl5	2982.47	0.667223	0.18824	3.54452	0.000393323	0.00629313	NF56	NF50	YES	NF56 vs NF50	dihydropyrimidinase like 5 [Source:Xenbase;Acc:XB-GENE-6073088]
ENSXETG00000024887	cdkn1a	118.518	0.664245	0.202946	3.27302	0.00106404	0.0139355	NF56	NF50	YES	NF56 vs NF50	cyclin-dependent kinase inhibitor 1A [Source:Xenbase;Acc:XB-GENE-487802]
ENSXETG00000010034	prkcg	468.535	0.664119	0.239235	2.77601	0.00550301	0.0494677	NF56	NF50	YES	NF56 vs NF50	protein kinase C gamma [Source:Xenbase;Acc:XB-GENE-876551]
ENSXETG00000035986	shox	324.468	0.660909	0.207488	3.1853	0.00144606	0.0177809	NF56	NF50	YES	NF56 vs NF50	short stature homeobox [Source:NCBI gene (formerly Entrezgene);Acc:100486480]
ENSXETG00000004839	maob	101.741	0.655052	0.209748	3.12304	0.00178992	0.0209827	NF56	NF50	YES	NF56 vs NF50	monoamine oxidase B [Source:Xenbase;Acc:XB-GENE-949917]
ENSXETG00000004536	b3galt2l	134.027	0.652737	0.166975	3.90919	9.26077e-05	0.00196297	NF56	NF50	YES	NF56 vs NF50	Beta-1,3-galactosyltransferase 2 like [Source:Xenbase;Acc:XB-GENE-5795334]
ENSXETG00000011317	tnfrsf21	1165.4	0.651001	0.183844	3.54105	0.000398533	0.00634005	NF56	NF50	YES	NF56 vs NF50	tumor necrosis factor receptor superfamily member 21 [Source:Xenbase;Acc:XB-GENE-987803]
ENSXETG00000002376	ces3.4	90.7174	0.649522	0.226033	2.87357	0.0040586	0.0395714	NF56	NF50	YES	NF56 vs NF50	carboxylesterase 3, gene 4 [Source:Xenbase;Acc:XB-GENE-5765838]
ENSXETG00000033897	tcf20	185.108	0.648305	0.220763	2.93666	0.00331769	0.0339955	NF56	NF50	YES	NF56 vs NF50	LDL receptor related protein 3 [Source:NCBI gene (formerly Entrezgene);Acc:100494496]
ENSXETG00000012405	cdk15	721.406	0.6433	0.142787	4.50531	6.62773e-06	0.000208285	NF56	NF50	YES	NF56 vs NF50	cyclin-dependent kinase 15 [Source:Xenbase;Acc:XB-GENE-961241]
ENSXETG00000001078	adprh	78.2366	0.642738	0.209647	3.06581	0.00217083	0.0244701	NF56	NF50	YES	NF56 vs NF50	ADP-ribosylarginine hydrolase [Source:Xenbase;Acc:XB-GENE-5783598]
ENSXETG00000000790	dtd1	203.904	0.64208	0.150837	4.25678	2.07393e-05	0.000563684	NF56	NF50	YES	NF56 vs NF50	D-aminoacyl-tRNA deacylase 1 [Source:Xenbase;Acc:XB-GENE-958228]
ENSXETG00000034394	ren	363.87	0.641399	0.160766	3.98966	6.61691e-05	0.00148817	NF56	NF50	YES	NF56 vs NF50	tropoelastin 1 [Source:NCBI gene (formerly Entrezgene);Acc:779443]
ENSXETG00000019375	rev1	863.319	0.638057	0.0811223	7.86537	3.68016e-15	8.78186e-13	NF56	NF50	YES	NF56 vs NF50	REV1, DNA directed polymerase [Source:Xenbase;Acc:XB-GENE-968197]
ENSXETG00000018034	bphl	79.7535	0.629815	0.20421	3.08415	0.00204133	0.0232523	NF56	NF50	YES	NF56 vs NF50	biphenyl hydrolase-like (serine hydrolase) [Source:Xenbase;Acc:XB-GENE-988291]
ENSXETG00000008914	ctss	97.3503	0.62906	0.221241	2.84332	0.00446464	0.0424714	NF56	NF50	YES	NF56 vs NF50	cathepsin S [Source:Xenbase;Acc:XB-GENE-953011]
ENSXETG00000034504	egln3	124.698	0.628059	0.203978	3.07906	0.00207657	0.0235419	NF56	NF50	YES	NF56 vs NF50	egl-9 family hypoxia-inducible factor 3 [Source:NCBI gene (formerly Entrezgene);Acc:100145602]
ENSXETG00000036141	gpr45	743.337	0.627845	0.220915	2.84202	0.00448288	0.0425874	NF56	NF50	YES	NF56 vs NF50	methyltransferase like 21C [Source:HGNC Symbol;Acc:HGNC:33717]
ENSXETG00000013420	rasd2	1987.48	0.627839	0.115281	5.44616	5.14675e-08	2.90723e-06	NF56	NF50	YES	NF56 vs NF50	RASD family member 2 [Source:Xenbase;Acc:XB-GENE-494969]
ENSXETG00000015500	mllt3	502.762	0.625232	0.125563	4.97942	6.37745e-07	2.70446e-05	NF56	NF50	YES	NF56 vs NF50	myeloid/lymphoid or mixed-lineage leukemia; translocated to, 3 [Source:Xenbase;Acc:XB-GENE-6257679]
ENSXETG00000008971	ywhag	10457.8	0.617152	0.107692	5.73073	9.99986e-09	6.45817e-07	NF56	NF50	YES	NF56 vs NF50	tyrosine 3-monooxygenase/tryptophan 5-monooxygenase activation protein gamma [Source:Xenbase;Acc:XB-GENE-951350]
ENSXETG00000031940		122.222	0.614218	0.144499	4.25069	2.13115e-05	0.000575902	NF56	NF50	YES	NF56 vs NF50
ENSXETG00000037994	il1b	160.247	0.612882	0.163769	3.74236	0.000182303	0.00343473	NF56	NF50	YES	NF56 vs NF50	cAMP-dependent protein kinase inhibitor beta [Source:NCBI gene (formerly Entrezgene);Acc:101733718]
ENSXETG00000026343	gap43	12833.8	0.612619	0.132862	4.61094	4.00848e-06	0.000137647	NF56	NF50	YES	NF56 vs NF50	growth associated protein 43 [Source:Xenbase;Acc:XB-GENE-5899285]
ENSXETG00000027262	pkia	1913.27	0.612384	0.087841	6.9715	3.1357e-12	4.2152e-10	NF56	NF50	YES	NF56 vs NF50	protein kinase (cAMP-dependent, catalytic) inhibitor alpha [Source:Xenbase;Acc:XB-GENE-962961]
ENSXETG00000029971	dpf1	4590.93	0.610134	0.0628711	9.70452	2.88444e-22	2.25611e-19	NF56	NF50	YES	NF56 vs NF50	double PHD fingers 1 [Source:NCBI gene (formerly Entrezgene);Acc:100036731]
ENSXETG00000009957	lhx9	1473.49	0.608659	0.148513	4.09836	4.16093e-05	0.000996289	NF56	NF50	YES	NF56 vs NF50	LIM homeobox 9 [Source:Xenbase;Acc:XB-GENE-492044]
ENSXETG00000031936		377.379	0.60853	0.169408	3.5921	0.000328021	0.0054718	NF56	NF50	YES	NF56 vs NF50	guanylate cyclase 1, soluble, beta 2 (pseudogene) [Source:NCBI gene (formerly Entrezgene);Acc:100496697]
ENSXETG00000016183	otol1	155.394	0.604732	0.187953	3.21746	0.00129333	0.0162906	NF56	NF50	YES	NF56 vs NF50	otolin 1 [Source:Xenbase;Acc:XB-GENE-950285]
ENSXETG00000010449	kctd14	94.6341	0.60212	0.200332	3.00561	0.00265046	0.0285508	NF56	NF50	YES	NF56 vs NF50	potassium channel tetramerization domain containing 14 [Source:Xenbase;Acc:XB-GENE-5816880]
ENSXETG00000005221	git2	1059.95	0.601154	0.213702	2.81305	0.00490737	0.0452166	NF56	NF50	YES	NF56 vs NF50	vacuolar protein sorting 13 homolog C [Source:HGNC Symbol;Acc:HGNC:23594]
ENSXETG00000007699	pnck	2386.76	0.600313	0.133111	4.50986	6.48699e-06	0.000204465	NF56	NF50	YES	NF56 vs NF50	pregnancy up-regulated nonubiquitous CaM kinase [Source:Xenbase;Acc:XB-GENE-961042]
ENSXETG00000017651	hcn3	831.262	0.599586	0.149768	4.00344	6.2428e-05	0.00141534	NF56	NF50	YES	NF56 vs NF50	hyperpolarization activated cyclic nucleotide gated potassium channel 3 [Source:Xenbase;Acc:XB-GENE-6071710]
ENSXETG00000000335	cdkl2	340.517	0.599163	0.101039	5.93	3.0293e-09	2.20059e-07	NF56	NF50	YES	NF56 vs NF50	cyclin dependent kinase like 2 [Source:Xenbase;Acc:XB-GENE-5959638]
ENSXETG00000003825	nme5	142.09	0.599077	0.193635	3.09384	0.00197582	0.0225975	NF56	NF50	YES	NF56 vs NF50	NME/NM23 family member 5 [Source:Xenbase;Acc:XB-GENE-951087]
ENSXETG00000015996	ccdc32	150.875	0.596612	0.149929	3.97929	6.9122e-05	0.00154717	NF56	NF50	YES	NF56 vs NF50	coiled-coil domain containing 32 [Source:Xenbase;Acc:XB-GENE-969348]
ENSXETG00000003290	gbx2.1	640.32	0.595981	0.21053	2.83086	0.00464226	0.0436578	NF56	NF50	YES	NF56 vs NF50	gastrulation brain homeobox 2, gene 1 [Source:Xenbase;Acc:XB-GENE-855771]
ENSXETG00000009362	pfkfb4	628.116	0.593611	0.210859	2.8152	0.00487465	0.0450416	NF56	NF50	YES	NF56 vs NF50	6-phosphofructo-2-kinase/fructose-2,6-biphosphatase 4 [Source:Xenbase;Acc:XB-GENE-1001570]
ENSXETG00000036048		63.9363	0.592835	0.20258	2.92643	0.00342879	0.0348699	NF56	NF50	YES	NF56 vs NF50	oocyte zinc finger protein XlCOF6-like [Source:NCBI gene (formerly Entrezgene);Acc:101730779]
ENSXETG00000008622	lamb2	127.884	0.592002	0.197731	2.99398	0.00275363	0.0293261	NF56	NF50	YES	NF56 vs NF50	laminin subunit beta 2 [Source:Xenbase;Acc:XB-GENE-5935962]
ENSXETG00000038611	camk2n2	2563.64	0.591726	0.204649	2.89142	0.00383507	0.0378904	NF56	NF50	YES	NF56 vs NF50	calcium/calmodulin-dependent protein kinase II inhibitor 2 [Source:NCBI gene (formerly Entrezgene);Acc:780061]
ENSXETG00000017124	mab21l1	1658.15	0.591072	0.157629	3.74976	0.000177002	0.0033585	NF56	NF50	YES	NF56 vs NF50	mab-21-like 1 [Source:Xenbase;Acc:XB-GENE-1001177]
ENSXETG00000027754	rev3l	2245.37	0.590223	0.128129	4.60648	4.09534e-06	0.000140092	NF56	NF50	YES	NF56 vs NF50	REV3 like, DNA directed polymerase zeta catalytic subunit [Source:Xenbase;Acc:XB-GENE-1012630]
ENSXETG00000019690	cidea	996.843	0.58855	0.122875	4.78984	1.66916e-06	6.50971e-05	NF56	NF50	YES	NF56 vs NF50	cell death inducing DFFA like effector a [Source:Xenbase;Acc:XB-GENE-953574]
ENSXETG00000003240	mapt	10710.2	0.587507	0.129374	4.54114	5.59508e-06	0.000181505	NF56	NF50	YES	NF56 vs NF50	microtubule associated protein tau [Source:Xenbase;Acc:XB-GENE-986948]
ENSXETG00000022463	XB5962542	693.197	0.584953	0.10982	5.32645	1.0015e-07	5.34094e-06	NF56	NF50	YES	NF56 vs NF50	uncharacterized XB5962542 [Source:Xenbase;Acc:XB-GENE-5962543]
ENSXETG00000003149	greb1l	163.76	0.584397	0.157693	3.70592	0.000210625	0.0038362	NF56	NF50	YES	NF56 vs NF50	GREB1 like retinoic acid receptor coactivator [Source:Xenbase;Acc:XB-GENE-5965356]
ENSXETG00000017427	mvd	303.395	0.584335	0.20968	2.7868	0.00532318	0.0482271	NF56	NF50	YES	NF56 vs NF50	mevalonate diphosphate decarboxylase [Source:Xenbase;Acc:XB-GENE-975218]
ENSXETG00000007541	fbxl7	130.865	0.582784	0.162123	3.59471	0.000324754	0.00542759	NF56	NF50	YES	NF56 vs NF50	F-box and leucine-rich repeat protein 7 [Source:Xenbase;Acc:XB-GENE-964543]
ENSXETG00000039393	clip2	1248.02	0.58013	0.20059	2.89211	0.00382662	0.0378336	NF56	NF50	YES	NF56 vs NF50	CAP-Gly domain containing linker protein 2 [Source:NCBI gene (formerly Entrezgene);Acc:100487868]
ENSXETG00000035236	cipc	272.948	0.578381	0.18067	3.20131	0.00136803	0.0169995	NF56	NF50	YES	NF56 vs NF50	regulator of G-protein signaling 8 [Source:NCBI gene (formerly Entrezgene);Acc:100488999]
ENSXETG00000040073	sc5d	300.234	0.573548	0.166309	3.4487	0.000563292	0.00841073	NF56	NF50	YES	NF56 vs NF50	sterol-C5-desaturase [Source:NCBI gene (formerly Entrezgene);Acc:100490845]
ENSXETG00000024551	scel	210.592	0.570636	0.175218	3.25672	0.00112706	0.0145711	NF56	NF50	YES	NF56 vs NF50	sciellin [Source:Xenbase;Acc:XB-GENE-998743]
ENSXETG00000016434	tenm2	1956	0.568279	0.198968	2.85614	0.00428827	0.0412676	NF56	NF50	YES	NF56 vs NF50	teneurin transmembrane protein 2 [Source:NCBI gene (formerly Entrezgene);Acc:100486468]
ENSXETG00000007054	ncam2	1242.68	0.567954	0.184438	3.07937	0.00207436	0.0235419	NF56	NF50	YES	NF56 vs NF50	neural cell adhesion molecule 2 [Source:Xenbase;Acc:XB-GENE-1217730]
ENSXETG00000009943	ntng1	682.966	0.567039	0.194832	2.9104	0.00360972	0.0361526	NF56	NF50	YES	NF56 vs NF50	netrin G1 [Source:Xenbase;Acc:XB-GENE-981283]
ENSXETG00000033871	nab2	2555.23	0.564449	0.0860705	6.55798	5.45413e-11	5.5644e-09	NF56	NF50	YES	NF56 vs NF50	Rac family small GTPase 3 [Source:NCBI gene (formerly Entrezgene);Acc:100101726]
ENSXETG00000036667	rflna	399.248	0.562356	0.116539	4.82546	1.39679e-06	5.53953e-05	NF56	NF50	YES	NF56 vs NF50	refilin A [Source:NCBI gene (formerly Entrezgene);Acc:496417]
ENSXETG00000008779	fbn1	379.697	0.561174	0.138147	4.06215	4.86219e-05	0.00113901	NF56	NF50	YES	NF56 vs NF50	fibrillin 1 [Source:Xenbase;Acc:XB-GENE-954190]
ENSXETG00000008240	akap7	242.361	0.559215	0.146413	3.81944	0.000133753	0.00266352	NF56	NF50	YES	NF56 vs NF50	A-kinase anchoring protein 7 [Source:Xenbase;Acc:XB-GENE-962909]
ENSXETG00000012714	arhgef37	496.317	0.559083	0.175775	3.18067	0.00146935	0.0180358	NF56	NF50	YES	NF56 vs NF50	Rho guanine nucleotide exchange factor 37 [Source:Xenbase;Acc:XB-GENE-988765]
ENSXETG00000030188	dnah10	124.081	0.557786	0.179737	3.10335	0.00191346	0.0220457	NF56	NF50	YES	NF56 vs NF50	dynein axonemal heavy chain 10 [Source:NCBI gene (formerly Entrezgene);Acc:100492440]
ENSXETG00000014950	ccdc136	4011.11	0.557439	0.0665276	8.37906	5.33523e-17	1.9767e-14	NF56	NF50	YES	NF56 vs NF50	coiled-coil domain containing 136 [Source:Xenbase;Acc:XB-GENE-5992991]
ENSXETG00000032997	atf5.2	1479.58	0.556415	0.172297	3.22939	0.00124053	0.0157772	NF56	NF50	YES	NF56 vs NF50	transcription factor AP-2 delta [Source:NCBI gene (formerly Entrezgene);Acc:100492778]
ENSXETG00000040727	lrfn4	940.456	0.55309	0.180131	3.0705	0.00213702	0.0241276	NF56	NF50	YES	NF56 vs NF50	leucine rich repeat and fibronectin type III domain containing 4 [Source:NCBI gene (formerly Entrezgene);Acc:101734445]
ENSXETG00000006558	nans	1194.57	0.551301	0.140883	3.91319	9.10835e-05	0.00193711	NF56	NF50	YES	NF56 vs NF50	N-acetylneuraminate synthase [Source:Xenbase;Acc:XB-GENE-977732]
ENSXETG00000005118	phyhipl	2596.55	0.549519	0.135032	4.06953	4.71073e-05	0.00110907	NF56	NF50	YES	NF56 vs NF50	phytanoyl-CoA 2-hydroxylase interacting protein-like [Source:Xenbase;Acc:XB-GENE-954796]
ENSXETG00000032302	btnl8	129.268	0.545726	0.184653	2.95542	0.00312242	0.0323954	NF56	NF50	YES	NF56 vs NF50	butyrophilin like 8 [Source:NCBI gene (formerly Entrezgene);Acc:100127790]
ENSXETG00000002971	st6galnac5	1211.85	0.542999	0.125531	4.32562	1.52106e-05	0.000427445	NF56	NF50	YES	NF56 vs NF50	ST6 (alpha-N-acetyl-neuraminyl-2,3-beta-galactosyl-1,3)-N-acetylgalactosaminide alpha-2,6-sialyltransferase 5 [Source:Xenbase;Acc:XB-GENE-953591]
ENSXETG00000009697	cfap61	157.027	0.534115	0.189724	2.81523	0.00487423	0.0450416	NF56	NF50	YES	NF56 vs NF50	cilia and flagella associated protein 61 [Source:Xenbase;Acc:XB-GENE-5796298]
ENSXETG00000024194	lrrn1-like	586.046	0.532585	0.141211	3.77155	0.000162239	0.00310757	NF56	NF50	YES	NF56 vs NF50	leucine rich repeat neuronal 1-like [Source:NCBI gene (formerly Entrezgene);Acc:100127637]
ENSXETG00000032070	ankrd29	147.342	0.530123	0.152783	3.46977	0.000520895	0.0079283	NF56	NF50	YES	NF56 vs NF50	ankyrin repeat domain 29 [Source:NCBI gene (formerly Entrezgene);Acc:100496526]
ENSXETG00000015299	smarca2	1717	0.529407	0.129771	4.07956	4.51201e-05	0.00106764	NF56	NF50	YES	NF56 vs NF50	SWI/SNF related, matrix associated, actin dependent regulator of chromatin, subfamily a, member 2 [Source:Xenbase;Acc:XB-GENE-1013843]
ENSXETG00000006201	stard10	398.691	0.528526	0.158974	3.32461	0.000885407	0.0119747	NF56	NF50	YES	NF56 vs NF50	StAR related lipid transfer domain containing 10 [Source:Xenbase;Acc:XB-GENE-5824671]
ENSXETG00000034300	c1qb	107.348	0.527632	0.173437	3.04221	0.00234846	0.0259517	NF56	NF50	YES	NF56 vs NF50	provisional ortholog of ligand of numb-protein X 2 [Source:NCBI gene (formerly Entrezgene);Acc:100494793]
ENSXETG00000006574	dpp6	1174.5	0.527142	0.168668	3.12532	0.0017761	0.0208728	NF56	NF50	YES	NF56 vs NF50	dipeptidyl-peptidase 6 [Source:Xenbase;Acc:XB-GENE-999312]
ENSXETG00000011517	syn3	821.153	0.526843	0.160461	3.28331	0.00102596	0.0135502	NF56	NF50	YES	NF56 vs NF50	synapsin III [Source:NCBI gene (formerly Entrezgene);Acc:100170548]
ENSXETG00000013029	ehbp1	808.845	0.526252	0.17085	3.0802	0.00206861	0.0235061	NF56	NF50	YES	NF56 vs NF50	EH domain binding protein 1 [Source:Xenbase;Acc:XB-GENE-6045812]
ENSXETG00000009195	tnr	3339.27	0.525997	0.104529	5.03206	4.85232e-07	2.14829e-05	NF56	NF50	YES	NF56 vs NF50	tenascin R [Source:Xenbase;Acc:XB-GENE-948286]
ENSXETG00000012696	vat1l	5583.91	0.524833	0.0902523	5.81518	6.05696e-09	4.09981e-07	NF56	NF50	YES	NF56 vs NF50	vesicle amine transport 1-like [Source:Xenbase;Acc:XB-GENE-952539]
ENSXETG00000024127	st8sia2	2894.18	0.523794	0.0834334	6.27799	3.4297e-10	2.96238e-08	NF56	NF50	YES	NF56 vs NF50	ST8 alpha-N-acetyl-neuraminide alpha-2,8-sialyltransferase 2 [Source:Xenbase;Acc:XB-GENE-960442]
ENSXETG00000017772	mfge8	1183.35	0.52363	0.0963027	5.43733	5.40838e-08	3.03365e-06	NF56	NF50	YES	NF56 vs NF50	milk fat globule-EGF factor 8 protein [Source:Xenbase;Acc:XB-GENE-853465]
ENSXETG00000038522	XB5994047	141.556	0.52265	0.163155	3.20339	0.00135818	0.0169219	NF56	NF50	YES	NF56 vs NF50	uncharacterized XB5994047 [Source:NCBI gene (formerly Entrezgene);Acc:100216027]
ENSXETG00000012549	sh3bp5	3365.5	0.522492	0.0831708	6.28216	3.33905e-10	2.91991e-08	NF56	NF50	YES	NF56 vs NF50	SH3-domain binding protein 5 [Source:Xenbase;Acc:XB-GENE-959548]
ENSXETG00000032598	pcbp2	2054.28	0.521192	0.181462	2.87218	0.00407652	0.0397185	NF56	NF50	YES	NF56 vs NF50	microtubule associated protein 1B [Source:NCBI gene (formerly Entrezgene);Acc:779460]
ENSXETG00000000593	pcolce2	537.929	0.520134	0.163383	3.18353	0.00145491	0.017874	NF56	NF50	YES	NF56 vs NF50	procollagen C-endopeptidase enhancer 2 [Source:Xenbase;Acc:XB-GENE-1015978]
ENSXETG00000014900	vat1	677.78	0.519899	0.123595	4.20647	2.59385e-05	0.000674165	NF56	NF50	YES	NF56 vs NF50	vesicle amine transport 1 [Source:Xenbase;Acc:XB-GENE-941589]
ENSXETG00000005518	mtus2	1493.11	0.519188	0.115113	4.51024	6.47549e-06	0.000204465	NF56	NF50	YES	NF56 vs NF50	microtubule associated scaffold protein 2 [Source:Xenbase;Acc:XB-GENE-6048929]
ENSXETG00000034180	cluap1	4149.07	0.514168	0.116611	4.40925	1.03731e-05	0.000306278	NF56	NF50	YES	NF56 vs NF50	mitochondrial ribosomal protein S27 [Source:NCBI gene (formerly Entrezgene);Acc:100488888]
ENSXETG00000030655	prelp	836.158	0.512315	0.102822	4.98253	6.27572e-07	2.66936e-05	NF56	NF50	YES	NF56 vs NF50	proline/arginine-rich end leucine-rich repeat protein [Source:NCBI gene (formerly Entrezgene);Acc:100124759]
ENSXETG00000002609	svep1	612.266	0.511419	0.11201	4.56583	4.97523e-06	0.00016366	NF56	NF50	YES	NF56 vs NF50	sushi, von Willebrand factor type A, EGF and pentraxin domain containing 1 [Source:Xenbase;Acc:XB-GENE-5996067]
ENSXETG00000017729	ralyl	3243.31	0.509515	0.124504	4.09236	4.27005e-05	0.0010204	NF56	NF50	YES	NF56 vs NF50	RALY RNA binding protein like [Source:Xenbase;Acc:XB-GENE-5767075]
ENSXETG00000022517	rerg	266.537	0.50942	0.147398	3.45609	0.00054808	0.00827055	NF56	NF50	YES	NF56 vs NF50	RAS like estrogen regulated growth inhibitor [Source:Xenbase;Acc:XB-GENE-489597]
ENSXETG00000034155	fam160a2	108.2	0.509005	0.163288	3.11722	0.00182562	0.0213302	NF56	NF50	YES	NF56 vs NF50	BRF2, RNA polymerase III transcription initiation factor 50 kDa subunit [Source:NCBI gene (formerly Entrezgene);Acc:100125194]
ENSXETG00000036749	rcan1	697.493	0.5042	0.108312	4.65508	3.23863e-06	0.000115727	NF56	NF50	YES	NF56 vs NF50	regulator of calcineurin 1 [Source:NCBI gene (formerly Entrezgene);Acc:448016]
ENSXETG00000011885	slc6a7	514.16	0.503741	0.147359	3.41846	0.000629756	0.00910301	NF56	NF50	YES	NF56 vs NF50	solute carrier family 6 member 7 [Source:Xenbase;Acc:XB-GENE-479449]
ENSXETG00000001339	frzb	237.476	0.502977	0.181506	2.77112	0.00558631	0.0499998	NF56	NF50	YES	NF56 vs NF50	frizzled related protein [Source:Xenbase;Acc:XB-GENE-481353]
ENSXETG00000020232	abca3	1164.76	0.502572	0.171516	2.93018	0.0033877	0.0345619	NF56	NF50	YES	NF56 vs NF50	ATP binding cassette subfamily A member 3 [Source:Xenbase;Acc:XB-GENE-1010698]
ENSXETG00000019286	dnajb2	572.588	0.501624	0.143513	3.49533	0.000473476	0.00730928	NF56	NF50	YES	NF56 vs NF50	DnaJ heat shock protein family (Hsp40) member B2 [Source:Xenbase;Acc:XB-GENE-951530]
ENSXETG00000037476	bcl9l	891.072	0.501452	0.129289	3.87853	0.00010509	0.00218546	NF56	NF50	YES	NF56 vs NF50	B cell CLL/lymphoma 9 like [Source:NCBI gene (formerly Entrezgene);Acc:100495254]
ENSXETG00000037531	apoo	174.625	0.500175	0.166795	2.99873	0.00271106	0.029048	NF56	NF50	YES	NF56 vs NF50
ENSXETG00000041068	tek	158.273	0.500065	0.15434	3.24002	0.0011952	0.0153253	NF56	NF50	YES	NF56 vs NF50	zinc finger protein 329 [Source:NCBI gene (formerly Entrezgene);Acc:100170545]
ENSXETG00000003339	iqgap2	1876.72	0.499973	0.0810835	6.16614	6.99755e-10	5.79521e-08	NF56	NF50	YES	NF56 vs NF50	IQ motif containing GTPase activating protein 2 [Source:Xenbase;Acc:XB-GENE-5752023]
ENSXETG00000034871	ccdc9b	968.375	0.499787	0.10812	4.62253	3.7909e-06	0.000131458	NF56	NF50	YES	NF56 vs NF50	coiled-coil domain containing 9B [Source:NCBI gene (formerly Entrezgene);Acc:100497448]
ENSXETG00000012139	arhgdig	4274.69	0.497806	0.105622	4.71311	2.43966e-06	8.96813e-05	NF56	NF50	YES	NF56 vs NF50	Rho GDP dissociation inhibitor (GDI) gamma [Source:Xenbase;Acc:XB-GENE-5955954]
ENSXETG00000016448	itpr2	206.301	0.497497	0.162542	3.06072	0.00220805	0.0248299	NF56	NF50	YES	NF56 vs NF50	inositol 1,4,5-trisphosphate receptor, type 2 [Source:Xenbase;Acc:XB-GENE-877157]
ENSXETG00000000694	zdhhc2	2015.01	0.495577	0.118933	4.16687	3.08813e-05	0.000780572	NF56	NF50	YES	NF56 vs NF50	zinc finger DHHC-type containing 2 [Source:Xenbase;Acc:XB-GENE-947256]
ENSXETG00000016983	rtn1	23938.5	0.493313	0.109783	4.49354	7.00498e-06	0.000218193	NF56	NF50	YES	NF56 vs NF50	reticulon 1 [Source:Xenbase;Acc:XB-GENE-1011333]
ENSXETG00000001048	trpm6	496.118	0.488283	0.116683	4.1847	2.85545e-05	0.00073361	NF56	NF50	YES	NF56 vs NF50	transient receptor potential cation channel, subfamily M, member 6 [Source:Xenbase;Acc:XB-GENE-958179]
ENSXETG00000017315	adcy9	1378.89	0.485329	0.142433	3.40741	0.000655832	0.0094123	NF56	NF50	YES	NF56 vs NF50	adenylate cyclase 9 [Source:Xenbase;Acc:XB-GENE-999257]
ENSXETG00000040475	tie1	1242.64	0.484614	0.140792	3.44206	0.000577296	0.00855553	NF56	NF50	YES	NF56 vs NF50	growth arrest specific 7 [Source:NCBI gene (formerly Entrezgene);Acc:100145655]
ENSXETG00000008141	scnm1	138.042	0.484477	0.158619	3.05434	0.00225558	0.0252435	NF56	NF50	YES	NF56 vs NF50	sodium channel modifier 1 [Source:Xenbase;Acc:XB-GENE-921392]
ENSXETG00000041322		704.681	0.479651	0.106693	4.49561	6.93696e-06	0.000217034	NF56	NF50	YES	NF56 vs NF50	serine/threonine-protein phosphatase 6 regulatory ankyrin repeat subunit B [Source:NCBI gene (formerly Entrezgene);Acc:100498424]
ENSXETG00000035575	gatad2a	428.248	0.476601	0.155807	3.05891	0.00222144	0.0249407	NF56	NF50	YES	NF56 vs NF50	neuregulin 1 [Source:NCBI gene (formerly Entrezgene);Acc:100496613]
ENSXETG00000000135	crip2	6093.79	0.476355	0.0820618	5.80483	6.44297e-09	4.34022e-07	NF56	NF50	YES	NF56 vs NF50	cysteine-rich protein 2 [Source:Xenbase;Acc:XB-GENE-953187]
ENSXETG00000015963	rab26	1577.5	0.471812	0.158892	2.96939	0.00298395	0.0312815	NF56	NF50	YES	NF56 vs NF50	RAB26, member RAS oncogene family [Source:Xenbase;Acc:XB-GENE-489728]
ENSXETG00000015061	map6	13118.1	0.471396	0.0681071	6.92139	4.47232e-12	5.77668e-10	NF56	NF50	YES	NF56 vs NF50	microtubule associated protein 6 [Source:Xenbase;Acc:XB-GENE-995345]
ENSXETG00000027588	serpinb6	301.354	0.471365	0.120794	3.90221	9.53167e-05	0.00201496	NF56	NF50	YES	NF56 vs NF50	serpin family B member 6 [Source:Xenbase;Acc:XB-GENE-1001870]
ENSXETG00000034304	rgs9	373.166	0.470287	0.138856	3.38686	0.000706975	0.0100035	NF56	NF50	YES	NF56 vs NF50	regulator of G-protein signaling 9 [Source:NCBI gene (formerly Entrezgene);Acc:100125123]
ENSXETG00000020893	spag17	206.217	0.470166	0.161418	2.91271	0.00358302	0.0359554	NF56	NF50	YES	NF56 vs NF50	sperm associated antigen 17 [Source:Xenbase;Acc:XB-GENE-6257510]
ENSXETG00000006571	c2cd4c	1289.86	0.466151	0.0911544	5.11387	3.15629e-07	1.4862e-05	NF56	NF50	YES	NF56 vs NF50	C2 calcium-dependent domain containing 4C [Source:Xenbase;Acc:XB-GENE-5998006]
ENSXETG00000037549	pdlim7	331.318	0.465949	0.157646	2.95567	0.00311988	0.0323929	NF56	NF50	YES	NF56 vs NF50	BarH like homeobox 1 [Source:NCBI gene (formerly Entrezgene);Acc:100491447]
ENSXETG00000006230	kif5a	5554.76	0.458967	0.158119	2.90267	0.00369996	0.03684	NF56	NF50	YES	NF56 vs NF50	kinesin family member 5A [Source:Xenbase;Acc:XB-GENE-983714]
ENSXETG00000041368		703.002	0.457116	0.150215	3.04309	0.00234166	0.0259027	NF56	NF50	YES	NF56 vs NF50	family with sequence similarity 184 member B [Source:NCBI gene (formerly Entrezgene);Acc:100488800]
ENSXETG00000023054	klc1	6209.92	0.455398	0.163898	2.77855	0.00546024	0.0491841	NF56	NF50	YES	NF56 vs NF50	kinesin light chain 1 [Source:Xenbase;Acc:XB-GENE-855889]
ENSXETG00000036501		498.653	0.453245	0.0876621	5.17036	2.33638e-07	1.1382e-05	NF56	NF50	YES	NF56 vs NF50
ENSXETG00000025586	hla-drb1	691.063	0.453051	0.132283	3.42487	0.000615102	0.00891866	NF56	NF50	YES	NF56 vs NF50	major histocompatibility complex, class II, DR beta 1 [Source:Xenbase;Acc:XB-GENE-945971]
ENSXETG00000018810	slc25a12	1404.57	0.451196	0.0942421	4.78763	1.68766e-06	6.5456e-05	NF56	NF50	YES	NF56 vs NF50	solute carrier family 25 member 12 [Source:Xenbase;Acc:XB-GENE-1002100]
ENSXETG00000013925	cfap58	342.24	0.450659	0.160023	2.81622	0.0048592	0.0450416	NF56	NF50	YES	NF56 vs NF50	cilia and flagella associated protein 58 [Source:Xenbase;Acc:XB-GENE-5719803]
ENSXETG00000006898	rhoc	2205	0.450542	0.0842006	5.35082	8.75572e-08	4.72305e-06	NF56	NF50	YES	NF56 vs NF50	ras homolog family member C [Source:Xenbase;Acc:XB-GENE-941426]
ENSXETG00000033370		158.07	0.449226	0.152793	2.94009	0.00328114	0.0338126	NF56	NF50	YES	NF56 vs NF50	solute carrier family 66 member 1 [Source:NCBI gene (formerly Entrezgene);Acc:101731365]
ENSXETG00000016729	dcun1d3	194.982	0.448319	0.152118	2.94719	0.0032068	0.0331243	NF56	NF50	YES	NF56 vs NF50	DCN1, defective in cullin neddylation 1, domain containing 3 [Source:Xenbase;Acc:XB-GENE-6258756]
ENSXETG00000020236	rbfox3	1008.42	0.44685	0.161197	2.77207	0.00557007	0.0499179	NF56	NF50	YES	NF56 vs NF50	RNA binding fox-1 homolog 3 [Source:Xenbase;Acc:XB-GENE-976381]
ENSXETG00000036906		399.002	0.446031	0.127772	3.49084	0.000481513	0.00741681	NF56	NF50	YES	NF56 vs NF50
ENSXETG00000040099	fbxo8	1319.61	0.443516	0.158804	2.79285	0.00522454	0.0475785	NF56	NF50	YES	NF56 vs NF50	catenin alpha 2 [Source:NCBI gene (formerly Entrezgene);Acc:100037860]
ENSXETG00000002610	camsap3	906.228	0.440683	0.124258	3.54653	0.000390345	0.00627323	NF56	NF50	YES	NF56 vs NF50	calmodulin regulated spectrin associated protein family member 3 [Source:Xenbase;Acc:XB-GENE-5845672]
ENSXETG00000002758	six3	372.113	0.439714	0.143617	3.0617	0.00220082	0.0247685	NF56	NF50	YES	NF56 vs NF50	SIX homeobox 3 [Source:Xenbase;Acc:XB-GENE-478761]
ENSXETG00000023641	snca	6174.17	0.439401	0.11638	3.77557	0.000159645	0.00307054	NF56	NF50	YES	NF56 vs NF50	synuclein alpha [Source:Xenbase;Acc:XB-GENE-1014191]
ENSXETG00000001015	chst1	720.641	0.436705	0.0847461	5.1531	2.56213e-07	1.23113e-05	NF56	NF50	YES	NF56 vs NF50	carbohydrate (keratan sulfate Gal-6) sulfotransferase 1 [Source:Xenbase;Acc:XB-GENE-1001308]
ENSXETG00000018700	pofut2	255.478	0.435546	0.154674	2.81589	0.0048642	0.0450416	NF56	NF50	YES	NF56 vs NF50	protein O-fucosyltransferase 2 [Source:Xenbase;Acc:XB-GENE-1018927]
ENSXETG00000006222	b4galnt1	1350	0.433829	0.105165	4.12521	3.70389e-05	0.000911662	NF56	NF50	YES	NF56 vs NF50	beta-1,4-N-acetyl-galactosaminyl transferase 1 [Source:Xenbase;Acc:XB-GENE-960512]
ENSXETG00000013061	yjefn3	405.679	0.431256	0.108815	3.96322	7.3946e-05	0.00162924	NF56	NF50	YES	NF56 vs NF50	YjeF N-terminal domain containing 3 [Source:Xenbase;Acc:XB-GENE-6044539]
ENSXETG00000002904	chd5	3326.32	0.429122	0.101566	4.22505	2.38892e-05	0.000631026	NF56	NF50	YES	NF56 vs NF50	chromodomain helicase DNA binding protein 5 [Source:Xenbase;Acc:XB-GENE-955461]
ENSXETG00000022986	brinp3	811.184	0.428132	0.0890845	4.80591	1.54051e-06	6.07532e-05	NF56	NF50	YES	NF56 vs NF50	bone morphogenetic protein/retinoic acid inducible neural-specific 3 [Source:Xenbase;Acc:XB-GENE-985662]
ENSXETG00000032961	dyrk1a.2	803.373	0.425045	0.148693	2.85854	0.00425591	0.0410279	NF56	NF50	YES	NF56 vs NF50	dual-specificity tyrosine-(Y)-phosphorylation regulated kinase 1A, gene 2 [Source:NCBI gene (formerly Entrezgene);Acc:100145447]
ENSXETG00000013931	arhgap20	964.305	0.424189	0.0868322	4.88516	1.03346e-06	4.25441e-05	NF56	NF50	YES	NF56 vs NF50	Rho GTPase activating protein 20 [Source:Xenbase;Acc:XB-GENE-1005914]
ENSXETG00000011560	foxp2	3100.82	0.422653	0.0838607	5.03994	4.65671e-07	2.08133e-05	NF56	NF50	YES	NF56 vs NF50	forkhead box P2 [Source:Xenbase;Acc:XB-GENE-482683]
ENSXETG00000030478	tuft1	416.397	0.422533	0.116572	3.62467	0.000289336	0.00497382	NF56	NF50	YES	NF56 vs NF50	tuftelin 1 [Source:HGNC Symbol;Acc:HGNC:12422]
ENSXETG00000014109	ier5l	536.459	0.422011	0.133545	3.16007	0.0015773	0.0191438	NF56	NF50	YES	NF56 vs NF50	immediate early response 5-like [Source:Xenbase;Acc:XB-GENE-974858]
ENSXETG00000020726	cgn	650.938	0.418892	0.109057	3.84103	0.00012252	0.00248911	NF56	NF50	YES	NF56 vs NF50	cingulin [Source:Xenbase;Acc:XB-GENE-1009257]
ENSXETG00000039945	fam19a5	739.119	0.418283	0.114281	3.66012	0.000252098	0.00444773	NF56	NF50	YES	NF56 vs NF50	TAFA chemokine like family member 5 [Source:NCBI gene (formerly Entrezgene);Acc:100124962]
ENSXETG00000033666	chtf18	360.809	0.417663	0.146674	2.84755	0.00440572	0.0421239	NF56	NF50	YES	NF56 vs NF50
ENSXETG00000012950	cbln1	813.717	0.416903	0.109826	3.79603	0.000147031	0.00287811	NF56	NF50	YES	NF56 vs NF50	cerebellin 1 precursor [Source:Xenbase;Acc:XB-GENE-978378]
ENSXETG00000011615	fam171a2	8210.64	0.415679	0.0904473	4.59581	4.31064e-06	0.000144844	NF56	NF50	YES	NF56 vs NF50	family with sequence similarity 171 member A2 [Source:Xenbase;Acc:XB-GENE-5900474]
ENSXETG00000038969	serp2	434.438	0.414985	0.09494	4.37102	1.23666e-05	0.00035825	NF56	NF50	YES	NF56 vs NF50	stress-associated endoplasmic reticulum protein family member 2 [Source:NCBI gene (formerly Entrezgene);Acc:779835]
ENSXETG00000036304	pnck	3006.88	0.412664	0.0825363	4.99979	5.7393e-07	2.47106e-05	NF56	NF50	YES	NF56 vs NF50	opioid binding protein/cell adhesion molecule-like [Source:NCBI gene (formerly Entrezgene);Acc:779942]
ENSXETG00000015325	cntn2	1124.25	0.410059	0.113756	3.60473	0.000312481	0.00527508	NF56	NF50	YES	NF56 vs NF50	contactin 2 [Source:Xenbase;Acc:XB-GENE-6070188]
ENSXETG00000002245	frmpd1	381.184	0.409756	0.105885	3.86982	0.000108917	0.00225175	NF56	NF50	YES	NF56 vs NF50	FERM and PDZ domain containing 1 [Source:Xenbase;Acc:XB-GENE-954374]
ENSXETG00000012991	chd3	4181.48	0.408961	0.0515697	7.93026	2.1868e-15	5.66418e-13	NF56	NF50	YES	NF56 vs NF50	chromodomain helicase DNA binding protein 3 [Source:Xenbase;Acc:XB-GENE-1008908]
ENSXETG00000016522	ppfibp1	466.515	0.407284	0.140224	2.90452	0.00367816	0.0366848	NF56	NF50	YES	NF56 vs NF50	PTPRF interacting protein, binding protein 1 (liprin beta 1) [Source:Xenbase;Acc:XB-GENE-1014146]
ENSXETG00000015555	ank2	6476.59	0.405893	0.138551	2.92956	0.00339443	0.0346055	NF56	NF50	YES	NF56 vs NF50	ankyrin 2, neuronal [Source:Xenbase;Acc:XB-GENE-984843]
ENSXETG00000033760	LRRTM4	1056.45	0.403868	0.0865388	4.6669	3.05782e-06	0.00011032	NF56	NF50	YES	NF56 vs NF50	leucine rich repeat transmembrane neuronal 4 [Source:NCBI gene (formerly Entrezgene);Acc:100485215]
ENSXETG00000015475	zic4	1291.44	0.401205	0.140702	2.85146	0.0043519	0.0417765	NF56	NF50	YES	NF56 vs NF50	Zic family member 4 [Source:Xenbase;Acc:XB-GENE-1033015]
ENSXETG00000015678	ramp3	245.57	0.40114	0.121058	3.31362	0.000920981	0.0123726	NF56	NF50	YES	NF56 vs NF50	receptor (G protein-coupled) activity modifying protein 3 [Source:Xenbase;Acc:XB-GENE-983292]
ENSXETG00000000878	hdhd5	310.358	0.400179	0.104257	3.83838	0.000123851	0.00250891	NF56	NF50	YES	NF56 vs NF50	haloacid dehalogenase like hydrolase domain containing 5 [Source:Xenbase;Acc:XB-GENE-854826]
ENSXETG00000010674	atp8a2	928.928	0.399808	0.139602	2.86392	0.00418427	0.0404327	NF56	NF50	YES	NF56 vs NF50	ATPase, aminophospholipid transporter, class I, type 8A, member 2 [Source:Xenbase;Acc:XB-GENE-6036032]
ENSXETG00000014360	rps6kc1	763.451	0.399341	0.127114	3.1416	0.00168029	0.0200142	NF56	NF50	YES	NF56 vs NF50	ribosomal protein S6 kinase, 52kDa, polypeptide 1 [Source:NCBI gene (formerly Entrezgene);Acc:100492605]
ENSXETG00000030987	sp9	1006.38	0.399021	0.132879	3.0029	0.00267423	0.0287628	NF56	NF50	YES	NF56 vs NF50	Sp9 transcription factor [Source:NCBI gene (formerly Entrezgene);Acc:779722]
ENSXETG00000025214	bnip3	3654.59	0.396325	0.0900002	4.4036	1.0647e-05	0.000313598	NF56	NF50	YES	NF56 vs NF50	BCL2/adenovirus E1B 19kDa interacting protein 3 [Source:Xenbase;Acc:XB-GENE-971175]
ENSXETG00000016086	hdgfl3	7028.32	0.395406	0.0522007	7.57472	3.599e-14	7.13667e-12	NF56	NF50	YES	NF56 vs NF50	HDGF like 3 [Source:Xenbase;Acc:XB-GENE-947032]
ENSXETG00000010874	cntnap4	2727.97	0.394418	0.0898767	4.38843	1.14172e-05	0.000333491	NF56	NF50	YES	NF56 vs NF50	contactin associated protein family member 4 [Source:Xenbase;Acc:XB-GENE-6052455]
ENSXETG00000018208	wdcp	354.008	0.392701	0.105395	3.72601	0.000194533	0.00361801	NF56	NF50	YES	NF56 vs NF50	WD repeat and coiled coil containing [Source:Xenbase;Acc:XB-GENE-5729803]
ENSXETG00000036788	kcna4	220.349	0.392273	0.133461	2.93923	0.00329024	0.0338126	NF56	NF50	YES	NF56 vs NF50	potassium voltage-gated channel subfamily A member 4 [Source:NCBI gene (formerly Entrezgene);Acc:100495646]
ENSXETG00000022747	aass	1033.45	0.391773	0.105389	3.7174	0.000201282	0.00372384	NF56	NF50	YES	NF56 vs NF50	aminoadipate-semialdehyde synthase [Source:Xenbase;Acc:XB-GENE-943505]
ENSXETG00000007435	cldn12	1377.95	0.391564	0.0949665	4.12318	3.73685e-05	0.00091657	NF56	NF50	YES	NF56 vs NF50	claudin 12 [Source:Xenbase;Acc:XB-GENE-974236]
ENSXETG00000036281	thbs2	456.302	0.3906	0.137209	2.84674	0.0044169	0.0421883	NF56	NF50	YES	NF56 vs NF50	tumor susceptibility 101 [Source:NCBI gene (formerly Entrezgene);Acc:394879]
ENSXETG00000031391		1011.8	0.389825	0.0932904	4.17862	2.93279e-05	0.000749379	NF56	NF50	YES	NF56 vs NF50	kinesin family member C2 [Source:NCBI gene (formerly Entrezgene);Acc:100485082]
ENSXETG00000010566	ndst4	362.517	0.389555	0.110483	3.52591	0.00042203	0.00663143	NF56	NF50	YES	NF56 vs NF50	N-deacetylase/N-sulfotransferase (heparan glucosaminyl) 4 [Source:Xenbase;Acc:XB-GENE-951845]
ENSXETG00000000997	kiaa1109	3420.83	0.388096	0.113855	3.4087	0.000652732	0.00937736	NF56	NF50	YES	NF56 vs NF50	KIAA1109 [Source:Xenbase;Acc:XB-GENE-5902543]
ENSXETG00000013866	arhgef4	436.194	0.387535	0.134176	2.88826	0.00387376	0.0381924	NF56	NF50	YES	NF56 vs NF50	Rho guanine nucleotide exchange factor 4 [Source:Xenbase;Acc:XB-GENE-960463]
ENSXETG00000018487	cdc42ep3	842.042	0.384315	0.0793554	4.84297	1.27914e-06	5.14542e-05	NF56	NF50	YES	NF56 vs NF50	CDC42 effector protein 3 [Source:Xenbase;Acc:XB-GENE-1015015]
ENSXETG00000035983	prr36	2323.62	0.383381	0.085695	4.47379	7.68469e-06	0.000236746	NF56	NF50	YES	NF56 vs NF50	proline rich 36 [Source:NCBI gene (formerly Entrezgene);Acc:100490258]
ENSXETG00000034056	thumpd2	12033.4	0.38104	0.114752	3.32055	0.000898417	0.0121041	NF56	NF50	YES	NF56 vs NF50	dynein cytoplasmic 1 heavy chain 1 [Source:HGNC Symbol;Acc:HGNC:2961]
ENSXETG00000024105	negr1	5084.05	0.380247	0.089995	4.2252	2.38726e-05	0.000631026	NF56	NF50	YES	NF56 vs NF50	neuronal growth regulator 1 [Source:Xenbase;Acc:XB-GENE-987949]
ENSXETG00000010133	cers1	1464.02	0.379004	0.0880081	4.30646	1.65886e-05	0.000462604	NF56	NF50	YES	NF56 vs NF50	ceramide synthase 1 [Source:Xenbase;Acc:XB-GENE-994751]
ENSXETG00000037895	uba6	1360.75	0.374796	0.121992	3.07231	0.00212412	0.0240012	NF56	NF50	YES	NF56 vs NF50	cadherin-related family member 5 [Source:NCBI gene (formerly Entrezgene);Acc:101733157]
ENSXETG00000000906	tbc1d19	654.493	0.370901	0.0947256	3.91553	9.02062e-05	0.00192718	NF56	NF50	YES	NF56 vs NF50	TBC1 domain family member 19 [Source:Xenbase;Acc:XB-GENE-5905231]
ENSXETG00000022735	ptprz1	4043.79	0.370289	0.122367	3.02606	0.00247766	0.027083	NF56	NF50	YES	NF56 vs NF50	protein tyrosine phosphatase, receptor type Z1 [Source:Xenbase;Acc:XB-GENE-1011831]
ENSXETG00000000158	XB5822256	986.035	0.369777	0.072894	5.0728	3.92012e-07	1.79776e-05	NF56	NF50	YES	NF56 vs NF50	provisional ortholog of CDC42 effector protein 2 [Source:Xenbase;Acc:XB-GENE-5822257]
ENSXETG00000039365	atp11a	937.269	0.368062	0.0754423	4.87873	1.06771e-06	4.3826e-05	NF56	NF50	YES	NF56 vs NF50	synovial sarcoma translocation gene on chromosome 18-like 1 [Source:NCBI gene (formerly Entrezgene);Acc:100380069]
ENSXETG00000000247	foxred2	524.346	0.367014	0.0890594	4.121	3.77227e-05	0.000923648	NF56	NF50	YES	NF56 vs NF50	FAD-dependent oxidoreductase domain containing 2 [Source:Xenbase;Acc:XB-GENE-5873019]
ENSXETG00000038413	ptpdc1	361.3	0.366069	0.0933943	3.91961	8.8693e-05	0.00190062	NF56	NF50	YES	NF56 vs NF50	protein tyrosine phosphatase domain containing 1 [Source:HGNC Symbol;Acc:HGNC:30184]
ENSXETG00000036380	prkab2	1144.64	0.364483	0.0882265	4.13122	3.60841e-05	0.000892845	NF56	NF50	YES	NF56 vs NF50	protein kinase, AMP-activated, beta 2 non-catalytic subunit [Source:NCBI gene (formerly Entrezgene);Acc:100127782]
ENSXETG00000018133	rab9b	543.851	0.364336	0.114611	3.17888	0.00147845	0.0181316	NF56	NF50	YES	NF56 vs NF50	RAB9B, member RAS oncogene family [Source:Xenbase;Acc:XB-GENE-491211]
ENSXETG00000011036	map2k4	477.922	0.362534	0.108995	3.32614	0.000880562	0.0119321	NF56	NF50	YES	NF56 vs NF50	mitogen-activated protein kinase kinase 4 [Source:Xenbase;Acc:XB-GENE-482151]
ENSXETG00000012313	atp9a	3561.83	0.361608	0.0600057	6.02623	1.6783e-09	1.28417e-07	NF56	NF50	YES	NF56 vs NF50	ATPase, class II, type 9A [Source:Xenbase;Acc:XB-GENE-942215]
ENSXETG00000015051	sestd1	1834.81	0.358924	0.0741453	4.84082	1.29302e-06	5.18643e-05	NF56	NF50	YES	NF56 vs NF50	SEC14 and spectrin domain containing 1 [Source:Xenbase;Acc:XB-GENE-977656]
ENSXETG00000019434	mnt	627.554	0.35841	0.12023	2.98103	0.00287279	0.0302062	NF56	NF50	YES	NF56 vs NF50	MAX network transcriptional repressor [Source:Xenbase;Acc:XB-GENE-6087131]
ENSXETG00000011732	agtpbp1	847.828	0.358338	0.102174	3.50713	0.00045297	0.00703904	NF56	NF50	YES	NF56 vs NF50	ATP/GTP binding protein 1 [Source:Xenbase;Acc:XB-GENE-5932583]
ENSXETG00000019505	bmerb1l	470.358	0.35754	0.115593	3.0931	0.00198079	0.022636	NF56	NF50	YES	NF56 vs NF50	bMERB domain containing 1-like [Source:Xenbase;Acc:XB-GENE-5934805]
ENSXETG00000005084	hmgcr	5207.06	0.355265	0.121354	2.9275	0.00341697	0.03481	NF56	NF50	YES	NF56 vs NF50	3-hydroxy-3-methylglutaryl-CoA reductase [Source:Xenbase;Acc:XB-GENE-5840593]
ENSXETG00000011875	glra2	1340.31	0.354573	0.0853328	4.15517	3.25041e-05	0.000815731	NF56	NF50	YES	NF56 vs NF50	glycine receptor alpha 2 [Source:Xenbase;Acc:XB-GENE-958032]
ENSXETG00000010540	dmtn	3688.54	0.352551	0.0839894	4.19757	2.69797e-05	0.000696968	NF56	NF50	YES	NF56 vs NF50	dematin actin binding protein [Source:Xenbase;Acc:XB-GENE-982208]
ENSXETG00000012092	plch2	1443.59	0.351841	0.0913303	3.8524	0.000116965	0.00238314	NF56	NF50	YES	NF56 vs NF50	phospholipase C eta 2 [Source:Xenbase;Acc:XB-GENE-988591]
ENSXETG00000021089	uchl1	2456.85	0.351605	0.102205	3.4402	0.00058129	0.00859662	NF56	NF50	YES	NF56 vs NF50	ubiquitin C-terminal hydrolase L1 [Source:Xenbase;Acc:XB-GENE-1000432]
ENSXETG00000036040	svip	1186.51	0.351131	0.0891024	3.94076	8.12242e-05	0.00177021	NF56	NF50	YES	NF56 vs NF50	small VCP/p97-interacting protein [Source:NCBI gene (formerly Entrezgene);Acc:100485465]
ENSXETG00000015939	smad6	484.557	0.351098	0.124058	2.83012	0.00465306	0.0436578	NF56	NF50	YES	NF56 vs NF50	SMAD family member 6 [Source:Xenbase;Acc:XB-GENE-481307]
ENSXETG00000013597	unc13a	4300.12	0.348181	0.0801953	4.34166	1.41409e-05	0.000402203	NF56	NF50	YES	NF56 vs NF50	unc-13 homolog A [Source:Xenbase;Acc:XB-GENE-6039664]
ENSXETG00000014601	necab1	2836.91	0.347293	0.0614349	5.65302	1.57653e-08	9.89339e-07	NF56	NF50	YES	NF56 vs NF50	N-terminal EF-hand calcium binding protein 1 [Source:Xenbase;Acc:XB-GENE-943030]
ENSXETG00000022769	dst	3579.19	0.347167	0.123321	2.81514	0.00487559	0.0450416	NF56	NF50	YES	NF56 vs NF50	dystonin [Source:Xenbase;Acc:XB-GENE-1002426]
ENSXETG00000018631	nxph3	1028.9	0.345606	0.115562	2.99064	0.0027839	0.0295362	NF56	NF50	YES	NF56 vs NF50	neurexophilin 3 [Source:Xenbase;Acc:XB-GENE-953177]
ENSXETG00000034346	bco2	33923	0.345066	0.109658	3.14674	0.00165104	0.0197326	NF56	NF50	YES	NF56 vs NF50	dihydropyrimidinase like 2 [Source:NCBI gene (formerly Entrezgene);Acc:100158561]
ENSXETG00000011600	crmp1	12735.5	0.343019	0.11969	2.86589	0.00415833	0.0402095	NF56	NF50	YES	NF56 vs NF50	collapsin response mediator protein 1 [Source:Xenbase;Acc:XB-GENE-992563]
ENSXETG00000031212	celf1	259.917	0.340766	0.113623	2.99909	0.00270791	0.0290363	NF56	NF50	YES	NF56 vs NF50	leucine rich repeat containing 61 [Source:NCBI gene (formerly Entrezgene);Acc:100124864]
ENSXETG00000002780	clip3	8092.87	0.34027	0.0572255	5.94613	2.74549e-09	2.01322e-07	NF56	NF50	YES	NF56 vs NF50	CAP-Gly domain containing linker protein 3 [Source:Xenbase;Acc:XB-GENE-5806327]
ENSXETG00000009376	c9orf72	1161.26	0.339236	0.112697	3.01014	0.00261125	0.0282364	NF56	NF50	YES	NF56 vs NF50	chromosome 9 open reading frame 72 [Source:Xenbase;Acc:XB-GENE-5871697]
ENSXETG00000019013	dbnl	1572.18	0.339022	0.0645595	5.25132	1.51016e-07	7.75969e-06	NF56	NF50	YES	NF56 vs NF50	drebrin like [Source:Xenbase;Acc:XB-GENE-494566]
ENSXETG00000005211	myo9a	2808.48	0.338068	0.0703788	4.80356	1.55873e-06	6.12998e-05	NF56	NF50	YES	NF56 vs NF50	myosin 9a [Source:Xenbase;Acc:XB-GENE-492474]
ENSXETG00000014625	nell2	6469.88	0.337598	0.111348	3.03192	0.00243006	0.0267079	NF56	NF50	YES	NF56 vs NF50	neural EGFL like 2 [Source:Xenbase;Acc:XB-GENE-852641]
ENSXETG00000039275	hapln3	3900.88	0.336939	0.0673731	5.00109	5.70078e-07	2.46445e-05	NF56	NF50	YES	NF56 vs NF50	mucin-12 [Source:NCBI gene (formerly Entrezgene);Acc:100493268]
ENSXETG00000008254	pik3cb	766.645	0.336444	0.0824391	4.08112	4.48193e-05	0.00106231	NF56	NF50	YES	NF56 vs NF50	phosphatidylinositol-4,5-bisphosphate 3-kinase catalytic subunit beta [Source:Xenbase;Acc:XB-GENE-482674]
ENSXETG00000008675	pxk	1891.61	0.334552	0.0736647	4.54156	5.58407e-06	0.000181505	NF56	NF50	YES	NF56 vs NF50	PX domain containing serine/threonine kinase [Source:Xenbase;Acc:XB-GENE-952529]
ENSXETG00000039710	tmem170b	518.277	0.333543	0.117037	2.84989	0.00437346	0.0419156	NF56	NF50	YES	NF56 vs NF50	transmembrane protein 170B [Source:NCBI gene (formerly Entrezgene);Acc:100487828]
ENSXETG00000027548	chst8	623.234	0.333469	0.104136	3.20225	0.00136358	0.0169592	NF56	NF50	YES	NF56 vs NF50	carbohydrate (N-acetylgalactosamine 4-0) sulfotransferase 8 [Source:Xenbase;Acc:XB-GENE-987442]
ENSXETG00000008080	tasp1	650.22	0.332864	0.105509	3.15484	0.00160586	0.0193569	NF56	NF50	YES	NF56 vs NF50	taspase 1 [Source:Xenbase;Acc:XB-GENE-5829718]
ENSXETG00000009717	tln2	3058.29	0.331475	0.0662037	5.00689	5.53167e-07	2.41116e-05	NF56	NF50	YES	NF56 vs NF50	talin 2 [Source:Xenbase;Acc:XB-GENE-481871]
ENSXETG00000021653	plppr3	2640.79	0.331339	0.0859739	3.85395	0.000116229	0.00237158	NF56	NF50	YES	NF56 vs NF50	phospholipid phosphatase related 3 [Source:Xenbase;Acc:XB-GENE-990099]
ENSXETG00000011339	sez6l2	6318.19	0.330928	0.117881	2.80731	0.00499577	0.045851	NF56	NF50	YES	NF56 vs NF50	seizure related 6 homolog like 2 [Source:Xenbase;Acc:XB-GENE-921456]
ENSXETG00000004382	map7d1	1811.48	0.330917	0.105097	3.14868	0.0016401	0.0196272	NF56	NF50	YES	NF56 vs NF50	MAP7 domain containing 1 [Source:Xenbase;Acc:XB-GENE-6454138]
ENSXETG00000032843	tenm1	1618.4	0.330425	0.0825809	4.00123	6.30144e-05	0.00142633	NF56	NF50	YES	NF56 vs NF50	teneurin transmembrane protein 1 [Source:HGNC Symbol;Acc:HGNC:8117]
ENSXETG00000007097	dlgap3	1042.24	0.329731	0.0881136	3.74211	0.000182483	0.00343473	NF56	NF50	YES	NF56 vs NF50	discs, large homolog-associated protein 3 [Source:Xenbase;Acc:XB-GENE-1013367]
ENSXETG00000013742	ndrg4	33300.3	0.328809	0.0416176	7.9007	2.77334e-15	6.96687e-13	NF56	NF50	YES	NF56 vs NF50	NDRG family member 4 [Source:Xenbase;Acc:XB-GENE-941128]
ENSXETG00000025401	gfod1	584.943	0.327189	0.0903358	3.62192	0.000292426	0.0050147	NF56	NF50	YES	NF56 vs NF50	glucose-fructose oxidoreductase domain containing 1 [Source:Xenbase;Acc:XB-GENE-947602]
ENSXETG00000013421	crocc	1566.29	0.325916	0.0967116	3.36998	0.000751724	0.0104477	NF56	NF50	YES	NF56 vs NF50	ciliary rootlet coiled-coil, rootletin [Source:Xenbase;Acc:XB-GENE-996807]
ENSXETG00000016889	adcy4	1493.49	0.325453	0.112964	2.88104	0.00396367	0.0389153	NF56	NF50	YES	NF56 vs NF50	adenylate cyclase 4 [Source:Xenbase;Acc:XB-GENE-984909]
ENSXETG00000031795	abca5	2413.34	0.325393	0.0641096	5.07558	3.86318e-07	1.77744e-05	NF56	NF50	YES	NF56 vs NF50	ATP binding cassette subfamily A member 5 [Source:NCBI gene (formerly Entrezgene);Acc:100216156]
ENSXETG00000021567	ift46	360.919	0.324621	0.115945	2.79978	0.00511374	0.0467509	NF56	NF50	YES	NF56 vs NF50	intraflagellar transport 46 [Source:Xenbase;Acc:XB-GENE-986153]
ENSXETG00000023767	trappc9	627.602	0.323208	0.104023	3.10708	0.00188944	0.0219122	NF56	NF50	YES	NF56 vs NF50	trafficking protein particle complex 9 [Source:Xenbase;Acc:XB-GENE-5844484]
ENSXETG00000001154	gpr153	1388.35	0.321717	0.107434	2.99456	0.00274841	0.0293143	NF56	NF50	YES	NF56 vs NF50	G protein-coupled receptor 153 [Source:Xenbase;Acc:XB-GENE-951386]
ENSXETG00000030447	dusp8	2153.34	0.321575	0.104325	3.08243	0.00205319	0.0233496	NF56	NF50	YES	NF56 vs NF50	dual specificity phosphatase 8 [Source:NCBI gene (formerly Entrezgene);Acc:100036671]
ENSXETG00000021380	basp1	25816.5	0.321073	0.0768797	4.17631	2.96279e-05	0.000754305	NF56	NF50	YES	NF56 vs NF50	brain abundant membrane attached signal protein 1 [Source:Xenbase;Acc:XB-GENE-6258618]
ENSXETG00000036615	slc25a29	1144.53	0.320958	0.0763023	4.20639	2.59479e-05	0.000674165	NF56	NF50	YES	NF56 vs NF50	solute carrier family 25 (mitochondrial carnitine/acylcarnitine carrier), member 29 [Source:NCBI gene (formerly Entrezgene);Acc:100124740]
ENSXETG00000015711	grm7	1993.41	0.320635	0.0842592	3.80534	0.000141607	0.00280406	NF56	NF50	YES	NF56 vs NF50	glutamate receptor, metabotropic 7 [Source:Xenbase;Acc:XB-GENE-6036083]
ENSXETG00000033628	lrrc8d	377.917	0.320216	0.112639	2.84285	0.00447118	0.0425049	NF56	NF50	YES	NF56 vs NF50
ENSXETG00000013612	app	19165.2	0.32001	0.0920489	3.47653	0.000507955	0.00776493	NF56	NF50	YES	NF56 vs NF50	amyloid beta precursor protein [Source:Xenbase;Acc:XB-GENE-479154]
ENSXETG00000001592	bptf	2138.47	0.319831	0.0930867	3.43584	0.000590717	0.00865422	NF56	NF50	YES	NF56 vs NF50	bromodomain PHD finger transcription factor [Source:Xenbase;Acc:XB-GENE-6054434]
ENSXETG00000034540	prr7	682.327	0.317875	0.103934	3.05843	0.00222501	0.0249609	NF56	NF50	YES	NF56 vs NF50	proline rich 7 (synaptic) [Source:NCBI gene (formerly Entrezgene);Acc:100302395]
ENSXETG00000010459	uap1	303.222	0.317186	0.106399	2.98111	0.0028721	0.0302062	NF56	NF50	YES	NF56 vs NF50	UDP-N-acetylglucosamine pyrophosphorylase 1 [Source:Xenbase;Acc:XB-GENE-951691]
ENSXETG00000040976		1383.89	0.316266	0.0932567	3.39135	0.000695483	0.00987067	NF56	NF50	YES	NF56 vs NF50	vacuolar protein 8 [Source:NCBI gene (formerly Entrezgene);Acc:100496743]
ENSXETG00000016932	pnp	2289.95	0.316086	0.0903802	3.4973	0.000469999	0.00727956	NF56	NF50	YES	NF56 vs NF50	purine nucleoside phosphorylase [Source:Xenbase;Acc:XB-GENE-1011598]
ENSXETG00000022336	olfm1	7713.42	0.316013	0.060022	5.26495	1.4023e-07	7.25843e-06	NF56	NF50	YES	NF56 vs NF50	olfactomedin 1 [Source:Xenbase;Acc:XB-GENE-491791]
ENSXETG00000012520	grb2	1624.21	0.315754	0.109722	2.87776	0.00400509	0.0392125	NF56	NF50	YES	NF56 vs NF50	growth factor receptor bound protein 2 [Source:Xenbase;Acc:XB-GENE-6070000]
ENSXETG00000036584	slc6a2	1383.32	0.315568	0.0953293	3.31029	0.000931984	0.0124847	NF56	NF50	YES	NF56 vs NF50	Rho guanine nucleotide exchange factor 25 [Source:NCBI gene (formerly Entrezgene);Acc:100170494]
ENSXETG00000027778	rassf3	1449.81	0.311427	0.0656197	4.74594	2.07544e-06	7.81288e-05	NF56	NF50	YES	NF56 vs NF50	Ras association (RalGDS/AF-6) domain family member 3 [Source:Xenbase;Acc:XB-GENE-487150]
ENSXETG00000029920	GRIN3A	867.415	0.310865	0.0987327	3.14855	0.00164083	0.0196272	NF56	NF50	YES	NF56 vs NF50	glutamate receptor, ionotropic, N-methyl-D-aspartate 3A [Source:NCBI gene (formerly Entrezgene);Acc:100486849]
ENSXETG00000005403	dclre1c	288.999	0.310038	0.107814	2.87568	0.00403162	0.0393901	NF56	NF50	YES	NF56 vs NF50	DNA cross-link repair 1C [Source:Xenbase;Acc:XB-GENE-952753]
ENSXETG00000012142	ppp1r16b	934.352	0.308334	0.111113	2.77497	0.00552076	0.0495707	NF56	NF50	YES	NF56 vs NF50	protein phosphatase 1 regulatory subunit 16B [Source:Xenbase;Acc:XB-GENE-982398]
ENSXETG00000008400	rnf141	1959.04	0.307762	0.0829681	3.7094	0.000207748	0.00380034	NF56	NF50	YES	NF56 vs NF50	ring finger protein 141 [Source:Xenbase;Acc:XB-GENE-5929937]
ENSXETG00000018917	gabbr2	2161.69	0.307269	0.0853329	3.60083	0.000317203	0.00533561	NF56	NF50	YES	NF56 vs NF50	gamma-aminobutyric acid (GABA) B receptor, 2 [Source:Xenbase;Acc:XB-GENE-5815161]
ENSXETG00000005311	dcaf7	3508.38	0.306471	0.0938702	3.26484	0.00109525	0.0142526	NF56	NF50	YES	NF56 vs NF50	DDB1 and CUL4 associated factor 7 [Source:Xenbase;Acc:XB-GENE-973762]
ENSXETG00000011120	dvl1	2173.1	0.305837	0.0761386	4.01685	5.89807e-05	0.00134585	NF56	NF50	YES	NF56 vs NF50	dishevelled segment polarity protein 1 [Source:Xenbase;Acc:XB-GENE-483870]
ENSXETG00000016030	ccdc138	667.115	0.305628	0.0847845	3.60476	0.00031244	0.00527508	NF56	NF50	YES	NF56 vs NF50	coiled-coil domain containing 138 [Source:Xenbase;Acc:XB-GENE-5842289]
ENSXETG00000002361	gpi	3873.1	0.305349	0.0691689	4.41455	1.01221e-05	0.00030002	NF56	NF50	YES	NF56 vs NF50	glucose-6-phosphate isomerase [Source:Xenbase;Acc:XB-GENE-944058]
ENSXETG00000012726	jakmip2	782.714	0.304515	0.101651	2.99569	0.00273823	0.0292278	NF56	NF50	YES	NF56 vs NF50	janus kinase and microtubule interacting protein 2 [Source:Xenbase;Acc:XB-GENE-6039514]
ENSXETG00000009628	pdzd11	618.274	0.30371	0.100357	3.0263	0.00247565	0.0270821	NF56	NF50	YES	NF56 vs NF50	PDZ domain containing 11 [Source:Xenbase;Acc:XB-GENE-5820631]
ENSXETG00000016133	cacna1i	711.098	0.302753	0.0880614	3.43798	0.000586074	0.00863111	NF56	NF50	YES	NF56 vs NF50	calcium channel, voltage-dependent, T type, alpha 1I subunit [Source:Xenbase;Acc:XB-GENE-983863]
ENSXETG00000021142	nedd4l	2433.65	0.302312	0.0655173	4.61423	3.94555e-06	0.000135818	NF56	NF50	YES	NF56 vs NF50	NEDD4 like E3 ubiquitin protein ligase [Source:Xenbase;Acc:XB-GENE-489248]
ENSXETG00000021737	astn2	846.721	0.302279	0.0976872	3.09436	0.00197241	0.0225769	NF56	NF50	YES	NF56 vs NF50	astrotactin 2 [Source:Xenbase;Acc:XB-GENE-6050608]
ENSXETG00000015575	nrxn2	7171.78	0.301824	0.0539485	5.59466	2.21051e-08	1.35903e-06	NF56	NF50	YES	NF56 vs NF50	neurexin 2 [Source:Xenbase;Acc:XB-GENE-6039577]
ENSXETG00000023561	cndp2	622.523	0.301789	0.108587	2.77923	0.00544881	0.0491126	NF56	NF50	YES	NF56 vs NF50	CNDP dipeptidase 2 (metallopeptidase M20 family) [Source:Xenbase;Acc:XB-GENE-962326]
ENSXETG00000005948	tcta	1335.02	0.299727	0.0821898	3.64677	0.000265562	0.0046598	NF56	NF50	YES	NF56 vs NF50	T cell leukemia translocation altered [Source:Xenbase;Acc:XB-GENE-954032]
ENSXETG00000038960	apcdd1l	13522.3	0.299352	0.0641107	4.66929	3.0224e-06	0.000109389	NF56	NF50	YES	NF56 vs NF50	ELMO/CED-12 domain containing 1 [Source:NCBI gene (formerly Entrezgene);Acc:779768]
ENSXETG00000021890	rab11b.2	2368.92	0.299078	0.0746905	4.00423	6.22192e-05	0.00141288	NF56	NF50	YES	NF56 vs NF50	RAB11B, member RAS oncogene family, gene 2 [Source:Xenbase;Acc:XB-GENE-5963250]
ENSXETG00000006793	pdzrn4	529.741	0.298966	0.0988418	3.02469	0.00248887	0.0271213	NF56	NF50	YES	NF56 vs NF50	PDZ domain containing ring finger 4 [Source:Xenbase;Acc:XB-GENE-982352]
ENSXETG00000002837	rnf11	1047.14	0.298832	0.102226	2.92325	0.00346397	0.0351364	NF56	NF50	YES	NF56 vs NF50	ring finger protein 11 [Source:Xenbase;Acc:XB-GENE-852608]
ENSXETG00000030803	tmeff2	990.775	0.298454	0.0736222	4.05387	5.03782e-05	0.00117236	NF56	NF50	YES	NF56 vs NF50	transmembrane protein with EGF like and two follistatin like domains 2 [Source:NCBI gene (formerly Entrezgene);Acc:100036670]
ENSXETG00000030841	osr1	503.782	0.296341	0.094871	3.12362	0.00178642	0.0209766	NF56	NF50	YES	NF56 vs NF50	G protein-coupled receptor kinase 3 [Source:NCBI gene (formerly Entrezgene);Acc:100379889]
ENSXETG00000040550	rnf182	400.196	0.295429	0.10574	2.79391	0.00520757	0.0474854	NF56	NF50	YES	NF56 vs NF50	ring finger protein 182 [Source:NCBI gene (formerly Entrezgene);Acc:100124717]
ENSXETG00000040042	zdhhc9	2410.35	0.294223	0.0739826	3.97692	6.98135e-05	0.00155769	NF56	NF50	YES	NF56 vs NF50	zinc finger DHHC-type containing 9 [Source:NCBI gene (formerly Entrezgene);Acc:100124706]
ENSXETG00000013287	atp2c2	1350.62	0.293149	0.0962396	3.04603	0.00231882	0.0258077	NF56	NF50	YES	NF56 vs NF50	ATPase, Ca++ transporting, type 2C, member 2 [Source:Xenbase;Acc:XB-GENE-5873516]
ENSXETG00000034619	sh3bgrl	1268.88	0.290011	0.100451	2.88709	0.00388824	0.0383082	NF56	NF50	YES	NF56 vs NF50	SH3 domain binding glutamate-rich protein like [Source:NCBI gene (formerly Entrezgene);Acc:101733396]
ENSXETG00000020898	wdr7	3578.67	0.28961	0.073058	3.96411	7.36709e-05	0.00162573	NF56	NF50	YES	NF56 vs NF50	WD repeat domain 7 [Source:Xenbase;Acc:XB-GENE-951997]
ENSXETG00000001539	acsl1	812.565	0.286967	0.0789247	3.63597	0.000276942	0.00479	NF56	NF50	YES	NF56 vs NF50	acyl-CoA synthetase long chain family member 1 protein [Source:Xenbase;Acc:XB-GENE-5739727]
ENSXETG00000019070	tbcb	982.926	0.286363	0.0985765	2.90498	0.00367276	0.0366729	NF56	NF50	YES	NF56 vs NF50	tubulin folding cofactor B [Source:Xenbase;Acc:XB-GENE-489743]
ENSXETG00000015887	map2k1	6533.72	0.286161	0.101922	2.80764	0.00499056	0.045833	NF56	NF50	YES	NF56 vs NF50	mitogen-activated protein kinase kinase 1 [Source:Xenbase;Acc:XB-GENE-478822]
ENSXETG00000002292	acly	4120.57	0.284795	0.0914883	3.11292	0.00185249	0.0215725	NF56	NF50	YES	NF56 vs NF50	ATP citrate lyase [Source:Xenbase;Acc:XB-GENE-992494]
ENSXETG00000011390	cox20	2095.64	0.283753	0.0529656	5.35732	8.44676e-08	4.57392e-06	NF56	NF50	YES	NF56 vs NF50	cytochrome c oxidase assembly factor COX20 [Source:Xenbase;Acc:XB-GENE-6041252]
ENSXETG00000018971	camk2b	7225.92	0.282164	0.0752717	3.74861	0.00017782	0.00336496	NF56	NF50	YES	NF56 vs NF50	calcium/calmodulin dependent protein kinase (CaM kinase) II beta [Source:Xenbase;Acc:XB-GENE-868398]
ENSXETG00000036231	rps21	2383.33	0.28188	0.100336	2.80934	0.00496429	0.0456812	NF56	NF50	YES	NF56 vs NF50	receptor accessory protein 1 [Source:NCBI gene (formerly Entrezgene);Acc:100490027]
ENSXETG00000007318	gns	830.581	0.277611	0.0981391	2.82875	0.00467295	0.0437728	NF56	NF50	YES	NF56 vs NF50	glucosamine (N-acetyl)-6-sulfatase [Source:Xenbase;Acc:XB-GENE-978429]
ENSXETG00000030822	ankrd46	2330.62	0.277431	0.0952766	2.91185	0.00359297	0.0360295	NF56	NF50	YES	NF56 vs NF50	ankyrin repeat domain 46 [Source:NCBI gene (formerly Entrezgene);Acc:100101770]
ENSXETG00000024756	dnm1	11224.5	0.276833	0.0760103	3.64204	0.000270482	0.00470138	NF56	NF50	YES	NF56 vs NF50	dynamin 1 [Source:Xenbase;Acc:XB-GENE-986845]
ENSXETG00000027152	pcdhga10	8768.38	0.274583	0.0702456	3.9089	9.2718e-05	0.00196297	NF56	NF50	YES	NF56 vs NF50	protocadherin gamma-B5 [Source:NCBI gene (formerly Entrezgene);Acc:101733947]
ENSXETG00000014969	idh3b	2700.04	0.274356	0.0942873	2.90979	0.00361674	0.0361906	NF56	NF50	YES	NF56 vs NF50	isocitrate dehydrogenase (NAD(+)) 3 beta [Source:Xenbase;Acc:XB-GENE-5825105]
ENSXETG00000026776	rap1b	2108.41	0.272291	0.0687767	3.95906	7.52453e-05	0.00165528	NF56	NF50	YES	NF56 vs NF50	RAP1B, member of RAS oncogene family [Source:Xenbase;Acc:XB-GENE-479036]
ENSXETG00000016622	snn	1977.2	0.27129	0.0960105	2.82562	0.00471888	0.0441149	NF56	NF50	YES	NF56 vs NF50	stannin [Source:Xenbase;Acc:XB-GENE-947441]
ENSXETG00000012529	llgl2	675.173	0.270879	0.0845135	3.20516	0.00134988	0.0168633	NF56	NF50	YES	NF56 vs NF50	LLGL2, scribble cell polarity complex component [Source:Xenbase;Acc:XB-GENE-868478]
ENSXETG00000018496	tmem178a	815.237	0.269678	0.0841381	3.20518	0.00134979	0.0168633	NF56	NF50	YES	NF56 vs NF50	transmembrane protein 178A [Source:Xenbase;Acc:XB-GENE-942687]
ENSXETG00000006354	fam214a	2400.11	0.269435	0.0611079	4.40917	1.03768e-05	0.000306278	NF56	NF50	YES	NF56 vs NF50	family with sequence similarity 214 member A [Source:Xenbase;Acc:XB-GENE-5816685]
ENSXETG00000015920	tbc1d9b	1769.98	0.268956	0.0629173	4.27475	1.91351e-05	0.000524131	NF56	NF50	YES	NF56 vs NF50	TBC1 domain family member 9B [Source:Xenbase;Acc:XB-GENE-989754]
ENSXETG00000021019	pld2	582.89	0.268812	0.095514	2.81438	0.00488718	0.0450896	NF56	NF50	YES	NF56 vs NF50	phospholipase D2 [Source:Xenbase;Acc:XB-GENE-5998608]
ENSXETG00000022933	grin1	5315.69	0.2677	0.0721156	3.71209	0.000205554	0.00377314	NF56	NF50	YES	NF56 vs NF50	glutamate ionotropic receptor NMDA type subunit 1 [Source:Xenbase;Acc:XB-GENE-494200]
ENSXETG00000023305	afdn	2048.32	0.266706	0.082437	3.23527	0.00121527	0.0155121	NF56	NF50	YES	NF56 vs NF50	afadin, adherens junction formation factor [Source:Xenbase;Acc:XB-GENE-948333]
ENSXETG00000004133	slc9a7	1953.92	0.266067	0.0587582	4.52817	5.94967e-06	0.00019081	NF56	NF50	YES	NF56 vs NF50	solute carrier family 9 member A7 [Source:Xenbase;Acc:XB-GENE-487749]
ENSXETG00000015999	prkcz	3483.42	0.263316	0.0632445	4.16346	3.13459e-05	0.000790893	NF56	NF50	YES	NF56 vs NF50	protein kinase C zeta [Source:Xenbase;Acc:XB-GENE-494709]
ENSXETG00000022646	cacna1h	1326.12	0.261873	0.0932396	2.8086	0.00497578	0.045757	NF56	NF50	YES	NF56 vs NF50	calcium channel, voltage-dependent, T type, alpha 1H subunit [Source:Xenbase;Acc:XB-GENE-6042121]
ENSXETG00000019244	chmp2a	615.413	0.260672	0.0856384	3.04387	0.00233557	0.0259027	NF56	NF50	YES	NF56 vs NF50	charged multivesicular body protein 2A [Source:Xenbase;Acc:XB-GENE-1005459]
ENSXETG00000021807	cdkl5	1363.08	0.259589	0.0773423	3.35637	0.000789735	0.0108581	NF56	NF50	YES	NF56 vs NF50	cyclin dependent kinase like 5 [Source:Xenbase;Acc:XB-GENE-951076]
ENSXETG00000007241	dbn1	7988.49	0.259446	0.0886604	2.92629	0.00343028	0.0348699	NF56	NF50	YES	NF56 vs NF50	drebrin 1 [Source:Xenbase;Acc:XB-GENE-961393]
ENSXETG00000024155	mpnd	1919.78	0.258722	0.0880196	2.93937	0.00328878	0.0338126	NF56	NF50	YES	NF56 vs NF50	MPN domain containing [Source:Xenbase;Acc:XB-GENE-5858624]
ENSXETG00000040474	napb	7068.88	0.258482	0.0715034	3.61497	0.000300383	0.00512618	NF56	NF50	YES	NF56 vs NF50	NSF attachment protein beta [Source:NCBI gene (formerly Entrezgene);Acc:780021]
ENSXETG00000007310	ppp2r1a	5257.05	0.258012	0.0549083	4.69896	2.61494e-06	9.58744e-05	NF56	NF50	YES	NF56 vs NF50	protein phosphatase 2 regulatory subunit A, alpha [Source:Xenbase;Acc:XB-GENE-990846]
ENSXETG00000038988	adarb1	6651.03	0.25678	0.074936	3.42666	0.000611063	0.00887839	NF56	NF50	YES	NF56 vs NF50	protein kinase, cAMP-dependent, regulatory subunit type I beta [Source:NCBI gene (formerly Entrezgene);Acc:780384]
ENSXETG00000002157	fndc7	3354.65	0.25576	0.050187	5.09614	3.46655e-07	1.61074e-05	NF56	NF50	YES	NF56 vs NF50	ubiquitin associated protein 2 [Source:NCBI gene (formerly Entrezgene);Acc:100379870]
ENSXETG00000008905	hs1bp3	479.112	0.254046	0.0860195	2.95335	0.00314344	0.0325176	NF56	NF50	YES	NF56 vs NF50	HCLS1 binding protein 3 [Source:Xenbase;Acc:XB-GENE-943087]
ENSXETG00000004290	mtcl1	2769.17	0.253768	0.0684345	3.70818	0.000208752	0.00381133	NF56	NF50	YES	NF56 vs NF50	microtubule crosslinking factor 1 [Source:Xenbase;Acc:XB-GENE-6047696]
ENSXETG00000007339	hdac2	1847.28	0.252402	0.0873433	2.88977	0.00385524	0.0380364	NF56	NF50	YES	NF56 vs NF50	histone deacetylase 2 [Source:Xenbase;Acc:XB-GENE-485807]
ENSXETG00000023292	serinc1.1	11115.8	0.251511	0.0731755	3.43709	0.000587995	0.00864132	NF56	NF50	YES	NF56 vs NF50	serine incorporator 1, gene 1 [Source:Xenbase;Acc:XB-GENE-954990]
ENSXETG00000013263	rps6kl1	1579.9	0.250884	0.0754403	3.3256	0.000882287	0.011944	NF56	NF50	YES	NF56 vs NF50	ribosomal protein S6 kinase like 1 [Source:Xenbase;Acc:XB-GENE-991864]
ENSXETG00000035022	hs6st1	672.991	0.248337	0.0880666	2.81987	0.00480426	0.0447053	NF56	NF50	YES	NF56 vs NF50	heparan sulfate 6-O-sulfotransferase 1 [Source:NCBI gene (formerly Entrezgene);Acc:550071]
ENSXETG00000009395	sh3d19	4550.08	0.247912	0.0799755	3.09985	0.0019362	0.0222529	NF56	NF50	YES	NF56 vs NF50	SH3 domain containing 19 [Source:Xenbase;Acc:XB-GENE-976723]
ENSXETG00000002218	usp34	2238.22	0.246671	0.0812608	3.03554	0.00240103	0.0264508	NF56	NF50	YES	NF56 vs NF50	ubiquitin specific peptidase 34 [Source:Xenbase;Acc:XB-GENE-920965]
ENSXETG00000001783	stau1	5818.61	0.246428	0.07155	3.44414	0.000572872	0.00853489	NF56	NF50	YES	NF56 vs NF50	staufen double-stranded RNA binding protein 1 [Source:Xenbase;Acc:XB-GENE-920408]
ENSXETG00000011330	tmem106b	1212.27	0.246019	0.0713372	3.44868	0.000563344	0.00841073	NF56	NF50	YES	NF56 vs NF50	transmembrane protein 106B [Source:Xenbase;Acc:XB-GENE-5843726]
ENSXETG00000024085	flot1	5536.72	0.245557	0.0627629	3.91245	9.13627e-05	0.00194011	NF56	NF50	YES	NF56 vs NF50	flotillin 1 [Source:Xenbase;Acc:XB-GENE-488586]
ENSXETG00000040149	fbxo45	2314.08	0.245054	0.0668398	3.66629	0.000246092	0.00435815	NF56	NF50	YES	NF56 vs NF50	F-box protein 45 [Source:NCBI gene (formerly Entrezgene);Acc:100216147]
ENSXETG00000002540	arl1	727.511	0.240048	0.0843917	2.84445	0.00444885	0.0423498	NF56	NF50	YES	NF56 vs NF50	ADP ribosylation factor like GTPase 1 [Source:Xenbase;Acc:XB-GENE-961332]
ENSXETG00000018443	cetn1	1147.48	0.23808	0.0852222	2.79364	0.00521182	0.0474934	NF56	NF50	YES	NF56 vs NF50	centrin 1 [Source:Xenbase;Acc:XB-GENE-967617]
ENSXETG00000017031	grik4	1290.33	0.237262	0.0751074	3.15897	0.00158328	0.0191998	NF56	NF50	YES	NF56 vs NF50	glutamate receptor, ionotropic, kainate 4 [Source:Xenbase;Acc:XB-GENE-1011875]
ENSXETG00000034571	arl8b	1081.51	0.236361	0.0682078	3.46531	0.000529619	0.00802637	NF56	NF50	YES	NF56 vs NF50	ADP ribosylation factor like GTPase 8B [Source:NCBI gene (formerly Entrezgene);Acc:100492504]
ENSXETG00000015753	vps45	1102.44	0.23594	0.0759763	3.10544	0.00189994	0.0220027	NF56	NF50	YES	NF56 vs NF50	vacuolar protein sorting 45 homolog [Source:Xenbase;Acc:XB-GENE-961682]
ENSXETG00000019473	map1lc3a	4026.02	0.23565	0.0564953	4.17115	3.03066e-05	0.000767423	NF56	NF50	YES	NF56 vs NF50	microtubule associated protein 1 light chain 3 alpha [Source:Xenbase;Acc:XB-GENE-941851]
ENSXETG00000017982	ptpra	3134.56	0.231825	0.0687701	3.37101	0.000748931	0.0104398	NF56	NF50	YES	NF56 vs NF50	protein tyrosine phosphatase, receptor type A [Source:Xenbase;Acc:XB-GENE-1012347]
ENSXETG00000009227	khdrbs3	1176.17	0.231517	0.0827022	2.79941	0.00511963	0.0467743	NF56	NF50	YES	NF56 vs NF50	KH domain containing, RNA binding, signal transduction associated 3 [Source:Xenbase;Acc:XB-GENE-941483]
ENSXETG00000017355	ppp3r1	10154.5	0.229137	0.0465572	4.92162	8.58305e-07	3.58578e-05	NF56	NF50	YES	NF56 vs NF50	protein phosphatase 3 regulatory subunit B, alpha [Source:Xenbase;Acc:XB-GENE-948794]
ENSXETG00000006106	dido1	1278.59	0.228063	0.0779673	2.92511	0.00344333	0.0349773	NF56	NF50	YES	NF56 vs NF50	death inducer-obliterator 1 [Source:NCBI gene (formerly Entrezgene);Acc:100135007]
ENSXETG00000023064	ppp1r13b	2321.21	0.227572	0.0552682	4.1176	3.82838e-05	0.000932521	NF56	NF50	YES	NF56 vs NF50	protein phosphatase 1 regulatory subunit 13B [Source:Xenbase;Acc:XB-GENE-993686]
ENSXETG00000011493	pcmtd2	1984.61	0.227017	0.0733403	3.09539	0.00196553	0.0225164	NF56	NF50	YES	NF56 vs NF50	protein-L-isoaspartate (D-aspartate) O-methyltransferase domain containing 2 [Source:Xenbase;Acc:XB-GENE-947888]
ENSXETG00000027283	slc7a11	2890.71	0.225642	0.057657	3.91353	9.0958e-05	0.00193711	NF56	NF50	YES	NF56 vs NF50	kalirin RhoGEF kinase [Source:HGNC Symbol;Acc:HGNC:4814]
ENSXETG00000008095	atp6v1h	2497.34	0.224544	0.0769589	2.91771	0.00352613	0.0355874	NF56	NF50	YES	NF56 vs NF50	ATPase, H+ transporting, lysosomal 50/57kDa, V1 subunit H [Source:Xenbase;Acc:XB-GENE-1015115]
ENSXETG00000004726	b4galt6	1825.43	0.223504	0.076693	2.91427	0.0035652	0.0358276	NF56	NF50	YES	NF56 vs NF50	UDP-Gal:betaGlcNAc beta 1,4- galactosyltransferase, polypeptide 6 [Source:Xenbase;Acc:XB-GENE-984613]
ENSXETG00000015713	calm1	14403.8	0.222579	0.069082	3.22195	0.00127319	0.0161054	NF56	NF50	YES	NF56 vs NF50	calmodulin 1 (phosphorylase kinase, delta) [Source:Xenbase;Acc:XB-GENE-1014640]
ENSXETG00000010353	pom121	1263.03	0.221717	0.0759757	2.91827	0.00351984	0.0355494	NF56	NF50	YES	NF56 vs NF50	POM121 transmembrane nucleoporin [Source:NCBI gene (formerly Entrezgene);Acc:100145633]
ENSXETG00000022399	gucy1b1	3408.52	0.220661	0.0579536	3.80755	0.000140353	0.00278313	NF56	NF50	YES	NF56 vs NF50	guanylate cyclase 1 soluble subunit beta 1 [Source:Xenbase;Acc:XB-GENE-950986]
ENSXETG00000031503	ogfr	1385.64	0.21962	0.078295	2.80503	0.0050312	0.0460861	NF56	NF50	YES	NF56 vs NF50	glutamate receptor, ionotropic, kainate 5 [Source:NCBI gene (formerly Entrezgene);Acc:100497490]
ENSXETG00000032616	tp53bp1	3457.32	0.21912	0.0746568	2.93503	0.00333513	0.0341493	NF56	NF50	YES	NF56 vs NF50	tumor protein p53 binding protein 1 [Source:NCBI gene (formerly Entrezgene);Acc:100490124]
ENSXETG00000040403	irf1	1962.79	0.218324	0.0618392	3.53051	0.000414762	0.0065318	NF56	NF50	YES	NF56 vs NF50	KIAA0408 ortholog [Source:NCBI gene (formerly Entrezgene);Acc:100496334]
ENSXETG00000017880	gpr176	1019.96	0.217729	0.0665804	3.27016	0.00107486	0.014038	NF56	NF50	YES	NF56 vs NF50	G protein-coupled receptor 176 [Source:Xenbase;Acc:XB-GENE-5875770]
ENSXETG00000026334	hps1	2365.27	0.21664	0.061144	3.54311	0.000395431	0.00631927	NF56	NF50	YES	NF56 vs NF50	calcium channel, voltage-dependent, beta 1 subunit [Source:NCBI gene (formerly Entrezgene);Acc:100158521]
ENSXETG00000034343	cdc42se1	1690.95	0.215916	0.0628622	3.43475	0.000593092	0.00867998	NF56	NF50	YES	NF56 vs NF50	suppressor of cytokine signaling 7 [Source:NCBI gene (formerly Entrezgene);Acc:100158657]
ENSXETG00000018309	ppp2cb	2643.37	0.21416	0.059727	3.58564	0.00033625	0.00556948	NF56	NF50	YES	NF56 vs NF50	protein phosphatase 2, catalytic subunit, beta isozyme [Source:Xenbase;Acc:XB-GENE-957248]
ENSXETG00000020022	gnao1	10225.7	0.210011	0.0723195	2.90393	0.00368507	0.0367177	NF56	NF50	YES	NF56 vs NF50	G protein subunit alpha o1 [Source:Xenbase;Acc:XB-GENE-921635]
ENSXETG00000010528	ppp3cb	3603.28	0.201001	0.0664496	3.02486	0.00248751	0.0271213	NF56	NF50	YES	NF56 vs NF50	protein phosphatase 3, catalytic subunit, beta isozyme [Source:Xenbase;Acc:XB-GENE-949827]
ENSXETG00000022830	ywhab	7234.68	0.191581	0.0416319	4.60179	4.18876e-06	0.000142105	NF56	NF50	YES	NF56 vs NF50	tyrosine 3-monooxygenase/tryptophan 5-monooxygenase activation protein beta [Source:Xenbase;Acc:XB-GENE-1006026]
ENSXETG00000028002	bckdk	1373.46	0.190583	0.0673075	2.83152	0.00463269	0.0436398	NF56	NF50	YES	NF56 vs NF50	branched chain ketoacid dehydrogenase kinase [Source:Xenbase;Acc:XB-GENE-994837]
ENSXETG00000014831	kif2a	1150.97	0.188913	0.0657039	2.87522	0.00403747	0.03942	NF56	NF50	YES	NF56 vs NF50	kinesin heavy chain member 2A [Source:Xenbase;Acc:XB-GENE-951755]
ENSXETG00000005222	agpat1	1434.49	0.188327	0.0663106	2.84008	0.00451028	0.0427036	NF56	NF50	YES	NF56 vs NF50	1-acylglycerol-3-phosphate O-acyltransferase 1 [Source:Xenbase;Acc:XB-GENE-487933]
ENSXETG00000002833	eps15	3257.14	0.158627	0.0563313	2.81596	0.00486311	0.0450416	NF56	NF50	YES	NF56 vs NF50	epidermal growth factor receptor pathway substrate 15 [Source:Xenbase;Acc:XB-GENE-6070905]
ENSXETG00000012863	set	3592.39	-0.186313	0.0593106	-3.14131	0.00168194	0.020017	NF56	NF50	YES	NF56 vs NF50	SET nuclear proto-oncogene [Source:Xenbase;Acc:XB-GENE-986872]
ENSXETG00000018552	psmd3	1340.68	-0.189343	0.0639317	-2.96165	0.00305998	0.0319358	NF56	NF50	YES	NF56 vs NF50	proteasome 26S subunit, non-ATPase 3 [Source:Xenbase;Acc:XB-GENE-958537]
ENSXETG00000023043	snd1	2877.29	-0.192075	0.0581463	-3.30331	0.000955509	0.0127634	NF56	NF50	YES	NF56 vs NF50	staphylococcal nuclease and tudor domain containing protein 1 [Source:Xenbase;Acc:XB-GENE-5756796]
ENSXETG00000034888	hnrnpa0	1224.45	-0.198532	0.0633887	-3.13198	0.00173629	0.0204562	NF56	NF50	YES	NF56 vs NF50	heterogeneous nuclear ribonucleoprotein A0 [Source:NCBI gene (formerly Entrezgene);Acc:394519]
ENSXETG00000002315	gh2	8180.91	-0.203021	0.0678771	-2.991	0.00278064	0.0295238	NF56	NF50	YES	NF56 vs NF50	ATP synthase F1 subunit alpha [Source:NCBI gene (formerly Entrezgene);Acc:594998]
ENSXETG00000008237	epb41l2	819.916	-0.219366	0.0694627	-3.15804	0.00158832	0.0192278	NF56	NF50	YES	NF56 vs NF50	erythrocyte membrane protein band 4.1-like 2 [Source:Xenbase;Acc:XB-GENE-988171]
ENSXETG00000002227	cct4	2297.58	-0.227859	0.0794354	-2.86848	0.00412444	0.0399917	NF56	NF50	YES	NF56 vs NF50	chaperonin containing TCP1 subunit 4 [Source:Xenbase;Acc:XB-GENE-974483]
ENSXETG00000001868	atp5f1c	2583.15	-0.228117	0.0550853	-4.14117	3.45545e-05	0.00086105	NF56	NF50	YES	NF56 vs NF50	ATP synthase F1 subunit gamma [Source:Xenbase;Acc:XB-GENE-970730]
ENSXETG00000013137	fubp1	1723.8	-0.246408	0.0583802	-4.22075	2.43488e-05	0.000639564	NF56	NF50	YES	NF56 vs NF50	far upstream element binding protein 1 [Source:Xenbase;Acc:XB-GENE-493137]
ENSXETG00000016693	uqcrc2	2034.46	-0.247481	0.0602499	-4.10756	3.99854e-05	0.000962315	NF56	NF50	YES	NF56 vs NF50	ubiquinol-cytochrome c reductase core protein 2 [Source:Xenbase;Acc:XB-GENE-976155]
ENSXETG00000041314	dpf2	1142.08	-0.250627	0.078117	-3.20835	0.00133498	0.0167515	NF56	NF50	YES	NF56 vs NF50	double PHD fingers 2 [Source:NCBI gene (formerly Entrezgene);Acc:100126056]
ENSXETG00000015502	med14	608.065	-0.257098	0.0911008	-2.82213	0.00477063	0.0444806	NF56	NF50	YES	NF56 vs NF50	mediator complex subunit 14 [Source:Xenbase;Acc:XB-GENE-982316]
ENSXETG00000033579	amer2	1006.12	-0.263665	0.0836798	-3.15088	0.0016278	0.0195545	NF56	NF50	YES	NF56 vs NF50	APC membrane recruitment protein 2 [Source:NCBI gene (formerly Entrezgene);Acc:100038269]
ENSXETG00000011876	etf1	1050.19	-0.26721	0.0846665	-3.15603	0.00159933	0.0193113	NF56	NF50	YES	NF56 vs NF50	eukaryotic translation termination factor 1 [Source:Xenbase;Acc:XB-GENE-5744577]
ENSXETG00000008484	ndufa9	1335.14	-0.269694	0.0903638	-2.98454	0.00284007	0.029974	NF56	NF50	YES	NF56 vs NF50	NADH:ubiquinone oxidoreductase subunit A9 [Source:Xenbase;Acc:XB-GENE-949551]
ENSXETG00000012569	hnrnpd	3513.71	-0.270788	0.0849789	-3.18653	0.00143988	0.0177204	NF56	NF50	YES	NF56 vs NF50	heterogeneous nuclear ribonucleoprotein D [Source:Xenbase;Acc:XB-GENE-988375]
ENSXETG00000005247	eif3i	3162.62	-0.271429	0.0866267	-3.13332	0.00172842	0.0204311	NF56	NF50	YES	NF56 vs NF50	eukaryotic translation initiation factor 3 subunit I [Source:Xenbase;Acc:XB-GENE-974377]
ENSXETG00000001410	cct2	2800.44	-0.277083	0.0965831	-2.86886	0.00411958	0.0399722	NF56	NF50	YES	NF56 vs NF50	chaperonin containing TCP1 subunit 2 [Source:Xenbase;Acc:XB-GENE-1006535]
ENSXETG00000004886	ndufa10	1535.87	-0.277267	0.060069	-4.61581	3.91569e-06	0.00013512	NF56	NF50	YES	NF56 vs NF50	NADH:ubiquinone oxidoreductase subunit A10 [Source:Xenbase;Acc:XB-GENE-949136]
ENSXETG00000001784	cse1l	985.329	-0.278239	0.0774064	-3.59452	0.000324985	0.00542759	NF56	NF50	YES	NF56 vs NF50	CSE1 chromosome segregation 1-like [Source:Xenbase;Acc:XB-GENE-5802331]
ENSXETG00000020262	cct8	3126.05	-0.278317	0.0654647	-4.2514	2.12438e-05	0.000575177	NF56	NF50	YES	NF56 vs NF50	chaperonin containing TCP1 subunit 8 [Source:Xenbase;Acc:XB-GENE-974316]
ENSXETG00000002983	acadm	540.261	-0.283181	0.0973979	-2.90747	0.00364366	0.0364082	NF56	NF50	YES	NF56 vs NF50	acyl-CoA dehydrogenase medium chain [Source:Xenbase;Acc:XB-GENE-972935]
ENSXETG00000007916	psmc3	1564.44	-0.283667	0.0832756	-3.40637	0.000658336	0.00942901	NF56	NF50	YES	NF56 vs NF50	proteasome 26S subunit, ATPase 3 [Source:Xenbase;Acc:XB-GENE-1009848]
ENSXETG00000010361	prdx4	471.828	-0.284921	0.101461	-2.80819	0.00498207	0.045785	NF56	NF50	YES	NF56 vs NF50	peroxiredoxin 4 [Source:Xenbase;Acc:XB-GENE-976761]
ENSXETG00000019495	uqcrfs1	1019.8	-0.286953	0.0756415	-3.79359	0.000148486	0.00288788	NF56	NF50	YES	NF56 vs NF50	ubiquinol-cytochrome c reductase, Rieske iron-sulfur polypeptide 1 [Source:Xenbase;Acc:XB-GENE-5746219]
ENSXETG00000026410	chd4	3013.09	-0.287035	0.0722034	-3.97537	7.0269e-05	0.00156234	NF56	NF50	YES	NF56 vs NF50	chromodomain helicase DNA binding protein 4 [Source:Xenbase;Acc:XB-GENE-995848]
ENSXETG00000024665	atp5f1b	10297.9	-0.287046	0.0491019	-5.84592	5.03769e-09	3.45979e-07	NF56	NF50	YES	NF56 vs NF50	ATP synthase F1 subunit beta [Source:Xenbase;Acc:XB-GENE-943110]
ENSXETG00000000124	sgk1	935.479	-0.294055	0.0835455	-3.5197	0.000432039	0.00675102	NF56	NF50	YES	NF56 vs NF50	serum/glucocorticoid regulated kinase 1 [Source:Xenbase;Acc:XB-GENE-1003518]
ENSXETG00000026983	rbbp7	2031.99	-0.294737	0.0808921	-3.64358	0.000268869	0.00469072	NF56	NF50	YES	NF56 vs NF50	retinoblastoma binding protein 7 [Source:Xenbase;Acc:XB-GENE-487909]
ENSXETG00000021431	cbfa2t2	1021.03	-0.296556	0.0802565	-3.6951	0.0002198	0.00396739	NF56	NF50	YES	NF56 vs NF50	CBFA2/RUNX1 translocation partner 2 [Source:Xenbase;Acc:XB-GENE-950034]
ENSXETG00000012766	eif5	1845.69	-0.297452	0.104788	-2.8386	0.00453117	0.0428725	NF56	NF50	YES	NF56 vs NF50	eukaryotic translation initiation factor 5 [Source:Xenbase;Acc:XB-GENE-957969]
ENSXETG00000001671	taldo1	1737.14	-0.299243	0.078313	-3.82112	0.000132848	0.00265301	NF56	NF50	YES	NF56 vs NF50	transaldolase 1 [Source:Xenbase;Acc:XB-GENE-1005380]
ENSXETG00000002064	ruvbl1	486.337	-0.301841	0.100353	-3.00779	0.00263152	0.0283901	NF56	NF50	YES	NF56 vs NF50	RuvB like AAA ATPase 1 [Source:Xenbase;Acc:XB-GENE-486361]
ENSXETG00000041384	ndufb8	879.199	-0.306893	0.0866452	-3.54195	0.000397179	0.00632566	NF56	NF50	YES	NF56 vs NF50	NADH:ubiquinone oxidoreductase subunit B8 [Source:NCBI gene (formerly Entrezgene);Acc:733466]
ENSXETG00000016144	sf3a1	1127.92	-0.307909	0.0730495	-4.21508	2.4969e-05	0.000653	NF56	NF50	YES	NF56 vs NF50	splicing factor 3a subunit 1 [Source:Xenbase;Acc:XB-GENE-6086860]
ENSXETG00000003301	ttc39b	1180.21	-0.309139	0.108567	-2.84745	0.00440716	0.0421239	NF56	NF50	YES	NF56 vs NF50	tetratricopeptide repeat domain 39B [Source:Xenbase;Acc:XB-GENE-1016436]
ENSXETG00000036807	sox2	1827.63	-0.309318	0.105869	-2.92172	0.00348107	0.0352844	NF56	NF50	YES	NF56 vs NF50	SRY-box 2 [Source:NCBI gene (formerly Entrezgene);Acc:407873]
ENSXETG00000006391	eef2.1	79687.6	-0.315131	0.0828647	-3.80296	0.000142978	0.0028193	NF56	NF50	YES	NF56 vs NF50	eukaryotic translation elongation factor 2, gene 1 [Source:Xenbase;Acc:XB-GENE-969739]
ENSXETG00000033239	trap1	594.888	-0.315588	0.100972	-3.12551	0.00177496	0.0208728	NF56	NF50	YES	NF56 vs NF50	TNF receptor-associated protein 1 [Source:NCBI gene (formerly Entrezgene);Acc:100492593]
ENSXETG00000008422	sf3b2	1202.23	-0.316405	0.107624	-2.93991	0.00328307	0.0338126	NF56	NF50	YES	NF56 vs NF50	splicing factor 3b subunit 2 [Source:Xenbase;Acc:XB-GENE-5875780]
ENSXETG00000009255	ifrd1	2253.67	-0.320749	0.102251	-3.13687	0.00170763	0.0202883	NF56	NF50	YES	NF56 vs NF50	interferon related developmental regulator 1 [Source:Xenbase;Acc:XB-GENE-489784]
ENSXETG00000026457	hadha	1054.07	-0.321456	0.114184	-2.81526	0.00487383	0.0450416	NF56	NF50	YES	NF56 vs NF50	hydroxyacyl-CoA dehydrogenase trifunctional multienzyme complex subunit alpha [Source:Xenbase;Acc:XB-GENE-959219]
ENSXETG00000025097	hmgn1	11812	-0.321548	0.0934103	-3.44231	0.000576759	0.00855553	NF56	NF50	YES	NF56 vs NF50	high mobility group nucleosome binding domain 1 [Source:Xenbase;Acc:XB-GENE-5782073]
ENSXETG00000035501	nucks1	4086.19	-0.323155	0.108468	-2.97927	0.00288933	0.0303573	NF56	NF50	YES	NF56 vs NF50	nuclear casein kinase and cyclin-dependent kinase substrate 1 [Source:NCBI gene (formerly Entrezgene);Acc:394795]
ENSXETG00000017970	ptcd3	867.671	-0.325764	0.105068	-3.1005	0.00193196	0.0222223	NF56	NF50	YES	NF56 vs NF50	pentatricopeptide repeat domain 3 [Source:Xenbase;Acc:XB-GENE-961480]
ENSXETG00000002662	svil	587.713	-0.328964	0.107432	-3.06207	0.0021981	0.0247576	NF56	NF50	YES	NF56 vs NF50	supervillin [Source:Xenbase;Acc:XB-GENE-494405]
ENSXETG00000013887	ttll4	272.494	-0.330785	0.118989	-2.77996	0.0054366	0.0490653	NF56	NF50	YES	NF56 vs NF50	tubulin tyrosine ligase like 4 [Source:Xenbase;Acc:XB-GENE-492394]
ENSXETG00000026047	smad1	640.228	-0.335458	0.0971458	-3.45313	0.000554112	0.00833476	NF56	NF50	YES	NF56 vs NF50	SMAD family member 1 [Source:Xenbase;Acc:XB-GENE-1018193]
ENSXETG00000016419	thoc5	812.093	-0.335505	0.118871	-2.82244	0.00476602	0.0444671	NF56	NF50	YES	NF56 vs NF50	THO complex 5 [Source:Xenbase;Acc:XB-GENE-1015168]
ENSXETG00000007493	tll2l	418.082	-0.336949	0.0997167	-3.37907	0.000727324	0.0101773	NF56	NF50	YES	NF56 vs NF50	tolloid like 2 like [Source:Xenbase;Acc:XB-GENE-478930]
ENSXETG00000006331	rangap1	1111.51	-0.338487	0.118719	-2.85116	0.00435599	0.0417765	NF56	NF50	YES	NF56 vs NF50	Ran GTPase activating protein 1 [Source:Xenbase;Acc:XB-GENE-489955]
ENSXETG00000020868	nono	1059.6	-0.338488	0.0705356	-4.79882	1.59605e-06	6.25926e-05	NF56	NF50	YES	NF56 vs NF50	non-POU domain containing, octamer binding [Source:Xenbase;Acc:XB-GENE-1002494]
ENSXETG00000014183	gmpr	1459.03	-0.338564	0.0982832	-3.44478	0.000571516	0.0085237	NF56	NF50	YES	NF56 vs NF50	guanosine monophosphate reductase [Source:Xenbase;Acc:XB-GENE-982176]
ENSXETG00000022626	prmt5	917.775	-0.340288	0.0833388	-4.08319	4.44216e-05	0.00105644	NF56	NF50	YES	NF56 vs NF50	protein arginine methyltransferase 5 [Source:Xenbase;Acc:XB-GENE-975034]
ENSXETG00000007509	hspd1	654.066	-0.341625	0.0997443	-3.42501	0.000614776	0.00891866	NF56	NF50	YES	NF56 vs NF50	heat shock protein family D (Hsp60) member 1 [Source:Xenbase;Acc:XB-GENE-980059]
ENSXETG00000012507	atp5pd	2080.92	-0.349274	0.10783	-3.23912	0.00119897	0.0153597	NF56	NF50	YES	NF56 vs NF50	ATP synthase peripheral stalk subunit d [Source:Xenbase;Acc:XB-GENE-993879]
ENSXETG00000022255	atp5pb	1878.89	-0.34976	0.0864729	-4.04474	5.23814e-05	0.00121296	NF56	NF50	YES	NF56 vs NF50	ATP synthase peripheral stalk-membrane subunit b [Source:Xenbase;Acc:XB-GENE-972907]
ENSXETG00000004810	trh	2216.74	-0.350048	0.0952201	-3.6762	0.000236732	0.00421866	NF56	NF50	YES	NF56 vs NF50	thyrotropin-releasing hormone [Source:Xenbase;Acc:XB-GENE-5805964]
ENSXETG00000014636	prps1	891.372	-0.350364	0.111725	-3.13595	0.00171297	0.0203346	NF56	NF50	YES	NF56 vs NF50	phosphoribosyl pyrophosphate synthetase 1 [Source:Xenbase;Acc:XB-GENE-1008569]
ENSXETG00000019993	mrpl37	562.064	-0.350623	0.126521	-2.77127	0.00558382	0.0499998	NF56	NF50	YES	NF56 vs NF50	mitochondrial ribosomal protein L37 [Source:Xenbase;Acc:XB-GENE-979922]
ENSXETG00000010357	nme3	797.283	-0.35119	0.113575	-3.09213	0.00198727	0.0226916	NF56	NF50	YES	NF56 vs NF50	NME/NM23 nucleoside diphosphate kinase 3 [Source:Xenbase;Acc:XB-GENE-999215]
ENSXETG00000018588	kctd10	388.511	-0.351728	0.115526	-3.04459	0.00232998	0.0258909	NF56	NF50	YES	NF56 vs NF50	potassium channel tetramerization domain containing 10 [Source:Xenbase;Acc:XB-GENE-970871]
ENSXETG00000010077	cct6a	3774.87	-0.352526	0.0757969	-4.65092	3.30452e-06	0.00011719	NF56	NF50	YES	NF56 vs NF50	chaperonin containing TCP1 subunit 6A [Source:Xenbase;Acc:XB-GENE-987462]
ENSXETG00000000426	srpk1	475.803	-0.353118	0.106636	-3.31142	0.00092824	0.0124497	NF56	NF50	YES	NF56 vs NF50	SRSF protein kinase 1 [Source:Xenbase;Acc:XB-GENE-941978]
ENSXETG00000008251	mrps22	220.774	-0.353256	0.127091	-2.77956	0.0054433	0.0490943	NF56	NF50	YES	NF56 vs NF50	mitochondrial ribosomal protein S22 [Source:Xenbase;Acc:XB-GENE-1000283]
ENSXETG00000001952	polr1a	386.734	-0.355508	0.124951	-2.84517	0.00443875	0.0423109	NF56	NF50	YES	NF56 vs NF50	polymerase (RNA) I polypeptide A [Source:Xenbase;Acc:XB-GENE-1005160]
ENSXETG00000007211	esrra	662.664	-0.356407	0.105882	-3.36607	0.000762479	0.0105659	NF56	NF50	YES	NF56 vs NF50	estrogen related receptor alpha [Source:Xenbase;Acc:XB-GENE-485432]
ENSXETG00000021816	timeless	426.343	-0.356522	0.105051	-3.39379	0.000689314	0.00980288	NF56	NF50	YES	NF56 vs NF50	timeless circadian regulator [Source:Xenbase;Acc:XB-GENE-985242]
ENSXETG00000009356	yipf2	405.746	-0.358002	0.113504	-3.1541	0.00160994	0.019373	NF56	NF50	YES	NF56 vs NF50	Yip1 domain family member 2 [Source:Xenbase;Acc:XB-GENE-997076]
ENSXETG00000021359	nup88	600.615	-0.359252	0.126285	-2.84476	0.00444448	0.0423368	NF56	NF50	YES	NF56 vs NF50	nucleoporin 88kDa [Source:Xenbase;Acc:XB-GENE-1004636]
ENSXETG00000027060	nup85	498.338	-0.360258	0.127729	-2.82048	0.00479521	0.0446506	NF56	NF50	YES	NF56 vs NF50	nucleoporin 85kDa [Source:Xenbase;Acc:XB-GENE-1008050]
ENSXETG00000007371	ndufs5	736.963	-0.361823	0.115494	-3.13284	0.00173125	0.0204311	NF56	NF50	YES	NF56 vs NF50	NADH:ubiquinone oxidoreductase subunit S5 [Source:Xenbase;Acc:XB-GENE-946984]
ENSXETG00000007391	mllt10	935.423	-0.362772	0.113103	-3.20745	0.00133919	0.0167894	NF56	NF50	YES	NF56 vs NF50	MLLT10, histone lysine methyltransferase DOT1L cofactor [Source:Xenbase;Acc:XB-GENE-6408100]
ENSXETG00000003264	pacsin2	1863.69	-0.364127	0.0840415	-4.33271	1.47288e-05	0.000416398	NF56	NF50	YES	NF56 vs NF50	protein kinase C and casein kinase substrate in neurons 2 [Source:Xenbase;Acc:XB-GENE-489578]
ENSXETG00000037146	mab21l2	904.26	-0.364463	0.107695	-3.38422	0.00071381	0.0100699	NF56	NF50	YES	NF56 vs NF50	mab-21-like 2 [Source:NCBI gene (formerly Entrezgene);Acc:100125071]
ENSXETG00000011217	thbs1	388.597	-0.367427	0.13108	-2.80307	0.00506188	0.0463369	NF56	NF50	YES	NF56 vs NF50	thrombospondin 1 [Source:Xenbase;Acc:XB-GENE-486189]
ENSXETG00000008691	abat	6025.59	-0.367662	0.113946	-3.22662	0.0012526	0.0158938	NF56	NF50	YES	NF56 vs NF50	4-aminobutyrate aminotransferase [Source:Xenbase;Acc:XB-GENE-957494]
ENSXETG00000016054	mpst	353.235	-0.368297	0.122175	-3.01451	0.00257398	0.0278977	NF56	NF50	YES	NF56 vs NF50	mercaptopyruvate sulfurtransferase [Source:Xenbase;Acc:XB-GENE-951794]
ENSXETG00000000654	cebpz	386.029	-0.369286	0.11425	-3.23225	0.00122818	0.0156485	NF56	NF50	YES	NF56 vs NF50	CCAAT enhancer binding protein zeta [Source:Xenbase;Acc:XB-GENE-853892]
ENSXETG00000008056	btf3l4	1920.81	-0.371128	0.123012	-3.01701	0.0025528	0.0276894	NF56	NF50	YES	NF56 vs NF50	basic transcription factor 3-like 4 [Source:Xenbase;Acc:XB-GENE-948236]
ENSXETG00000015745	anp32e	1770.72	-0.371753	0.0967246	-3.84341	0.000121334	0.00246859	NF56	NF50	YES	NF56 vs NF50	acidic nuclear phosphoprotein 32 family member E [Source:Xenbase;Acc:XB-GENE-991616]
ENSXETG00000000022	cdkal1	505.146	-0.372344	0.0936235	-3.97703	6.97799e-05	0.00155769	NF56	NF50	YES	NF56 vs NF50	CDK5 regulatory subunit associated protein 1-like 1 [Source:Xenbase;Acc:XB-GENE-5895778]
ENSXETG00000000454	ppwd1	336.876	-0.372466	0.128391	-2.90102	0.00371946	0.0369297	NF56	NF50	YES	NF56 vs NF50	peptidylprolyl isomerase domain and WD repeat containing 1 [Source:Xenbase;Acc:XB-GENE-1001509]
ENSXETG00000019908	bcan	1240.73	-0.372536	0.10328	-3.60704	0.000309712	0.00525353	NF56	NF50	YES	NF56 vs NF50	brevican [Source:NCBI gene (formerly Entrezgene);Acc:100486298]
ENSXETG00000022669	mmp14	434.904	-0.372689	0.123838	-3.00948	0.00261699	0.0282551	NF56	NF50	YES	NF56 vs NF50	matrix metallopeptidase 14 [Source:Xenbase;Acc:XB-GENE-485643]
ENSXETG00000008153	eri1	620.537	-0.372761	0.115692	-3.22201	0.00127295	0.0161054	NF56	NF50	YES	NF56 vs NF50	exoribonuclease 1 [Source:Xenbase;Acc:XB-GENE-974172]
ENSXETG00000038604	tcp1	2543.78	-0.373367	0.0704411	-5.30041	1.15543e-07	6.09263e-06	NF56	NF50	YES	NF56 vs NF50	t-complex 1 [Source:NCBI gene (formerly Entrezgene);Acc:100487607]
ENSXETG00000026772	rhob	2539.59	-0.374704	0.117481	-3.18949	0.00142526	0.0175711	NF56	NF50	YES	NF56 vs NF50	ras homolog family member B [Source:Xenbase;Acc:XB-GENE-478301]
ENSXETG00000000286	cdknx	1020.49	-0.377268	0.122111	-3.08955	0.0020046	0.0228709	NF56	NF50	YES	NF56 vs NF50	cyclin-dependent kinase inhibitor xic1 [Source:Xenbase;Acc:XB-GENE-1032978]
ENSXETG00000025055	tp53	1140.12	-0.379029	0.134614	-2.81567	0.00486763	0.0450416	NF56	NF50	YES	NF56 vs NF50	tumor protein p53 [Source:Xenbase;Acc:XB-GENE-484286]
ENSXETG00000033996	pcnt	388.485	-0.381332	0.120585	-3.16235	0.00156502	0.0190275	NF56	NF50	YES	NF56 vs NF50	pericentrin [Source:NCBI gene (formerly Entrezgene);Acc:100486558]
ENSXETG00000012840	c9orf78	549.111	-0.383215	0.127629	-3.00258	0.00267704	0.0287711	NF56	NF50	YES	NF56 vs NF50	chromosome 9 open reading frame 78 [Source:Xenbase;Acc:XB-GENE-5877135]
ENSXETG00000006218	apoo	252.335	-0.383314	0.126892	-3.0208	0.00252111	0.0274091	NF56	NF50	YES	NF56 vs NF50	apolipoprotein O [Source:Xenbase;Acc:XB-GENE-1002771]
ENSXETG00000010179	ncbp1	499.795	-0.383676	0.131394	-2.92004	0.00349989	0.0353987	NF56	NF50	YES	NF56 vs NF50	nuclear cap binding protein subunit 1 [Source:Xenbase;Acc:XB-GENE-5841194]
ENSXETG00000020333	acaa2	520.352	-0.385543	0.114586	-3.36465	0.000766399	0.0106098	NF56	NF50	YES	NF56 vs NF50	acetyl-CoA acyltransferase 2 [Source:Xenbase;Acc:XB-GENE-5827758]
ENSXETG00000015542	ccdc78	248.78	-0.385669	0.123022	-3.13497	0.00171871	0.0203685	NF56	NF50	YES	NF56 vs NF50	coiled-coil domain containing 78 [Source:Xenbase;Acc:XB-GENE-5895373]
ENSXETG00000012166	septin2	370.529	-0.385823	0.121552	-3.17414	0.0015028	0.0184142	NF56	NF50	YES	NF56 vs NF50	septin 2 [Source:Xenbase;Acc:XB-GENE-480201]
ENSXETG00000019015	tcf7l1	472.865	-0.386948	0.121959	-3.17278	0.00150989	0.0184529	NF56	NF50	YES	NF56 vs NF50	transcription factor 7 like 1 [Source:Xenbase;Acc:XB-GENE-1031985]
ENSXETG00000023394	tgfbr1	674.521	-0.388	0.127895	-3.03375	0.00241533	0.0265876	NF56	NF50	YES	NF56 vs NF50	transforming growth factor beta receptor I [Source:Xenbase;Acc:XB-GENE-478587]
ENSXETG00000003677	pls3	581.966	-0.388752	0.114463	-3.39632	0.000682984	0.00974239	NF56	NF50	YES	NF56 vs NF50	plastin 3 [Source:Xenbase;Acc:XB-GENE-922728]
ENSXETG00000015948	tram1	714.898	-0.389841	0.133706	-2.91565	0.00354943	0.0357712	NF56	NF50	YES	NF56 vs NF50	translocation associated membrane protein 1 [Source:Xenbase;Acc:XB-GENE-944943]
ENSXETG00000006635	pabpc1	10076.1	-0.390299	0.0792804	-4.92302	8.52182e-07	3.57079e-05	NF56	NF50	YES	NF56 vs NF50	poly(A) binding protein, cytoplasmic 1 [Source:Xenbase;Acc:XB-GENE-963457]
ENSXETG00000013323	nap1l1	5337.6	-0.391544	0.125901	-3.10994	0.00187128	0.0217374	NF56	NF50	YES	NF56 vs NF50	nucleosome assembly protein 1 like 1 [Source:Xenbase;Acc:XB-GENE-484197]
ENSXETG00000037152	mob1a	654.019	-0.392764	0.130126	-3.01833	0.00254169	0.0275902	NF56	NF50	YES	NF56 vs NF50	MOB kinase activator 1A [Source:NCBI gene (formerly Entrezgene);Acc:549780]
ENSXETG00000033345	mettl18	673.433	-0.393337	0.0942268	-4.17437	2.98814e-05	0.000759388	NF56	NF50	YES	NF56 vs NF50	3-oxoacid CoA-transferase 1 [Source:NCBI gene (formerly Entrezgene);Acc:493307]
ENSXETG00000016401	cad	812.396	-0.393908	0.116255	-3.3883	0.000703277	0.00996121	NF56	NF50	YES	NF56 vs NF50	carbamoyl-phosphate synthetase 2, aspartate transcarbamylase, and dihydroorotase [Source:Xenbase;Acc:XB-GENE-5878289]
ENSXETG00000009127	map4k5	377.077	-0.393927	0.122437	-3.21739	0.00129362	0.0162906	NF56	NF50	YES	NF56 vs NF50	mitogen-activated protein kinase kinase kinase kinase 5 [Source:NCBI gene (formerly Entrezgene);Acc:100216063]
ENSXETG00000009545	ebna1bp2	458.551	-0.394647	0.111999	-3.52367	0.000425619	0.00667293	NF56	NF50	YES	NF56 vs NF50	EBNA1 binding protein 2 [Source:Xenbase;Acc:XB-GENE-998147]
ENSXETG00000022055	ppan	460.342	-0.399293	0.143533	-2.7819	0.00540421	0.0488356	NF56	NF50	YES	NF56 vs NF50	peter pan homolog [Source:Xenbase;Acc:XB-GENE-6465745]
ENSXETG00000014839	cdc14b	456.031	-0.400056	0.140819	-2.84093	0.00449821	0.0426467	NF56	NF50	YES	NF56 vs NF50	cell division cycle 14B [Source:Xenbase;Acc:XB-GENE-977314]
ENSXETG00000006333	tef	665.81	-0.401994	0.111583	-3.60265	0.000314986	0.00530465	NF56	NF50	YES	NF56 vs NF50	thyrotrophic embryonic factor [Source:Xenbase;Acc:XB-GENE-962732]
ENSXETG00000026175	timm23	1217.05	-0.402258	0.140125	-2.87072	0.00409544	0.0398477	NF56	NF50	YES	NF56 vs NF50	translocase of inner mitochondrial membrane 23 homolog [Source:Xenbase;Acc:XB-GENE-994532]
ENSXETG00000016375	vegfa	617.86	-0.402458	0.116913	-3.44237	0.000576651	0.00855553	NF56	NF50	YES	NF56 vs NF50	vascular endothelial growth factor A [Source:Xenbase;Acc:XB-GENE-485744]
ENSXETG00000004022	drg2	1358.31	-0.403559	0.129552	-3.11504	0.00183919	0.0214532	NF56	NF50	YES	NF56 vs NF50	developmentally regulated GTP binding protein 2 [Source:Xenbase;Acc:XB-GENE-5910548]
ENSXETG00000027581	ctsv	847.837	-0.403937	0.0845585	-4.77701	1.77921e-06	6.84413e-05	NF56	NF50	YES	NF56 vs NF50	cathepsin V [Source:Xenbase;Acc:XB-GENE-966214]
ENSXETG00000025087	atic	546.139	-0.404701	0.136956	-2.95498	0.00312689	0.0324179	NF56	NF50	YES	NF56 vs NF50	5-aminoimidazole-4-carboxamide ribonucleotide formyltransferase/IMP cyclohydrolase [Source:Xenbase;Acc:XB-GENE-998807]
ENSXETG00000013999	tle1	290.557	-0.405949	0.134886	-3.00957	0.00261616	0.0282551	NF56	NF50	YES	NF56 vs NF50	transducin like enhancer of split 1 [Source:Xenbase;Acc:XB-GENE-868100]
ENSXETG00000009482	pdcd11	400.004	-0.408741	0.12745	-3.20707	0.00134092	0.0167961	NF56	NF50	YES	NF56 vs NF50	programmed cell death 11 [Source:Xenbase;Acc:XB-GENE-967218]
ENSXETG00000001202	dhx37	261.117	-0.41394	0.143996	-2.87466	0.00404466	0.0394628	NF56	NF50	YES	NF56 vs NF50	DEAH-box helicase 37 [Source:Xenbase;Acc:XB-GENE-986494]
ENSXETG00000025407	sp5	241.872	-0.41526	0.138803	-2.99171	0.0027742	0.0295	NF56	NF50	YES	NF56 vs NF50	Sp5 transcription factor [Source:Xenbase;Acc:XB-GENE-1217606]
ENSXETG00000024943	sf3a2	462.717	-0.417197	0.105037	-3.97189	7.13061e-05	0.00158097	NF56	NF50	YES	NF56 vs NF50	splicing factor 3a subunit 2 [Source:Xenbase;Acc:XB-GENE-492856]
ENSXETG00000010712	g3bp1	1670.35	-0.418879	0.116498	-3.59559	0.000323657	0.00541828	NF56	NF50	YES	NF56 vs NF50	GTPase activating protein (SH3 domain) binding protein 1 [Source:Xenbase;Acc:XB-GENE-6036635]
ENSXETG00000003283	atp5f1d	1709.1	-0.419551	0.126852	-3.30742	0.000941596	0.0126015	NF56	NF50	YES	NF56 vs NF50	ATP synthase F1 subunit delta [Source:Xenbase;Acc:XB-GENE-978389]
ENSXETG00000031054	pcgf6	310.033	-0.419664	0.1447	-2.90024	0.00372881	0.036949	NF56	NF50	YES	NF56 vs NF50	NOC2-like nucleolar associated transcriptional repressor [Source:NCBI gene (formerly Entrezgene);Acc:100491054]
ENSXETG00000013995	cct5	3553.4	-0.421735	0.0967134	-4.36067	1.29664e-05	0.000372652	NF56	NF50	YES	NF56 vs NF50	chaperonin containing TCP1 subunit 5 [Source:Xenbase;Acc:XB-GENE-980275]
ENSXETG00000005149	sumf1	172.242	-0.422722	0.148255	-2.85132	0.00435375	0.0417765	NF56	NF50	YES	NF56 vs NF50	sulfatase modifying factor 1 [Source:Xenbase;Acc:XB-GENE-495053]
ENSXETG00000009893	atp5mf	1378.88	-0.422947	0.134942	-3.13429	0.00172272	0.0203987	NF56	NF50	YES	NF56 vs NF50	ATP synthase membrane subunit f [Source:Xenbase;Acc:XB-GENE-963446]
ENSXETG00000026004	chd8	688.603	-0.423543	0.102574	-4.12914	3.64123e-05	0.000897809	NF56	NF50	YES	NF56 vs NF50	chromodomain helicase DNA binding protein 8 [Source:Xenbase;Acc:XB-GENE-966847]
ENSXETG00000030403	jade3	398.601	-0.423704	0.0999527	-4.23904	2.24479e-05	0.000603136	NF56	NF50	YES	NF56 vs NF50	leucine-rich repeat containing G protein-coupled receptor 4 [Source:NCBI gene (formerly Entrezgene);Acc:100144922]
ENSXETG00000007510	hspe1	501.755	-0.424894	0.133908	-3.17304	0.0015085	0.0184529	NF56	NF50	YES	NF56 vs NF50	heat shock protein family E (Hsp10) member 1 [Source:Xenbase;Acc:XB-GENE-963412]
ENSXETG00000002515	lrig1	240.868	-0.425002	0.144925	-2.93257	0.00336164	0.0343707	NF56	NF50	YES	NF56 vs NF50	leucine-rich repeats and immunoglobulin like domains 1 [Source:Xenbase;Acc:XB-GENE-494193]
ENSXETG00000021824	pola1	226.027	-0.426296	0.136909	-3.11372	0.00184742	0.0215313	NF56	NF50	YES	NF56 vs NF50	polymerase (DNA directed), alpha 1, catalytic subunit [Source:Xenbase;Acc:XB-GENE-1000548]
ENSXETG00000023145	hpf1	319.593	-0.426385	0.124664	-3.42027	0.000625581	0.00905195	NF56	NF50	YES	NF56 vs NF50	histone PARylation factor 1 [Source:Xenbase;Acc:XB-GENE-6034616]
ENSXETG00000003772	bcl7a	261.188	-0.42646	0.113987	-3.7413	0.000183071	0.0034412	NF56	NF50	YES	NF56 vs NF50	BCL7A, BAF complex component [Source:Xenbase;Acc:XB-GENE-5754603]
ENSXETG00000027259	eif3d	5730.19	-0.427226	0.137976	-3.09638	0.00195896	0.0224777	NF56	NF50	YES	NF56 vs NF50	eukaryotic translation initiation factor 3 subunit D [Source:Xenbase;Acc:XB-GENE-942853]
ENSXETG00000034814	cox7a2l	726.725	-0.427481	0.106116	-4.02842	5.61521e-05	0.00128547	NF56	NF50	YES	NF56 vs NF50	cytochrome c oxidase subunit VIIa polypeptide 2 like [Source:NCBI gene (formerly Entrezgene);Acc:613093]
ENSXETG00000002522	suclg2	441.969	-0.427558	0.106901	-3.99958	6.34563e-05	0.00143403	NF56	NF50	YES	NF56 vs NF50	succinate-CoA ligase, GDP-forming, beta subunit [Source:Xenbase;Acc:XB-GENE-956242]
ENSXETG00000004745	spout1	338.757	-0.429215	0.153889	-2.78912	0.0052851	0.0479748	NF56	NF50	YES	NF56 vs NF50	SPOUT domain containing methyltransferase 1 [Source:Xenbase;Acc:XB-GENE-973341]
ENSXETG00000005234	stxbp3	260.392	-0.430019	0.146391	-2.93748	0.00330896	0.0339307	NF56	NF50	YES	NF56 vs NF50	syntaxin binding protein 3 [Source:Xenbase;Acc:XB-GENE-963836]
ENSXETG00000023323	znhit2	147.977	-0.430083	0.142433	-3.01954	0.00253156	0.0275014	NF56	NF50	YES	NF56 vs NF50	zinc finger HIT-type containing 2 [Source:Xenbase;Acc:XB-GENE-978417]
ENSXETG00000004785	nup155	301.725	-0.430377	0.11658	-3.69169	0.000222767	0.00400044	NF56	NF50	YES	NF56 vs NF50	nucleoporin 155kDa [Source:Xenbase;Acc:XB-GENE-973827]
ENSXETG00000013676	slit3	598.822	-0.430988	0.128291	-3.35945	0.000780983	0.0107899	NF56	NF50	YES	NF56 vs NF50	slit guidance ligand 3 [Source:Xenbase;Acc:XB-GENE-991050]
ENSXETG00000000340	abcg2	282.483	-0.431029	0.152109	-2.83369	0.00460144	0.0434498	NF56	NF50	YES	NF56 vs NF50	ATP binding cassette subfamily G member 2 (Junior blood group) [Source:Xenbase;Acc:XB-GENE-991895]
ENSXETG00000010910	sh3bp4	386.449	-0.431733	0.150974	-2.85965	0.00424111	0.0409257	NF56	NF50	YES	NF56 vs NF50	SH3-domain binding protein 4 [Source:Xenbase;Acc:XB-GENE-970857]
ENSXETG00000020720	rnaseh2b	400.782	-0.433418	0.154909	-2.79788	0.0051439	0.0469352	NF56	NF50	YES	NF56 vs NF50	ribonuclease H2 subunit B [Source:Xenbase;Acc:XB-GENE-1004443]
ENSXETG00000020577	dpp3	580.768	-0.43379	0.114821	-3.77797	0.000158111	0.00304938	NF56	NF50	YES	NF56 vs NF50	dipeptidyl-peptidase 3 [Source:Xenbase;Acc:XB-GENE-5844045]
ENSXETG00000021126	cox5a	2440.92	-0.434567	0.106444	-4.08258	4.45384e-05	0.00105743	NF56	NF50	YES	NF56 vs NF50	cytochrome c oxidase subunit Va [Source:Xenbase;Acc:XB-GENE-973617]
ENSXETG00000026867	eif6	675.156	-0.435271	0.112276	-3.87681	0.000105837	0.00219452	NF56	NF50	YES	NF56 vs NF50	eukaryotic translation initiation factor 6 [Source:Xenbase;Acc:XB-GENE-868337]
ENSXETG00000018386	pou4f1.2	270.857	-0.435741	0.146099	-2.98251	0.00285896	0.0301508	NF56	NF50	YES	NF56 vs NF50	POU class 4 homeobox 1 [Source:Xenbase;Acc:XB-GENE-5996034]
ENSXETG00000006022	polr2g	425.933	-0.436154	0.117109	-3.72435	0.000195817	0.00363708	NF56	NF50	YES	NF56 vs NF50	polymerase (RNA) II (DNA directed) polypeptide G [Source:Xenbase;Acc:XB-GENE-1006751]
ENSXETG00000022977	zw10	338.902	-0.437636	0.150821	-2.90169	0.00371161	0.0369038	NF56	NF50	YES	NF56 vs NF50	zw10 kinetochore protein [Source:Xenbase;Acc:XB-GENE-990692]
ENSXETG00000002168	epha10	759.047	-0.437672	0.0921136	-4.75143	2.01983e-06	7.68573e-05	NF56	NF50	YES	NF56 vs NF50	EPH receptor A10 [Source:Xenbase;Acc:XB-GENE-5893530]
ENSXETG00000010044	cacng7	3786.66	-0.438935	0.151332	-2.90047	0.00372601	0.036949	NF56	NF50	YES	NF56 vs NF50	calcium channel, voltage-dependent, gamma subunit 7 [Source:Xenbase;Acc:XB-GENE-966233]
ENSXETG00000023496	ipo5	2392.74	-0.439987	0.126916	-3.46675	0.000526799	0.00800086	NF56	NF50	YES	NF56 vs NF50	importin 5 [Source:Xenbase;Acc:XB-GENE-491443]
ENSXETG00000012175	cbx3	1611.29	-0.440768	0.134546	-3.27597	0.00105298	0.01382	NF56	NF50	YES	NF56 vs NF50	chromobox 3 [Source:Xenbase;Acc:XB-GENE-492315]
ENSXETG00000001795	lmnb2	606.933	-0.441323	0.127656	-3.45713	0.00054596	0.00824739	NF56	NF50	YES	NF56 vs NF50	lamin B2 [Source:Xenbase;Acc:XB-GENE-490443]
ENSXETG00000009581	elovl1	722.245	-0.442389	0.107681	-4.10833	3.98527e-05	0.000960765	NF56	NF50	YES	NF56 vs NF50	ELOVL fatty acid elongase 1 [Source:Xenbase;Acc:XB-GENE-1014374]
ENSXETG00000026859	utp3	391.728	-0.443205	0.144219	-3.07315	0.00211814	0.0239528	NF56	NF50	YES	NF56 vs NF50	UTP3, small subunit processome component [Source:Xenbase;Acc:XB-GENE-989352]
ENSXETG00000007539	znf622	369.282	-0.443384	0.101791	-4.35581	1.32576e-05	0.000380149	NF56	NF50	YES	NF56 vs NF50	zinc finger protein 622 [Source:Xenbase;Acc:XB-GENE-982881]
ENSXETG00000002583	mrps9	427.369	-0.443799	0.151077	-2.93756	0.00330809	0.0339307	NF56	NF50	YES	NF56 vs NF50	mitochondrial ribosomal protein S9 [Source:Xenbase;Acc:XB-GENE-995324]
ENSXETG00000017323	tgm2	142.271	-0.44408	0.145544	-3.05118	0.00227947	0.0254704	NF56	NF50	YES	NF56 vs NF50	transglutaminase 2 [Source:Xenbase;Acc:XB-GENE-5940894]
ENSXETG00000013368	egf	749.757	-0.444177	0.135954	-3.26712	0.00108647	0.0141634	NF56	NF50	YES	NF56 vs NF50	epidermal growth factor [Source:Xenbase;Acc:XB-GENE-951823]
ENSXETG00000025466	slc25a5	19544.7	-0.444767	0.144497	-3.07804	0.00208369	0.0235822	NF56	NF50	YES	NF56 vs NF50	solute carrier family 25 (mitochondrial carrier; adenine nucleotide translocator), member 5 [Source:Xenbase;Acc:XB-GENE-6082577]
ENSXETG00000024773	apex1	1018.55	-0.445978	0.101735	-4.38373	1.16666e-05	0.000339367	NF56	NF50	YES	NF56 vs NF50	APEX nuclease (multifunctional DNA repair enzyme) 1 [Source:Xenbase;Acc:XB-GENE-977072]
ENSXETG00000006676	prmt7	434.354	-0.445993	0.12615	-3.53543	0.000407113	0.00644301	NF56	NF50	YES	NF56 vs NF50	protein arginine methyltransferase 7 [Source:Xenbase;Acc:XB-GENE-974626]
ENSXETG00000001683	tjp2	321.364	-0.446021	0.116836	-3.8175	0.000134812	0.00268081	NF56	NF50	YES	NF56 vs NF50	tight junction protein 2 [Source:Xenbase;Acc:XB-GENE-480467]
ENSXETG00000009653	tsfm	317.056	-0.446678	0.152242	-2.934	0.00334624	0.0342382	NF56	NF50	YES	NF56 vs NF50	Ts translation elongation factor, mitochondrial [Source:Xenbase;Acc:XB-GENE-964861]
ENSXETG00000032503		473.78	-0.447663	0.149899	-2.98643	0.00282256	0.0299012	NF56	NF50	YES	NF56 vs NF50	mitochondrial ribosomal protein S18B [Source:NCBI gene (formerly Entrezgene);Acc:100489063]
ENSXETG00000003394	eftud2	1235.32	-0.448257	0.126839	-3.53406	0.000409223	0.00645902	NF56	NF50	YES	NF56 vs NF50	elongation factor Tu GTP binding domain containing 2 [Source:Xenbase;Acc:XB-GENE-972643]
ENSXETG00000025168	abce1	2492.23	-0.449184	0.100909	-4.45137	8.53223e-06	0.000258891	NF56	NF50	YES	NF56 vs NF50	ATP binding cassette subfamily E member 1 [Source:Xenbase;Acc:XB-GENE-993988]
ENSXETG00000018767	slc25a3	6238.47	-0.449387	0.0887676	-5.06251	4.13773e-07	1.88528e-05	NF56	NF50	YES	NF56 vs NF50	solute carrier family 25 member 3 [Source:Xenbase;Acc:XB-GENE-489634]
ENSXETG00000018919	cnn3	2226.47	-0.449625	0.123358	-3.64487	0.000267524	0.00467733	NF56	NF50	YES	NF56 vs NF50	calponin 3, acidic [Source:Xenbase;Acc:XB-GENE-951266]
ENSXETG00000033040	kctd2	129.116	-0.451433	0.152229	-2.96548	0.0030221	0.0316108	NF56	NF50	YES	NF56 vs NF50	HAUS augmin like complex subunit 8 [Source:NCBI gene (formerly Entrezgene);Acc:100490879]
ENSXETG00000013202	sass6.2	180.446	-0.452349	0.138017	-3.2775	0.00104732	0.0137806	NF56	NF50	YES	NF56 vs NF50	SAS-6 centriolar assembly protein [Source:Xenbase;Acc:XB-GENE-962704]
ENSXETG00000015322	etfa	479.148	-0.454363	0.0937007	-4.84909	1.24028e-06	5.01779e-05	NF56	NF50	YES	NF56 vs NF50	electron transfer flavoprotein subunit alpha [Source:Xenbase;Acc:XB-GENE-943222]
ENSXETG00000019628	adgrv1	660.38	-0.454403	0.121679	-3.73444	0.000188135	0.0035176	NF56	NF50	YES	NF56 vs NF50	adhesion G protein-coupled receptor V1 [Source:Xenbase;Acc:XB-GENE-1010012]
ENSXETG00000020593	eif3b	5816.64	-0.455373	0.110518	-4.12035	3.7829e-05	0.000924644	NF56	NF50	YES	NF56 vs NF50	eukaryotic translation initiation factor 3 subunit B [Source:Xenbase;Acc:XB-GENE-963850]
ENSXETG00000002620	eif3f	4807.99	-0.456297	0.159208	-2.86604	0.00415647	0.0402095	NF56	NF50	YES	NF56 vs NF50	eukaryotic translation initiation factor 3 subunit F [Source:Xenbase;Acc:XB-GENE-5898648]
ENSXETG00000010014	nolc1	643.891	-0.456387	0.128095	-3.56288	0.000366814	0.00599811	NF56	NF50	YES	NF56 vs NF50	nucleolar and coiled-body phosphoprotein 1 [Source:Xenbase;Acc:XB-GENE-6454592]
ENSXETG00000013038	hspa8	29975.9	-0.456403	0.087371	-5.22374	1.75349e-07	8.78557e-06	NF56	NF50	YES	NF56 vs NF50	heat shock protein family A (Hsp70) member 8 [Source:Xenbase;Acc:XB-GENE-955426]
ENSXETG00000035818	angel2	143.849	-0.45731	0.159024	-2.87573	0.00403099	0.0393901	NF56	NF50	YES	NF56 vs NF50	L antigen family member 3 [Source:NCBI gene (formerly Entrezgene);Acc:100379978]
ENSXETG00000026893	apcdd1	251.319	-0.457502	0.146027	-3.13301	0.00173026	0.0204311	NF56	NF50	YES	NF56 vs NF50	adenomatosis polyposis coli down-regulated 1 [Source:Xenbase;Acc:XB-GENE-5762130]
ENSXETG00000023919	phb2	977.168	-0.459269	0.109808	-4.18247	2.88363e-05	0.000739502	NF56	NF50	YES	NF56 vs NF50	prohibitin 2 [Source:Xenbase;Acc:XB-GENE-5844763]
ENSXETG00000018957	slc20a1	2270.85	-0.459933	0.131488	-3.49792	0.000468909	0.00727823	NF56	NF50	YES	NF56 vs NF50	solute carrier family 20 member 1 [Source:Xenbase;Acc:XB-GENE-482940]
ENSXETG00000014717	kpnb1	1684.71	-0.461844	0.0810505	-5.69823	1.21057e-08	7.74711e-07	NF56	NF50	YES	NF56 vs NF50	karyopherin (importin) beta 1 [Source:Xenbase;Acc:XB-GENE-994068]
ENSXETG00000008836	ddx21	9923.3	-0.462891	0.0899466	-5.14629	2.65688e-07	1.27232e-05	NF56	NF50	YES	NF56 vs NF50	DEAD-box helicase 21 [Source:Xenbase;Acc:XB-GENE-1012547]
ENSXETG00000005766	mief2	107.583	-0.463529	0.159005	-2.91518	0.0035548	0.0357823	NF56	NF50	YES	NF56 vs NF50	mitochondrial elongation factor 2 [Source:Xenbase;Acc:XB-GENE-977723]
ENSXETG00000020457	txndc5	939.189	-0.464589	0.105537	-4.40213	1.07192e-05	0.000315064	NF56	NF50	YES	NF56 vs NF50	thioredoxin domain containing 5 [Source:Xenbase;Acc:XB-GENE-490945]
ENSXETG00000023673	mapkapk2	398.114	-0.465816	0.127326	-3.65844	0.000253756	0.00446579	NF56	NF50	YES	NF56 vs NF50	MAPK activated protein kinase 2 [Source:Xenbase;Acc:XB-GENE-5896875]
ENSXETG00000006737	ftmt	5450.96	-0.465881	0.165228	-2.81963	0.00480797	0.0447103	NF56	NF50	YES	NF56 vs NF50	ferritin mitochondrial [Source:Xenbase;Acc:XB-GENE-955502]
ENSXETG00000000777	rrbp1	232.147	-0.466457	0.15276	-3.05352	0.00226172	0.0252921	NF56	NF50	YES	NF56 vs NF50	ribosome binding protein 1 [Source:Xenbase;Acc:XB-GENE-5800192]
ENSXETG00000005331	mrc2	368.927	-0.467758	0.146607	-3.19057	0.00141995	0.0175307	NF56	NF50	YES	NF56 vs NF50	mannose receptor C type 2 [Source:Xenbase;Acc:XB-GENE-486996]
ENSXETG00000033673	fam155b	437.432	-0.470951	0.154744	-3.04342	0.00233905	0.0259027	NF56	NF50	YES	NF56 vs NF50	family with sequence similarity 155 member B [Source:NCBI gene (formerly Entrezgene);Acc:100124919]
ENSXETG00000003602	eif3e	4703.1	-0.471351	0.159578	-2.95372	0.00313964	0.0325022	NF56	NF50	YES	NF56 vs NF50	eukaryotic translation initiation factor 3 subunit E [Source:Xenbase;Acc:XB-GENE-946246]
ENSXETG00000024423	atp5mc3	5134.73	-0.471857	0.0987932	-4.77621	1.78632e-06	6.85274e-05	NF56	NF50	YES	NF56 vs NF50	ATP synthase membrane subunit c locus 3 [Source:Xenbase;Acc:XB-GENE-853227]
ENSXETG00000023119	frmd8	164.252	-0.472606	0.157709	-2.9967	0.00272916	0.0291974	NF56	NF50	YES	NF56 vs NF50	FERM domain containing 8 [Source:Xenbase;Acc:XB-GENE-5852953]
ENSXETG00000024918	snrpd3	621.42	-0.47278	0.145873	-3.24103	0.00119098	0.0152851	NF56	NF50	YES	NF56 vs NF50	small nuclear ribonucleoprotein D3 polypeptide [Source:Xenbase;Acc:XB-GENE-1014502]
ENSXETG00000024201	ipo7	1831.06	-0.472847	0.0679987	-6.95376	3.55685e-12	4.72423e-10	NF56	NF50	YES	NF56 vs NF50	importin 7 [Source:Xenbase;Acc:XB-GENE-919773]
ENSXETG00000027622	idh2	3932.07	-0.473509	0.0912006	-5.19195	2.08104e-07	1.02804e-05	NF56	NF50	YES	NF56 vs NF50	isocitrate dehydrogenase 2 (NADP+), mitochondrial [Source:Xenbase;Acc:XB-GENE-976315]
ENSXETG00000009112	hspa14	488.017	-0.473636	0.139968	-3.38389	0.000714673	0.010072	NF56	NF50	YES	NF56 vs NF50	heat shock protein family A (Hsp70) member 14 [Source:Xenbase;Acc:XB-GENE-5932856]
ENSXETG00000024087	gnl1	543.951	-0.474005	0.117224	-4.04358	5.26422e-05	0.001215	NF56	NF50	YES	NF56 vs NF50	G protein nucleolar 1 (putative) [Source:Xenbase;Acc:XB-GENE-481292]
ENSXETG00000030572	mast3	240.214	-0.474084	0.144886	-3.27213	0.0010674	0.0139535	NF56	NF50	YES	NF56 vs NF50	centromere protein H [Source:NCBI gene (formerly Entrezgene);Acc:779498]
ENSXETG00000035249	MYBBP1A	446.961	-0.475099	0.131464	-3.61391	0.000301613	0.00514093	NF56	NF50	YES	NF56 vs NF50	MYB binding protein 1a [Source:NCBI gene (formerly Entrezgene);Acc:100135739]
ENSXETG00000004956	lama1	140.504	-0.476529	0.153101	-3.11252	0.00185496	0.0215834	NF56	NF50	YES	NF56 vs NF50	laminin subunit alpha 1 [Source:Xenbase;Acc:XB-GENE-968308]
ENSXETG00000010337	ern2	208.791	-0.476909	0.167868	-2.84098	0.00449752	0.0426467	NF56	NF50	YES	NF56 vs NF50	endoplasmic reticulum to nucleus signaling 2 [Source:Xenbase;Acc:XB-GENE-4594134]
ENSXETG00000020053	crlf3	297.688	-0.477625	0.157812	-3.02654	0.00247371	0.027082	NF56	NF50	YES	NF56 vs NF50	cytokine receptor-like factor 3 [Source:Xenbase;Acc:XB-GENE-997453]
ENSXETG00000027727	nmd3	467.157	-0.47788	0.169032	-2.82716	0.00469633	0.0439386	NF56	NF50	YES	NF56 vs NF50	NMD3 ribosome export adaptor [Source:Xenbase;Acc:XB-GENE-942228]
ENSXETG00000039322	clic5	521.651	-0.480669	0.115863	-4.14861	3.34494e-05	0.00083499	NF56	NF50	YES	NF56 vs NF50	chloride intracellular channel 4 [Source:NCBI gene (formerly Entrezgene);Acc:493290]
ENSXETG00000009790	adat2	164.851	-0.481213	0.151712	-3.17188	0.00151457	0.018462	NF56	NF50	YES	NF56 vs NF50	adenosine deaminase, tRNA-specific 2 [Source:Xenbase;Acc:XB-GENE-963029]
ENSXETG00000010597	nup205	659.817	-0.482696	0.102297	-4.71855	2.3753e-06	8.82282e-05	NF56	NF50	YES	NF56 vs NF50	nucleoporin 205kDa [Source:Xenbase;Acc:XB-GENE-1009711]
ENSXETG00000027658	mrps36	385.95	-0.484771	0.16708	-2.90143	0.00371468	0.0369082	NF56	NF50	YES	NF56 vs NF50	mitochondrial ribosomal protein S36 [Source:Xenbase;Acc:XB-GENE-5729393]
ENSXETG00000014231	smarcd2	305.001	-0.485509	0.146229	-3.32019	0.000899557	0.0121079	NF56	NF50	YES	NF56 vs NF50	SWI/SNF related, matrix associated, actin dependent regulator of chromatin, subfamily d, member 2 [Source:Xenbase;Acc:XB-GENE-489103]
ENSXETG00000015781	ssuh2	365.863	-0.487363	0.13418	-3.63217	0.000281051	0.00485504	NF56	NF50	YES	NF56 vs NF50	ssu-2 homolog [Source:Xenbase;Acc:XB-GENE-988051]
ENSXETG00000008793	sri	840.96	-0.488181	0.157055	-3.10834	0.0018814	0.021837	NF56	NF50	YES	NF56 vs NF50	sorcin [Source:Xenbase;Acc:XB-GENE-952117]
ENSXETG00000027356	sec61b	1376.41	-0.489897	0.159124	-3.07871	0.00207897	0.0235477	NF56	NF50	YES	NF56 vs NF50	SEC61 translocon beta subunit [Source:Xenbase;Acc:XB-GENE-493431]
ENSXETG00000023567	hnrnph3	2550.81	-0.490226	0.121071	-4.04906	5.14229e-05	0.00119272	NF56	NF50	YES	NF56 vs NF50	heterogeneous nuclear ribonucleoprotein H3 [Source:Xenbase;Acc:XB-GENE-876768]
ENSXETG00000027832	ran	3851.24	-0.490785	0.107184	-4.57889	4.67445e-06	0.000155583	NF56	NF50	YES	NF56 vs NF50	RAN, member RAS oncogene family [Source:Xenbase;Acc:XB-GENE-489468]
ENSXETG00000008088	lmod1	342.896	-0.49103	0.136152	-3.60648	0.000310374	0.00525842	NF56	NF50	YES	NF56 vs NF50	pleckstrin homology and RhoGEF domain containing G4 [Source:NCBI gene (formerly Entrezgene);Acc:779571]
ENSXETG00000020871	sdad1	268.649	-0.491907	0.143397	-3.43038	0.000602744	0.00878471	NF56	NF50	YES	NF56 vs NF50	SDA1 domain containing 1 [Source:Xenbase;Acc:XB-GENE-1008732]
ENSXETG00000039156	dnajc28	1543.13	-0.491953	0.090059	-5.46257	4.693e-08	2.69685e-06	NF56	NF50	YES	NF56 vs NF50	solute carrier family 2 member 2 [Source:NCBI gene (formerly Entrezgene);Acc:496943]
ENSXETG00000000233	myh9	413.625	-0.492181	0.125472	-3.92264	8.75824e-05	0.00188832	NF56	NF50	YES	NF56 vs NF50	myosin, heavy chain 9, non-muscle [Source:Xenbase;Acc:XB-GENE-1002222]
ENSXETG00000013541	smyd4	145.119	-0.492228	0.156988	-3.13546	0.00171587	0.0203519	NF56	NF50	YES	NF56 vs NF50	SET and MYND domain containing 4 [Source:Xenbase;Acc:XB-GENE-945037]
ENSXETG00000014390	ntn1	350.688	-0.49262	0.133259	-3.69671	0.000218414	0.00394743	NF56	NF50	YES	NF56 vs NF50	netrin 1 [Source:NCBI gene (formerly Entrezgene);Acc:779839]
ENSXETG00000001769	hes4	999.791	-0.494119	0.154261	-3.20314	0.00135937	0.0169219	NF56	NF50	YES	NF56 vs NF50	hes family bHLH transcription factor 4 [Source:Xenbase;Acc:XB-GENE-487830]
ENSXETG00000011515	nop2	247.198	-0.494973	0.139171	-3.55659	0.0003757	0.00609212	NF56	NF50	YES	NF56 vs NF50	NOP2 nucleolar protein [Source:Xenbase;Acc:XB-GENE-962291]
ENSXETG00000035315	inppl1	115.384	-0.495745	0.163889	-3.02488	0.00248735	0.0271213	NF56	NF50	YES	NF56 vs NF50	inositol polyphosphate phosphatase like 1 [Source:HGNC Symbol;Acc:HGNC:6080]
ENSXETG00000004473	cox4i1	3106.21	-0.496369	0.0841016	-5.90202	3.5908e-09	2.56624e-07	NF56	NF50	YES	NF56 vs NF50	cytochrome c oxidase subunit IV isoform 1 [Source:Xenbase;Acc:XB-GENE-953648]
ENSXETG00000038793	mthfs	99.2808	-0.499102	0.180044	-2.77212	0.00556934	0.0499179	NF56	NF50	YES	NF56 vs NF50	5,10-methenyltetrahydrofolate synthetase (5-formyltetrahydrofolate cyclo-ligase) [Source:NCBI gene (formerly Entrezgene);Acc:100145299]
ENSXETG00000025551	rars1	892.12	-0.500173	0.112905	-4.43005	9.42124e-06	0.000282216	NF56	NF50	YES	NF56 vs NF50	arginyl-tRNA synthetase 1 [Source:Xenbase;Acc:XB-GENE-955966]
ENSXETG00000014181	dek	581.133	-0.500448	0.137809	-3.63145	0.000281834	0.00485672	NF56	NF50	YES	NF56 vs NF50	DEK proto-oncogene [Source:Xenbase;Acc:XB-GENE-941718]
ENSXETG00000005253	hdac1	1410.35	-0.501404	0.165321	-3.03292	0.002422	0.0266401	NF56	NF50	YES	NF56 vs NF50	histone deacetylase 1 [Source:Xenbase;Acc:XB-GENE-479583]
ENSXETG00000013606	arrdc2	155.388	-0.503401	0.155432	-3.23871	0.00120072	0.0153682	NF56	NF50	YES	NF56 vs NF50	arrestin domain containing 2 [Source:Xenbase;Acc:XB-GENE-946088]
ENSXETG00000021086	mcub	227.099	-0.503743	0.146486	-3.43885	0.000584198	0.0086284	NF56	NF50	YES	NF56 vs NF50	mitochondrial calcium uniporter dominant negative beta subunit [Source:Xenbase;Acc:XB-GENE-5744060]
ENSXETG00000027288	fcf1	222.384	-0.504179	0.157582	-3.19946	0.00137686	0.0170791	NF56	NF50	YES	NF56 vs NF50	FCF1, rRNA-processing protein [Source:Xenbase;Acc:XB-GENE-968525]
ENSXETG00000003291	polr2e	555.806	-0.504746	0.166664	-3.02852	0.00245756	0.026947	NF56	NF50	YES	NF56 vs NF50	polymerase (RNA) II (DNA directed) polypeptide E, 25kDa [Source:Xenbase;Acc:XB-GENE-1005304]
ENSXETG00000000730	ssr4	1587.44	-0.506185	0.163354	-3.0987	0.00194373	0.0223212	NF56	NF50	YES	NF56 vs NF50	signal sequence receptor, delta [Source:Xenbase;Acc:XB-GENE-968231]
ENSXETG00000009351	qars1	1633.07	-0.50914	0.134034	-3.79859	0.000145522	0.00285746	NF56	NF50	YES	NF56 vs NF50	glutaminyl-tRNA synthetase 1 [Source:Xenbase;Acc:XB-GENE-5802152]
ENSXETG00000013538	rpa1	800.984	-0.509358	0.109899	-4.63479	3.57304e-06	0.000125136	NF56	NF50	YES	NF56 vs NF50	replication protein A1 [Source:Xenbase;Acc:XB-GENE-945047]
ENSXETG00000036913	PFN1	628.284	-0.509469	0.13987	-3.64244	0.00027007	0.00470002	NF56	NF50	YES	NF56 vs NF50
ENSXETG00000034085	megf10	418.234	-0.50947	0.121119	-4.20635	2.59534e-05	0.000674165	NF56	NF50	YES	NF56 vs NF50	multiple EGF like domains 10 [Source:NCBI gene (formerly Entrezgene);Acc:780183]
ENSXETG00000013593	mbd3	1591.31	-0.510145	0.155352	-3.28381	0.00102413	0.0135387	NF56	NF50	YES	NF56 vs NF50	methyl-CpG binding domain protein 3 [Source:Xenbase;Acc:XB-GENE-491553]
ENSXETG00000004106	fzd6	199.135	-0.511115	0.136746	-3.7377	0.000185713	0.00348621	NF56	NF50	YES	NF56 vs NF50	frizzled class receptor 6 [Source:Xenbase;Acc:XB-GENE-478813]
ENSXETG00000018097	gtpbp4	4798.17	-0.511805	0.178511	-2.86709	0.00414272	0.0401413	NF56	NF50	YES	NF56 vs NF50	GTP binding protein 4 [Source:Xenbase;Acc:XB-GENE-962819]
ENSXETG00000005223	pbx2	2207.79	-0.512457	0.133434	-3.84054	0.000122765	0.0024905	NF56	NF50	YES	NF56 vs NF50	pre-B-cell leukemia homeobox 2 [Source:Xenbase;Acc:XB-GENE-484669]
ENSXETG00000004469	gins2	147.827	-0.513451	0.141891	-3.61862	0.00029618	0.00506058	NF56	NF50	YES	NF56 vs NF50	GINS complex subunit 2 (Psf2 homolog) [Source:Xenbase;Acc:XB-GENE-1003828]
ENSXETG00000008055	rab3b	240.703	-0.513721	0.1489	-3.4501	0.000560388	0.00838439	NF56	NF50	YES	NF56 vs NF50	RAB3B, member RAS oncogene family [Source:Xenbase;Acc:XB-GENE-483427]
ENSXETG00000025033	dars1	2372.58	-0.514999	0.169053	-3.04637	0.00231624	0.0258057	NF56	NF50	YES	NF56 vs NF50	aspartyl-tRNA synthetase 1 [Source:Xenbase;Acc:XB-GENE-951509]
ENSXETG00000016821	utp15	345.218	-0.516258	0.145165	-3.55636	0.000376025	0.00609212	NF56	NF50	YES	NF56 vs NF50	UTP15, small subunit processome component [Source:Xenbase;Acc:XB-GENE-491403]
ENSXETG00000023108	dnajc2	859.247	-0.516639	0.110758	-4.66459	3.09234e-06	0.000111064	NF56	NF50	YES	NF56 vs NF50	DnaJ heat shock protein family (Hsp40) member C2 [Source:Xenbase;Acc:XB-GENE-964533]
ENSXETG00000022780	fli1	63.517	-0.518053	0.186781	-2.77359	0.0055442	0.0497493	NF56	NF50	YES	NF56 vs NF50	Fli-1 proto-oncogene, ETS transcription factor [Source:NCBI gene (formerly Entrezgene);Acc:100124738]
ENSXETG00000017309	vasn	98.8817	-0.518485	0.161464	-3.21116	0.00132203	0.0166186	NF56	NF50	YES	NF56 vs NF50	vasorin [Source:Xenbase;Acc:XB-GENE-941552]
ENSXETG00000007917	nup160	775.318	-0.518891	0.155117	-3.34515	0.000822381	0.0112411	NF56	NF50	YES	NF56 vs NF50	nucleoporin 160kDa [Source:Xenbase;Acc:XB-GENE-979759]
ENSXETG00000025626	tmem69	85.3537	-0.520332	0.18745	-2.77585	0.00550578	0.0494677	NF56	NF50	YES	NF56 vs NF50	transmembrane protein 69 [Source:Xenbase;Acc:XB-GENE-1014364]
ENSXETG00000008222	arhgap29	177.836	-0.520891	0.140384	-3.71048	0.000206868	0.00379231	NF56	NF50	YES	NF56 vs NF50	Rho GTPase activating protein 29 [Source:Xenbase;Acc:XB-GENE-964890]
ENSXETG00000027416	xbp1	1842.55	-0.521446	0.147369	-3.53837	0.000402598	0.00639749	NF56	NF50	YES	NF56 vs NF50	X-box binding protein 1 [Source:Xenbase;Acc:XB-GENE-487124]
ENSXETG00000011004	wdr36	235.658	-0.524983	0.136884	-3.83524	0.000125444	0.00252664	NF56	NF50	YES	NF56 vs NF50	WD repeat domain 36 [Source:Xenbase;Acc:XB-GENE-972602]
ENSXETG00000019862	aimp1	683.4	-0.526632	0.138831	-3.79334	0.000148634	0.00288788	NF56	NF50	YES	NF56 vs NF50	aminoacyl tRNA synthetase complex-interacting multifunctional protein 1 [Source:Xenbase;Acc:XB-GENE-958442]
ENSXETG00000013357	smarcd1	894.949	-0.527456	0.0738663	-7.14069	9.28631e-13	1.3619e-10	NF56	NF50	YES	NF56 vs NF50	SWI/SNF related, matrix associated, actin dependent regulator of chromatin, subfamily d, member 1 [Source:Xenbase;Acc:XB-GENE-491104]
ENSXETG00000014562	ngdn	246.59	-0.527464	0.148772	-3.54546	0.000391936	0.00628481	NF56	NF50	YES	NF56 vs NF50	neuroguidin [Source:Xenbase;Acc:XB-GENE-946309]
ENSXETG00000006939	ftsj3	431.489	-0.527496	0.104491	-5.04827	4.45839e-07	2.02202e-05	NF56	NF50	YES	NF56 vs NF50	FtsJ RNA methyltransferase homolog 3 [Source:Xenbase;Acc:XB-GENE-5797493]
ENSXETG00000034469	saraf	292.783	-0.527658	0.112686	-4.68254	2.83336e-06	0.000102812	NF56	NF50	YES	NF56 vs NF50	ninein like [Source:NCBI gene (formerly Entrezgene);Acc:100124705]
ENSXETG00000004501	trmt6	331.137	-0.528763	0.178297	-2.96563	0.00302065	0.0316108	NF56	NF50	YES	NF56 vs NF50	tRNA methyltransferase 6 [Source:Xenbase;Acc:XB-GENE-973293]
ENSXETG00000006826	acsf2	211.59	-0.529383	0.174025	-3.04199	0.00235019	0.0259517	NF56	NF50	YES	NF56 vs NF50	acyl-CoA synthetase family member 2 [Source:Xenbase;Acc:XB-GENE-993379]
ENSXETG00000007856	mettl2b	252.202	-0.529484	0.189073	-2.80042	0.00510357	0.0466882	NF56	NF50	YES	NF56 vs NF50	methyltransferase like 2B [Source:Xenbase;Acc:XB-GENE-947877]
ENSXETG00000006318	exosc10	655.674	-0.530994	0.159852	-3.32178	0.000894467	0.0120625	NF56	NF50	YES	NF56 vs NF50	exosome component 10 [Source:Xenbase;Acc:XB-GENE-946594]
ENSXETG00000013439	ppih	424.28	-0.532608	0.183645	-2.9002	0.00372928	0.036949	NF56	NF50	YES	NF56 vs NF50	peptidylprolyl isomerase H [Source:Xenbase;Acc:XB-GENE-485863]
ENSXETG00000028082	ssna1	430.917	-0.53282	0.180257	-2.9559	0.00311762	0.0323929	NF56	NF50	YES	NF56 vs NF50	Sjogren syndrome nuclear autoantigen 1 [Source:Xenbase;Acc:XB-GENE-491875]
ENSXETG00000000187	gcsh	689.649	-0.532826	0.152648	-3.49055	0.000482022	0.00741681	NF56	NF50	YES	NF56 vs NF50	glycine cleavage system protein H (aminomethyl carrier) [Source:Xenbase;Acc:XB-GENE-956061]
ENSXETG00000012394	serbp1	12272.3	-0.532853	0.122141	-4.3626	1.28525e-05	0.000371512	NF56	NF50	YES	NF56 vs NF50	SERPINE1 mRNA binding protein 1 [Source:Xenbase;Acc:XB-GENE-494265]
ENSXETG00000017231	ddx27	539.499	-0.534005	0.146282	-3.65053	0.000261699	0.00459982	NF56	NF50	YES	NF56 vs NF50	DEAD-box helicase 27 [Source:Xenbase;Acc:XB-GENE-923338]
ENSXETG00000001831	helq	280.056	-0.534026	0.145012	-3.68264	0.000230833	0.00412423	NF56	NF50	YES	NF56 vs NF50	helicase, POLQ like [Source:Xenbase;Acc:XB-GENE-993428]
ENSXETG00000000984	rbbp4	456.19	-0.534946	0.139513	-3.83439	0.000125876	0.00253172	NF56	NF50	YES	NF56 vs NF50	retinoblastoma binding protein 4 [Source:Xenbase;Acc:XB-GENE-482002]
ENSXETG00000033428	arhgef1	1069.58	-0.534969	0.172272	-3.10538	0.00190037	0.0220027	NF56	NF50	YES	NF56 vs NF50	Rho guanine nucleotide exchange factor 1 [Source:NCBI gene (formerly Entrezgene);Acc:100037905]
ENSXETG00000019377	eif5b	1437.4	-0.535038	0.161016	-3.32289	0.000890903	0.0120259	NF56	NF50	YES	NF56 vs NF50	eukaryotic translation initiation factor 5B [Source:Xenbase;Acc:XB-GENE-6258156]
ENSXETG00000023026	hnrnpdl	7097.1	-0.536622	0.0713707	-7.5188	5.52812e-14	1.05176e-11	NF56	NF50	YES	NF56 vs NF50	heterogeneous nuclear ribonucleoprotein D like [Source:Xenbase;Acc:XB-GENE-495016]
ENSXETG00000020336	prom1	697.78	-0.537801	0.166682	-3.22651	0.00125308	0.0158938	NF56	NF50	YES	NF56 vs NF50	prominin 1 [Source:Xenbase;Acc:XB-GENE-853793]
ENSXETG00000009354	pim1	296.534	-0.537848	0.134917	-3.98652	6.70494e-05	0.00150317	NF56	NF50	YES	NF56 vs NF50	Pim-1 proto-oncogene, serine/threonine kinase [Source:Xenbase;Acc:XB-GENE-6042231]
ENSXETG00000002535	nup37	130.437	-0.537928	0.19294	-2.78806	0.00530255	0.0481022	NF56	NF50	YES	NF56 vs NF50	nucleoporin 37kDa [Source:Xenbase;Acc:XB-GENE-1015893]
ENSXETG00000003284	cbarp	1710.9	-0.539052	0.15951	-3.37941	0.000726404	0.0101762	NF56	NF50	YES	NF56 vs NF50	CACN subunit beta associated regulatory protein [Source:Xenbase;Acc:XB-GENE-6258190]
ENSXETG00000020146	ezh2	762.172	-0.539348	0.151206	-3.56697	0.000361134	0.00591897	NF56	NF50	YES	NF56 vs NF50	enhancer of zeste 2 polycomb repressive complex 2 subunit [Source:Xenbase;Acc:XB-GENE-956215]
ENSXETG00000002807	meis3	420.413	-0.54175	0.175003	-3.09566	0.00196373	0.0225141	NF56	NF50	YES	NF56 vs NF50	Meis homeobox 3 [Source:Xenbase;Acc:XB-GENE-485337]
ENSXETG00000005161	crat	193.078	-0.542005	0.153817	-3.5237	0.000425573	0.00667293	NF56	NF50	YES	NF56 vs NF50	carnitine O-acetyltransferase b [Source:Xenbase;Acc:XB-GENE-487012]
ENSXETG00000014030	th	382.773	-0.542029	0.194691	-2.78405	0.00536844	0.048577	NF56	NF50	YES	NF56 vs NF50	tyrosine hydroxylase [Source:Xenbase;Acc:XB-GENE-992305]
ENSXETG00000019507	eif2s2	3472.78	-0.543101	0.137968	-3.93643	8.27017e-05	0.00179963	NF56	NF50	YES	NF56 vs NF50	eukaryotic translation initiation factor 2 subunit beta [Source:Xenbase;Acc:XB-GENE-964372]
ENSXETG00000013740	ca2	454.998	-0.543364	0.113697	-4.77906	1.76118e-06	6.79334e-05	NF56	NF50	YES	NF56 vs NF50	carbonic anhydrase 2 [Source:Xenbase;Acc:XB-GENE-484348]
ENSXETG00000004471	snrpe	869.699	-0.54342	0.171274	-3.17281	0.0015097	0.0184529	NF56	NF50	YES	NF56 vs NF50	small nuclear ribonucleoprotein polypeptide E [Source:Xenbase;Acc:XB-GENE-5922245]
ENSXETG00000013828	gas6	83.8147	-0.543641	0.179785	-3.02384	0.00249586	0.0271555	NF56	NF50	YES	NF56 vs NF50	growth arrest specific 6 [Source:Xenbase;Acc:XB-GENE-5821261]
ENSXETG00000011292	saraf	170.916	-0.545427	0.147654	-3.69395	0.000220798	0.0039803	NF56	NF50	YES	NF56 vs NF50	store-operated calcium entry-associated regulatory factor [Source:Xenbase;Acc:XB-GENE-997090]
ENSXETG00000022166	lsm7	374.381	-0.545657	0.184412	-2.95891	0.00308733	0.0321498	NF56	NF50	YES	NF56 vs NF50	LSM7 homolog, U6 small nuclear RNA and mRNA degradation associated [Source:Xenbase;Acc:XB-GENE-1008123]
ENSXETG00000025850	hmgn3	2101.54	-0.546116	0.194577	-2.80669	0.00500534	0.0459089	NF56	NF50	YES	NF56 vs NF50	high mobility group nucleosomal binding domain 3 [Source:Xenbase;Acc:XB-GENE-482143]
ENSXETG00000035904	pmm1	93.429	-0.546575	0.189554	-2.88348	0.00393305	0.0386686	NF56	NF50	YES	NF56 vs NF50
ENSXETG00000014097	rarres1	3067.22	-0.548483	0.116223	-4.71922	2.36755e-06	8.81817e-05	NF56	NF50	YES	NF56 vs NF50	retinoic acid receptor responder (tazarotene induced) 1 [Source:Xenbase;Acc:XB-GENE-1011086]
ENSXETG00000002782	nop53	1512.22	-0.548766	0.130049	-4.2197	2.44629e-05	0.000641366	NF56	NF50	YES	NF56 vs NF50	NOP53 ribosome biogenesis factor [Source:Xenbase;Acc:XB-GENE-853827]
ENSXETG00000030567	sh3bgrl3	530.388	-0.54887	0.102334	-5.3635	8.16243e-08	4.43702e-06	NF56	NF50	YES	NF56 vs NF50	fermitin family member 2 [Source:HGNC Symbol;Acc:HGNC:15767]
ENSXETG00000025941	bloc1s4	164.607	-0.55123	0.149058	-3.69809	0.000217225	0.003931	NF56	NF50	YES	NF56 vs NF50	biogenesis of lysosomal organelles complex-1, subunit 4, cappuccino [Source:Xenbase;Acc:XB-GENE-5771057]
ENSXETG00000035179	gatc	179.145	-0.551355	0.193301	-2.85232	0.00434012	0.0417096	NF56	NF50	YES	NF56 vs NF50	glutamyl-tRNA(Gln) amidotransferase, subunit C [Source:NCBI gene (formerly Entrezgene);Acc:100495297]
ENSXETG00000031793	POP5	130.775	-0.552396	0.184005	-3.00207	0.00268149	0.0287969	NF56	NF50	YES	NF56 vs NF50	POP5 homolog, ribonuclease P/MRP subunit [Source:NCBI gene (formerly Entrezgene);Acc:779510]
ENSXETG00000020417	krt7	451.605	-0.554015	0.19794	-2.7989	0.0051277	0.0468177	NF56	NF50	YES	NF56 vs NF50	keratin 7 [Source:Xenbase;Acc:XB-GENE-876869]
ENSXETG00000006315	comt	178.878	-0.55555	0.159832	-3.47584	0.00050925	0.00777628	NF56	NF50	YES	NF56 vs NF50	catechol-O-methyltransferase [Source:Xenbase;Acc:XB-GENE-948947]
ENSXETG00000019941	shroom3	120.075	-0.556828	0.157876	-3.52698	0.000420325	0.00661201	NF56	NF50	YES	NF56 vs NF50	shroom family member 3 [Source:Xenbase;Acc:XB-GENE-490224]
ENSXETG00000023793	greb1	132.608	-0.557484	0.154534	-3.60752	0.000309139	0.00525015	NF56	NF50	YES	NF56 vs NF50	growth regulating estrogen receptor binding 1 [Source:Xenbase;Acc:XB-GENE-970019]
ENSXETG00000013956	mthfd1l	102.196	-0.558083	0.191445	-2.91511	0.00355561	0.0357823	NF56	NF50	YES	NF56 vs NF50	methylenetetrahydrofolate dehydrogenase (NADP+ dependent) 1 like [Source:Xenbase;Acc:XB-GENE-1011645]
ENSXETG00000014603	slc7a8	2064.7	-0.558163	0.100006	-5.58131	2.38713e-08	1.44864e-06	NF56	NF50	YES	NF56 vs NF50	solute carrier family 7 member 8 [Source:Xenbase;Acc:XB-GENE-485467]
ENSXETG00000024806	atf4	15030.4	-0.558833	0.194773	-2.86914	0.00411586	0.0399636	NF56	NF50	YES	NF56 vs NF50	activating transcription factor 4 [Source:Xenbase;Acc:XB-GENE-983841]
ENSXETG00000019662	cep192	152.284	-0.561708	0.174367	-3.22141	0.0012756	0.0161213	NF56	NF50	YES	NF56 vs NF50	centrosomal protein 192kDa [Source:NCBI gene (formerly Entrezgene);Acc:100493118]
ENSXETG00000014186	prmt3	109.665	-0.5622	0.186974	-3.00684	0.0026398	0.0284577	NF56	NF50	YES	NF56 vs NF50	protein arginine methyltransferase 3 [Source:Xenbase;Acc:XB-GENE-946963]
ENSXETG00000006706	pkp3	66.7402	-0.562987	0.188584	-2.98534	0.0028326	0.0299401	NF56	NF50	YES	NF56 vs NF50	plakophilin 3 [Source:Xenbase;Acc:XB-GENE-489317]
ENSXETG00000000592	rcl1	110.427	-0.564027	0.163473	-3.45028	0.000559996	0.00838439	NF56	NF50	YES	NF56 vs NF50	RNA terminal phosphate cyclase-like 1 [Source:Xenbase;Acc:XB-GENE-962711]
ENSXETG00000012666	c12orf10	948.843	-0.566855	0.137701	-4.11658	3.84544e-05	0.000933448	NF56	NF50	YES	NF56 vs NF50	MYG1 exonuclease [Source:Xenbase;Acc:XB-GENE-1004333]
ENSXETG00000006731	nhp2	416.77	-0.56733	0.130994	-4.33095	1.48464e-05	0.000418884	NF56	NF50	YES	NF56 vs NF50	NHP2 ribonucleoprotein [Source:Xenbase;Acc:XB-GENE-973261]
ENSXETG00000034836	ranbp1	2178.04	-0.56752	0.140396	-4.04228	5.29336e-05	0.00121773	NF56	NF50	YES	NF56 vs NF50	RAN binding protein 1 [Source:NCBI gene (formerly Entrezgene);Acc:394616]
ENSXETG00000008959	aatf	126.106	-0.568263	0.157444	-3.60931	0.000307014	0.00522035	NF56	NF50	YES	NF56 vs NF50	apoptosis antagonizing transcription factor [Source:Xenbase;Acc:XB-GENE-1016683]
ENSXETG00000027249	mgc75753	1186.66	-0.569205	0.192264	-2.96054	0.00307101	0.0320273	NF56	NF50	YES	NF56 vs NF50	Novel protein of BTG family [Source:Xenbase;Acc:XB-GENE-5849780]
ENSXETG00000026099	herpud1	1034.85	-0.570313	0.161017	-3.54195	0.000397178	0.00632566	NF56	NF50	YES	NF56 vs NF50	homocysteine inducible ER protein with ubiquitin like domain 1 [Source:Xenbase;Acc:XB-GENE-922358]
ENSXETG00000007013	klf11	884.95	-0.570681	0.113406	-5.0322	4.84873e-07	2.14829e-05	NF56	NF50	YES	NF56 vs NF50	Kruppel-like factor 11 [Source:Xenbase;Acc:XB-GENE-956858]
ENSXETG00000015679	hus1	187.386	-0.570716	0.177209	-3.22057	0.00127934	0.0161541	NF56	NF50	YES	NF56 vs NF50	HUS1 checkpoint clamp component [Source:Xenbase;Acc:XB-GENE-983295]
ENSXETG00000027266	snrpb	2790.21	-0.571661	0.184208	-3.10334	0.00191348	0.0220457	NF56	NF50	YES	NF56 vs NF50	small nuclear ribonucleoprotein polypeptides B and B1 [Source:Xenbase;Acc:XB-GENE-5877283]
ENSXETG00000016951	cry1	2562.27	-0.575653	0.206223	-2.79141	0.00524789	0.0476985	NF56	NF50	YES	NF56 vs NF50	cryptochrome circadian regulator 1 [Source:Xenbase;Acc:XB-GENE-946007]
ENSXETG00000007376	rsl24d1	4363.68	-0.576708	0.184893	-3.11915	0.00181375	0.0212444	NF56	NF50	YES	NF56 vs NF50	ribosomal L24 domain containing 1 [Source:Xenbase;Acc:XB-GENE-979826]
ENSXETG00000030085	smoc1	211.135	-0.576841	0.184378	-3.12858	0.00175652	0.0206773	NF56	NF50	YES	NF56 vs NF50	SPARC related modular calcium binding 1 [Source:NCBI gene (formerly Entrezgene);Acc:100145733]
ENSXETG00000013285	pttg1ip.1	270.532	-0.577083	0.140333	-4.11224	3.91832e-05	0.000946244	NF56	NF50	YES	NF56 vs NF50	pituitary tumor-transforming 1 interacting protein, gene 1 [Source:NCBI gene (formerly Entrezgene);Acc:100145604]
ENSXETG00000041329	emsy	4217.44	-0.577185	0.189385	-3.04769	0.00230612	0.0257319	NF56	NF50	YES	NF56 vs NF50	metallothionein-like [Source:NCBI gene (formerly Entrezgene);Acc:100495370]
ENSXETG00000017080	crhbp	218.167	-0.577515	0.175239	-3.29558	0.000982192	0.013021	NF56	NF50	YES	NF56 vs NF50	corticotropin releasing hormone binding protein [Source:Xenbase;Acc:XB-GENE-486316]
ENSXETG00000005825	ddx55	256.635	-0.578204	0.136575	-4.2336	2.29978e-05	0.000612072	NF56	NF50	YES	NF56 vs NF50	DEAD-box helicase 55 [Source:Xenbase;Acc:XB-GENE-972462]
ENSXETG00000040341	mrpl12	297.919	-0.578967	0.182617	-3.17038	0.00152239	0.0185252	NF56	NF50	YES	NF56 vs NF50	mitochondrial ribosomal protein L12 [Source:NCBI gene (formerly Entrezgene);Acc:448724]
ENSXETG00000039032	neurl4	538.793	-0.57921	0.204876	-2.82712	0.00469689	0.0439386	NF56	NF50	YES	NF56 vs NF50	peptidylprolyl isomerase F [Source:NCBI gene (formerly Entrezgene);Acc:493394]
ENSXETG00000000757	notch1	563.677	-0.579478	0.151073	-3.83576	0.000125178	0.0025249	NF56	NF50	YES	NF56 vs NF50	notch 1 receptor [Source:Xenbase;Acc:XB-GENE-479318]
ENSXETG00000013669	gnl3	408.058	-0.581804	0.189662	-3.06759	0.0021579	0.0243438	NF56	NF50	YES	NF56 vs NF50	guanine nucleotide binding protein-like 3 (nucleolar) [Source:Xenbase;Acc:XB-GENE-6456133]
ENSXETG00000021244	ttc34	109.474	-0.581858	0.176397	-3.29858	0.000971767	0.0129315	NF56	NF50	YES	NF56 vs NF50	tetratricopeptide repeat domain 34 [Source:Xenbase;Acc:XB-GENE-991680]
ENSXETG00000003689	XB5796436	1167.4	-0.582205	0.0815502	-7.13922	9.38597e-13	1.36232e-10	NF56	NF50	YES	NF56 vs NF50	provisional ortholog of microsomal glutathione S-transferase 3 [Source:Xenbase;Acc:XB-GENE-5796437]
ENSXETG00000002410	gpr161	134.685	-0.583034	0.166133	-3.50944	0.000449052	0.00698585	NF56	NF50	YES	NF56 vs NF50	G protein-coupled receptor 161 [Source:Xenbase;Acc:XB-GENE-1003408]
ENSXETG00000038538	imp3	196.405	-0.583489	0.131373	-4.44148	8.93423e-06	0.000268801	NF56	NF50	YES	NF56 vs NF50	IMP3, U3 small nucleolar ribonucleoprotein [Source:NCBI gene (formerly Entrezgene);Acc:448133]
ENSXETG00000022984	ddx47	409.112	-0.583979	0.120161	-4.85999	1.17392e-06	4.77678e-05	NF56	NF50	YES	NF56 vs NF50	DEAD-box helicase 47 [Source:Xenbase;Acc:XB-GENE-1002302]
ENSXETG00000026372	eef1g	27387.5	-0.584473	0.173368	-3.37129	0.000748184	0.0104397	NF56	NF50	YES	NF56 vs NF50	eukaryotic translation elongation factor 1 gamma [Source:Xenbase;Acc:XB-GENE-975013]
ENSXETG00000005162	lmnb1	1032.55	-0.587635	0.0815595	-7.20499	5.80474e-13	9.28692e-11	NF56	NF50	YES	NF56 vs NF50	lamin B1 [Source:Xenbase;Acc:XB-GENE-489658]
ENSXETG00000004407	naca	14660.4	-0.587749	0.178043	-3.30117	0.000962839	0.0128369	NF56	NF50	YES	NF56 vs NF50	nascent polypeptide associated complex subunit alpha [Source:Xenbase;Acc:XB-GENE-969062]
ENSXETG00000016775	fgfr1	664.655	-0.589663	0.0885136	-6.66184	2.70429e-11	2.9745e-09	NF56	NF50	YES	NF56 vs NF50	fibroblast growth factor receptor 1 [Source:Xenbase;Acc:XB-GENE-1018554]
ENSXETG00000002173	snrpd2	545.909	-0.590296	0.193199	-3.05537	0.00224781	0.0251966	NF56	NF50	YES	NF56 vs NF50	small nuclear ribonucleoprotein D2 polypeptide [Source:Xenbase;Acc:XB-GENE-964248]
ENSXETG00000005552	kif4a	992.631	-0.592053	0.17504	-3.38239	0.000718569	0.0101167	NF56	NF50	YES	NF56 vs NF50	kinesin family member 4A [Source:Xenbase;Acc:XB-GENE-5932310]
ENSXETG00000036284		154.125	-0.592393	0.144506	-4.09944	4.14151e-05	0.000993328	NF56	NF50	YES	NF56 vs NF50
ENSXETG00000015687	otx2	955.061	-0.594037	0.118596	-5.00893	5.47344e-07	2.40721e-05	NF56	NF50	YES	NF56 vs NF50	orthodenticle homeobox 2 [Source:Xenbase;Acc:XB-GENE-485220]
ENSXETG00000017708	foxb1	502.521	-0.594089	0.175826	-3.37884	0.000727929	0.0101773	NF56	NF50	YES	NF56 vs NF50	forkhead box B1 [Source:Xenbase;Acc:XB-GENE-1018255]
ENSXETG00000023297	fabp7	5251.66	-0.594507	0.0912359	-6.51615	7.21344e-11	7.20269e-09	NF56	NF50	YES	NF56 vs NF50	fatty acid binding protein 7, brain [Source:Xenbase;Acc:XB-GENE-967704]
ENSXETG00000011481	col18a1	979.275	-0.59474	0.115111	-5.16666	2.38311e-07	1.15298e-05	NF56	NF50	YES	NF56 vs NF50	collagen type XVIII alpha 1 [Source:Xenbase;Acc:XB-GENE-941368]
ENSXETG00000020398	wdr46	236.564	-0.59731	0.14792	-4.03807	5.38921e-05	0.00123776	NF56	NF50	YES	NF56 vs NF50	WD repeat domain 46 [Source:Xenbase;Acc:XB-GENE-489373]
ENSXETG00000014602	twsg2	138.736	-0.598517	0.210082	-2.84897	0.00438612	0.0419798	NF56	NF50	YES	NF56 vs NF50	twisted gastrulation homolog 2 [Source:Xenbase;Acc:XB-GENE-487717]
ENSXETG00000007936	farsa	458.78	-0.59878	0.137949	-4.34059	1.42099e-05	0.000402537	NF56	NF50	YES	NF56 vs NF50	phenylalanyl-tRNA synthetase subunit alpha [Source:Xenbase;Acc:XB-GENE-946393]
ENSXETG00000027865	yars1	758.783	-0.59917	0.154405	-3.8805	0.000104243	0.0021775	NF56	NF50	YES	NF56 vs NF50	tyrosyl-tRNA synthetase 1 [Source:Xenbase;Acc:XB-GENE-491608]
ENSXETG00000036821		1221.91	-0.599217	0.153821	-3.89555	9.79779e-05	0.00206193	NF56	NF50	YES	NF56 vs NF50	provisional ortholog of CART prepropeptide [Source:NCBI gene (formerly Entrezgene);Acc:100490291]
ENSXETG00000035220	hyal2	378.006	-0.599632	0.149709	-4.00532	6.19327e-05	0.00140864	NF56	NF50	YES	NF56 vs NF50	hyaluronidase 2 [Source:NCBI gene (formerly Entrezgene);Acc:100144942]
ENSXETG00000002741	nepro	274.026	-0.600039	0.191504	-3.13329	0.00172858	0.0204311	NF56	NF50	YES	NF56 vs NF50	nucleolus and neural progenitor protein [Source:Xenbase;Acc:XB-GENE-5928587]
ENSXETG00000014661	tpt1	32146.4	-0.60139	0.183182	-3.28302	0.00102703	0.0135515	NF56	NF50	YES	NF56 vs NF50	tumor protein, translationally-controlled 1 [Source:Xenbase;Acc:XB-GENE-854747]
ENSXETG00000008404	hspa9	1958.84	-0.603081	0.113555	-5.31092	1.09071e-07	5.77299e-06	NF56	NF50	YES	NF56 vs NF50	heat shock protein family A (Hsp70) member 9 [Source:Xenbase;Acc:XB-GENE-960228]
ENSXETG00000024745	h1-1	1085.29	-0.604144	0.0825336	-7.31998	2.48011e-13	4.25822e-11	NF56	NF50	YES	NF56 vs NF50	H1.10 linker histone [Source:Xenbase;Acc:XB-GENE-5928644]
ENSXETG00000013667	mknk2	982.007	-0.604355	0.167706	-3.60365	0.000313776	0.0052906	NF56	NF50	YES	NF56 vs NF50	MAPK interacting serine/threonine kinase 2 [Source:Xenbase;Acc:XB-GENE-491527]
ENSXETG00000019391	rfc4	361.324	-0.604368	0.216855	-2.78696	0.00532047	0.0482271	NF56	NF50	YES	NF56 vs NF50	replication factor C subunit 4 [Source:Xenbase;Acc:XB-GENE-955724]
ENSXETG00000010865	aldh1a2	342.096	-0.604394	0.162619	-3.71662	0.000201904	0.0037264	NF56	NF50	YES	NF56 vs NF50	aldehyde dehydrogenase 1 family member A2 [Source:Xenbase;Acc:XB-GENE-1012909]
ENSXETG00000025903	ddx52	186.699	-0.604974	0.160314	-3.77368	0.000160859	0.00308548	NF56	NF50	YES	NF56 vs NF50	DEAD-box helicase 52 [Source:Xenbase;Acc:XB-GENE-993518]
ENSXETG00000001347	ass1	733.115	-0.60515	0.149135	-4.05772	4.95545e-05	0.00115893	NF56	NF50	YES	NF56 vs NF50	argininosuccinate synthase 1 [Source:Xenbase;Acc:XB-GENE-977784]
ENSXETG00000013312	krr1	350.127	-0.606976	0.156178	-3.88644	0.000101726	0.00213125	NF56	NF50	YES	NF56 vs NF50	KRR1, small subunit (SSU) processome component, homolog [Source:Xenbase;Acc:XB-GENE-1007979]
ENSXETG00000012525	lamc1	730.683	-0.607159	0.100027	-6.06996	1.27941e-09	9.95181e-08	NF56	NF50	YES	NF56 vs NF50	laminin subunit gamma 1 [Source:Xenbase;Acc:XB-GENE-478553]
ENSXETG00000018105	micall2	241.187	-0.607467	0.135156	-4.49456	6.97138e-06	0.000217628	NF56	NF50	YES	NF56 vs NF50	MICAL-like 2 [Source:Xenbase;Acc:XB-GENE-979747]
ENSXETG00000037856	canx	483.501	-0.6082	0.163057	-3.72999	0.000191489	0.0035661	NF56	NF50	YES	NF56 vs NF50
ENSXETG00000012459	ccnf	227.113	-0.612122	0.190508	-3.2131	0.00131312	0.0165213	NF56	NF50	YES	NF56 vs NF50	cyclin F [Source:Xenbase;Acc:XB-GENE-963729]
ENSXETG00000024219	a2m	112.808	-0.613233	0.20701	-2.96234	0.00305314	0.0318881	NF56	NF50	YES	NF56 vs NF50	alpha-2-macroglobulin [Source:Xenbase;Acc:XB-GENE-481725]
ENSXETG00000001340	exosc2	263.568	-0.613449	0.180143	-3.40534	0.000660806	0.00945476	NF56	NF50	YES	NF56 vs NF50	exosome component 2 [Source:Xenbase;Acc:XB-GENE-977773]
ENSXETG00000009036	pold1	158.771	-0.613464	0.155033	-3.95699	7.5901e-05	0.0016645	NF56	NF50	YES	NF56 vs NF50	polymerase (DNA directed), delta 1, catalytic subunit [Source:Xenbase;Acc:XB-GENE-1002131]
ENSXETG00000020282	itga8	85.9878	-0.614013	0.1731	-3.54716	0.000389408	0.00626568	NF56	NF50	YES	NF56 vs NF50	integrin subunit alpha 8 [Source:Xenbase;Acc:XB-GENE-961825]
ENSXETG00000008512	snrpg	862.767	-0.615118	0.181311	-3.39262	0.000692283	0.00983516	NF56	NF50	YES	NF56 vs NF50	small nuclear ribonucleoprotein polypeptide G [Source:Xenbase;Acc:XB-GENE-5874501]
ENSXETG00000014385	sult2b1	135.638	-0.615762	0.186438	-3.30278	0.000957312	0.0127754	NF56	NF50	YES	NF56 vs NF50	sulfotransferase family 2B member 1 [Source:Xenbase;Acc:XB-GENE-5805878]
ENSXETG00000010237	mcmbp	383.373	-0.616394	0.192099	-3.20873	0.00133321	0.0167442	NF56	NF50	YES	NF56 vs NF50	minichromosome maintenance complex binding protein [Source:Xenbase;Acc:XB-GENE-5897999]
ENSXETG00000021868	cars1	472.583	-0.616419	0.211581	-2.9134	0.00357516	0.035902	NF56	NF50	YES	NF56 vs NF50	cysteinyl-tRNA synthetase 1 [Source:Xenbase;Acc:XB-GENE-5825933]
ENSXETG00000002724	eprs1	2914.78	-0.61706	0.11802	-5.22842	1.70968e-07	8.62743e-06	NF56	NF50	YES	NF56 vs NF50	glutamyl-prolyl-tRNA synthetase 1 [Source:Xenbase;Acc:XB-GENE-966791]
ENSXETG00000021718	orc4	353.14	-0.617429	0.194656	-3.17189	0.00151449	0.018462	NF56	NF50	YES	NF56 vs NF50	origin recognition complex subunit 4 [Source:Xenbase;Acc:XB-GENE-1012480]
ENSXETG00000020814	tmem111	426.385	-0.617929	0.21427	-2.88388	0.00392814	0.0386593	NF56	NF50	YES	NF56 vs NF50	transmembrane protein 111 [Source:Xenbase;Acc:XB-GENE-5777177]
ENSXETG00000009279	acta2	163.2	-0.617986	0.203211	-3.04111	0.00235705	0.026007	NF56	NF50	YES	NF56 vs NF50	actin, alpha 2, smooth muscle, aorta [Source:Xenbase;Acc:XB-GENE-493937]
ENSXETG00000006533	polr1e	203.035	-0.617999	0.181176	-3.41105	0.000647131	0.00931591	NF56	NF50	YES	NF56 vs NF50	polymerase (RNA) I polypeptide E [Source:Xenbase;Acc:XB-GENE-1003651]
ENSXETG00000014145	rfx4	198.713	-0.618169	0.134852	-4.58407	4.56017e-06	0.0001525	NF56	NF50	YES	NF56 vs NF50	regulatory factor X4 [Source:Xenbase;Acc:XB-GENE-1018509]
ENSXETG00000008206	anxa4	173.019	-0.618395	0.181122	-3.41424	0.000639596	0.0092263	NF56	NF50	YES	NF56 vs NF50	annexin A4 [Source:Xenbase;Acc:XB-GENE-854498]
ENSXETG00000001252	kirrel2	246.354	-0.619418	0.174597	-3.54769	0.000388619	0.00626015	NF56	NF50	YES	NF56 vs NF50	kirre like nephrin family adhesion molecule 2 [Source:Xenbase;Acc:XB-GENE-854070]
ENSXETG00000020607	ddx39a	1825.27	-0.619625	0.0818947	-7.56612	3.84535e-14	7.41626e-12	NF56	NF50	YES	NF56 vs NF50	DEAD-box helicase 39A [Source:Xenbase;Acc:XB-GENE-966447]
ENSXETG00000012331	cep85	125.906	-0.624718	0.170245	-3.66952	0.000243004	0.00431432	NF56	NF50	YES	NF56 vs NF50	centrosomal protein 85kDa [Source:Xenbase;Acc:XB-GENE-939967]
ENSXETG00000016579	pdlim4	401.229	-0.626638	0.132679	-4.72295	2.32444e-06	8.68057e-05	NF56	NF50	YES	NF56 vs NF50	PDZ and LIM domain 4 [Source:Xenbase;Acc:XB-GENE-1001790]
ENSXETG00000011707	pum3	607.932	-0.626885	0.11509	-5.44692	5.12489e-08	2.90723e-06	NF56	NF50	YES	NF56 vs NF50	pumilio RNA binding family member 3 [Source:Xenbase;Acc:XB-GENE-1001484]
ENSXETG00000032346	ttc12	220.475	-0.626925	0.16338	-3.83722	0.000124433	0.00251347	NF56	NF50	YES	NF56 vs NF50	UTP20 small subunit processome component [Source:HGNC Symbol;Acc:HGNC:17897]
ENSXETG00000001182	eef1a1	102995	-0.627622	0.128691	-4.87696	1.07736e-06	4.40933e-05	NF56	NF50	YES	NF56 vs NF50	eukaryotic translation elongation factor 1 alpha 1 [Source:Xenbase;Acc:XB-GENE-480094]
ENSXETG00000040302	nat9	60.4918	-0.627642	0.221784	-2.82997	0.00465529	0.0436578	NF56	NF50	YES	NF56 vs NF50	N-acetyltransferase 9 (GCN5-related, putative) [Source:NCBI gene (formerly Entrezgene);Acc:100495076]
ENSXETG00000018752	exosc5	133.288	-0.630397	0.186884	-3.37319	0.000743021	0.010378	NF56	NF50	YES	NF56 vs NF50	exosome component 5 [Source:Xenbase;Acc:XB-GENE-6257997]
ENSXETG00000007195	cacna1f	140.488	-0.631352	0.220897	-2.85812	0.00426153	0.0410384	NF56	NF50	YES	NF56 vs NF50	calcium channel, voltage-dependent, L type, alpha 1F subunit [Source:Xenbase;Acc:XB-GENE-1013840]
ENSXETG00000003129	mtbp	191.614	-0.632444	0.181253	-3.4893	0.000484296	0.00744044	NF56	NF50	YES	NF56 vs NF50	MDM2 binding protein [Source:Xenbase;Acc:XB-GENE-990920]
ENSXETG00000012959	atad3a	286.747	-0.632529	0.147448	-4.28985	1.78791e-05	0.000492603	NF56	NF50	YES	NF56 vs NF50	ATPase family, AAA domain containing 3A [Source:Xenbase;Acc:XB-GENE-946129]
ENSXETG00000013414	rrp7a	176.623	-0.632541	0.211825	-2.98614	0.00282519	0.0299067	NF56	NF50	YES	NF56 vs NF50	ribosomal RNA processing 7 homolog A [Source:Xenbase;Acc:XB-GENE-966048]
ENSXETG00000007260	actl6a	739.686	-0.633189	0.153803	-4.11688	3.8404e-05	0.000933448	NF56	NF50	YES	NF56 vs NF50	actin like 6A [Source:Xenbase;Acc:XB-GENE-491948]
ENSXETG00000001854	topbp1	291.271	-0.633236	0.144495	-4.38241	1.17375e-05	0.000340726	NF56	NF50	YES	NF56 vs NF50	DNA topoisomerase II binding protein 1 [Source:Xenbase;Acc:XB-GENE-990637]
ENSXETG00000009331	slc25a20	307.011	-0.633496	0.171098	-3.70252	0.000213465	0.00388292	NF56	NF50	YES	NF56 vs NF50	solute carrier family 25 (carnitine/acylcarnitine translocase), member 20 [Source:Xenbase;Acc:XB-GENE-971451]
ENSXETG00000009304	adh5	453.641	-0.634779	0.116854	-5.43222	5.56561e-08	3.10945e-06	NF56	NF50	YES	NF56 vs NF50	alcohol dehydrogenase 5 (class III), chi polypeptide [Source:Xenbase;Acc:XB-GENE-977214]
ENSXETG00000012198	nid2	188.728	-0.635157	0.133727	-4.74967	2.03751e-06	7.7321e-05	NF56	NF50	YES	NF56 vs NF50	nidogen 2 [Source:Xenbase;Acc:XB-GENE-967329]
ENSXETG00000020218	tmem204	150.8	-0.635381	0.139667	-4.54924	5.3839e-06	0.000176279	NF56	NF50	YES	NF56 vs NF50	transmembrane protein 204 [Source:Xenbase;Acc:XB-GENE-6258710]
ENSXETG00000005077	nsa2	2316.95	-0.635637	0.146205	-4.34758	1.37647e-05	0.000393816	NF56	NF50	YES	NF56 vs NF50	NSA2, ribosome biogenesis homolog [Source:Xenbase;Acc:XB-GENE-478113]
ENSXETG00000031283	zfyve26	119.953	-0.635843	0.195551	-3.25154	0.00114782	0.0148258	NF56	NF50	YES	NF56 vs NF50	FAST kinase domains 2 [Source:NCBI gene (formerly Entrezgene);Acc:100488261]
ENSXETG00000001865	itih5	203.413	-0.636373	0.204124	-3.11759	0.00182337	0.0213216	NF56	NF50	YES	NF56 vs NF50	inter-alpha-trypsin inhibitor heavy chain family member 5 [Source:Xenbase;Acc:XB-GENE-1010496]
ENSXETG00000027524	surf2	415.921	-0.63672	0.186606	-3.41211	0.00064463	0.0092894	NF56	NF50	YES	NF56 vs NF50	surfeit 2 [Source:Xenbase;Acc:XB-GENE-5845092]
ENSXETG00000021661	ptbp1	935.069	-0.637934	0.176226	-3.61998	0.000294629	0.00504019	NF56	NF50	YES	NF56 vs NF50	polypyrimidine tract binding protein 1 [Source:Xenbase;Acc:XB-GENE-5818206]
ENSXETG00000036107	plcxd1	709.687	-0.638989	0.1816	-3.51866	0.000433725	0.00676986	NF56	NF50	YES	NF56 vs NF50	neural proliferation, differentiation and control, 1, gene 2 [Source:NCBI gene (formerly Entrezgene);Acc:100488267]
ENSXETG00000026024	snu13	863.323	-0.63991	0.164048	-3.90074	9.58989e-05	0.00202423	NF56	NF50	YES	NF56 vs NF50	small nuclear ribonucleoprotein 13 [Source:Xenbase;Acc:XB-GENE-963821]
ENSXETG00000017769	ticrr	116.678	-0.641282	0.161603	-3.96827	7.23969e-05	0.00160012	NF56	NF50	YES	NF56 vs NF50	TOPBP1 interacting checkpoint and replication regulator [Source:HGNC Symbol;Acc:HGNC:28704]
ENSXETG00000001834	rpa2	393.371	-0.641789	0.148772	-4.3139	1.60399e-05	0.000449853	NF56	NF50	YES	NF56 vs NF50	replication protein A2 [Source:Xenbase;Acc:XB-GENE-487430]
ENSXETG00000020699	mrps31	225.731	-0.642771	0.12748	-5.04214	4.60352e-07	2.0641e-05	NF56	NF50	YES	NF56 vs NF50	mitochondrial ribosomal protein S31 [Source:Xenbase;Acc:XB-GENE-988773]
ENSXETG00000011768	ttk	171.448	-0.643022	0.160887	-3.99674	6.42208e-05	0.00144898	NF56	NF50	YES	NF56 vs NF50	TTK protein kinase [Source:Xenbase;Acc:XB-GENE-953775]
ENSXETG00000014472	npm3	170.061	-0.643174	0.151856	-4.23543	2.28114e-05	0.000609415	NF56	NF50	YES	NF56 vs NF50	nucleophosmin/nucleoplasmin 3 [Source:Xenbase;Acc:XB-GENE-954429]
ENSXETG00000004304	rpl6	16996.6	-0.643873	0.150593	-4.27558	1.90643e-05	0.000524131	NF56	NF50	YES	NF56 vs NF50	ribosomal protein L6 [Source:Xenbase;Acc:XB-GENE-958284]
ENSXETG00000008736	tpm4	679.237	-0.644243	0.185115	-3.48024	0.00050097	0.00767482	NF56	NF50	YES	NF56 vs NF50	tropomyosin 4 [Source:Xenbase;Acc:XB-GENE-6077097]
ENSXETG00000013536	clcf1	384.617	-0.645165	0.180132	-3.58164	0.00034145	0.00563573	NF56	NF50	YES	NF56 vs NF50	occludin/ELL domain containing 1 gene 2 [Source:NCBI gene (formerly Entrezgene);Acc:780218]
ENSXETG00000008009	sars1	1555.06	-0.645893	0.142786	-4.52349	6.08271e-06	0.000194633	NF56	NF50	YES	NF56 vs NF50	seryl-tRNA synthetase 1 [Source:Xenbase;Acc:XB-GENE-969040]
ENSXETG00000036952	rps11	13493.3	-0.646667	0.219998	-2.93943	0.00328817	0.0338126	NF56	NF50	YES	NF56 vs NF50	ribosomal protein S11 [Source:NCBI gene (formerly Entrezgene);Acc:448693]
ENSXETG00000009189	znf593	1279.27	-0.647267	0.193022	-3.35332	0.000798476	0.0109556	NF56	NF50	YES	NF56 vs NF50	zinc finger protein 593 [Source:Xenbase;Acc:XB-GENE-1217394]
ENSXETG00000037946	h2afz	1130.42	-0.64784	0.150951	-4.29172	1.77298e-05	0.000489795	NF56	NF50	YES	NF56 vs NF50	H2A.Z variant histone 1 [Source:NCBI gene (formerly Entrezgene);Acc:448675]
ENSXETG00000013741	gins3	250.841	-0.650923	0.142284	-4.57481	4.76661e-06	0.000157164	NF56	NF50	YES	NF56 vs NF50	GINS complex subunit 3 (Psf3 homolog) [Source:Xenbase;Acc:XB-GENE-998288]
ENSXETG00000008581	olfml2a	285.267	-0.651517	0.139616	-4.6665	3.0638e-06	0.00011032	NF56	NF50	YES	NF56 vs NF50	olfactomedin like 2A [Source:Xenbase;Acc:XB-GENE-996424]
ENSXETG00000018984	tph1	264.272	-0.652538	0.211515	-3.08506	0.0020351	0.0232001	NF56	NF50	YES	NF56 vs NF50	tryptophan hydroxylase 1 [Source:Xenbase;Acc:XB-GENE-996926]
ENSXETG00000003154	colec12	321.492	-0.653127	0.187079	-3.49119	0.000480878	0.00741543	NF56	NF50	YES	NF56 vs NF50	collectin subfamily member 12 [Source:Xenbase;Acc:XB-GENE-984626]
ENSXETG00000034204	col22a1	42.7686	-0.655753	0.232296	-2.82292	0.00475881	0.0444292	NF56	NF50	YES	NF56 vs NF50	collagen, type XXII, alpha 1 [Source:NCBI gene (formerly Entrezgene);Acc:101730582]
ENSXETG00000030390	HHIPL1	77.8004	-0.656156	0.185029	-3.54624	0.000390768	0.00627323	NF56	NF50	YES	NF56 vs NF50	HHIP like 1 [Source:NCBI gene (formerly Entrezgene);Acc:100486805]
ENSXETG00000034301	manba	100.307	-0.656266	0.223854	-2.93167	0.00337146	0.0344212	NF56	NF50	YES	NF56 vs NF50	ADAMTS-like protein 2 [Source:NCBI gene (formerly Entrezgene);Acc:100497845]
ENSXETG00000011221	eif2s1	1584.48	-0.657039	0.131384	-5.0009	5.70644e-07	2.46445e-05	NF56	NF50	YES	NF56 vs NF50	eukaryotic translation initiation factor 2 subunit alpha [Source:Xenbase;Acc:XB-GENE-989630]
ENSXETG00000017742	fanci	600.874	-0.65886	0.218618	-3.01375	0.00258041	0.0279458	NF56	NF50	YES	NF56 vs NF50	FA complementation group I [Source:Xenbase;Acc:XB-GENE-981363]
ENSXETG00000017162	shmt2	1095.38	-0.659674	0.147808	-4.46305	8.08005e-06	0.000247841	NF56	NF50	YES	NF56 vs NF50	serine hydroxymethyltransferase 2 (mitochondrial) [Source:Xenbase;Acc:XB-GENE-957476]
ENSXETG00000031572	kiss1	81.987	-0.660096	0.198597	-3.3238	0.000887999	0.0119982	NF56	NF50	YES	NF56 vs NF50	kisspeptin [Source:NCBI gene (formerly Entrezgene);Acc:100233214]
ENSXETG00000032146	ppp1r1b	472.084	-0.660739	0.215973	-3.05936	0.0022181	0.024923	NF56	NF50	YES	NF56 vs NF50	protein phosphatase 1 regulatory inhibitor subunit 1B [Source:NCBI gene (formerly Entrezgene);Acc:100124928]
ENSXETG00000039296	efhd2	1923.62	-0.661676	0.17845	-3.7079	0.000208988	0.00381133	NF56	NF50	YES	NF56 vs NF50	EF-hand domain family member D2 [Source:NCBI gene (formerly Entrezgene);Acc:496711]
ENSXETG00000026434	chchd7	129.055	-0.663323	0.196237	-3.38021	0.000724302	0.0101762	NF56	NF50	YES	NF56 vs NF50	coiled-coil-helix-coiled-coil-helix domain containing 7 [Source:Xenbase;Acc:XB-GENE-1001357]
ENSXETG00000007847	blm	106.375	-0.663774	0.186834	-3.55276	0.000381217	0.00616206	NF56	NF50	YES	NF56 vs NF50	Bloom syndrome RecQ like helicase [Source:Xenbase;Acc:XB-GENE-982561]
ENSXETG00000010878	rpl10	28068.5	-0.664698	0.202746	-3.27847	0.00104371	0.0137459	NF56	NF50	YES	NF56 vs NF50	ribosomal protein L10 [Source:Xenbase;Acc:XB-GENE-970510]
ENSXETG00000005117	bicc1	132.1	-0.665152	0.169765	-3.91806	8.9263e-05	0.00190993	NF56	NF50	YES	NF56 vs NF50	BicC family RNA binding protein 1 [Source:Xenbase;Acc:XB-GENE-488512]
ENSXETG00000001447	thumpd3	172.727	-0.665735	0.199791	-3.33216	0.000861747	0.0117109	NF56	NF50	YES	NF56 vs NF50	THUMP domain containing 3 [Source:Xenbase;Acc:XB-GENE-877264]
ENSXETG00000023866	tbrg4	437.905	-0.666143	0.225845	-2.94956	0.00318226	0.0328951	NF56	NF50	YES	NF56 vs NF50	transforming growth factor beta regulator 4 [Source:Xenbase;Acc:XB-GENE-969727]
ENSXETG00000031415	cd34	121.885	-0.668479	0.161014	-4.15169	3.30023e-05	0.000825293	NF56	NF50	YES	NF56 vs NF50	CD34 molecule [Source:NCBI gene (formerly Entrezgene);Acc:779603]
ENSXETG00000021235	mgc76132	881.351	-0.669693	0.194052	-3.4511	0.000558315	0.00837115	NF56	NF50	YES	NF56 vs NF50	Ferritin, lower subunit (Ferritin L) [Source:Xenbase;Acc:XB-GENE-5756459]
ENSXETG00000020903	iars1	1546.55	-0.669927	0.142651	-4.69627	2.64956e-06	9.68913e-05	NF56	NF50	YES	NF56 vs NF50	isoleucyl-tRNA synthetase 1 [Source:Xenbase;Acc:XB-GENE-1001585]
ENSXETG00000022073	nop58	506.24	-0.670859	0.148984	-4.50289	6.70345e-06	0.000210196	NF56	NF50	YES	NF56 vs NF50	NOP58 ribonucleoprotein [Source:Xenbase;Acc:XB-GENE-990556]
ENSXETG00000027867	ak2	467.408	-0.671453	0.140655	-4.77378	1.80804e-06	6.91722e-05	NF56	NF50	YES	NF56 vs NF50	adenylate kinase 2 [Source:Xenbase;Acc:XB-GENE-491598]
ENSXETG00000016495	mak16	426.059	-0.672017	0.198828	-3.3799	0.000725133	0.0101762	NF56	NF50	YES	NF56 vs NF50	MAK16 homolog [Source:Xenbase;Acc:XB-GENE-5928119]
ENSXETG00000035462		44.0772	-0.672287	0.213915	-3.14278	0.0016735	0.0199671	NF56	NF50	YES	NF56 vs NF50	placenta associated 9 [Source:NCBI gene (formerly Entrezgene);Acc:100496864]
ENSXETG00000008158	bms1	373.17	-0.675175	0.112888	-5.98095	2.2184e-09	1.67021e-07	NF56	NF50	YES	NF56 vs NF50	BMS1, ribosome biogenesis factor [Source:Xenbase;Acc:XB-GENE-5796193]
ENSXETG00000008075	ndc1	227.388	-0.675476	0.14871	-4.54223	5.56627e-06	0.000181406	NF56	NF50	YES	NF56 vs NF50	NDC1 transmembrane nucleoporin [Source:Xenbase;Acc:XB-GENE-5736320]
ENSXETG00000004369	rad54l	64.5729	-0.676122	0.206341	-3.27673	0.00105018	0.0138053	NF56	NF50	YES	NF56 vs NF50	RAD54 like [Source:Xenbase;Acc:XB-GENE-979988]
ENSXETG00000005204	dock1	83.7056	-0.676324	0.196712	-3.43814	0.000585734	0.00863111	NF56	NF50	YES	NF56 vs NF50	dedicator of cytokinesis 1 [Source:Xenbase;Acc:XB-GENE-1010793]
ENSXETG00000011817	slco2a1	52.3661	-0.680612	0.230165	-2.95707	0.00310582	0.0322945	NF56	NF50	YES	NF56 vs NF50	solute carrier organic anion transporter family member 2A1 [Source:Xenbase;Acc:XB-GENE-5814577]
ENSXETG00000015784	gpr143	74.5337	-0.683211	0.184663	-3.69978	0.000215786	0.00390997	NF56	NF50	YES	NF56 vs NF50	G protein-coupled receptor 143 [Source:Xenbase;Acc:XB-GENE-5848649]
ENSXETG00000020444	dsp	167.557	-0.684095	0.198064	-3.45392	0.000552507	0.00831951	NF56	NF50	YES	NF56 vs NF50	desmoplakin [Source:Xenbase;Acc:XB-GENE-492195]
ENSXETG00000002075	klf2	112.798	-0.684288	0.238421	-2.87008	0.00410368	0.0399004	NF56	NF50	YES	NF56 vs NF50	Kruppel-like factor 2 [Source:Xenbase;Acc:XB-GENE-485035]
ENSXETG00000009123	pole2	56.8325	-0.685575	0.241792	-2.83539	0.004577	0.043248	NF56	NF50	YES	NF56 vs NF50	polymerase (DNA directed), epsilon 2, accessory subunit [Source:Xenbase;Acc:XB-GENE-973812]
ENSXETG00000024114	gar1	517.812	-0.686432	0.199911	-3.43368	0.000595436	0.00870524	NF56	NF50	YES	NF56 vs NF50	GAR1 homolog, ribonucleoprotein [Source:Xenbase;Acc:XB-GENE-6258514]
ENSXETG00000014132	setd4	153.766	-0.689177	0.215952	-3.19135	0.00141611	0.0175043	NF56	NF50	YES	NF56 vs NF50	SET domain containing 4 [Source:Xenbase;Acc:XB-GENE-5772357]
ENSXETG00000018809	rps16	12867.7	-0.691114	0.200087	-3.45406	0.000552209	0.00831951	NF56	NF50	YES	NF56 vs NF50	ribosomal protein S16 [Source:Xenbase;Acc:XB-GENE-5786511]
ENSXETG00000008277	aifm3	258.825	-0.691134	0.192482	-3.59064	0.000329872	0.00548968	NF56	NF50	YES	NF56 vs NF50	apoptosis inducing factor, mitochondria associated 3 [Source:Xenbase;Acc:XB-GENE-5763104]
ENSXETG00000030968	slx4ip	70.6921	-0.692741	0.231196	-2.99634	0.00273242	0.0292012	NF56	NF50	YES	NF56 vs NF50	SLX4 interacting protein [Source:NCBI gene (formerly Entrezgene);Acc:100038267]
ENSXETG00000019288	tuba4b	718.336	-0.694218	0.150712	-4.60627	4.09958e-06	0.000140092	NF56	NF50	YES	NF56 vs NF50	tubulin alpha 4b [Source:Xenbase;Acc:XB-GENE-489927]
ENSXETG00000018137	rps24	16408.1	-0.696241	0.204491	-3.40475	0.000662254	0.00946586	NF56	NF50	YES	NF56 vs NF50	ribosomal protein S24 [Source:Xenbase;Acc:XB-GENE-967645]
ENSXETG00000003870	rpl15	18217.7	-0.697519	0.211624	-3.29603	0.000980629	0.0130125	NF56	NF50	YES	NF56 vs NF50	ribosomal protein L15 [Source:Xenbase;Acc:XB-GENE-960250]
ENSXETG00000003266	vwc2l.2	242.948	-0.697766	0.180469	-3.86639	0.000110457	0.00227229	NF56	NF50	YES	NF56 vs NF50	von Willebrand factor C domain-containing protein 2-like, gene 2 [Source:Xenbase;Acc:XB-GENE-5737248]
ENSXETG00000038313	en1	239.006	-0.698518	0.198306	-3.52243	0.00042761	0.00668924	NF56	NF50	YES	NF56 vs NF50	solute carrier family 18 member A2 [Source:HGNC Symbol;Acc:HGNC:10935]
ENSXETG00000017291	polr2h	216.876	-0.698632	0.160944	-4.34084	1.41942e-05	0.000402537	NF56	NF50	YES	NF56 vs NF50	polymerase (RNA) II subunit H [Source:Xenbase;Acc:XB-GENE-491773]
ENSXETG00000023754	rplp1	27868.9	-0.699423	0.246876	-2.83309	0.00461002	0.0434725	NF56	NF50	YES	NF56 vs NF50	ribosomal protein, large, P1 [Source:Xenbase;Acc:XB-GENE-5769637]
ENSXETG00000018705	dusp5	498.4	-0.699502	0.247048	-2.83144	0.00463396	0.0436398	NF56	NF50	YES	NF56 vs NF50	dual specificity phosphatase 5 [Source:Xenbase;Acc:XB-GENE-957572]
ENSXETG00000024447	rack1	30813.2	-0.699536	0.169028	-4.13858	3.49456e-05	0.000869257	NF56	NF50	YES	NF56 vs NF50	receptor for activated C kinase 1 [Source:Xenbase;Acc:XB-GENE-5927078]
ENSXETG00000023100	rps6	30300.9	-0.700752	0.195608	-3.58244	0.000340403	0.00563133	NF56	NF50	YES	NF56 vs NF50	ribosomal protein S6 [Source:Xenbase;Acc:XB-GENE-1003287]
ENSXETG00000013842	wif1	79.1868	-0.701462	0.207561	-3.37955	0.000726039	0.0101762	NF56	NF50	YES	NF56 vs NF50	WNT inhibitory factor 1 [Source:Xenbase;Acc:XB-GENE-486515]
ENSXETG00000039621	s1pr5	133.014	-0.701629	0.166221	-4.22107	2.43146e-05	0.000639564	NF56	NF50	YES	NF56 vs NF50	sphingosine-1-phosphate receptor 5 [Source:NCBI gene (formerly Entrezgene);Acc:100145694]
ENSXETG00000037399	cxcr3	231.648	-0.702798	0.149031	-4.71579	2.40775e-06	8.89729e-05	NF56	NF50	YES	NF56 vs NF50	peroxisome proliferator-activated receptor gamma, coactivator-related 1 [Source:NCBI gene (formerly Entrezgene);Acc:100488852]
ENSXETG00000002524	wars1	626.71	-0.703858	0.156052	-4.51042	6.46987e-06	0.000204465	NF56	NF50	YES	NF56 vs NF50	tryptophanyl-tRNA synthetase 1 [Source:Xenbase;Acc:XB-GENE-954237]
ENSXETG00000022615	msh2	231.828	-0.703947	0.19308	-3.64589	0.000266469	0.0046662	NF56	NF50	YES	NF56 vs NF50	mutS homolog 2 [Source:Xenbase;Acc:XB-GENE-977518]
ENSXETG00000015815	rps14	16983.5	-0.704481	0.220538	-3.19438	0.00140132	0.017352	NF56	NF50	YES	NF56 vs NF50	ribosomal protein S14 [Source:Xenbase;Acc:XB-GENE-6258197]
ENSXETG00000015797	ccdc88c	213.305	-0.706795	0.158443	-4.46089	8.16218e-06	0.000249816	NF56	NF50	YES	NF56 vs NF50	coiled-coil domain containing 88C [Source:Xenbase;Acc:XB-GENE-1033686]
ENSXETG00000027073	rps4x	31737.5	-0.707031	0.210854	-3.35317	0.000798908	0.0109556	NF56	NF50	YES	NF56 vs NF50	ribosomal protein S4 X-linked [Source:Xenbase;Acc:XB-GENE-967201]
ENSXETG00000020394	rps18	14071	-0.707075	0.182887	-3.86617	0.000110556	0.00227229	NF56	NF50	YES	NF56 vs NF50	ribosomal protein S18 [Source:Xenbase;Acc:XB-GENE-488842]
ENSXETG00000017282	bsk146	104.23	-0.708157	0.207867	-3.40678	0.000657343	0.00942437	NF56	NF50	YES	NF56 vs NF50	EEF1A lysine methyltransferase 4 [Source:NCBI gene (formerly Entrezgene);Acc:100488253]
ENSXETG00000013948	vrk1	354.35	-0.709002	0.186204	-3.80765	0.000140293	0.00278313	NF56	NF50	YES	NF56 vs NF50	VRK serine/threonine kinase 1 [Source:Xenbase;Acc:XB-GENE-1003796]
ENSXETG00000014528	acss3	166.049	-0.709447	0.13908	-5.10098	3.37897e-07	1.57525e-05	NF56	NF50	YES	NF56 vs NF50	acyl-CoA synthetase short chain family member 3 [Source:Xenbase;Acc:XB-GENE-6035224]
ENSXETG00000000703	brix1	205.952	-0.709543	0.174347	-4.06971	4.7072e-05	0.00110907	NF56	NF50	YES	NF56 vs NF50	BRX1, biogenesis of ribosomes [Source:Xenbase;Acc:XB-GENE-1007993]
ENSXETG00000037413	pdlim1	115.769	-0.712213	0.165957	-4.29156	1.77424e-05	0.000489795	NF56	NF50	YES	NF56 vs NF50	reactive intermediate imine deaminase A homolog [Source:NCBI gene (formerly Entrezgene);Acc:496671]
ENSXETG00000009396	rps3a	27515.6	-0.712934	0.200227	-3.56064	0.000369954	0.00602846	NF56	NF50	YES	NF56 vs NF50	ribosomal protein S3A [Source:Xenbase;Acc:XB-GENE-976731]
ENSXETG00000013793	setd6	143.957	-0.713244	0.220541	-3.23407	0.00122039	0.0155633	NF56	NF50	YES	NF56 vs NF50	SET domain containing 6 [Source:Xenbase;Acc:XB-GENE-998235]
ENSXETG00000025073	gng5	283.765	-0.713299	0.130072	-5.48387	4.16116e-08	2.41091e-06	NF56	NF50	YES	NF56 vs NF50	guanine nucleotide binding protein (G protein), gamma 5 [Source:Xenbase;Acc:XB-GENE-963560]
ENSXETG00000036606	gli1	63.5586	-0.713495	0.206126	-3.46145	0.000537267	0.00813353	NF56	NF50	YES	NF56 vs NF50	GLI family zinc finger 1 [Source:NCBI gene (formerly Entrezgene);Acc:100494064]
ENSXETG00000000543	gldc	162.203	-0.713517	0.136572	-5.22446	1.74667e-07	8.78264e-06	NF56	NF50	YES	NF56 vs NF50	glycine decarboxylase [Source:Xenbase;Acc:XB-GENE-1221322]
ENSXETG00000018580	myo1h	41.1507	-0.713584	0.256313	-2.78404	0.00536869	0.048577	NF56	NF50	YES	NF56 vs NF50	myosin IH [Source:Xenbase;Acc:XB-GENE-963784]
ENSXETG00000023098	sardh	294.18	-0.714188	0.233816	-3.05448	0.00225448	0.0252435	NF56	NF50	YES	NF56 vs NF50	sarcosine dehydrogenase [Source:Xenbase;Acc:XB-GENE-6038613]
ENSXETG00000020701	tpte2	55.798	-0.714597	0.229661	-3.11153	0.0018612	0.0216382	NF56	NF50	YES	NF56 vs NF50	transmembrane phosphoinositide 3-phosphatase and tensin homolog 2 [Source:Xenbase;Acc:XB-GENE-1015881]
ENSXETG00000011294	trim36	196.723	-0.715704	0.154728	-4.62555	3.73604e-06	0.000129876	NF56	NF50	YES	NF56 vs NF50	tripartite motif containing 36 [Source:Xenbase;Acc:XB-GENE-1017281]
ENSXETG00000013749	polr1b	100.935	-0.716204	0.186612	-3.83794	0.00012407	0.00250975	NF56	NF50	YES	NF56 vs NF50	polymerase (RNA) I polypeptide B [Source:Xenbase;Acc:XB-GENE-1008539]
ENSXETG00000036549	znf638	86.0942	-0.716788	0.238595	-3.0042	0.00266279	0.0286616	NF56	NF50	YES	NF56 vs NF50	amine oxidase, copper containing 3 [Source:NCBI gene (formerly Entrezgene);Acc:594972]
ENSXETG00000033317	terf1	110.209	-0.717859	0.204366	-3.51261	0.000443729	0.00691069	NF56	NF50	YES	NF56 vs NF50	telomeric repeat binding factor (NIMA-interacting) 1 [Source:NCBI gene (formerly Entrezgene);Acc:677737]
ENSXETG00000004606	bbox1	36.7595	-0.718219	0.247475	-2.90219	0.00370562	0.0368703	NF56	NF50	YES	NF56 vs NF50	butyrobetaine (gamma), 2-oxoglutarate dioxygenase (gamma-butyrobetaine hydroxylase) 1 [Source:Xenbase;Acc:XB-GENE-956892]
ENSXETG00000025524	ncoa5	127.771	-0.718548	0.231569	-3.10296	0.00191597	0.0220564	NF56	NF50	YES	NF56 vs NF50
ENSXETG00000018759	tmpo	925.879	-0.719489	0.079945	-8.99979	2.26142e-19	1.06129e-16	NF56	NF50	YES	NF56 vs NF50	thymopoietin [Source:Xenbase;Acc:XB-GENE-488988]
ENSXETG00000001781	fbn3	158.353	-0.720529	0.251363	-2.86649	0.00415053	0.0401894	NF56	NF50	YES	NF56 vs NF50	fibrillin 3 [Source:Xenbase;Acc:XB-GENE-1217676]
ENSXETG00000017566	smarca5	724.859	-0.721255	0.0881352	-8.1835	2.75707e-16	8.62595e-14	NF56	NF50	YES	NF56 vs NF50	SWI/SNF related, matrix associated, actin dependent regulator of chromatin, subfamily a, member 5 [Source:Xenbase;Acc:XB-GENE-494817]
ENSXETG00000004519	rps27a	16520.7	-0.722203	0.198852	-3.63185	0.000281391	0.00485504	NF56	NF50	YES	NF56 vs NF50	ribosomal protein S27a [Source:Xenbase;Acc:XB-GENE-5741151]
ENSXETG00000008752	elavl1	161.727	-0.722213	0.172481	-4.18721	2.824e-05	0.000727432	NF56	NF50	YES	NF56 vs NF50	ELAV like RNA binding protein 1 [Source:Xenbase;Acc:XB-GENE-481800]
ENSXETG00000024667	rpl31	14538.3	-0.722982	0.226796	-3.18781	0.00143357	0.0176581	NF56	NF50	YES	NF56 vs NF50	ribosomal protein L31 [Source:Xenbase;Acc:XB-GENE-1001966]
ENSXETG00000036930		90.2433	-0.724785	0.223001	-3.25014	0.00115347	0.0148851	NF56	NF50	YES	NF56 vs NF50	transmembrane protein 221 [Source:NCBI gene (formerly Entrezgene);Acc:101731059]
ENSXETG00000000132	rpl28	13594.4	-0.724961	0.249098	-2.91034	0.00361038	0.0361526	NF56	NF50	YES	NF56 vs NF50	ribosomal protein L28 [Source:Xenbase;Acc:XB-GENE-1016753]
ENSXETG00000008998	fkbp14	147.116	-0.726368	0.176886	-4.10641	4.01856e-05	0.000965484	NF56	NF50	YES	NF56 vs NF50	FKBP prolyl isomerase 14 [Source:Xenbase;Acc:XB-GENE-949902]
ENSXETG00000031311	ptbp2	74.8707	-0.726992	0.261482	-2.78028	0.00543124	0.0490484	NF56	NF50	YES	NF56 vs NF50	CMT1A duplicated region transcript 1 [Source:NCBI gene (formerly Entrezgene);Acc:100497591]
ENSXETG00000025457	rpl7	27172.2	-0.727532	0.217893	-3.33894	0.000840997	0.0114621	NF56	NF50	YES	NF56 vs NF50	ribosomal protein L7 [Source:Xenbase;Acc:XB-GENE-954734]
ENSXETG00000002665	hars2	793.045	-0.727858	0.223463	-3.25717	0.00112527	0.0145613	NF56	NF50	YES	NF56 vs NF50	histidyl-tRNA synthetase 2 [Source:Xenbase;Acc:XB-GENE-5941573]
ENSXETG00000020332	cd38	130.598	-0.729221	0.217086	-3.35913	0.000781882	0.0107899	NF56	NF50	YES	NF56 vs NF50	CD38 molecule [Source:Xenbase;Acc:XB-GENE-945949]
ENSXETG00000026447	ucp2	353.823	-0.729248	0.172417	-4.22957	2.34138e-05	0.000621967	NF56	NF50	YES	NF56 vs NF50	uncoupling protein 2 (mitochondrial, proton carrier) [Source:Xenbase;Acc:XB-GENE-1010081]
ENSXETG00000001209	rps7	17230.3	-0.72947	0.188025	-3.87964	0.00010461	0.00217871	NF56	NF50	YES	NF56 vs NF50	ribosomal protein S7 [Source:Xenbase;Acc:XB-GENE-977326]
ENSXETG00000019835	rpl13	26202.3	-0.730054	0.223919	-3.26035	0.00111275	0.0144125	NF56	NF50	YES	NF56 vs NF50	ribosomal protein L13 [Source:Xenbase;Acc:XB-GENE-964820]
ENSXETG00000023004	rpl5	23015.2	-0.730112	0.162559	-4.49138	7.07634e-06	0.000219929	NF56	NF50	YES	NF56 vs NF50	ribosomal protein L5 [Source:Xenbase;Acc:XB-GENE-983912]
ENSXETG00000026270	timm9	278.227	-0.730449	0.212138	-3.44327	0.000574722	0.00854437	NF56	NF50	YES	NF56 vs NF50	translocase of inner mitochondrial membrane 9 homolog [Source:Xenbase;Acc:XB-GENE-983801]
ENSXETG00000005478	lbhd1	152.144	-0.730634	0.169427	-4.3124	1.61494e-05	0.000452023	NF56	NF50	YES	NF56 vs NF50	LBH domain containing 1 [Source:Xenbase;Acc:XB-GENE-975384]
ENSXETG00000003731	rbp4	1693.37	-0.730903	0.210688	-3.46912	0.00052216	0.00793898	NF56	NF50	YES	NF56 vs NF50	retinol binding protein 4 [Source:Xenbase;Acc:XB-GENE-5841608]
ENSXETG00000010729	rps3	25838.4	-0.732962	0.221349	-3.31134	0.00092849	0.0124497	NF56	NF50	YES	NF56 vs NF50	ribosomal protein S3 [Source:Xenbase;Acc:XB-GENE-978298]
ENSXETG00000035623	gsx1	167.967	-0.733499	0.185786	-3.94808	7.87803e-05	0.00171961	NF56	NF50	YES	NF56 vs NF50	GS homeobox 1 [Source:NCBI gene (formerly Entrezgene);Acc:734120]
ENSXETG00000034554	rps29	9697.7	-0.734865	0.247912	-2.96422	0.00303455	0.0317174	NF56	NF50	YES	NF56 vs NF50	ribosomal protein S29 [Source:NCBI gene (formerly Entrezgene);Acc:549520]
ENSXETG00000015898	rpl4	27962.5	-0.735706	0.158494	-4.64185	3.45297e-06	0.000121536	NF56	NF50	YES	NF56 vs NF50	ribosomal protein L4 [Source:Xenbase;Acc:XB-GENE-968395]
ENSXETG00000012323	hmgn2	3121.66	-0.737165	0.102385	-7.19994	6.02387e-13	9.52922e-11	NF56	NF50	YES	NF56 vs NF50	high mobility group nucleosomal binding domain 2 [Source:Xenbase;Acc:XB-GENE-1015271]
ENSXETG00000015468	rpl37a	13788.4	-0.739234	0.244076	-3.02871	0.00245602	0.026947	NF56	NF50	YES	NF56 vs NF50	ribosomal protein L37a [Source:Xenbase;Acc:XB-GENE-5811555]
ENSXETG00000040820		82.391	-0.739337	0.188509	-3.92202	8.7811e-05	0.00189035	NF56	NF50	YES	NF56 vs NF50
ENSXETG00000000343	anln	104.432	-0.739902	0.257021	-2.87877	0.00399235	0.0391151	NF56	NF50	YES	NF56 vs NF50	anillin actin binding protein [Source:Xenbase;Acc:XB-GENE-489407]
ENSXETG00000026942	rplp0	22716.8	-0.74065	0.156801	-4.72351	2.31808e-06	8.67984e-05	NF56	NF50	YES	NF56 vs NF50	ribosomal protein, large, P0 [Source:Xenbase;Acc:XB-GENE-976211]
ENSXETG00000031523	opn5.2	60.7678	-0.741073	0.199119	-3.72177	0.000197831	0.00366482	NF56	NF50	YES	NF56 vs NF50	opsin 8 [Source:NCBI gene (formerly Entrezgene);Acc:100493595]
ENSXETG00000020308	rpl17	26779	-0.742049	0.247847	-2.99398	0.00275368	0.0293261	NF56	NF50	YES	NF56 vs NF50	ribosomal protein L17 [Source:Xenbase;Acc:XB-GENE-5859417]
ENSXETG00000018176	ppil3	39.9336	-0.743176	0.263068	-2.82503	0.00472755	0.0441667	NF56	NF50	YES	NF56 vs NF50	peptidylprolyl isomerase like 3 [Source:Xenbase;Acc:XB-GENE-957807]
ENSXETG00000036112	pik3ca	276.952	-0.743514	0.162417	-4.57781	4.69858e-06	0.000156017	NF56	NF50	YES	NF56 vs NF50	TEA domain transcription factor 4 [Source:NCBI gene (formerly Entrezgene);Acc:100144667]
ENSXETG00000007851	crtap	141.328	-0.744608	0.184747	-4.03042	5.56761e-05	0.00127665	NF56	NF50	YES	NF56 vs NF50	cartilage associated protein [Source:Xenbase;Acc:XB-GENE-1009954]
ENSXETG00000025443	nsmce1	137.371	-0.745054	0.1874	-3.97574	7.01593e-05	0.00156234	NF56	NF50	YES	NF56 vs NF50	NSE1 homolog, SMC5-SMC6 complex component [Source:Xenbase;Acc:XB-GENE-1006456]
ENSXETG00000025052	krt19	1445.51	-0.746474	0.19979	-3.73628	0.00018676	0.00350118	NF56	NF50	YES	NF56 vs NF50	keratin 19 [Source:Xenbase;Acc:XB-GENE-490360]
ENSXETG00000026919	shisa4	168.784	-0.746697	0.213486	-3.49764	0.000469397	0.00727823	NF56	NF50	YES	NF56 vs NF50	shisa family member 4 [Source:NCBI gene (formerly Entrezgene);Acc:780140]
ENSXETG00000010784	gal3st2	66.0424	-0.748697	0.231707	-3.23122	0.00123263	0.0156909	NF56	NF50	YES	NF56 vs NF50	collagen, type V, alpha 2 [Source:NCBI gene (formerly Entrezgene);Acc:100492754]
ENSXETG00000008052	rpl24	11838.9	-0.749296	0.22024	-3.40218	0.000668517	0.00954568	NF56	NF50	YES	NF56 vs NF50	ribosomal protein L24 [Source:Xenbase;Acc:XB-GENE-963922]
ENSXETG00000041079	cebpb	189.79	-0.749369	0.200101	-3.74495	0.000180433	0.00340982	NF56	NF50	YES	NF56 vs NF50	CCAAT enhancer binding protein beta [Source:NCBI gene (formerly Entrezgene);Acc:619595]
ENSXETG00000003617	fancd2	161.022	-0.74985	0.130655	-5.73915	9.51557e-09	6.17372e-07	NF56	NF50	YES	NF56 vs NF50	FA complementation group D2 [Source:Xenbase;Acc:XB-GENE-984801]
ENSXETG00000030207	pmf1	149.141	-0.750718	0.246626	-3.04395	0.00233493	0.0259027	NF56	NF50	YES	NF56 vs NF50	polyamine-modulated factor 1 [Source:NCBI gene (formerly Entrezgene);Acc:100037873]
ENSXETG00000014144	rpl13a	19882.5	-0.750975	0.210839	-3.56184	0.000368268	0.00600792	NF56	NF50	YES	NF56 vs NF50	ribosomal protein L13a [Source:Xenbase;Acc:XB-GENE-5862263]
ENSXETG00000026415	rps25	19066.3	-0.751412	0.218688	-3.436	0.000590363	0.00865422	NF56	NF50	YES	NF56 vs NF50	ribosomal protein S25 [Source:Xenbase;Acc:XB-GENE-921807]
ENSXETG00000036630		57.7807	-0.751434	0.265512	-2.83013	0.00465284	0.0436578	NF56	NF50	YES	NF56 vs NF50
ENSXETG00000001178	rpl11	15581.4	-0.751739	0.209056	-3.59588	0.000323302	0.00541828	NF56	NF50	YES	NF56 vs NF50	ribosomal protein L11 [Source:Xenbase;Acc:XB-GENE-1000977]
ENSXETG00000009816	fkbp11	375.844	-0.752341	0.202115	-3.72235	0.00019738	0.00366128	NF56	NF50	YES	NF56 vs NF50	FKBP prolyl isomerase 11 [Source:Xenbase;Acc:XB-GENE-966311]
ENSXETG00000009802	rpl21	17243.6	-0.752824	0.216819	-3.47213	0.000516354	0.00787621	NF56	NF50	YES	NF56 vs NF50	ribosomal protein L21 [Source:Xenbase;Acc:XB-GENE-979608]
ENSXETG00000022614	epcam	39.1727	-0.753811	0.254795	-2.95849	0.00309146	0.032169	NF56	NF50	YES	NF56 vs NF50	epithelial cell adhesion molecule [Source:Xenbase;Acc:XB-GENE-986667]
ENSXETG00000005185	mki67	1047.31	-0.754019	0.117331	-6.42644	1.30629e-10	1.23431e-08	NF56	NF50	YES	NF56 vs NF50	marker of proliferation Ki-67 [Source:Xenbase;Acc:XB-GENE-6457930]
ENSXETG00000013780	e2f5	228.647	-0.754069	0.133597	-5.64436	1.65801e-08	1.03288e-06	NF56	NF50	YES	NF56 vs NF50	E2F transcription factor 5 [Source:Xenbase;Acc:XB-GENE-481326]
ENSXETG00000003912	rpl27a	12855.8	-0.755001	0.195612	-3.85969	0.000113531	0.00231988	NF56	NF50	YES	NF56 vs NF50	ribosomal protein L27a [Source:Xenbase;Acc:XB-GENE-5853519]
ENSXETG00000004762	rnaseh2a	189.722	-0.755861	0.213642	-3.53798	0.000403197	0.00639979	NF56	NF50	YES	NF56 vs NF50	ribonuclease H2 subunit A [Source:Xenbase;Acc:XB-GENE-945840]
ENSXETG00000023202	uba52	12541	-0.756141	0.200503	-3.77122	0.000162453	0.00310757	NF56	NF50	YES	NF56 vs NF50	ubiquitin A-52 residue ribosomal protein fusion product 1 [Source:Xenbase;Acc:XB-GENE-939925]
ENSXETG00000015129	rps10	25481.8	-0.756371	0.253328	-2.98573	0.00282898	0.0299243	NF56	NF50	YES	NF56 vs NF50	ribosomal protein S10 [Source:Xenbase;Acc:XB-GENE-969777]
ENSXETG00000023289	pola2	296.472	-0.756479	0.193282	-3.91386	9.08324e-05	0.00193711	NF56	NF50	YES	NF56 vs NF50	polymerase (DNA directed), alpha 2, accessory subunit [Source:Xenbase;Acc:XB-GENE-5916783]
ENSXETG00000021095	rpl34	12746.8	-0.75789	0.231593	-3.27252	0.00106595	0.0139475	NF56	NF50	YES	NF56 vs NF50	ribosomal protein L34 [Source:Xenbase;Acc:XB-GENE-957318]
ENSXETG00000013647	rpl27	12557.6	-0.758346	0.196241	-3.86437	0.000111377	0.00228249	NF56	NF50	YES	NF56 vs NF50	ribosomal protein L27 [Source:Xenbase;Acc:XB-GENE-999331]
ENSXETG00000007396	igf2bp3	78.5041	-0.759119	0.167061	-4.54397	5.52053e-06	0.000180333	NF56	NF50	YES	NF56 vs NF50	insulin like growth factor 2 mRNA binding protein 3 [Source:Xenbase;Acc:XB-GENE-483018]
ENSXETG00000024782	rpl26	16295.6	-0.761239	0.222798	-3.41673	0.000633788	0.0091519	NF56	NF50	YES	NF56 vs NF50	ribosomal protein L26 [Source:Xenbase;Acc:XB-GENE-967178]
ENSXETG00000025209	mgmt	61.3199	-0.761491	0.265207	-2.87131	0.00408771	0.0398001	NF56	NF50	YES	NF56 vs NF50	O-6-methylguanine-DNA methyltransferase [Source:Xenbase;Acc:XB-GENE-941688]
ENSXETG00000000974	nuak2	62.8754	-0.761591	0.206642	-3.68557	0.000228195	0.00408968	NF56	NF50	YES	NF56 vs NF50	NUAK family, SNF1-like kinase, 2 [Source:Xenbase;Acc:XB-GENE-5857794]
ENSXETG00000018741	mastl	42.583	-0.762897	0.21865	-3.48912	0.000484614	0.00744044	NF56	NF50	YES	NF56 vs NF50	microtubule associated serine/threonine kinase like [Source:Xenbase;Acc:XB-GENE-964548]
ENSXETG00000038152	nxph3	10125.9	-0.763792	0.207247	-3.68543	0.000228318	0.00408968	NF56	NF50	YES	NF56 vs NF50	ribosomal protein L39 [Source:NCBI gene (formerly Entrezgene);Acc:100135132]
ENSXETG00000005381	pycr1	685.882	-0.763884	0.164445	-4.64523	3.39701e-06	0.000119866	NF56	NF50	YES	NF56 vs NF50	pyrroline-5-carboxylate reductase family, member 1 [Source:Xenbase;Acc:XB-GENE-1016046]
ENSXETG00000001388	dhrs3	285.071	-0.765017	0.139214	-5.49525	3.90165e-08	2.2888e-06	NF56	NF50	YES	NF56 vs NF50	dehydrogenase/reductase (SDR family) member 3 [Source:Xenbase;Acc:XB-GENE-955324]
ENSXETG00000027124	prelid2	48.653	-0.767619	0.223655	-3.43216	0.000598795	0.0087362	NF56	NF50	YES	NF56 vs NF50	PRELI domain containing 2 [Source:Xenbase;Acc:XB-GENE-943679]
ENSXETG00000024836	rps27l	2597.04	-0.768073	0.226641	-3.38894	0.000701623	0.00994778	NF56	NF50	YES	NF56 vs NF50	ribosomal protein S27-like [Source:Xenbase;Acc:XB-GENE-5953676]
ENSXETG00000011460	gatd3a	57.9769	-0.768135	0.222557	-3.45141	0.000557672	0.00837042	NF56	NF50	YES	NF56 vs NF50	adhesion G protein-coupled receptor D2 [Source:NCBI gene (formerly Entrezgene);Acc:100145606]
ENSXETG00000006058	arpc1b	472.524	-0.769052	0.115888	-6.63614	3.21995e-11	3.48721e-09	NF56	NF50	YES	NF56 vs NF50	actin related protein 2/3 complex subunit 1B [Source:Xenbase;Acc:XB-GENE-490410]
ENSXETG00000013596	rps8	30437.4	-0.770589	0.227047	-3.39397	0.000688881	0.00980288	NF56	NF50	YES	NF56 vs NF50	ribosomal protein S8 [Source:Xenbase;Acc:XB-GENE-5934818]
ENSXETG00000016151	pole	223.573	-0.771769	0.158726	-4.86228	1.1604e-06	4.73545e-05	NF56	NF50	YES	NF56 vs NF50	polymerase (DNA directed), epsilon, catalytic subunit [Source:Xenbase;Acc:XB-GENE-1011589]
ENSXETG00000015483	rpl8	20776	-0.772497	0.204292	-3.78135	0.000155982	0.00301659	NF56	NF50	YES	NF56 vs NF50	ribosomal protein L8 [Source:Xenbase;Acc:XB-GENE-482209]
ENSXETG00000019220	bmpr1b	110.229	-0.774156	0.163395	-4.73794	2.15905e-06	8.10594e-05	NF56	NF50	YES	NF56 vs NF50	bone morphogenetic protein receptor type 1B [Source:Xenbase;Acc:XB-GENE-483455]
ENSXETG00000002914	rpl22	9922.82	-0.775196	0.211885	-3.65857	0.000253624	0.00446579	NF56	NF50	YES	NF56 vs NF50	ribosomal protein L22 [Source:Xenbase;Acc:XB-GENE-978439]
ENSXETG00000037163	ddit4	968.029	-0.775571	0.218922	-3.54268	0.000396076	0.00632239	NF56	NF50	YES	NF56 vs NF50	DNA damage inducible transcript 4 [Source:NCBI gene (formerly Entrezgene);Acc:394782]
ENSXETG00000005933	gpx1	199.738	-0.776565	0.158262	-4.90684	9.25547e-07	3.83258e-05	NF56	NF50	YES	NF56 vs NF50	glutathione peroxidase 1 [Source:Xenbase;Acc:XB-GENE-922630]
ENSXETG00000007588	aen	94.2145	-0.77719	0.191058	-4.06782	4.74548e-05	0.00111539	NF56	NF50	YES	NF56 vs NF50	apoptosis enhancing nuclease [Source:Xenbase;Acc:XB-GENE-949418]
ENSXETG00000008840	fzd2	217.755	-0.777903	0.152365	-5.10552	3.2989e-07	1.54303e-05	NF56	NF50	YES	NF56 vs NF50	frizzled class receptor 2 [Source:Xenbase;Acc:XB-GENE-487022]
ENSXETG00000003944	rpl12	10752.2	-0.778139	0.26746	-2.90937	0.00362161	0.0362136	NF56	NF50	YES	NF56 vs NF50	ribosomal protein L12 [Source:Xenbase;Acc:XB-GENE-1008855]
ENSXETG00000014193	dbx1	357.61	-0.778475	0.246737	-3.15508	0.00160455	0.0193569	NF56	NF50	YES	NF56 vs NF50	developing brain homeobox 1 [Source:Xenbase;Acc:XB-GENE-480177]
ENSXETG00000040757	tdrd1	66.3669	-0.778681	0.199928	-3.8948	9.82813e-05	0.00206523	NF56	NF50	YES	NF56 vs NF50	tudor domain containing 1 [Source:NCBI gene (formerly Entrezgene);Acc:100216261]
ENSXETG00000033121	ptchd3	110.405	-0.778999	0.170845	-4.55968	5.12307e-06	0.00016813	NF56	NF50	YES	NF56 vs NF50	EvC ciliary complex subunit 1 [Source:NCBI gene (formerly Entrezgene);Acc:100124788]
ENSXETG00000026886	plpp2	223.42	-0.779802	0.122888	-6.34565	2.21485e-10	2.0118e-08	NF56	NF50	YES	NF56 vs NF50	phospholipid phosphatase 2 [Source:Xenbase;Acc:XB-GENE-5816438]
ENSXETG00000008826	pdlim1	135.711	-0.780667	0.227414	-3.43281	0.000597365	0.00872437	NF56	NF50	YES	NF56 vs NF50	PDZ and LIM domain 1 [Source:Xenbase;Acc:XB-GENE-1004691]
ENSXETG00000002942	rps15a	11622.7	-0.783369	0.219911	-3.56221	0.000367747	0.0060064	NF56	NF50	YES	NF56 vs NF50	ribosomal protein S15a [Source:Xenbase;Acc:XB-GENE-981311]
ENSXETG00000039651	rpl36	10955.5	-0.784109	0.220829	-3.55076	0.000384121	0.00620187	NF56	NF50	YES	NF56 vs NF50	ribosomal protein L36 [Source:NCBI gene (formerly Entrezgene);Acc:448678]
ENSXETG00000023711	rpl19	22390.5	-0.784566	0.228327	-3.43615	0.000590051	0.00865422	NF56	NF50	YES	NF56 vs NF50	ribosomal protein L19 [Source:Xenbase;Acc:XB-GENE-1008915]
ENSXETG00000016987	zfp36l1	529.97	-0.78479	0.138839	-5.65252	1.58109e-08	9.89339e-07	NF56	NF50	YES	NF56 vs NF50	ZFP36 ring finger protein-like 1 [Source:Xenbase;Acc:XB-GENE-966625]
ENSXETG00000001461	XB972976	19861.6	-0.785245	0.222133	-3.53502	0.000407751	0.00644301	NF56	NF50	YES	NF56 vs NF50	provisional ortholog of ribosomal protein L32 [Source:Xenbase;Acc:XB-GENE-972977]
ENSXETG00000007640	pax3	242.077	-0.785343	0.133596	-5.87849	4.14017e-09	2.89998e-07	NF56	NF50	YES	NF56 vs NF50	paired box 3 [Source:Xenbase;Acc:XB-GENE-482740]
ENSXETG00000021905	rps28p9	7792.83	-0.785611	0.20985	-3.74368	0.000181344	0.00342245	NF56	NF50	YES	NF56 vs NF50	ribosomal protein S28 pseudogene 9 [Source:Xenbase;Acc:XB-GENE-1006614]
ENSXETG00000003569	kars1	1759.34	-0.787575	0.129031	-6.10375	1.03611e-09	8.1494e-08	NF56	NF50	YES	NF56 vs NF50	lysyl-tRNA synthetase 1 [Source:Xenbase;Acc:XB-GENE-943468]
ENSXETG00000005009	rpl7a	28704.8	-0.78762	0.233881	-3.36761	0.000758227	0.0105173	NF56	NF50	YES	NF56 vs NF50	ribosomal protein L7a [Source:Xenbase;Acc:XB-GENE-959321]
ENSXETG00000034086	mpz	490.499	-0.787717	0.113674	-6.92962	4.21979e-12	5.50097e-10	NF56	NF50	YES	NF56 vs NF50	myelin protein zero [Source:NCBI gene (formerly Entrezgene);Acc:780198]
ENSXETG00000017349	pno1	910.459	-0.789693	0.188027	-4.19989	2.67046e-05	0.000692401	NF56	NF50	YES	NF56 vs NF50	partner of NOB1 homolog [Source:Xenbase;Acc:XB-GENE-491293]
ENSXETG00000026189	rpl23a	19041.6	-0.790587	0.228673	-3.45728	0.000545659	0.00824739	NF56	NF50	YES	NF56 vs NF50	ribosomal protein L23a [Source:Xenbase;Acc:XB-GENE-5891038]
ENSXETG00000026998	foxa2	106.68	-0.790843	0.216988	-3.64464	0.00026777	0.00467733	NF56	NF50	YES	NF56 vs NF50	forkhead box A2 [Source:Xenbase;Acc:XB-GENE-480476]
ENSXETG00000006377	mthfd2l	31.7463	-0.791377	0.270636	-2.92414	0.0034541	0.0350615	NF56	NF50	YES	NF56 vs NF50	methylenetetrahydrofolate dehydrogenase (NADP+ dependent) 2 like [Source:Xenbase;Acc:XB-GENE-6076442]
ENSXETG00000013901	gngt1	117.11	-0.793056	0.220001	-3.60478	0.000312417	0.00527508	NF56	NF50	YES	NF56 vs NF50	guanine nucleotide binding protein (G protein), gamma transducing activity polypeptide 1 [Source:Xenbase;Acc:XB-GENE-952138]
ENSXETG00000026537	gadd45g	490.403	-0.793301	0.173379	-4.57552	4.75033e-06	0.000156995	NF56	NF50	YES	NF56 vs NF50	growth arrest and DNA damage inducible gamma [Source:Xenbase;Acc:XB-GENE-481955]
ENSXETG00000004422	myo1a	135.157	-0.794392	0.16581	-4.79097	1.65973e-06	6.49093e-05	NF56	NF50	YES	NF56 vs NF50	myosin IA [Source:Xenbase;Acc:XB-GENE-979281]
ENSXETG00000026160		38.7951	-0.794872	0.267146	-2.97542	0.00292586	0.0306954	NF56	NF50	YES	NF56 vs NF50	two pore calcium channel protein 1 [Source:NCBI gene (formerly Entrezgene);Acc:100495031]
ENSXETG00000037896	pheta2	82.2175	-0.79488	0.26167	-3.03771	0.00238381	0.0262816	NF56	NF50	YES	NF56 vs NF50	cocaine- and amphetamine-regulated transcript protein [Source:NCBI gene (formerly Entrezgene);Acc:100492550]
ENSXETG00000026219	fau	14856.8	-0.795	0.248895	-3.19412	0.00140256	0.017352	NF56	NF50	YES	NF56 vs NF50	Finkel-Biskis-Reilly murine sarcoma virus (FBR-MuSV) ubiquitously expressed [Source:Xenbase;Acc:XB-GENE-6073800]
ENSXETG00000016843	rpl35	16744.3	-0.795016	0.242358	-3.28034	0.00103684	0.0136682	NF56	NF50	YES	NF56 vs NF50	ribosomal protein L35 [Source:Xenbase;Acc:XB-GENE-969827]
ENSXETG00000007220	rps2	28811.7	-0.79559	0.212062	-3.75169	0.000175643	0.00333722	NF56	NF50	YES	NF56 vs NF50	ribosomal protein S2 [Source:Xenbase;Acc:XB-GENE-1003616]
ENSXETG00000016155	smtn	170.543	-0.795928	0.150998	-5.2711	1.35607e-07	7.04508e-06	NF56	NF50	YES	NF56 vs NF50	smoothelin [Source:Xenbase;Acc:XB-GENE-951898]
ENSXETG00000035732	errfi1	662.066	-0.796016	0.161838	-4.91858	8.7173e-07	3.63109e-05	NF56	NF50	YES	NF56 vs NF50	ERBB receptor feedback inhibitor 1 [Source:NCBI gene (formerly Entrezgene);Acc:100216060]
ENSXETG00000006914	rpl3	33542.1	-0.798106	0.167794	-4.75646	1.97016e-06	7.51703e-05	NF56	NF50	YES	NF56 vs NF50	ribosomal protein L3 [Source:Xenbase;Acc:XB-GENE-971703]
ENSXETG00000034945	rps9	14253.2	-0.798766	0.241784	-3.30364	0.000954399	0.0127607	NF56	NF50	YES	NF56 vs NF50
ENSXETG00000010656	rps17	15957	-0.800134	0.240195	-3.33119	0.000864751	0.0117291	NF56	NF50	YES	NF56 vs NF50	ribosomal protein S17 [Source:Xenbase;Acc:XB-GENE-1016373]
ENSXETG00000025791	stoml2	630.017	-0.800299	0.191138	-4.18703	2.82623e-05	0.000727432	NF56	NF50	YES	NF56 vs NF50	stomatin like 2 [Source:Xenbase;Acc:XB-GENE-1017042]
ENSXETG00000002846	dmrta2	103.867	-0.801217	0.226547	-3.53665	0.000405237	0.00642493	NF56	NF50	YES	NF56 vs NF50	DMRT like family A2 [Source:Xenbase;Acc:XB-GENE-997963]
ENSXETG00000000809		812.496	-0.801278	0.281215	-2.84934	0.00438098	0.041959	NF56	NF50	YES	NF56 vs NF50
ENSXETG00000013836	septin10	127.228	-0.801665	0.18753	-4.27486	1.91254e-05	0.000524131	NF56	NF50	YES	NF56 vs NF50	septin 10 [Source:Xenbase;Acc:XB-GENE-1005816]
ENSXETG00000021608	chek2	49.9618	-0.801726	0.253927	-3.15731	0.00159235	0.0192448	NF56	NF50	YES	NF56 vs NF50	checkpoint kinase 2 [Source:Xenbase;Acc:XB-GENE-5765421]
ENSXETG00000001263	mat2a	9068.19	-0.801915	0.194881	-4.1149	3.8735e-05	0.000937028	NF56	NF50	YES	NF56 vs NF50	methionine adenosyltransferase II, alpha [Source:Xenbase;Acc:XB-GENE-981938]
ENSXETG00000003706	rps15	19726.2	-0.802896	0.250836	-3.20088	0.00137008	0.01701	NF56	NF50	YES	NF56 vs NF50	ribosomal protein S15 [Source:Xenbase;Acc:XB-GENE-5832673]
ENSXETG00000036864		112.367	-0.803519	0.257823	-3.11655	0.00182981	0.0213614	NF56	NF50	YES	NF56 vs NF50
ENSXETG00000007394	skida1	138.006	-0.804769	0.177525	-4.53328	5.80752e-06	0.000186676	NF56	NF50	YES	NF56 vs NF50	SKI/DACH domain containing 1 [Source:Xenbase;Acc:XB-GENE-976606]
ENSXETG00000039729	pold2	254.797	-0.804876	0.165968	-4.8496	1.23713e-06	5.01779e-05	NF56	NF50	YES	NF56 vs NF50	potassium channel, two pore domain subfamily K, member 5 [Source:NCBI gene (formerly Entrezgene);Acc:100489489]
ENSXETG00000013835	dph3	70.1344	-0.805307	0.251321	-3.2043	0.00135392	0.0168838	NF56	NF50	YES	NF56 vs NF50	diphthamide biosynthesis 3 [Source:Xenbase;Acc:XB-GENE-5819448]
ENSXETG00000025319	rpl38	12065	-0.805424	0.249789	-3.22441	0.00126231	0.0159964	NF56	NF50	YES	NF56 vs NF50	ribosomal protein L38 [Source:Xenbase;Acc:XB-GENE-967893]
ENSXETG00000012579	polg2	227.765	-0.806448	0.271914	-2.96582	0.00301881	0.0316108	NF56	NF50	YES	NF56 vs NF50	polymerase (DNA directed), gamma 2, accessory subunit [Source:Xenbase;Acc:XB-GENE-1009985]
ENSXETG00000025818	atad5	476.943	-0.806462	0.210556	-3.83016	0.000128061	0.00256834	NF56	NF50	YES	NF56 vs NF50	ATPase family, AAA domain containing 5 [Source:Xenbase;Acc:XB-GENE-6257545]
ENSXETG00000039828	cebpd	406.413	-0.806686	0.244715	-3.29643	0.000979223	0.0130061	NF56	NF50	YES	NF56 vs NF50	CCAAT enhancer binding protein delta [Source:NCBI gene (formerly Entrezgene);Acc:594973]
ENSXETG00000041361	il11ra	39.1511	-0.811373	0.268046	-3.027	0.00246998	0.0270621	NF56	NF50	YES	NF56 vs NF50	serine protease 56 [Source:NCBI gene (formerly Entrezgene);Acc:101731690]
ENSXETG00000017748	XB5843130	9157.08	-0.811401	0.221349	-3.6657	0.000246661	0.00436275	NF56	NF50	YES	NF56 vs NF50	uncharacterized XB5843130 [Source:Xenbase;Acc:XB-GENE-5843131]
ENSXETG00000003287	arhgap45	42.2492	-0.811723	0.233882	-3.47064	0.00051921	0.00791121	NF56	NF50	YES	NF56 vs NF50	Rho GTPase activating protein 45 [Source:Xenbase;Acc:XB-GENE-990078]
ENSXETG00000024626	hbd	6304.45	-0.811826	0.206531	-3.93076	8.46768e-05	0.0018341	NF56	NF50	YES	NF56 vs NF50	hemoglobin subunit delta [Source:Xenbase;Acc:XB-GENE-5844531]
ENSXETG00000020722	selenbp1	291.913	-0.813681	0.195907	-4.15341	3.27559e-05	0.000820587	NF56	NF50	YES	NF56 vs NF50	selenium binding protein 1 [Source:Xenbase;Acc:XB-GENE-959074]
ENSXETG00000013900	tfpi2	250.478	-0.81512	0.151694	-5.37346	7.72405e-08	4.215e-06	NF56	NF50	YES	NF56 vs NF50	tissue factor pathway inhibitor 2 [Source:Xenbase;Acc:XB-GENE-1002090]
ENSXETG00000017770	rlbp1	178.856	-0.815766	0.222688	-3.66328	0.000249008	0.00439872	NF56	NF50	YES	NF56 vs NF50	retinaldehyde binding protein 1 [Source:Xenbase;Acc:XB-GENE-976303]
ENSXETG00000002012	rps21	12681.4	-0.815823	0.261226	-3.12306	0.00178982	0.0209827	NF56	NF50	YES	NF56 vs NF50	ribosomal protein S21 [Source:Xenbase;Acc:XB-GENE-1007930]
ENSXETG00000010655	col2a1	699.915	-0.816629	0.139353	-5.86015	4.62448e-09	3.20729e-07	NF56	NF50	YES	NF56 vs NF50	collagen, type II, alpha 1 [Source:Xenbase;Acc:XB-GENE-6258353]
ENSXETG00000026454	rps13	11518.7	-0.818063	0.265382	-3.08259	0.0020521	0.0233496	NF56	NF50	YES	NF56 vs NF50	ribosomal protein S13 [Source:Xenbase;Acc:XB-GENE-940105]
ENSXETG00000028092	gpx8	64.2317	-0.818456	0.220273	-3.71564	0.000202688	0.00373514	NF56	NF50	YES	NF56 vs NF50	glutathione peroxidase 8 (putative) [Source:Xenbase;Acc:XB-GENE-6257701]
ENSXETG00000040897	cebpg	266.578	-0.818936	0.270818	-3.02394	0.0024951	0.0271555	NF56	NF50	YES	NF56 vs NF50	CCAAT enhancer binding protein gamma [Source:NCBI gene (formerly Entrezgene);Acc:549197]
ENSXETG00000009466	gnb3	28.2548	-0.819886	0.282288	-2.90444	0.00367916	0.0366848	NF56	NF50	YES	NF56 vs NF50	guanine nucleotide binding protein (G protein), beta polypeptide 3 [Source:Xenbase;Acc:XB-GENE-956713]
ENSXETG00000034424	p2ry6	946.386	-0.820456	0.212109	-3.86809	0.000109692	0.00226245	NF56	NF50	YES	NF56 vs NF50
ENSXETG00000027527	malsu1	206.106	-0.820572	0.218424	-3.75678	0.000172113	0.00327456	NF56	NF50	YES	NF56 vs NF50	mitochondrial assembly of ribosomal large subunit 1 [Source:Xenbase;Acc:XB-GENE-1000345]
ENSXETG00000027811	rps23	17106	-0.82173	0.225772	-3.63965	0.000273006	0.00473357	NF56	NF50	YES	NF56 vs NF50	ribosomal protein S23 [Source:Xenbase;Acc:XB-GENE-972754]
ENSXETG00000024058	aldob	215.454	-0.821853	0.178641	-4.60059	4.21303e-06	0.000142585	NF56	NF50	YES	NF56 vs NF50	aldolase, fructose-bisphosphate B [Source:Xenbase;Acc:XB-GENE-5925393]
ENSXETG00000038459	fbp1	49.7881	-0.821946	0.264768	-3.1044	0.00190668	0.0220214	NF56	NF50	YES	NF56 vs NF50	fructose-bisphosphatase 1 [Source:NCBI gene (formerly Entrezgene);Acc:394750]
ENSXETG00000012856	rpl9	13015.1	-0.822361	0.178858	-4.59785	4.26883e-06	0.000143782	NF56	NF50	YES	NF56 vs NF50	ribosomal protein L9 [Source:Xenbase;Acc:XB-GENE-964745]
ENSXETG00000014962	nop56	849.952	-0.82304	0.121482	-6.77497	1.24433e-11	1.43598e-09	NF56	NF50	YES	NF56 vs NF50	NOP56 ribonucleoprotein [Source:Xenbase;Acc:XB-GENE-5879910]
ENSXETG00000021667	rpl18a	16316.2	-0.823725	0.215442	-3.82342	0.000131614	0.00263209	NF56	NF50	YES	NF56 vs NF50	ribosomal protein L18a [Source:Xenbase;Acc:XB-GENE-5774784]
ENSXETG00000027871	rpl35a	10259.3	-0.824209	0.244526	-3.37063	0.000749955	0.0104437	NF56	NF50	YES	NF56 vs NF50	ribosomal protein L35a [Source:Xenbase;Acc:XB-GENE-1016058]
ENSXETG00000012929	ccne1	106.255	-0.826327	0.210513	-3.9253	8.66223e-05	0.00187336	NF56	NF50	YES	NF56 vs NF50	cyclin E1 [Source:Xenbase;Acc:XB-GENE-972042]
ENSXETG00000017718	mtfr2	74.4643	-0.829505	0.208676	-3.97508	7.03546e-05	0.00156234	NF56	NF50	YES	NF56 vs NF50	mitochondrial fission regulator 2 [Source:Xenbase;Acc:XB-GENE-987506]
ENSXETG00000002548	tpx2	102.313	-0.829677	0.161804	-5.12768	2.9334e-07	1.39055e-05	NF56	NF50	YES	NF56 vs NF50	TPX2, microtubule-associated [Source:Xenbase;Acc:XB-GENE-5810264]
ENSXETG00000034066	scarb1	27.9933	-0.832359	0.277805	-2.9962	0.00273366	0.0292012	NF56	NF50	YES	NF56 vs NF50	synaptojanin 2 [Source:NCBI gene (formerly Entrezgene);Acc:100216051]
ENSXETG00000022525	dll1	581.79	-0.832734	0.106764	-7.79977	6.20222e-15	1.38605e-12	NF56	NF50	YES	NF56 vs NF50	delta-like 1 [Source:Xenbase;Acc:XB-GENE-479210]
ENSXETG00000036866	rpl30	12837.5	-0.83275	0.226021	-3.68439	0.000229255	0.00410125	NF56	NF50	YES	NF56 vs NF50	ribosomal protein L30 [Source:NCBI gene (formerly Entrezgene);Acc:448690]
ENSXETG00000010306	spc25	194.381	-0.83328	0.152919	-5.44915	5.06106e-08	2.8848e-06	NF56	NF50	YES	NF56 vs NF50	SPC25, NDC80 kinetochore complex component [Source:Xenbase;Acc:XB-GENE-950628]
ENSXETG00000007668	aars1	1421.92	-0.83445	0.226718	-3.68056	0.000232722	0.00415271	NF56	NF50	YES	NF56 vs NF50	alanyl-tRNA synthetase 1 [Source:Xenbase;Acc:XB-GENE-963523]
ENSXETG00000005761	col14a1	198.712	-0.834603	0.188182	-4.4351	9.20308e-06	0.000276269	NF56	NF50	YES	NF56 vs NF50	collagen, type XIV, alpha 1 [Source:Xenbase;Acc:XB-GENE-990916]
ENSXETG00000023719	rpl23	14913	-0.835424	0.253414	-3.29667	0.000978372	0.0130061	NF56	NF50	YES	NF56 vs NF50	ribosomal protein L23 [Source:Xenbase;Acc:XB-GENE-958306]
ENSXETG00000022635	msh6	285.065	-0.835605	0.117812	-7.09271	1.31507e-12	1.85149e-10	NF56	NF50	YES	NF56 vs NF50	mutS homolog 6 [Source:Xenbase;Acc:XB-GENE-986638]
ENSXETG00000025510	rps19	17009	-0.835785	0.239611	-3.48809	0.000486478	0.00746091	NF56	NF50	YES	NF56 vs NF50	ribosomal protein S19 [Source:Xenbase;Acc:XB-GENE-968799]
ENSXETG00000012374	rpl10a	16283.2	-0.835882	0.189241	-4.41703	1.00067e-05	0.000297224	NF56	NF50	YES	NF56 vs NF50	ribosomal protein L10a [Source:Xenbase;Acc:XB-GENE-974206]
ENSXETG00000005652	rps20	16425.9	-0.836333	0.244421	-3.42169	0.000622336	0.00901426	NF56	NF50	YES	NF56 vs NF50	ribosomal protein S20 [Source:Xenbase;Acc:XB-GENE-1001339]
ENSXETG00000003527	rrm2.1	29.9227	-0.836903	0.284361	-2.9431	0.00324943	0.0335156	NF56	NF50	YES	NF56 vs NF50	ribonucleotide reductase M2, gene 1 [Source:Xenbase;Acc:XB-GENE-947052]
ENSXETG00000011448	cyp2a6.7	1491.13	-0.837602	0.255887	-3.27333	0.00106289	0.0139333	NF56	NF50	YES	NF56 vs NF50	kinesin family member 4A [Source:NCBI gene (formerly Entrezgene);Acc:448410]
ENSXETG00000008403	npm1	3181.82	-0.838081	0.12901	-6.49626	8.23395e-11	7.94013e-09	NF56	NF50	YES	NF56 vs NF50	nucleophosmin (nucleolar phosphoprotein B23, numatrin) [Source:Xenbase;Acc:XB-GENE-1019571]
ENSXETG00000032988	rrp15	72.4884	-0.838907	0.226164	-3.70928	0.000207846	0.00380034	NF56	NF50	YES	NF56 vs NF50	ribosomal RNA processing 15 homolog [Source:NCBI gene (formerly Entrezgene);Acc:100490197]
ENSXETG00000008638	oxtr	72.688	-0.839839	0.291229	-2.88378	0.00392936	0.0386593	NF56	NF50	YES	NF56 vs NF50	MGC107780 protein [Source:NCBI gene (formerly Entrezgene);Acc:548409]
ENSXETG00000015227	sfxn2	98.5039	-0.841918	0.203828	-4.13052	3.61936e-05	0.000893982	NF56	NF50	YES	NF56 vs NF50	sideroflexin 2 [Source:Xenbase;Acc:XB-GENE-956699]
ENSXETG00000034703		65.8127	-0.842906	0.223905	-3.76457	0.000166838	0.0031785	NF56	NF50	YES	NF56 vs NF50	centromere protein X [Source:NCBI gene (formerly Entrezgene);Acc:100490964]
ENSXETG00000020355	rps5	15487.4	-0.842969	0.198979	-4.23647	2.27058e-05	0.000607747	NF56	NF50	YES	NF56 vs NF50	ribosomal protein S5 [Source:Xenbase;Acc:XB-GENE-919703]
ENSXETG00000033444	trim66	120.076	-0.844975	0.148999	-5.67102	1.4195e-08	9.00228e-07	NF56	NF50	YES	NF56 vs NF50	tripartite motif containing 66 [Source:NCBI gene (formerly Entrezgene);Acc:100485708]
ENSXETG00000003164	rpl18	17155.7	-0.84554	0.223589	-3.78167	0.00015578	0.00301659	NF56	NF50	YES	NF56 vs NF50	ribosomal protein L18 [Source:Xenbase;Acc:XB-GENE-1006303]
ENSXETG00000016795	imp4	134.476	-0.846495	0.252453	-3.35308	0.000799165	0.0109556	NF56	NF50	YES	NF56 vs NF50	IMP4, U3 small nucleolar ribonucleoprotein [Source:Xenbase;Acc:XB-GENE-6040852]
ENSXETG00000022018	rpl14	11801.6	-0.846701	0.239731	-3.53188	0.000412616	0.00650528	NF56	NF50	YES	NF56 vs NF50	ribosomal protein L14 [Source:Xenbase;Acc:XB-GENE-5819035]
ENSXETG00000019024	rplp2	6219.48	-0.846821	0.226709	-3.73528	0.000187509	0.00351057	NF56	NF50	YES	NF56 vs NF50	ribosomal protein lateral stalk subunit P2 [Source:Xenbase;Acc:XB-GENE-944337]
ENSXETG00000019579	pmp22	572.652	-0.84926	0.228705	-3.71335	0.000204537	0.00375937	NF56	NF50	YES	NF56 vs NF50	peripheral myelin protein 22 [Source:Xenbase;Acc:XB-GENE-1004858]
ENSXETG00000017615	akr7a2	54.9792	-0.849452	0.234569	-3.62133	0.000293088	0.00501993	NF56	NF50	YES	NF56 vs NF50	aldo-keto reductase family 7, member A2 [Source:Xenbase;Acc:XB-GENE-996153]
ENSXETG00000018417	sall1	215.163	-0.851916	0.117841	-7.22934	4.85342e-13	7.9455e-11	NF56	NF50	YES	NF56 vs NF50	spalt-like transcription factor 1 [Source:Xenbase;Acc:XB-GENE-491393]
ENSXETG00000007390	dnajc1	324.833	-0.853971	0.20336	-4.19931	2.67728e-05	0.000692893	NF56	NF50	YES	NF56 vs NF50	DnaJ heat shock protein family (Hsp40) member C1 [Source:Xenbase;Acc:XB-GENE-950431]
ENSXETG00000037309	znhit6	37.6257	-0.85501	0.267623	-3.19483	0.00139913	0.0173401	NF56	NF50	YES	NF56 vs NF50	zinc finger HIT-type containing 6 [Source:HGNC Symbol;Acc:HGNC:26089]
ENSXETG00000018160	net1	200.783	-0.85557	0.138082	-6.19609	5.78836e-10	4.82215e-08	NF56	NF50	YES	NF56 vs NF50	neuroepithelial cell transforming 1 [Source:Xenbase;Acc:XB-GENE-487220]
ENSXETG00000009343	impdh2	1507.94	-0.856932	0.13232	-6.47619	9.4066e-11	9.00922e-09	NF56	NF50	YES	NF56 vs NF50	IMP (inosine 5'-monophosphate) dehydrogenase 2 [Source:Xenbase;Acc:XB-GENE-478728]
ENSXETG00000018649	tmem98	269.968	-0.857195	0.20065	-4.27208	1.93654e-05	0.000529409	NF56	NF50	YES	NF56 vs NF50	transmembrane protein 98 [Source:Xenbase;Acc:XB-GENE-5859301]
ENSXETG00000027344	rpsa	23843.5	-0.859386	0.216522	-3.96904	7.21615e-05	0.00159742	NF56	NF50	YES	NF56 vs NF50	ribosomal protein SA [Source:Xenbase;Acc:XB-GENE-972235]
ENSXETG00000018150	rpl36a	19423.2	-0.860055	0.27698	-3.10512	0.00190201	0.0220036	NF56	NF50	YES	NF56 vs NF50	ribosomal protein L36a [Source:Xenbase;Acc:XB-GENE-974799]
ENSXETG00000037008	rdh7	28.5013	-0.86234	0.307398	-2.80529	0.00502719	0.0460793	NF56	NF50	YES	NF56 vs NF50
ENSXETG00000003757	tagln	39.2689	-0.864158	0.278335	-3.10473	0.0019045	0.0220143	NF56	NF50	YES	NF56 vs NF50	transgelin [Source:Xenbase;Acc:XB-GENE-489085]
ENSXETG00000032517	wbp2nl	847.019	-0.864304	0.126823	-6.81501	9.42542e-12	1.10584e-09	NF56	NF50	YES	NF56 vs NF50	dyskeratosis congenita 1, dyskerin [Source:NCBI gene (formerly Entrezgene);Acc:100145077]
ENSXETG00000007773	loxl2	25.0718	-0.865036	0.301462	-2.86947	0.0041116	0.0399498	NF56	NF50	YES	NF56 vs NF50	lysyl oxidase like 2 [Source:Xenbase;Acc:XB-GENE-1010775]
ENSXETG00000027024	rpl37	15840.9	-0.865228	0.2427	-3.56501	0.000363846	0.00595649	NF56	NF50	YES	NF56 vs NF50	ribosomal protein L37 [Source:Xenbase;Acc:XB-GENE-956873]
ENSXETG00000007411	cdca7l	60.3033	-0.865496	0.261107	-3.31471	0.000917374	0.0123359	NF56	NF50	YES	NF56 vs NF50	cell division cycle associated 7 like [Source:Xenbase;Acc:XB-GENE-1217533]
ENSXETG00000020657	sesn2	361.216	-0.866117	0.216009	-4.00963	6.08131e-05	0.00138542	NF56	NF50	YES	NF56 vs NF50	sestrin 2 [Source:Xenbase;Acc:XB-GENE-492496]
ENSXETG00000032778	haus7	297.079	-0.867639	0.204365	-4.24554	2.1807e-05	0.000587038	NF56	NF50	YES	NF56 vs NF50	HAUS augmin like complex subunit 7 [Source:NCBI gene (formerly Entrezgene);Acc:100145089]
ENSXETG00000003519	odc1	2304.3	-0.868707	0.0830852	-10.4556	1.38102e-25	1.62028e-22	NF56	NF50	YES	NF56 vs NF50	ornithine decarboxylase 1 [Source:Xenbase;Acc:XB-GENE-478945]
ENSXETG00000037249		47.0668	-0.869329	0.244853	-3.55041	0.000384632	0.00620302	NF56	NF50	YES	NF56 vs NF50
ENSXETG00000007975	tuba3c	829.427	-0.869415	0.114774	-7.57503	3.59051e-14	7.13667e-12	NF56	NF50	YES	NF56 vs NF50	tubulin alpha 5 [Source:Xenbase;Acc:XB-GENE-5788469]
ENSXETG00000023614	nkx6-2	136.348	-0.870397	0.215248	-4.0437	5.26136e-05	0.001215	NF56	NF50	YES	NF56 vs NF50	NK6 homeobox 2 [Source:Xenbase;Acc:XB-GENE-484527]
ENSXETG00000012279	lamb1	164.792	-0.870845	0.146284	-5.95312	2.63071e-09	1.94935e-07	NF56	NF50	YES	NF56 vs NF50	laminin subunit beta 1 [Source:Xenbase;Acc:XB-GENE-1011014]
ENSXETG00000012097	morn1	18.597	-0.871409	0.309378	-2.81665	0.00485275	0.0450416	NF56	NF50	YES	NF56 vs NF50	MORN repeat containing 1 [Source:Xenbase;Acc:XB-GENE-6035525]
ENSXETG00000012216	msi1	3146.67	-0.871943	0.16608	-5.25015	1.51976e-07	7.7806e-06	NF56	NF50	YES	NF56 vs NF50	musashi RNA binding protein 1 [Source:Xenbase;Acc:XB-GENE-490596]
ENSXETG00000008988	galnt15	27.5157	-0.872498	0.291671	-2.99138	0.00277723	0.0295099	NF56	NF50	YES	NF56 vs NF50	polypeptide N-acetylgalactosaminyltransferase 15 [Source:Xenbase;Acc:XB-GENE-982198]
ENSXETG00000012489	hap1	292.948	-0.872707	0.143322	-6.08915	1.13515e-09	8.87877e-08	NF56	NF50	YES	NF56 vs NF50	huntingtin-associated protein 1 [Source:Xenbase;Acc:XB-GENE-493040]
ENSXETG00000021289	cep57l1	56.205	-0.873263	0.272509	-3.20452	0.00135287	0.0168838	NF56	NF50	YES	NF56 vs NF50	centrosomal protein 57kDa-like 1 [Source:Xenbase;Acc:XB-GENE-5897356]
ENSXETG00000020481	fancl	34.0748	-0.87474	0.291816	-2.99757	0.00272139	0.0291365	NF56	NF50	YES	NF56 vs NF50	FA complementation group L [Source:Xenbase;Acc:XB-GENE-978042]
ENSXETG00000012032	aurka	25.1592	-0.874996	0.309195	-2.82992	0.00465601	0.0436578	NF56	NF50	YES	NF56 vs NF50	aurora kinase A [Source:Xenbase;Acc:XB-GENE-853082]
ENSXETG00000039968	rbm12b.2	51.4029	-0.879119	0.216806	-4.05486	5.0165e-05	0.00117127	NF56	NF50	YES	NF56 vs NF50
ENSXETG00000030981	helt	30.7917	-0.879674	0.294009	-2.992	0.00277159	0.0294945	NF56	NF50	YES	NF56 vs NF50	helt bHLH transcription factor [Source:NCBI gene (formerly Entrezgene);Acc:100486939]
ENSXETG00000000267	ccndx	40.3078	-0.879902	0.251667	-3.49629	0.000471778	0.00729155	NF56	NF50	YES	NF56 vs NF50	cyclin Dx [Source:Xenbase;Acc:XB-GENE-483042]
ENSXETG00000001368	slc39a12	214.644	-0.883609	0.167455	-5.27669	1.31541e-07	6.88461e-06	NF56	NF50	YES	NF56 vs NF50	solute carrier family 39 (zinc transporter), member 12 [Source:Xenbase;Acc:XB-GENE-6051312]
ENSXETG00000015746	wwc3	134.095	-0.883655	0.243866	-3.62352	0.000290617	0.00498975	NF56	NF50	YES	NF56 vs NF50	WWC family member 3 [Source:Xenbase;Acc:XB-GENE-5928407]
ENSXETG00000025031	lct.1	36.1591	-0.884091	0.261575	-3.37987	0.000725203	0.0101762	NF56	NF50	YES	NF56 vs NF50	lactase, gene 1 [Source:Xenbase;Acc:XB-GENE-5930957]
ENSXETG00000038760	rpl22l1	1509.18	-0.884247	0.234712	-3.76737	0.000164974	0.00314726	NF56	NF50	YES	NF56 vs NF50	ribosomal protein L22 like 1 [Source:NCBI gene (formerly Entrezgene);Acc:496910]
ENSXETG00000017139	sox13	42.8806	-0.886063	0.234607	-3.77679	0.000158861	0.00305965	NF56	NF50	YES	NF56 vs NF50	SRY-box 13 [Source:Xenbase;Acc:XB-GENE-481889]
ENSXETG00000016725	acp5	117.998	-0.889236	0.215113	-4.1338	3.56807e-05	0.000884418	NF56	NF50	YES	NF56 vs NF50	acid phosphatase 5, tartrate resistant [Source:Xenbase;Acc:XB-GENE-957094]
ENSXETG00000011269	cdh15	64.1811	-0.889518	0.270521	-3.28817	0.00100841	0.0133435	NF56	NF50	YES	NF56 vs NF50	cadherin 15 [Source:Xenbase;Acc:XB-GENE-983662]
ENSXETG00000040903		231.328	-0.890516	0.167345	-5.32144	1.02949e-07	5.46953e-06	NF56	NF50	YES	NF56 vs NF50
ENSXETG00000024861	loxl1	148.856	-0.890574	0.158658	-5.61317	1.98657e-08	1.22671e-06	NF56	NF50	YES	NF56 vs NF50	lysyl oxidase like 1 [Source:Xenbase;Acc:XB-GENE-1002050]
ENSXETG00000015018	fkbp7	27.6287	-0.890738	0.284395	-3.13205	0.00173593	0.0204562	NF56	NF50	YES	NF56 vs NF50	FKBP prolyl isomerase 7 [Source:Xenbase;Acc:XB-GENE-977646]
ENSXETG00000014841	habp4	169.293	-0.890899	0.17349	-5.13515	2.81926e-07	1.3455e-05	NF56	NF50	YES	NF56 vs NF50	hyaluronan binding protein 4 [Source:Xenbase;Acc:XB-GENE-490018]
ENSXETG00000022613	aldh18a1	1341.4	-0.891107	0.181561	-4.90804	9.19911e-07	3.82048e-05	NF56	NF50	YES	NF56 vs NF50	aldehyde dehydrogenase 18 family member A1 [Source:Xenbase;Acc:XB-GENE-5765545]
ENSXETG00000000796	mms22l	52.8403	-0.892194	0.247868	-3.59948	0.000318855	0.0053506	NF56	NF50	YES	NF56 vs NF50	MMS22 like, DNA repair protein [Source:Xenbase;Acc:XB-GENE-5932293]
ENSXETG00000022237	cd82	966.338	-0.892299	0.170112	-5.24535	1.55984e-07	7.9569e-06	NF56	NF50	YES	NF56 vs NF50	CD82 molecule [Source:Xenbase;Acc:XB-GENE-945242]
ENSXETG00000011183	cth	176.532	-0.892664	0.211792	-4.2148	2.49994e-05	0.000653	NF56	NF50	YES	NF56 vs NF50	cystathionine gamma-lyase [Source:Xenbase;Acc:XB-GENE-5784449]
ENSXETG00000021481	lrig3	66.543	-0.893373	0.216923	-4.11839	3.8153e-05	0.000930946	NF56	NF50	YES	NF56 vs NF50	leucine-rich repeats and immunoglobulin like domains 3 [Source:Xenbase;Acc:XB-GENE-1219309]
ENSXETG00000018474	gars1	3580.91	-0.893827	0.148185	-6.03185	1.62094e-09	1.24706e-07	NF56	NF50	YES	NF56 vs NF50	glycyl-tRNA synthetase 1 [Source:Xenbase;Acc:XB-GENE-963079]
ENSXETG00000004500	mcm8	176.752	-0.895568	0.155584	-5.75615	8.60515e-09	5.60888e-07	NF56	NF50	YES	NF56 vs NF50	minichromosome maintenance 8 homologous recombination repair factor [Source:Xenbase;Acc:XB-GENE-961372]
ENSXETG00000009626	cenpi	82.8117	-0.895721	0.222918	-4.01815	5.86562e-05	0.00134062	NF56	NF50	YES	NF56 vs NF50	centromere protein I [Source:Xenbase;Acc:XB-GENE-1013447]
ENSXETG00000035809	esr10	83.2058	-0.896469	0.210299	-4.26282	2.01862e-05	0.000549713	NF56	NF50	YES	NF56 vs NF50	hairy and enhancer of split 5 gene 5 [Source:NCBI gene (formerly Entrezgene);Acc:100337645]
ENSXETG00000036044	zswim7	26.7266	-0.898262	0.294741	-3.04763	0.00230653	0.0257319	NF56	NF50	YES	NF56 vs NF50	zinc finger, SWIM-type containing 7 [Source:NCBI gene (formerly Entrezgene);Acc:101735140]
ENSXETG00000008233	lsr	77.354	-0.899065	0.215082	-4.18009	2.91389e-05	0.000745902	NF56	NF50	YES	NF56 vs NF50	lipolysis stimulated lipoprotein receptor [Source:Xenbase;Acc:XB-GENE-5720897]
ENSXETG00000020409	kifc1	166.141	-0.89941	0.247355	-3.63611	0.000276791	0.00479	NF56	NF50	YES	NF56 vs NF50	kinesin family member C1 [Source:Xenbase;Acc:XB-GENE-489355]
ENSXETG00000008245	ccn2	410.322	-0.900612	0.205206	-4.38883	1.13963e-05	0.000333491	NF56	NF50	YES	NF56 vs NF50	cellular communication network factor 2 [Source:Xenbase;Acc:XB-GENE-855547]
ENSXETG00000017011	brca2	50.9449	-0.902179	0.244259	-3.69354	0.000221157	0.00398168	NF56	NF50	YES	NF56 vs NF50	BRCA2, DNA repair associated [Source:Xenbase;Acc:XB-GENE-6453899]
ENSXETG00000015231	sulf1	323.221	-0.902217	0.209768	-4.30101	1.70018e-05	0.000473059	NF56	NF50	YES	NF56 vs NF50	sulfatase 1 [Source:Xenbase;Acc:XB-GENE-966419]
ENSXETG00000024633	XB941699	53.1047	-0.90374	0.267002	-3.38476	0.000712396	0.01006	NF56	NF50	YES	NF56 vs NF50	probable enoyl-CoA hydratase echA8 [Source:NCBI gene (formerly Entrezgene);Acc:100488770]
ENSXETG00000033809	etv3l	76.1606	-0.90376	0.248264	-3.64032	0.000272298	0.0047271	NF56	NF50	YES	NF56 vs NF50
ENSXETG00000039350	hist2h2be	10.1634	-0.904801	0.314168	-2.87999	0.00397686	0.0390176	NF56	NF50	YES	NF56 vs NF50	histone H2B 1.1-like [Source:NCBI gene (formerly Entrezgene);Acc:100485134]
ENSXETG00000013902	mgc147631	51.7361	-0.905586	0.267434	-3.3862	0.00070867	0.0100174	NF56	NF50	YES	NF56 vs NF50	acyl-CoA dehydrogenase (3J649) [Source:Xenbase;Acc:XB-GENE-5814061]
ENSXETG00000022358	gstt1	40.3433	-0.905794	0.243885	-3.71402	0.000203992	0.00375426	NF56	NF50	YES	NF56 vs NF50	glutathione S-transferase theta 1 [Source:Xenbase;Acc:XB-GENE-998695]
ENSXETG00000022049	nmrk2	354.686	-0.90652	0.199959	-4.53353	5.80052e-06	0.000186676	NF56	NF50	YES	NF56 vs NF50	nicotinamide riboside kinase 2 [Source:Xenbase;Acc:XB-GENE-5806910]
ENSXETG00000034997		34.2368	-0.911579	0.296061	-3.07903	0.00207678	0.0235419	NF56	NF50	YES	NF56 vs NF50
ENSXETG00000004424	scube2	188.969	-0.911953	0.154954	-5.8853	3.97329e-09	2.797e-07	NF56	NF50	YES	NF56 vs NF50	signal peptide, CUB domain, EGF-like 2 [Source:Xenbase;Acc:XB-GENE-5945055]
ENSXETG00000024882	socs3l	27.5801	-0.912993	0.322557	-2.83048	0.00464775	0.0436578	NF56	NF50	YES	NF56 vs NF50	suppressor of cytokine signaling 3-Like [Source:Xenbase;Acc:XB-GENE-5809273]
ENSXETG00000036388		124.506	-0.913042	0.149123	-6.12274	9.19792e-10	7.35781e-08	NF56	NF50	YES	NF56 vs NF50	glutathione S-transferase 3 [Source:NCBI gene (formerly Entrezgene);Acc:100496158]
ENSXETG00000000523	bhmt	30.4507	-0.913131	0.271874	-3.35865	0.000783245	0.0107899	NF56	NF50	YES	NF56 vs NF50	betaine--homocysteine S-methyltransferase [Source:Xenbase;Acc:XB-GENE-1008382]
ENSXETG00000009265	adipor2	138.75	-0.915283	0.207201	-4.41736	9.99135e-06	0.000297224	NF56	NF50	YES	NF56 vs NF50	uncharacterized LOC100145082 [Source:NCBI gene (formerly Entrezgene);Acc:100145082]
ENSXETG00000013227	nkx6-1	137.595	-0.915457	0.175858	-5.20565	1.93315e-07	9.61724e-06	NF56	NF50	YES	NF56 vs NF50	NK6 homeobox 1 [Source:Xenbase;Acc:XB-GENE-483574]
ENSXETG00000006038	rassf7	89.6003	-0.917852	0.183284	-5.0078	5.50553e-07	2.40721e-05	NF56	NF50	YES	NF56 vs NF50	Ras association (RalGDS/AF-6) domain family (N-terminal) member 7 [Source:Xenbase;Acc:XB-GENE-956640]
ENSXETG00000033220	cdkn2c	81.4326	-0.91823	0.206582	-4.44486	8.79493e-06	0.000266288	NF56	NF50	YES	NF56 vs NF50	cyclin-dependent kinase inhibitor 2C [Source:NCBI gene (formerly Entrezgene);Acc:100144705]
ENSXETG00000005902	prtfdc1	27.2082	-0.918335	0.295885	-3.10369	0.00191126	0.0220457	NF56	NF50	YES	NF56 vs NF50	phosphoribosyl transferase domain containing 1 [Source:Xenbase;Acc:XB-GENE-942165]
ENSXETG00000017616	hhip	33.5919	-0.918943	0.285487	-3.21886	0.00128699	0.0162362	NF56	NF50	YES	NF56 vs NF50	hedgehog interacting protein [Source:Xenbase;Acc:XB-GENE-487499]
ENSXETG00000030477	ifitm1	430.609	-0.920503	0.26561	-3.46562	0.000529014	0.00802585	NF56	NF50	YES	NF56 vs NF50	interferon induced transmembrane protein 1 [Source:NCBI gene (formerly Entrezgene);Acc:100170175]
ENSXETG00000010098	eef1b2	6401.81	-0.923248	0.174275	-5.29764	1.17311e-07	6.16275e-06	NF56	NF50	YES	NF56 vs NF50	eukaryotic translation elongation factor 1 beta 2 [Source:Xenbase;Acc:XB-GENE-966955]
ENSXETG00000025623	cdc20	190.152	-0.925784	0.164353	-5.6329	1.772e-08	1.09903e-06	NF56	NF50	YES	NF56 vs NF50	cell division cycle 20 [Source:Xenbase;Acc:XB-GENE-970663]
ENSXETG00000024712	slc51a-like.1	52.8074	-0.926397	0.264967	-3.49627	0.000471809	0.00729155	NF56	NF50	YES	NF56 vs NF50	organic solute transporter subunit alpha [Source:Xenbase;Acc:XB-GENE-5838770]
ENSXETG00000025421	prim1	214.572	-0.928065	0.208121	-4.45925	8.2246e-06	0.00025118	NF56	NF50	YES	NF56 vs NF50	DNA primase subunit 1 [Source:Xenbase;Acc:XB-GENE-969075]
ENSXETG00000009916	hgd	99.655	-0.928108	0.239769	-3.87084	0.000108463	0.00224566	NF56	NF50	YES	NF56 vs NF50	homogentisate 1,2-dioxygenase [Source:Xenbase;Acc:XB-GENE-996013]
ENSXETG00000004738	c1orf112	57.4561	-0.929671	0.294732	-3.15429	0.00160889	0.019373	NF56	NF50	YES	NF56 vs NF50	chromosome 1 open reading frame 112 [Source:Xenbase;Acc:XB-GENE-5952633]
ENSXETG00000009595	ska3	109.536	-0.930708	0.227444	-4.09203	4.27612e-05	0.0010204	NF56	NF50	YES	NF56 vs NF50	spindle and kinetochore associated complex subunit 3 [Source:Xenbase;Acc:XB-GENE-994918]
ENSXETG00000003623	psat1	773.62	-0.932091	0.287327	-3.244	0.00117863	0.0151819	NF56	NF50	YES	NF56 vs NF50	phosphoserine aminotransferase 1 [Source:Xenbase;Acc:XB-GENE-1016013]
ENSXETG00000030743	fbxo41	15.074	-0.936059	0.319238	-2.93217	0.00336603	0.0343907	NF56	NF50	YES	NF56 vs NF50	globin Y [Source:NCBI gene (formerly Entrezgene);Acc:100494515]
ENSXETG00000018279	slc7a10	272.02	-0.940632	0.232649	-4.04315	5.27387e-05	0.00121524	NF56	NF50	YES	NF56 vs NF50	solute carrier family 7 (neutral amino acid transporter light chain, asc system), member 10 [Source:Xenbase;Acc:XB-GENE-987435]
ENSXETG00000002427	ccdc80	22.7903	-0.942374	0.316672	-2.97586	0.00292166	0.0306741	NF56	NF50	YES	NF56 vs NF50	coiled-coil domain containing 80 [Source:Xenbase;Acc:XB-GENE-6258343]
ENSXETG00000000715	hoxa1	13.1533	-0.944692	0.332612	-2.84022	0.0045082	0.0427036	NF56	NF50	YES	NF56 vs NF50	homeobox A1 [Source:Xenbase;Acc:XB-GENE-480737]
ENSXETG00000027531	cycs	1260.81	-0.94513	0.149873	-6.30621	2.85944e-10	2.54798e-08	NF56	NF50	YES	NF56 vs NF50	cytochrome c, somatic [Source:Xenbase;Acc:XB-GENE-971588]
ENSXETG00000018182	ocln	116.691	-0.945843	0.229844	-4.11516	3.86914e-05	0.000937028	NF56	NF50	YES	NF56 vs NF50	occludin [Source:Xenbase;Acc:XB-GENE-853955]
ENSXETG00000018551	lbr	100.511	-0.946124	0.160126	-5.90861	3.45013e-09	2.47828e-07	NF56	NF50	YES	NF56 vs NF50	lamin B receptor [Source:Xenbase;Acc:XB-GENE-979300]
ENSXETG00000012868	mcm9	135.763	-0.95124	0.158714	-5.99341	2.05484e-09	1.55538e-07	NF56	NF50	YES	NF56 vs NF50	minichromosome maintenance 9 homologous recombination repair factor [Source:Xenbase;Acc:XB-GENE-949288]
ENSXETG00000013208	lrrc39	47.4102	-0.954409	0.278394	-3.42827	0.000607437	0.00884396	NF56	NF50	YES	NF56 vs NF50	leucine rich repeat containing 39 [Source:Xenbase;Acc:XB-GENE-984701]
ENSXETG00000025663	hba3	7797.71	-0.955476	0.217813	-4.38668	1.15096e-05	0.000335495	NF56	NF50	YES	NF56 vs NF50	hemoglobin alpha 3 subunit [Source:Xenbase;Acc:XB-GENE-973870]
ENSXETG00000013630	cyyr1	31.7703	-0.956574	0.285993	-3.34474	0.000823588	0.0112467	NF56	NF50	YES	NF56 vs NF50	cysteine and tyrosine-rich 1 [Source:Xenbase;Acc:XB-GENE-854805]
ENSXETG00000007320	sema3b	153.006	-0.957475	0.236188	-4.05386	5.03783e-05	0.00117236	NF56	NF50	YES	NF56 vs NF50	semaphorin 3B [Source:Xenbase;Acc:XB-GENE-921561]
ENSXETG00000033926	fanca	157.762	-0.958555	0.205891	-4.65565	3.22968e-06	0.000115701	NF56	NF50	YES	NF56 vs NF50	FA complementation group A [Source:NCBI gene (formerly Entrezgene);Acc:100380079]
ENSXETG00000027686	serpinf1	73.6312	-0.964227	0.223906	-4.3064	1.65932e-05	0.000462604	NF56	NF50	YES	NF56 vs NF50	serpin peptidase inhibitor, clade F (alpha-2 antiplasmin, pigment epithelium derived factor), member 1 [Source:Xenbase;Acc:XB-GENE-945026]
ENSXETG00000000312	kif14	23.9621	-0.964838	0.317034	-3.04333	0.00233976	0.0259027	NF56	NF50	YES	NF56 vs NF50	kinesin family member 14 [Source:Xenbase;Acc:XB-GENE-981231]
ENSXETG00000030596	per2	62.1711	-0.965262	0.231062	-4.1775	2.94731e-05	0.000751724	NF56	NF50	YES	NF56 vs NF50	provisional ortholog of C-reactive protein [Source:NCBI gene (formerly Entrezgene);Acc:100145348]
ENSXETG00000009191	trim63	13.4436	-0.966056	0.327029	-2.95404	0.00313646	0.0324932	NF56	NF50	YES	NF56 vs NF50	tripartite motif containing 63 [Source:Xenbase;Acc:XB-GENE-493173]
ENSXETG00000007462	vim	3861.11	-0.96769	0.112184	-8.62588	6.36038e-18	2.71357e-15	NF56	NF50	YES	NF56 vs NF50	vimentin [Source:Xenbase;Acc:XB-GENE-493024]
ENSXETG00000000109	rps12	30215.7	-0.970424	0.245343	-3.95538	7.64141e-05	0.00167315	NF56	NF50	YES	NF56 vs NF50	ribosomal protein S12 [Source:Xenbase;Acc:XB-GENE-972800]
ENSXETG00000012067	erf	380.839	-0.970461	0.177926	-5.4543	4.91653e-08	2.81381e-06	NF56	NF50	YES	NF56 vs NF50	ETS2 repressor factor [Source:Xenbase;Acc:XB-GENE-852957]
ENSXETG00000037960	dctn4	32.3003	-0.973825	0.26826	-3.63015	0.000283253	0.0048752	NF56	NF50	YES	NF56 vs NF50	beta-1,3-galactosyltransferase 5 [Source:NCBI gene (formerly Entrezgene);Acc:101734599]
ENSXETG00000024952	tnnt3	25.9656	-0.974496	0.289351	-3.36787	0.000757507	0.0105173	NF56	NF50	YES	NF56 vs NF50	troponin T3, fast skeletal type [Source:Xenbase;Acc:XB-GENE-482605]
ENSXETG00000023591	vwf	18.6403	-0.975628	0.309857	-3.14864	0.00164035	0.0196272	NF56	NF50	YES	NF56 vs NF50	von Willebrand factor [Source:Xenbase;Acc:XB-GENE-921798]
ENSXETG00000002679	sinhcaf	25.6927	-0.979874	0.292502	-3.34997	0.000808192	0.0110686	NF56	NF50	YES	NF56 vs NF50	SIN3-HDAC complex associated factor [Source:Xenbase;Acc:XB-GENE-995755]
ENSXETG00000019727	epx	10.2474	-0.980274	0.342424	-2.86275	0.00419981	0.040555	NF56	NF50	YES	NF56 vs NF50	eosinophil peroxidase [Source:Xenbase;Acc:XB-GENE-6039946]
ENSXETG00000004450	prim2	120.778	-0.980378	0.190187	-5.1548	2.53901e-07	1.2242e-05	NF56	NF50	YES	NF56 vs NF50	DNA primase subunit 2 [Source:Xenbase;Acc:XB-GENE-1004020]
ENSXETG00000007607	sox3	836.767	-0.980929	0.0887063	-11.0582	2.00137e-28	3.13081e-25	NF56	NF50	YES	NF56 vs NF50	SRY-box 3 [Source:Xenbase;Acc:XB-GENE-484815]
ENSXETG00000012094	mthfd2	2026.93	-0.983104	0.150637	-6.52631	6.74104e-11	6.82785e-09	NF56	NF50	YES	NF56 vs NF50	methylenetetrahydrofolate dehydrogenase (NADP+ dependent) 2, methenyltetrahydrofolate cyclohydrolase [Source:Xenbase;Acc:XB-GENE-941965]
ENSXETG00000038735		16.9375	-0.984211	0.346768	-2.83824	0.00453636	0.0428928	NF56	NF50	YES	NF56 vs NF50
ENSXETG00000010725	serpinh1	128.375	-0.984786	0.20739	-4.74848	2.04947e-06	7.75658e-05	NF56	NF50	YES	NF56 vs NF50	serpin peptidase inhibitor, clade H (heat shock protein 47), member 1, (collagen binding protein 1) [Source:Xenbase;Acc:XB-GENE-1005105]
ENSXETG00000038579		179.629	-0.985378	0.176808	-5.57315	2.50176e-08	1.51169e-06	NF56	NF50	YES	NF56 vs NF50
ENSXETG00000015491	rasef	24.0281	-0.98595	0.27531	-3.58124	0.000341966	0.00563763	NF56	NF50	YES	NF56 vs NF50	RAS and EF-hand domain containing [Source:Xenbase;Acc:XB-GENE-5734494]
ENSXETG00000025056	atp1b2	28.8374	-0.987538	0.27934	-3.53526	0.000407379	0.00644301	NF56	NF50	YES	NF56 vs NF50	ATPase, Na+/K+ transporting, beta 2 polypeptide [Source:Xenbase;Acc:XB-GENE-1007085]
ENSXETG00000002045	riox2	24.3553	-0.987902	0.273479	-3.61235	0.000303429	0.00516563	NF56	NF50	YES	NF56 vs NF50	ribosomal oxygenase 2 [Source:Xenbase;Acc:XB-GENE-982790]
ENSXETG00000004282	kif18a	51.8381	-0.988782	0.243351	-4.0632	4.84051e-05	0.00113583	NF56	NF50	YES	NF56 vs NF50	kinesin family member 18A [Source:Xenbase;Acc:XB-GENE-990470]
ENSXETG00000039895	fgfbp3	1219.81	-0.989076	0.156464	-6.32141	2.59185e-10	2.32424e-08	NF56	NF50	YES	NF56 vs NF50	fibroblast growth factor binding protein 3 [Source:NCBI gene (formerly Entrezgene);Acc:779638]
ENSXETG00000030952	sult6b1.5	36.5032	-0.989297	0.284559	-3.4766	0.000507813	0.00776493	NF56	NF50	YES	NF56 vs NF50	sulfotransferase family 6B member 1 gene 6 [Source:NCBI gene (formerly Entrezgene);Acc:100216123]
ENSXETG00000034895	higd1a	30.6253	-0.989359	0.310105	-3.1904	0.00142074	0.0175307	NF56	NF50	YES	NF56 vs NF50	chromosome 4 open reading frame 46 [Source:HGNC Symbol;Acc:HGNC:27320]
ENSXETG00000006917	myl1	10.8668	-0.991276	0.339358	-2.92103	0.00348872	0.035311	NF56	NF50	YES	NF56 vs NF50	myosin light chain 1 [Source:Xenbase;Acc:XB-GENE-970333]
ENSXETG00000020840	ndc80	91.2359	-0.994945	0.168805	-5.89405	3.76848e-09	2.67961e-07	NF56	NF50	YES	NF56 vs NF50	NDC80 kinetochore complex component [Source:Xenbase;Acc:XB-GENE-997352]
ENSXETG00000011253	piezo1	227.778	-0.998328	0.200211	-4.98637	6.15244e-07	2.63283e-05	NF56	NF50	YES	NF56 vs NF50	piezo-type mechanosensitive ion channel component 1 [Source:Xenbase;Acc:XB-GENE-6050252]
ENSXETG00000035300	ssuh2	139.827	-1.00071	0.216578	-4.62056	3.82704e-06	0.000132385	NF56	NF50	YES	NF56 vs NF50	ABRA C-terminal like [Source:NCBI gene (formerly Entrezgene);Acc:100124856]
ENSXETG00000015950	mcph1	15.177	-1.00209	0.30898	-3.24321	0.00118192	0.0152104	NF56	NF50	YES	NF56 vs NF50	microcephalin 1 [Source:Xenbase;Acc:XB-GENE-487210]
ENSXETG00000012969	rcc1	145.381	-1.0055	0.146032	-6.88546	5.7601e-12	7.11373e-10	NF56	NF50	YES	NF56 vs NF50	regulator of chromosome condensation 1 [Source:Xenbase;Acc:XB-GENE-979094]
ENSXETG00000020454	krt8.1	697.49	-1.00648	0.145453	-6.91962	4.52845e-12	5.796e-10	NF56	NF50	YES	NF56 vs NF50	keratin 8, gene 1 [Source:Xenbase;Acc:XB-GENE-876929]
ENSXETG00000019275	des.1	34.3291	-1.00794	0.265078	-3.80242	0.000143289	0.0028215	NF56	NF50	YES	NF56 vs NF50	desmin, gene 1 [Source:Xenbase;Acc:XB-GENE-494931]
ENSXETG00000041061	sapcd1	135.964	-1.0089	0.16451	-6.13277	8.63628e-10	6.98794e-08	NF56	NF50	YES	NF56 vs NF50	suppressor APC domain containing 1 [Source:NCBI gene (formerly Entrezgene);Acc:100487796]
ENSXETG00000036705	myl9	149.472	-1.01154	0.174521	-5.79609	6.78801e-09	4.55088e-07	NF56	NF50	YES	NF56 vs NF50	myosin light chain 9 [Source:NCBI gene (formerly Entrezgene);Acc:100124811]
ENSXETG00000022511	mthfd1	217.584	-1.01427	0.147426	-6.8799	5.98956e-12	7.31757e-10	NF56	NF50	YES	NF56 vs NF50	methylenetetrahydrofolate dehydrogenase (NADP+ dependent) 1, methenyltetrahydrofolate cyclohydrolase, formyltetrahydrofolate synthetase [Source:Xenbase;Acc:XB-GENE-992132]
ENSXETG00000007850	slc13a3	133.305	-1.01546	0.282864	-3.5899	0.000330802	0.00549866	NF56	NF50	YES	NF56 vs NF50	solute carrier family 13 (sodium-dependent dicarboxylate transporter), member 3 [Source:Xenbase;Acc:XB-GENE-5765054]
ENSXETG00000029446	RNase_MRP	40.7152	-1.01734	0.341177	-2.98184	0.00286523	0.0301943	NF56	NF50	YES	NF56 vs NF50	RNase MRP [Source:RFAM;Acc:RF00030]
ENSXETG00000008530	phgdh	2117.34	-1.01825	0.198321	-5.13437	2.83098e-07	1.34653e-05	NF56	NF50	YES	NF56 vs NF50	phosphoglycerate dehydrogenase [Source:Xenbase;Acc:XB-GENE-5854283]
ENSXETG00000014891	mcm6.2	272.413	-1.0193	0.146217	-6.97115	3.14366e-12	4.2152e-10	NF56	NF50	YES	NF56 vs NF50	minichromosome maintenance complex component 6 [Source:Xenbase;Acc:XB-GENE-962678]
ENSXETG00000019416	XB5727514	36.2383	-1.01951	0.235608	-4.32715	1.5105e-05	0.000425326	NF56	NF50	YES	NF56 vs NF50	novel protein containing an Inosine-uridine preferring nucleoside hydrolase domain [Source:Xenbase;Acc:XB-GENE-5727515]
ENSXETG00000007776	sfrp1	206.124	-1.01963	0.165468	-6.16214	7.17704e-10	5.90909e-08	NF56	NF50	YES	NF56 vs NF50	secreted frizzled-related protein 1 [Source:Xenbase;Acc:XB-GENE-488230]
ENSXETG00000038782	cnr1	38.9994	-1.01971	0.263846	-3.86479	0.000111187	0.00228193	NF56	NF50	YES	NF56 vs NF50	urate (5-hydroxyiso-) hydrolase [Source:NCBI gene (formerly Entrezgene);Acc:100489904]
ENSXETG00000021646	cfd	74.0183	-1.01972	0.246492	-4.13693	3.51986e-05	0.000874005	NF56	NF50	YES	NF56 vs NF50	complement factor D [Source:Xenbase;Acc:XB-GENE-973605]
ENSXETG00000026373	trim28	76.9106	-1.02115	0.210843	-4.84317	1.27782e-06	5.14542e-05	NF56	NF50	YES	NF56 vs NF50	kinesin family member 20B [Source:NCBI gene (formerly Entrezgene);Acc:100145121]
ENSXETG00000015050	cldn1	102.11	-1.02213	0.310541	-3.29145	0.000996737	0.0132014	NF56	NF50	YES	NF56 vs NF50	claudin 1 [Source:Xenbase;Acc:XB-GENE-951609]
ENSXETG00000011255	cdt1	146.443	-1.02389	0.211977	-4.83019	1.36405e-06	5.44035e-05	NF56	NF50	YES	NF56 vs NF50	chromatin licensing and DNA replication factor 1 [Source:Xenbase;Acc:XB-GENE-1014888]
ENSXETG00000002934	farsb	514.361	-1.02484	0.183273	-5.59188	2.24625e-08	1.375e-06	NF56	NF50	YES	NF56 vs NF50	phenylalanyl-tRNA synthetase subunit beta [Source:Xenbase;Acc:XB-GENE-1015823]
ENSXETG00000008717	smc4	314.789	-1.02513	0.128274	-7.99176	1.33031e-15	3.65338e-13	NF56	NF50	YES	NF56 vs NF50	structural maintenance of chromosomes 4 [Source:Xenbase;Acc:XB-GENE-5865855]
ENSXETG00000007898	neurog1	57.3682	-1.02624	0.243084	-4.22176	2.424e-05	0.000639092	NF56	NF50	YES	NF56 vs NF50	neurogenin 1 [Source:Xenbase;Acc:XB-GENE-491452]
ENSXETG00000036862		38.6263	-1.02642	0.288869	-3.55325	0.000380508	0.00615766	NF56	NF50	YES	NF56 vs NF50
ENSXETG00000003777	b3gnt4	6.85846	-1.03306	0.349044	-2.95969	0.00307945	0.0320915	NF56	NF50	YES	NF56 vs NF50	UDP-GlcNAc:betaGal beta-1,3-N-acetylglucosaminyltransferase 4 [Source:Xenbase;Acc:XB-GENE-6039654]
ENSXETG00000037037	hip1r	15.3417	-1.03354	0.318836	-3.24161	0.00118858	0.0152682	NF56	NF50	YES	NF56 vs NF50	ALK and LTK ligand 2 [Source:NCBI gene (formerly Entrezgene);Acc:100379943]
ENSXETG00000002059	mcm2	217.23	-1.03386	0.144642	-7.1477	8.82464e-13	1.32172e-10	NF56	NF50	YES	NF56 vs NF50	minichromosome maintenance complex component 2 [Source:Xenbase;Acc:XB-GENE-999974]
ENSXETG00000039783		202.805	-1.03538	0.141537	-7.31526	2.56884e-13	4.35743e-11	NF56	NF50	YES	NF56 vs NF50
ENSXETG00000033380	ccdc136	204.704	-1.03541	0.141336	-7.32586	2.37371e-13	4.17744e-11	NF56	NF50	YES	NF56 vs NF50	cytochrome P450 2K1 [Source:NCBI gene (formerly Entrezgene);Acc:100494424]
ENSXETG00000011188	prph	1149.41	-1.03619	0.205329	-5.04648	4.50034e-07	2.03078e-05	NF56	NF50	YES	NF56 vs NF50	peripherin [Source:Xenbase;Acc:XB-GENE-493857]
ENSXETG00000019215	hpgds	482.728	-1.037	0.160415	-6.46451	1.0163e-10	9.6679e-09	NF56	NF50	YES	NF56 vs NF50	hematopoietic prostaglandin D synthase [Source:Xenbase;Acc:XB-GENE-944778]
ENSXETG00000026988	prr11	47.1951	-1.03704	0.229757	-4.51362	6.37298e-06	0.00020254	NF56	NF50	YES	NF56 vs NF50	proline rich 11 [Source:Xenbase;Acc:XB-GENE-942986]
ENSXETG00000003563	mthfsd	10.6901	-1.03874	0.341167	-3.04466	0.00232946	0.0258909	NF56	NF50	YES	NF56 vs NF50	methenyltetrahydrofolate synthetase domain containing [Source:Xenbase;Acc:XB-GENE-5787582]
ENSXETG00000014395	gja7	121.594	-1.0392	0.200375	-5.18627	2.14548e-07	1.04882e-05	NF56	NF50	YES	NF56 vs NF50	gap junction protein, alpha 7, 45kDa (connexin 45) [Source:Xenbase;Acc:XB-GENE-5905096]
ENSXETG00000012905	tyrp1	18.2301	-1.03935	0.329084	-3.15831	0.00158684	0.0192265	NF56	NF50	YES	NF56 vs NF50	tyrosinase-related protein 1 [Source:Xenbase;Acc:XB-GENE-1001464]
ENSXETG00000024076	vars1	824.524	-1.0508	0.192962	-5.44563	5.16235e-08	2.90723e-06	NF56	NF50	YES	NF56 vs NF50	valyl-tRNA synthetase 1 [Source:Xenbase;Acc:XB-GENE-487344]
ENSXETG00000039058	drc3	14.9678	-1.05114	0.347413	-3.02562	0.00248127	0.0271015	NF56	NF50	YES	NF56 vs NF50	hairy and enhancer of split 3 [Source:NCBI gene (formerly Entrezgene);Acc:100494165]
ENSXETG00000024287	fah	97.0485	-1.05652	0.220628	-4.7887	1.67866e-06	6.52869e-05	NF56	NF50	YES	NF56 vs NF50	fumarylacetoacetate hydrolase (fumarylacetoacetase) [Source:Xenbase;Acc:XB-GENE-964392]
ENSXETG00000009313	adh1b	24.7364	-1.05753	0.30712	-3.44338	0.0005745	0.00854437	NF56	NF50	YES	NF56 vs NF50	alcohol dehydrogenase 1B (class I), beta polypeptide [Source:NCBI gene (formerly Entrezgene);Acc:496916]
ENSXETG00000000380	glul	2296.42	-1.06007	0.307112	-3.45174	0.000556984	0.00836902	NF56	NF50	YES	NF56 vs NF50	glutamate-ammonia ligase [Source:Xenbase;Acc:XB-GENE-5923225]
ENSXETG00000014814	gmnn	91.5603	-1.06068	0.210122	-5.04792	4.46656e-07	2.02202e-05	NF56	NF50	YES	NF56 vs NF50	geminin, DNA replication inhibitor [Source:Xenbase;Acc:XB-GENE-966994]
ENSXETG00000024151	shd	72.21	-1.06452	0.261124	-4.07667	4.56861e-05	0.00107922	NF56	NF50	YES	NF56 vs NF50	Src homology 2 domain containing transforming protein D [Source:Xenbase;Acc:XB-GENE-492409]
ENSXETG00000041090	CKAP2L	23.9389	-1.06582	0.29228	-3.64656	0.000265773	0.0046598	NF56	NF50	YES	NF56 vs NF50	cytoskeleton associated protein 2 like [Source:NCBI gene (formerly Entrezgene);Acc:100496257]
ENSXETG00000021195	gch1	11.4434	-1.07687	0.342455	-3.14456	0.00166338	0.0198632	NF56	NF50	YES	NF56 vs NF50	solute carrier family 2 (facilitated glucose transporter), member 9 [Source:NCBI gene (formerly Entrezgene);Acc:100495427]
ENSXETG00000002556	slc45a2	16.3974	-1.07979	0.314152	-3.43715	0.000587875	0.00864132	NF56	NF50	YES	NF56 vs NF50	solute carrier family 45 member 2 [Source:Xenbase;Acc:XB-GENE-947685]
ENSXETG00000019032	exo1	9.29863	-1.08225	0.343608	-3.14968	0.00163449	0.0196013	NF56	NF50	YES	NF56 vs NF50	exonuclease 1 [Source:Xenbase;Acc:XB-GENE-982078]
ENSXETG00000009471	pa2g4	957.674	-1.08417	0.0908036	-11.9398	7.34233e-33	2.58432e-29	NF56	NF50	YES	NF56 vs NF50	proliferation-associated 2G4 [Source:Xenbase;Acc:XB-GENE-943133]
ENSXETG00000012196	slc26a4.3	23.4506	-1.08577	0.288038	-3.76953	0.000163552	0.00312436	NF56	NF50	YES	NF56 vs NF50	solute carrier family 26 member 4 gene 3 [Source:Xenbase;Acc:XB-GENE-950380]
ENSXETG00000031320		246.22	-1.08659	0.315794	-3.44081	0.000579975	0.00858619	NF56	NF50	YES	NF56 vs NF50	hemagglutinin/amebocyte aggregation factor [Source:NCBI gene (formerly Entrezgene);Acc:100486393]
ENSXETG00000035609	5_8S_rRNA	1106.29	-1.08982	0.334112	-3.26185	0.00110688	0.0143497	NF56	NF50	YES	NF56 vs NF50	5.8S ribosomal RNA [Source:RFAM;Acc:RF00002]
ENSXETG00000037984	5_8S_rRNA	1106.29	-1.08982	0.334112	-3.26185	0.00110688	0.0143497	NF56	NF50	YES	NF56 vs NF50	5.8S ribosomal RNA [Source:RFAM;Acc:RF00002]
ENSXETG00000039172	5_8S_rRNA	1106.29	-1.08982	0.334112	-3.26185	0.00110688	0.0143497	NF56	NF50	YES	NF56 vs NF50	5.8S ribosomal RNA [Source:RFAM;Acc:RF00002]
ENSXETG00000039387		23.1875	-1.09098	0.286857	-3.80322	0.000142825	0.0028193	NF56	NF50	YES	NF56 vs NF50	ras-like protein family member 11A-like [Source:NCBI gene (formerly Entrezgene);Acc:100488596]
ENSXETG00000011112	hes5.9	10.5434	-1.0922	0.334538	-3.26482	0.00109534	0.0142526	NF56	NF50	YES	NF56 vs NF50	hairy and enhancer of split 5, gene 9 [Source:NCBI gene (formerly Entrezgene);Acc:733709]
ENSXETG00000033085	rln3	331.667	-1.09284	0.18334	-5.96071	2.51144e-09	1.87082e-07	NF56	NF50	YES	NF56 vs NF50	relaxin 3 [Source:NCBI gene (formerly Entrezgene);Acc:100101698]
ENSXETG00000009955	dennd1b	224.974	-1.0937	0.158762	-6.88896	5.62023e-12	7.00241e-10	NF56	NF50	YES	NF56 vs NF50	DENN/MADD domain containing 1B [Source:Xenbase;Acc:XB-GENE-981228]
ENSXETG00000032792	gnrh2	168.665	-1.0994	0.184017	-5.97446	2.30858e-09	1.72885e-07	NF56	NF50	YES	NF56 vs NF50	gonadotropin releasing hormone 2 [Source:NCBI gene (formerly Entrezgene);Acc:100135418]
ENSXETG00000014608	pck2	243.706	-1.1006	0.256101	-4.29754	1.72706e-05	0.000479592	NF56	NF50	YES	NF56 vs NF50	phosphoenolpyruvate carboxykinase 2 (mitochondrial) [Source:Xenbase;Acc:XB-GENE-974262]
ENSXETG00000031348	hes6.2	251.979	-1.10257	0.190995	-5.77277	7.79767e-09	5.13006e-07	NF56	NF50	YES	NF56 vs NF50	hes family bHLH transcription factor 6 [Source:NCBI gene (formerly Entrezgene);Acc:779656]
ENSXETG00000013598	kif2c	72.3512	-1.10258	0.230691	-4.77946	1.7577e-06	6.79334e-05	NF56	NF50	YES	NF56 vs NF50	kinesin family member 2C [Source:Xenbase;Acc:XB-GENE-961445]
ENSXETG00000013488	nle1	77.8938	-1.10316	0.211827	-5.20781	1.91079e-07	9.53971e-06	NF56	NF50	YES	NF56 vs NF50	notchless homolog 1 [Source:Xenbase;Acc:XB-GENE-984059]
ENSXETG00000016809	gins4	129.085	-1.10784	0.150119	-7.37976	1.58572e-13	2.86222e-11	NF56	NF50	YES	NF56 vs NF50	GINS complex subunit 4 (Sld5 homolog) [Source:Xenbase;Acc:XB-GENE-949838]
ENSXETG00000039015	glod5	23.1078	-1.10908	0.311595	-3.55936	0.000371755	0.00604381	NF56	NF50	YES	NF56 vs NF50	glyoxalase domain containing 5 [Source:NCBI gene (formerly Entrezgene);Acc:733888]
ENSXETG00000012301	cfl2	39.3386	-1.11704	0.250907	-4.45202	8.50648e-06	0.000258667	NF56	NF50	YES	NF56 vs NF50	cofilin 2 (non-muscle) [Source:Xenbase;Acc:XB-GENE-1002956]
ENSXETG00000019456	slc3a2	6775.77	-1.11711	0.144643	-7.72323	1.1342e-14	2.4227e-12	NF56	NF50	YES	NF56 vs NF50	solute carrier family 3 (amino acid transporter heavy chain), member 2 [Source:Xenbase;Acc:XB-GENE-1009245]
ENSXETG00000036243		26.6605	-1.12282	0.281182	-3.99322	6.51823e-05	0.00146832	NF56	NF50	YES	NF56 vs NF50
ENSXETG00000014881	ube2c	105.52	-1.12439	0.226283	-4.96897	6.73097e-07	2.83729e-05	NF56	NF50	YES	NF56 vs NF50	ubiquitin conjugating enzyme E2 C [Source:Xenbase;Acc:XB-GENE-971108]
ENSXETG00000038130	nupr1	3629.18	-1.1256	0.282204	-3.98863	6.64566e-05	0.00149225	NF56	NF50	YES	NF56 vs NF50	nuclear protein 1, transcriptional regulator [Source:NCBI gene (formerly Entrezgene);Acc:101734006]
ENSXETG00000015894	zwilch	98.9623	-1.1259	0.189284	-5.94819	2.7112e-09	1.99848e-07	NF56	NF50	YES	NF56 vs NF50	zwilch kinetochore protein [Source:Xenbase;Acc:XB-GENE-5861097]
ENSXETG00000014241	bard1	32.0292	-1.12635	0.266364	-4.22862	2.35124e-05	0.00062341	NF56	NF50	YES	NF56 vs NF50	BRCA1 associated RING domain 1 [Source:Xenbase;Acc:XB-GENE-492035]
ENSXETG00000001886	aldh1l2	767.195	-1.12794	0.233081	-4.83927	1.3032e-06	5.21243e-05	NF56	NF50	YES	NF56 vs NF50	aldehyde dehydrogenase 1 family member L2 [Source:Xenbase;Acc:XB-GENE-5820495]
ENSXETG00000034635	wdr62	71.1452	-1.13085	0.314133	-3.59991	0.000318331	0.00534818	NF56	NF50	YES	NF56 vs NF50
ENSXETG00000018954	scnn1a	21.2221	-1.13706	0.309329	-3.6759	0.000237017	0.00421866	NF56	NF50	YES	NF56 vs NF50	sodium channel, non voltage gated 1 alpha subunit [Source:Xenbase;Acc:XB-GENE-996083]
ENSXETG00000025361	tomm70	10.1782	-1.1399	0.341308	-3.3398	0.000838399	0.0114378	NF56	NF50	YES	NF56 vs NF50	clone X2.0 melatonin receptor [Source:Xenbase;Acc:XB-GENE-5911701]
ENSXETG00000005438	adipoq	71.4123	-1.14014	0.290615	-3.92319	8.73832e-05	0.00188692	NF56	NF50	YES	NF56 vs NF50	hemagglutinin/amebocyte aggregation factor [Source:NCBI gene (formerly Entrezgene);Acc:105945136]
ENSXETG00000011767	ddx43	50.6182	-1.14257	0.26965	-4.23722	2.26299e-05	0.00060687	NF56	NF50	YES	NF56 vs NF50	DEAD-box helicase 43 [Source:Xenbase;Acc:XB-GENE-988016]
ENSXETG00000020653	id3	657.534	-1.14631	0.150206	-7.6316	2.31863e-14	4.80059e-12	NF56	NF50	YES	NF56 vs NF50	inhibitor of DNA binding 3, HLH protein [Source:Xenbase;Acc:XB-GENE-495261]
ENSXETG00000037211	gas2	179.191	-1.14636	0.180356	-6.35611	2.06926e-10	1.89176e-08	NF56	NF50	YES	NF56 vs NF50	hairy and enhancer of split 5, gene 7 [Source:NCBI gene (formerly Entrezgene);Acc:733782]
ENSXETG00000015570	gen1	77.7268	-1.14831	0.247466	-4.64029	3.47921e-06	0.000122154	NF56	NF50	YES	NF56 vs NF50	GEN1, Holliday junction 5' flap endonuclease [Source:Xenbase;Acc:XB-GENE-940145]
ENSXETG00000012911	actc1	65.7442	-1.14854	0.24971	-4.59952	4.23471e-06	0.000142975	NF56	NF50	YES	NF56 vs NF50	actin, alpha, cardiac muscle 1 [Source:Xenbase;Acc:XB-GENE-480347]
ENSXETG00000021362	top2a	113.507	-1.14874	0.307859	-3.73139	0.000190423	0.00355095	NF56	NF50	YES	NF56 vs NF50	DNA topoisomerase II alpha [Source:Xenbase;Acc:XB-GENE-970178]
ENSXETG00000027925	donson	98.5705	-1.15449	0.175504	-6.57811	4.76463e-11	4.96898e-09	NF56	NF50	YES	NF56 vs NF50	downstream neighbor of SON [Source:Xenbase;Acc:XB-GENE-1007401]
ENSXETG00000000954	slc34a2	13.5633	-1.15834	0.345087	-3.35665	0.000788924	0.0108575	NF56	NF50	YES	NF56 vs NF50	solute carrier family 34 member 2 [Source:Xenbase;Acc:XB-GENE-483740]
ENSXETG00000010706	myo7a	114.579	-1.15836	0.214234	-5.407	6.40897e-08	3.55244e-06	NF56	NF50	YES	NF56 vs NF50	myosin 7a [Source:Xenbase;Acc:XB-GENE-494060]
ENSXETG00000020700	slc25a15.2	476.133	-1.15871	0.19665	-5.89223	3.8102e-09	2.69567e-07	NF56	NF50	YES	NF56 vs NF50	solute carrier family 25 member 15, gene 2 [Source:Xenbase;Acc:XB-GENE-973185]
ENSXETG00000022059	p2ry11	11.1297	-1.16115	0.329616	-3.52273	0.000427124	0.00668908	NF56	NF50	YES	NF56 vs NF50	purinergic receptor P2Y, G-protein coupled, 11 [Source:Xenbase;Acc:XB-GENE-6465757]
ENSXETG00000039795	actn4	18.4864	-1.16149	0.323467	-3.59076	0.000329721	0.00548968	NF56	NF50	YES	NF56 vs NF50	provisional ortholog of PTTG1 regulator of sister chromatid separation, securin [Source:NCBI gene (formerly Entrezgene);Acc:100498440]
ENSXETG00000020384	iqgap3	30.0439	-1.16175	0.296281	-3.9211	8.81439e-05	0.00189462	NF56	NF50	YES	NF56 vs NF50	IQ motif containing GTPase activating protein 3 [Source:Xenbase;Acc:XB-GENE-493015]
ENSXETG00000010463	nuf2	46.9916	-1.16419	0.301386	-3.86279	0.000112102	0.00229401	NF56	NF50	YES	NF56 vs NF50	NDC80 kinetochore complex component NUF2 [Source:Xenbase;Acc:XB-GENE-1001441]
ENSXETG00000040045	ifih1	23.5088	-1.16431	0.313275	-3.71657	0.000201949	0.0037264	NF56	NF50	YES	NF56 vs NF50	sperm associated antigen 5 [Source:NCBI gene (formerly Entrezgene);Acc:100494706]
ENSXETG00000023193	p2ry4	11.6646	-1.16677	0.327738	-3.56007	0.00037076	0.0060346	NF56	NF50	YES	NF56 vs NF50	pyrimidinergic receptor P2Y, G-protein coupled, 4 [Source:Xenbase;Acc:XB-GENE-943446]
ENSXETG00000003891	orc6	70.3699	-1.16978	0.212643	-5.50111	3.774e-08	2.22319e-06	NF56	NF50	YES	NF56 vs NF50	origin recognition complex subunit 6 [Source:Xenbase;Acc:XB-GENE-963541]
ENSXETG00000013383	racgap1	133.701	-1.17137	0.172182	-6.80307	1.02413e-11	1.19163e-09	NF56	NF50	YES	NF56 vs NF50	Rac GTPase activating protein 1 [Source:Xenbase;Acc:XB-GENE-943983]
ENSXETG00000003629	ddx11	56.0986	-1.17137	0.213448	-5.48784	4.06874e-08	2.3671e-06	NF56	NF50	YES	NF56 vs NF50	DEAD/H-box helicase 11 [Source:Xenbase;Acc:XB-GENE-969935]
ENSXETG00000001793	tmprss9	9.91721	-1.17447	0.349364	-3.36174	0.000774519	0.0107116	NF56	NF50	YES	NF56 vs NF50	transmembrane serine protease 9 [Source:Xenbase;Acc:XB-GENE-993973]
ENSXETG00000001594	kpna2	1116.7	-1.17476	0.182839	-6.4251	1.31786e-10	1.23694e-08	NF56	NF50	YES	NF56 vs NF50	karyopherin alpha-2 subunit like [Source:Xenbase;Acc:XB-GENE-979796]
ENSXETG00000025010	tgif1	127.432	-1.17767	0.1616	-7.28755	3.15643e-13	5.22816e-11	NF56	NF50	YES	NF56 vs NF50	TGFB induced factor homeobox 1 [Source:Xenbase;Acc:XB-GENE-853021]
ENSXETG00000037374	mlana	12.6752	-1.17936	0.331503	-3.55761	0.000374242	0.00607723	NF56	NF50	YES	NF56 vs NF50	melan-A [Source:NCBI gene (formerly Entrezgene);Acc:100379726]
ENSXETG00000026169	pmt100124841	1059.17	-1.18039	0.18649	-6.32949	2.45972e-10	2.2199e-08	NF56	NF50	YES	NF56 vs NF50	phosphoethanolamine methyltransferase 100124841 [Source:Xenbase;Acc:XB-GENE-5904605]
ENSXETG00000009985	tha1p	97.8197	-1.18504	0.213816	-5.54235	2.98443e-08	1.78799e-06	NF56	NF50	YES	NF56 vs NF50	threonine aldolase 1 pseudogene [Source:Xenbase;Acc:XB-GENE-972838]
ENSXETG00000010619	emp3	37.512	-1.19098	0.263586	-4.51837	6.23177e-06	0.0001985	NF56	NF50	YES	NF56 vs NF50	epithelial membrane protein 3 [Source:Xenbase;Acc:XB-GENE-952486]
ENSXETG00000031767	zgrf1	40.24	-1.19153	0.238829	-4.98907	6.06709e-07	2.60423e-05	NF56	NF50	YES	NF56 vs NF50
ENSXETG00000031000		31.642	-1.19338	0.274649	-4.34511	1.39204e-05	0.000396733	NF56	NF50	YES	NF56 vs NF50	uncharacterized XB5835757 [Source:NCBI gene (formerly Entrezgene);Acc:779553]
ENSXETG00000008193	pcna	1041.53	-1.19761	0.0930702	-12.8679	6.82681e-38	4.80574e-34	NF56	NF50	YES	NF56 vs NF50	proliferating cell nuclear antigen [Source:Xenbase;Acc:XB-GENE-972522]
ENSXETG00000017641	rcn3	46.7781	-1.19904	0.25568	-4.68959	2.73748e-06	9.98472e-05	NF56	NF50	YES	NF56 vs NF50	reticulocalbin 3 [Source:Xenbase;Acc:XB-GENE-5781886]
ENSXETG00000005789	aspa	50.5075	-1.2113	0.268022	-4.5194	6.20137e-06	0.00019798	NF56	NF50	YES	NF56 vs NF50	aspartoacylase [Source:Xenbase;Acc:XB-GENE-1016250]
ENSXETG00000007231	fgfr4	239.353	-1.21251	0.152925	-7.9288	2.21273e-15	5.66418e-13	NF56	NF50	YES	NF56 vs NF50	fibroblast growth factor receptor 4 [Source:Xenbase;Acc:XB-GENE-478699]
ENSXETG00000004086	btg5.2	32.3667	-1.21285	0.337949	-3.58885	0.000332136	0.00551431	NF56	NF50	YES	NF56 vs NF50	B-cell translocation gene 5, gene 2 [Source:Xenbase;Acc:XB-GENE-1033679]
ENSXETG00000011050	txnip	946.571	-1.21342	0.177077	-6.85248	7.25789e-12	8.65965e-10	NF56	NF50	YES	NF56 vs NF50	thioredoxin interacting protein [Source:Xenbase;Acc:XB-GENE-968442]
ENSXETG00000012668	espl1	39.7312	-1.21406	0.263762	-4.60285	4.16746e-06	0.000142067	NF56	NF50	YES	NF56 vs NF50	extra spindle pole bodies like 1, separase [Source:Xenbase;Acc:XB-GENE-1004361]
ENSXETG00000026941		33.044	-1.21458	0.328159	-3.7012	0.000214583	0.00389319	NF56	NF50	YES	NF56 vs NF50
ENSXETG00000039398	nkx2-8	9.14487	-1.21968	0.340133	-3.58591	0.000335909	0.00556948	NF56	NF50	YES	NF56 vs NF50	NK2 homeobox 8 [Source:NCBI gene (formerly Entrezgene);Acc:394548]
ENSXETG00000015951	rad51	50.8794	-1.22146	0.258892	-4.71804	2.38133e-06	8.82282e-05	NF56	NF50	YES	NF56 vs NF50	RAD51 recombinase [Source:Xenbase;Acc:XB-GENE-1016881]
ENSXETG00000011152	crisp1.7	66.9371	-1.22484	0.331684	-3.6928	0.000221796	0.00398807	NF56	NF50	YES	NF56 vs NF50	cysteine-rich secretory protein 1 gene 7 [Source:Xenbase;Acc:XB-GENE-5779195]
ENSXETG00000024113	rrh	193.064	-1.228	0.186877	-6.57117	4.99218e-11	5.168e-09	NF56	NF50	YES	NF56 vs NF50	retinal pigment epithelium-derived rhodopsin homolog [Source:Xenbase;Acc:XB-GENE-6076482]
ENSXETG00000023826	ncapg	219.734	-1.22901	0.178661	-6.87896	6.02911e-12	7.31757e-10	NF56	NF50	YES	NF56 vs NF50	non-SMC condensin I complex subunit G [Source:Xenbase;Acc:XB-GENE-5783775]
ENSXETG00000011528	ncapd2	221.575	-1.22971	0.125181	-9.82342	8.92616e-23	7.39244e-20	NF56	NF50	YES	NF56 vs NF50	non-SMC condensin I complex subunit D2 [Source:Xenbase;Acc:XB-GENE-5854776]
ENSXETG00000024157	chaf1a	339.373	-1.23224	0.157953	-7.8013	6.12722e-15	1.38605e-12	NF56	NF50	YES	NF56 vs NF50	chromatin assembly factor 1 subunit A [Source:Xenbase;Acc:XB-GENE-1001155]
ENSXETG00000020013	cenpl	28.7515	-1.23369	0.317958	-3.88004	0.000104439	0.00217837	NF56	NF50	YES	NF56 vs NF50	centromere protein L [Source:Xenbase;Acc:XB-GENE-5736186]
ENSXETG00000009439	pmel	23.3276	-1.23436	0.291483	-4.23477	2.28785e-05	0.00061005	NF56	NF50	YES	NF56 vs NF50	premelanosome protein [Source:Xenbase;Acc:XB-GENE-6454505]
ENSXETG00000015449	prc1	124.134	-1.23482	0.171716	-7.19106	6.42925e-13	1.00575e-10	NF56	NF50	YES	NF56 vs NF50	protein regulator of cytokinesis 1 [Source:Xenbase;Acc:XB-GENE-963901]
ENSXETG00000013102	trabd2b	30.9652	-1.23562	0.256106	-4.82464	1.40258e-06	5.5469e-05	NF56	NF50	YES	NF56 vs NF50	TraB domain containing 2B [Source:Xenbase;Acc:XB-GENE-6050974]
ENSXETG00000008059	orc1	39.3288	-1.23792	0.2526	-4.9007	9.54945e-07	3.94272e-05	NF56	NF50	YES	NF56 vs NF50	origin recognition complex subunit 1 [Source:Xenbase;Acc:XB-GENE-997997]
ENSXETG00000005776	chtf18	99.8956	-1.23864	0.183126	-6.7639	1.3433e-11	1.52519e-09	NF56	NF50	YES	NF56 vs NF50	chromosome transmission fidelity factor 18 [Source:Xenbase;Acc:XB-GENE-987602]
ENSXETG00000019898	rhbg	11.1619	-1.23884	0.34951	-3.54451	0.000393348	0.00629313	NF56	NF50	YES	NF56 vs NF50	Rh family B glycoprotein (gene/pseudogene) [Source:Xenbase;Acc:XB-GENE-1009286]
ENSXETG00000022384	XB5797209	30.4571	-1.23959	0.346048	-3.58215	0.000340784	0.00563133	NF56	NF50	YES	NF56 vs NF50	provisional ortholog of carbonic anhydrase 15 [Source:Xenbase;Acc:XB-GENE-5797210]
ENSXETG00000024115	lrit3	102.917	-1.25456	0.248769	-5.04309	4.58063e-07	2.0604e-05	NF56	NF50	YES	NF56 vs NF50	leucine-rich repeat, Ig-like and transmembrane domains 3 [Source:Xenbase;Acc:XB-GENE-6076513]
ENSXETG00000009868	tars1	832.413	-1.25754	0.2174	-5.78445	7.2751e-09	4.82217e-07	NF56	NF50	YES	NF56 vs NF50	threonyl-tRNA synthetase 1 [Source:Xenbase;Acc:XB-GENE-975289]
ENSXETG00000016052	msx1	59.4607	-1.25884	0.274847	-4.58017	4.64609e-06	0.000155006	NF56	NF50	YES	NF56 vs NF50	msh homeobox 1 [Source:Xenbase;Acc:XB-GENE-490378]
ENSXETG00000006245	ddit3	619.94	-1.25983	0.28362	-4.44195	8.91473e-06	0.000268801	NF56	NF50	YES	NF56 vs NF50	DNA damage inducible transcript 3 [Source:Xenbase;Acc:XB-GENE-1011286]
ENSXETG00000022597	ccnb3	123.712	-1.26528	0.18487	-6.84418	7.69132e-12	9.09967e-10	NF56	NF50	YES	NF56 vs NF50	cyclin B3 [Source:Xenbase;Acc:XB-GENE-920213]
ENSXETG00000015731	dlgap5	64.3699	-1.26665	0.197476	-6.41421	1.41553e-10	1.31982e-08	NF56	NF50	YES	NF56 vs NF50	discs large homolog associated protein 5 [Source:Xenbase;Acc:XB-GENE-481549]
ENSXETG00000017069	shcbp1	83.0481	-1.26878	0.202056	-6.27933	3.40042e-10	2.95522e-08	NF56	NF50	YES	NF56 vs NF50	SHC SH2-domain binding protein 1 [Source:Xenbase;Acc:XB-GENE-5807675]
ENSXETG00000018275	slc1a5	1309.8	-1.26885	0.195067	-6.5047	7.78467e-11	7.61113e-09	NF56	NF50	YES	NF56 vs NF50	solute carrier family 1 member 5 [Source:Xenbase;Acc:XB-GENE-482596]
ENSXETG00000012730	stc2	139.92	-1.27236	0.231667	-5.49218	3.96994e-08	2.3192e-06	NF56	NF50	YES	NF56 vs NF50	stanniocalcin 2 [Source:Xenbase;Acc:XB-GENE-1015863]
ENSXETG00000026059	ccnb2	24.3128	-1.27353	0.292054	-4.36062	1.29696e-05	0.000372652	NF56	NF50	YES	NF56 vs NF50	cyclin B2 [Source:Xenbase;Acc:XB-GENE-1005599]
ENSXETG00000022522	plk4	47.8676	-1.27694	0.236894	-5.39034	7.03243e-08	3.85252e-06	NF56	NF50	YES	NF56 vs NF50	polo like kinase 4 [Source:Xenbase;Acc:XB-GENE-493608]
ENSXETG00000019486	ahcy	1742.31	-1.27794	0.126828	-10.0762	7.03835e-24	6.6062e-21	NF56	NF50	YES	NF56 vs NF50	adenosylhomocysteinase [Source:Xenbase;Acc:XB-GENE-950017]
ENSXETG00000025924	rad54b	81.2105	-1.28115	0.200444	-6.39157	1.64189e-10	1.5208e-08	NF56	NF50	YES	NF56 vs NF50	RAD54 homolog B [Source:Xenbase;Acc:XB-GENE-5839240]
ENSXETG00000036582	cenps	22.6845	-1.28115	0.279999	-4.57558	4.74912e-06	0.000156995	NF56	NF50	YES	NF56 vs NF50	centromere protein S [Source:NCBI gene (formerly Entrezgene);Acc:100038297]
ENSXETG00000033797	sp7	66.9123	-1.28134	0.218116	-5.87458	4.23923e-09	2.95466e-07	NF56	NF50	YES	NF56 vs NF50	S100P binding protein [Source:NCBI gene (formerly Entrezgene);Acc:733837]
ENSXETG00000025174	mars1	687.596	-1.28196	0.213708	-5.99865	1.98967e-09	1.51419e-07	NF56	NF50	YES	NF56 vs NF50	methionyl-tRNA synthetase 1 [Source:Xenbase;Acc:XB-GENE-5952509]
ENSXETG00000020767	gldn	24.6436	-1.28381	0.308486	-4.16164	3.15972e-05	0.000795808	NF56	NF50	YES	NF56 vs NF50	gliomedin [Source:Xenbase;Acc:XB-GENE-1004090]
ENSXETG00000016659	eri2	46.4146	-1.28729	0.251501	-5.11845	3.08052e-07	1.45539e-05	NF56	NF50	YES	NF56 vs NF50	ERI1 exoribonuclease family member 2 [Source:Xenbase;Acc:XB-GENE-970828]
ENSXETG00000002875	dlc	278.366	-1.28916	0.147487	-8.74083	2.31396e-18	1.01807e-15	NF56	NF50	YES	NF56 vs NF50	putative ortholog of delta-like protein C precursor (SwissPro) [Source:Xenbase;Acc:XB-GENE-968497]
ENSXETG00000019042	dctd	22.1801	-1.30225	0.293203	-4.44146	8.9352e-06	0.000268801	NF56	NF50	YES	NF56 vs NF50	dCMP deaminase [Source:Xenbase;Acc:XB-GENE-971992]
ENSXETG00000007889	sult6b1.4	112.582	-1.30409	0.211749	-6.15866	7.33611e-10	6.00495e-08	NF56	NF50	YES	NF56 vs NF50	sulfotransferase family 6B member 1 gene 4 [Source:Xenbase;Acc:XB-GENE-5735978]
ENSXETG00000009657	cyp27b1	32.1174	-1.30418	0.349492	-3.73166	0.000190226	0.00355095	NF56	NF50	YES	NF56 vs NF50	cytochrome P450 family 27 subfamily B member 1 [Source:Xenbase;Acc:XB-GENE-942527]
ENSXETG00000012326	sall4	120.15	-1.31602	0.198603	-6.6264	3.43976e-11	3.69683e-09	NF56	NF50	YES	NF56 vs NF50	spalt-like transcription factor 4 [Source:Xenbase;Acc:XB-GENE-485252]
ENSXETG00000016943	six1	13.412	-1.31727	0.3471	-3.79508	0.000147596	0.00288212	NF56	NF50	YES	NF56 vs NF50	SIX homeobox 1 [Source:Xenbase;Acc:XB-GENE-480717]
ENSXETG00000003156	tyms	74.9304	-1.32035	0.222663	-5.92984	3.03227e-09	2.20059e-07	NF56	NF50	YES	NF56 vs NF50	thymidylate synthetase [Source:Xenbase;Acc:XB-GENE-1001385]
ENSXETG00000030117	arrdc4	112.394	-1.32189	0.247912	-5.33212	9.70743e-08	5.19661e-06	NF56	NF50	YES	NF56 vs NF50	cell division cycle associated 3 [Source:NCBI gene (formerly Entrezgene);Acc:100379776]
ENSXETG00000020455	krt18.1	288.075	-1.32289	0.185141	-7.14531	8.97954e-13	1.33077e-10	NF56	NF50	YES	NF56 vs NF50	keratin 18, type I, gene 1 [Source:NCBI gene (formerly Entrezgene);Acc:394541]
ENSXETG00000016057	tst	29.4622	-1.32555	0.295596	-4.48434	7.31407e-06	0.000226318	NF56	NF50	YES	NF56 vs NF50	thiosulfate sulfurtransferase [Source:Xenbase;Acc:XB-GENE-951808]
ENSXETG00000022448	bub1	143.467	-1.32629	0.193108	-6.86813	6.50487e-12	7.82753e-10	NF56	NF50	YES	NF56 vs NF50	BUB1 mitotic checkpoint serine/threonine kinase [Source:Xenbase;Acc:XB-GENE-974762]
ENSXETG00000027499	nusap1	223.513	-1.33178	0.162434	-8.1989	2.42593e-16	7.76244e-14	NF56	NF50	YES	NF56 vs NF50	nucleolar and spindle associated protein 1 [Source:Xenbase;Acc:XB-GENE-479486]
ENSXETG00000010344	plk1	117.421	-1.33446	0.187457	-7.11879	1.08879e-12	1.56419e-10	NF56	NF50	YES	NF56 vs NF50	polo like kinase 1 [Source:Xenbase;Acc:XB-GENE-941540]
ENSXETG00000012783	emp2	90.9731	-1.33615	0.173008	-7.72306	1.13572e-14	2.4227e-12	NF56	NF50	YES	NF56 vs NF50	epithelial membrane protein 2 [Source:Xenbase;Acc:XB-GENE-957163]
ENSXETG00000003874	tacc3	137.299	-1.33909	0.148599	-9.01146	2.03337e-19	9.87167e-17	NF56	NF50	YES	NF56 vs NF50	transforming acidic coiled-coil containing protein 3 [Source:Xenbase;Acc:XB-GENE-483950]
ENSXETG00000009104	mcm7	320.34	-1.34746	0.143582	-9.38465	6.31237e-21	3.70299e-18	NF56	NF50	YES	NF56 vs NF50	minichromosome maintenance complex component 7 [Source:Xenbase;Acc:XB-GENE-5946446]
ENSXETG00000015454	ednrb	26.4505	-1.34767	0.343743	-3.92057	8.83399e-05	0.00189594	NF56	NF50	YES	NF56 vs NF50	endothelin receptor type B [Source:Xenbase;Acc:XB-GENE-963709]
ENSXETG00000023649	dck.1	91.9216	-1.36315	0.193994	-7.02675	2.11405e-12	2.91801e-10	NF56	NF50	YES	NF56 vs NF50	deoxycytidine kinase, gene 1 [Source:Xenbase;Acc:XB-GENE-956567]
ENSXETG00000001836	mnd1	13.9546	-1.3634	0.313628	-4.34718	1.37901e-05	0.000393816	NF56	NF50	YES	NF56 vs NF50	meiotic nuclear divisions 1 [Source:Xenbase;Acc:XB-GENE-950994]
ENSXETG00000006293		12.1455	-1.3635	0.346686	-3.93295	8.39088e-05	0.00182027	NF56	NF50	YES	NF56 vs NF50	serine/threonine-protein kinase N1 [Source:NCBI gene (formerly Entrezgene);Acc:101733298]
ENSXETG00000016139	cip2a	201.574	-1.36422	0.206755	-6.59825	4.16032e-11	4.40399e-09	NF56	NF50	YES	NF56 vs NF50	cellular inhibitor of PP2A [Source:Xenbase;Acc:XB-GENE-5926363]
ENSXETG00000024564	brca1	90.9525	-1.37415	0.226479	-6.06744	1.29967e-09	1.00539e-07	NF56	NF50	YES	NF56 vs NF50	breast cancer 1 [Source:Xenbase;Acc:XB-GENE-490624]
ENSXETG00000021044	spon2	9.52764	-1.37442	0.34733	-3.9571	7.58643e-05	0.0016645	NF56	NF50	YES	NF56 vs NF50	spondin 2, extracellular matrix protein [Source:Xenbase;Acc:XB-GENE-945214]
ENSXETG00000007162	ncapg2	83.2788	-1.37655	0.237994	-5.78398	7.29543e-09	4.82217e-07	NF56	NF50	YES	NF56 vs NF50	non-SMC condensin II complex subunit G2 [Source:Xenbase;Acc:XB-GENE-1002744]
ENSXETG00000024394	cdc6	79.9238	-1.38063	0.211675	-6.5224	6.91932e-11	6.95837e-09	NF56	NF50	YES	NF56 vs NF50	cell division cycle 6 [Source:Xenbase;Acc:XB-GENE-974720]
ENSXETG00000021310	cdc25a	49.4805	-1.38272	0.256275	-5.39544	6.8354e-08	3.7592e-06	NF56	NF50	YES	NF56 vs NF50	cell division cycle 25A [Source:Xenbase;Acc:XB-GENE-5809292]
ENSXETG00000013014	chaf1b	35.9374	-1.38473	0.278495	-4.9722	6.61981e-07	2.79881e-05	NF56	NF50	YES	NF56 vs NF50	chromatin assembly factor 1 subunit B [Source:Xenbase;Acc:XB-GENE-996578]
ENSXETG00000023596	ect2	34.9625	-1.39052	0.277667	-5.00788	5.5033e-07	2.40721e-05	NF56	NF50	YES	NF56 vs NF50	epithelial cell transforming 2 [Source:Xenbase;Acc:XB-GENE-998093]
ENSXETG00000020708	ckap2	124.203	-1.40438	0.168493	-8.33495	7.75303e-17	2.66232e-14	NF56	NF50	YES	NF56 vs NF50	cytoskeleton associated protein 2 [Source:Xenbase;Acc:XB-GENE-1004436]
ENSXETG00000027687	spc24	72.4929	-1.40585	0.207955	-6.76038	1.37633e-11	1.55018e-09	NF56	NF50	YES	NF56 vs NF50	SPC24, NDC80 kinetochore complex component [Source:Xenbase;Acc:XB-GENE-974559]
ENSXETG00000016916	hmgb2	2735.79	-1.40806	0.168154	-8.37366	5.58573e-17	2.01645e-14	NF56	NF50	YES	NF56 vs NF50	high mobility group box 2 [Source:Xenbase;Acc:XB-GENE-1000246]
ENSXETG00000026473	pimreg	23.5527	-1.40822	0.312264	-4.50971	6.49163e-06	0.000204465	NF56	NF50	YES	NF56 vs NF50	PICALM interacting mitotic regulator [Source:Xenbase;Acc:XB-GENE-983497]
ENSXETG00000023034	cdc7	221.882	-1.42247	0.218632	-6.50625	7.70517e-11	7.58609e-09	NF56	NF50	YES	NF56 vs NF50	cell division cycle 7 [Source:Xenbase;Acc:XB-GENE-951314]
ENSXETG00000025008	nek2	50.2171	-1.42932	0.232884	-6.13746	8.38501e-10	6.82384e-08	NF56	NF50	YES	NF56 vs NF50	NIMA-related kinase 2 [Source:Xenbase;Acc:XB-GENE-962774]
ENSXETG00000024486	haus6	38.7971	-1.43296	0.246141	-5.8217	5.82537e-09	3.98133e-07	NF56	NF50	YES	NF56 vs NF50	HAUS augmin like complex subunit 6 [Source:Xenbase;Acc:XB-GENE-987220]
ENSXETG00000013105	trip13	44.1664	-1.43974	0.26274	-5.4797	4.26046e-08	2.45832e-06	NF56	NF50	YES	NF56 vs NF50	thyroid hormone receptor interactor 13 [Source:Xenbase;Acc:XB-GENE-974898]
ENSXETG00000038920	gcna	94.4707	-1.44839	0.26187	-5.53095	3.185e-08	1.90007e-06	NF56	NF50	YES	NF56 vs NF50	germ cell nuclear acidic peptidase [Source:NCBI gene (formerly Entrezgene);Acc:100379792]
ENSXETG00000022490	olig3	25.9073	-1.4503	0.313205	-4.6305	3.64776e-06	0.000127436	NF56	NF50	YES	NF56 vs NF50	oligodendrocyte transcription factor 3 [Source:Xenbase;Acc:XB-GENE-919789]
ENSXETG00000025522	hes5.5	10.0691	-1.45247	0.349391	-4.15715	3.22241e-05	0.000810147	NF56	NF50	YES	NF56 vs NF50	hairy and enhancer of split 5 gene 5 [Source:Xenbase;Acc:XB-GENE-6492485]
ENSXETG00000004225	upb1	56.8799	-1.46442	0.234169	-6.25368	4.00887e-10	3.44151e-08	NF56	NF50	YES	NF56 vs NF50	ureidopropionase, beta [Source:Xenbase;Acc:XB-GENE-976127]
ENSXETG00000039311	ccdc27	8.81776	-1.46644	0.344897	-4.25183	2.12033e-05	0.000575177	NF56	NF50	YES	NF56 vs NF50
ENSXETG00000027945	slc30a8	45.6776	-1.46967	0.332523	-4.41976	9.88092e-06	0.000294732	NF56	NF50	YES	NF56 vs NF50	solute carrier family 30 (zinc transporter), member 8 [Source:Xenbase;Acc:XB-GENE-958127]
ENSXETG00000006735	incenp	155.994	-1.47211	0.186428	-7.89643	2.87008e-15	6.96687e-13	NF56	NF50	YES	NF56 vs NF50	inner centromere protein [Source:Xenbase;Acc:XB-GENE-990398]
ENSXETG00000005035	XB5722382	19.4332	-1.47367	0.335621	-4.39087	1.12899e-05	0.000331146	NF56	NF50	YES	NF56 vs NF50	uncharacterized XB5722382 [Source:Xenbase;Acc:XB-GENE-5722383]
ENSXETG00000004436	e2f8	50.3589	-1.47414	0.237343	-6.21101	5.26465e-10	4.43838e-08	NF56	NF50	YES	NF56 vs NF50	E2F transcription factor 8 [Source:Xenbase;Acc:XB-GENE-1219148]
ENSXETG00000011110	hes5.3	99.6384	-1.48556	0.186999	-7.94424	1.95388e-15	5.1903e-13	NF56	NF50	YES	NF56 vs NF50	hes family bHLH transcription factor 5, gene 3 [Source:Xenbase;Acc:XB-GENE-480450]
ENSXETG00000008830	hells	91.445	-1.4864	0.199284	-7.45871	8.73747e-14	1.61862e-11	NF56	NF50	YES	NF56 vs NF50	helicase, lymphoid specific [Source:Xenbase;Acc:XB-GENE-5883772]
ENSXETG00000006551	melk	69.8422	-1.48688	0.232805	-6.38681	1.69382e-10	1.55864e-08	NF56	NF50	YES	NF56 vs NF50	maternal embryonic leucine zipper kinase [Source:Xenbase;Acc:XB-GENE-987654]
ENSXETG00000011939	slc38a5	709.882	-1.48828	0.166867	-8.91899	4.70564e-19	2.13712e-16	NF56	NF50	YES	NF56 vs NF50	solute carrier family 38 member 5 [Source:Xenbase;Acc:XB-GENE-5856213]
ENSXETG00000003999	rrm1	320.777	-1.49311	0.130859	-11.41	3.72518e-30	8.74113e-27	NF56	NF50	YES	NF56 vs NF50	ribonucleotide reductase M1 [Source:Xenbase;Acc:XB-GENE-1014077]
ENSXETG00000008497	kif15	102.882	-1.49462	0.177309	-8.42946	3.47277e-17	1.32144e-14	NF56	NF50	YES	NF56 vs NF50	kinesin family member 15 [Source:Xenbase;Acc:XB-GENE-1005654]
ENSXETG00000035280	prss27	28.4808	-1.50079	0.290371	-5.16854	2.35926e-07	1.14538e-05	NF56	NF50	YES	NF56 vs NF50	uncharacterized LOC100486773 [Source:NCBI gene (formerly Entrezgene);Acc:100486773]
ENSXETG00000007561	cat.1	11.4493	-1.50419	0.339946	-4.42479	9.6534e-06	0.000288557	NF56	NF50	YES	NF56 vs NF50	catalase, gene 1 [Source:Xenbase;Acc:XB-GENE-5918489]
ENSXETG00000022574	ercc6l	27.6389	-1.51001	0.273794	-5.51513	3.48513e-08	2.06165e-06	NF56	NF50	YES	NF56 vs NF50	excision repair cross-complementation group 6 like [Source:Xenbase;Acc:XB-GENE-988849]
ENSXETG00000021319	cenpe	139.383	-1.51189	0.158096	-9.56314	1.14236e-21	7.65871e-19	NF56	NF50	YES	NF56 vs NF50	centromere protein E [Source:Xenbase;Acc:XB-GENE-952286]
ENSXETG00000023124	cenpf	143.278	-1.51227	0.160529	-9.42053	4.48806e-21	2.74728e-18	NF56	NF50	YES	NF56 vs NF50	centromere protein F [Source:Xenbase;Acc:XB-GENE-1002205]
ENSXETG00000012353	bora	28.8069	-1.51946	0.292086	-5.2021	1.97049e-07	9.76849e-06	NF56	NF50	YES	NF56 vs NF50	bora, aurora kinase A activator [Source:Xenbase;Acc:XB-GENE-5865524]
ENSXETG00000009983	birc5l	67.8829	-1.52332	0.242253	-6.28811	3.21346e-10	2.82764e-08	NF56	NF50	YES	NF56 vs NF50	baculoviral IAP repeat containing 5 like [Source:Xenbase;Acc:XB-GENE-966741]
ENSXETG00000016354	ccnb1.2	85.9237	-1.52615	0.193229	-7.89817	2.83024e-15	6.96687e-13	NF56	NF50	YES	NF56 vs NF50	cyclin B1 [Source:Xenbase;Acc:XB-GENE-5736422]
ENSXETG00000016582	recql4	161.791	-1.52703	0.242371	-6.30037	2.9694e-10	2.62932e-08	NF56	NF50	YES	NF56 vs NF50	RecQ helicase-like 4 [Source:Xenbase;Acc:XB-GENE-997814]
ENSXETG00000007906	hmmr	92.4594	-1.53577	0.188654	-8.14068	3.93049e-16	1.17739e-13	NF56	NF50	YES	NF56 vs NF50	hyaluronan-mediated motility receptor (RHAMM) [Source:Xenbase;Acc:XB-GENE-5851601]
ENSXETG00000037321	ltb4dh	318.65	-1.55319	0.122094	-12.7213	4.50331e-37	2.1134e-33	NF56	NF50	YES	NF56 vs NF50	ltb4dh protein [Source:NCBI gene (formerly Entrezgene);Acc:493462]
ENSXETG00000041258	knl1	54.6475	-1.55368	0.224941	-6.90707	4.94771e-12	6.21954e-10	NF56	NF50	YES	NF56 vs NF50	kinetochore scaffold 1 [Source:NCBI gene (formerly Entrezgene);Acc:100497601]
ENSXETG00000000253	mcm5	135.081	-1.55614	0.193554	-8.03982	8.99712e-16	2.53341e-13	NF56	NF50	YES	NF56 vs NF50	minichromosome maintenance complex component 5 [Source:Xenbase;Acc:XB-GENE-985665]
ENSXETG00000035621	ahdc1	53.3633	-1.55685	0.272698	-5.70908	1.13591e-08	7.3025e-07	NF56	NF50	YES	NF56 vs NF50	forkhead box M1 [Source:NCBI gene (formerly Entrezgene);Acc:100492241]
ENSXETG00000040953		25.467	-1.56477	0.280931	-5.56995	2.54818e-08	1.53315e-06	NF56	NF50	YES	NF56 vs NF50
ENSXETG00000009544	pif1	17.2704	-1.56533	0.324158	-4.82892	1.37273e-06	5.4595e-05	NF56	NF50	YES	NF56 vs NF50	PIF1 5'-to-3' DNA helicase [Source:Xenbase;Acc:XB-GENE-5924613]
ENSXETG00000032376		39.7477	-1.56898	0.256497	-6.11695	9.53856e-10	7.5872e-08	NF56	NF50	YES	NF56 vs NF50	provisional ortholog of Rab9 effector protein with kelch motifs [Source:NCBI gene (formerly Entrezgene);Acc:100145144]
ENSXETG00000002100	mad2l1	55.9667	-1.57193	0.233116	-6.74311	1.55031e-11	1.71865e-09	NF56	NF50	YES	NF56 vs NF50	mitotic arrest deficient 2 like 1 [Source:Xenbase;Acc:XB-GENE-947153]
ENSXETG00000005526	slc7a3	1089.52	-1.5899	0.220027	-7.22594	4.97645e-13	8.05327e-11	NF56	NF50	YES	NF56 vs NF50	solute carrier family 7 member 3 [Source:Xenbase;Acc:XB-GENE-1002485]
ENSXETG00000000287	bub1b	84.148	-1.59348	0.222226	-7.17056	7.46941e-13	1.13077e-10	NF56	NF50	YES	NF56 vs NF50	BUB1B, mitotic checkpoint serine/threonine kinase [Source:Xenbase;Acc:XB-GENE-1010857]
ENSXETG00000025707	asns	403.312	-1.59463	0.241509	-6.60276	4.03579e-11	4.30453e-09	NF56	NF50	YES	NF56 vs NF50	asparagine synthetase (glutamine-hydrolyzing) [Source:Xenbase;Acc:XB-GENE-1006768]
ENSXETG00000011389	rad51ap1	34.808	-1.59885	0.245734	-6.50639	7.69759e-11	7.58609e-09	NF56	NF50	YES	NF56 vs NF50	RAD51 associated protein 1 [Source:Xenbase;Acc:XB-GENE-963252]
ENSXETG00000039411	anln	66.4764	-1.60058	0.275131	-5.8175	5.97355e-09	4.06288e-07	NF56	NF50	YES	NF56 vs NF50	anillin actin binding protein [Source:NCBI gene (formerly Entrezgene);Acc:100329114]
ENSXETG00000011522	eda2r	11.4595	-1.60614	0.345078	-4.65444	3.24862e-06	0.000115791	NF56	NF50	YES	NF56 vs NF50	ectodysplasin A2 receptor [Source:Xenbase;Acc:XB-GENE-940659]
ENSXETG00000009660	endoul2	10.2991	-1.6178	0.347921	-4.64989	3.32106e-06	0.00011748	NF56	NF50	YES	NF56 vs NF50	endonuclease, poly(U) specific like 2 [Source:Xenbase;Acc:XB-GENE-5929403]
ENSXETG00000036550	xpo4	34.9322	-1.62124	0.261	-6.21164	5.24354e-10	4.43838e-08	NF56	NF50	YES	NF56 vs NF50	TGFB induced factor homeobox 2 [Source:NCBI gene (formerly Entrezgene);Acc:100127190]
ENSXETG00000010855	cks2	74.8021	-1.62559	0.214738	-7.57011	3.7292e-14	7.29214e-12	NF56	NF50	YES	NF56 vs NF50	CDC28 protein kinase regulatory subunit 2 [Source:Xenbase;Acc:XB-GENE-922081]
ENSXETG00000015421	cks1b	86.9505	-1.62739	0.226662	-7.17984	6.97917e-13	1.07978e-10	NF56	NF50	YES	NF56 vs NF50	CDC28 protein kinase regulatory subunit 1B [Source:Xenbase;Acc:XB-GENE-921479]
ENSXETG00000009444	cdk2	93.652	-1.63999	0.201979	-8.11963	4.67619e-16	1.34359e-13	NF56	NF50	YES	NF56 vs NF50	cyclin-dependent kinase 2 [Source:Xenbase;Acc:XB-GENE-1001990]
ENSXETG00000021601	sgcg	130.834	-1.64162	0.350563	-4.68283	2.82946e-06	0.000102812	NF56	NF50	YES	NF56 vs NF50	ChaC glutathione-specific gamma-glutamylcyclotransferase 1 [Source:NCBI gene (formerly Entrezgene);Acc:100488268]
ENSXETG00000032670	hes5.4	102.811	-1.64286	0.223799	-7.34078	2.12347e-13	3.78434e-11	NF56	NF50	YES	NF56 vs NF50	hairy and enhancer of split 5 gene 4 [Source:NCBI gene (formerly Entrezgene);Acc:100271766]
ENSXETG00000004854	mcm4	148.19	-1.64907	0.178331	-9.24725	2.30351e-20	1.20115e-17	NF56	NF50	YES	NF56 vs NF50	minichromosome maintenance complex component 4 [Source:Xenbase;Acc:XB-GENE-1011481]
ENSXETG00000009097	aurkb	135.479	-1.64924	0.171669	-9.60709	7.46264e-22	5.25333e-19	NF56	NF50	YES	NF56 vs NF50	aurora kinase B [Source:Xenbase;Acc:XB-GENE-1019626]
ENSXETG00000012213	kif11	101.915	-1.64965	0.210838	-7.82429	5.10548e-15	1.17836e-12	NF56	NF50	YES	NF56 vs NF50	kinesin family member 11 [Source:Xenbase;Acc:XB-GENE-978999]
ENSXETG00000001323	tk1	32.1278	-1.65245	0.290346	-5.69132	1.2606e-08	8.03074e-07	NF56	NF50	YES	NF56 vs NF50	thymidine kinase 1 [Source:Xenbase;Acc:XB-GENE-978544]
ENSXETG00000022306	uhrf1	75.2014	-1.65565	0.21075	-7.85596	3.96733e-15	9.30935e-13	NF56	NF50	YES	NF56 vs NF50	ubiquitin-like with PHD and ring finger domains 1 [Source:Xenbase;Acc:XB-GENE-5821474]
ENSXETG00000003123	cdk1	168.326	-1.65614	0.183505	-9.02506	1.79592e-19	9.0303e-17	NF56	NF50	YES	NF56 vs NF50	cyclin-dependent kinase 1 [Source:Xenbase;Acc:XB-GENE-482750]
ENSXETG00000020442	esco2	69.8125	-1.65733	0.235933	-7.02459	2.14692e-12	2.93461e-10	NF56	NF50	YES	NF56 vs NF50	establishment of sister chromatid cohesion N-acetyltransferase 2 [Source:Xenbase;Acc:XB-GENE-5955289]
ENSXETG00000006721	kif20a	114.969	-1.66066	0.218847	-7.58824	3.24289e-14	6.6169e-12	NF56	NF50	YES	NF56 vs NF50	kinesin family member 20A [Source:Xenbase;Acc:XB-GENE-967269]
ENSXETG00000001016	ccna2	81.7142	-1.66743	0.197607	-8.43811	3.22518e-17	1.26132e-14	NF56	NF50	YES	NF56 vs NF50	cyclin A2 [Source:Xenbase;Acc:XB-GENE-923016]
ENSXETG00000010720	brip1	32.9493	-1.67084	0.272773	-6.12537	9.04732e-10	7.2787e-08	NF56	NF50	YES	NF56 vs NF50	BRCA1 interacting protein C-terminal helicase 1 [Source:Xenbase;Acc:XB-GENE-492370]
ENSXETG00000031680	cacna2d2	262.497	-1.68101	0.167358	-10.0444	9.72504e-24	8.55743e-21	NF56	NF50	YES	NF56 vs NF50	provisional ortholog of phospholipase A2 inhibitor and LY6/PLAUR domain containing [Source:NCBI gene (formerly Entrezgene);Acc:100145442]
ENSXETG00000002167	cdca8	56.1703	-1.68135	0.241882	-6.95111	3.62434e-12	4.76889e-10	NF56	NF50	YES	NF56 vs NF50	cell division cycle associated 8 [Source:Xenbase;Acc:XB-GENE-946929]
ENSXETG00000010209	smc2	136.928	-1.69043	0.1548	-10.9201	9.24384e-28	1.30144e-24	NF56	NF50	YES	NF56 vs NF50	structural maintenance of chromosomes 2 [Source:Xenbase;Acc:XB-GENE-5826169]
ENSXETG00000033409	grem1	58.0641	-1.69665	0.208629	-8.13239	4.20894e-16	1.23454e-13	NF56	NF50	YES	NF56 vs NF50	cell division cycle associated 2 [Source:NCBI gene (formerly Entrezgene);Acc:100498571]
ENSXETG00000031942	cdk5r2	35.8672	-1.69825	0.238889	-7.10892	1.16953e-12	1.66321e-10	NF56	NF50	YES	NF56 vs NF50	kinetochore localized astrin (SPAG5) binding protein [Source:NCBI gene (formerly Entrezgene);Acc:100380161]
ENSXETG00000008804	atf5.2	1555.83	-1.70106	0.208587	-8.15515	3.48739e-16	1.06737e-13	NF56	NF50	YES	NF56 vs NF50	activating transcription factor 5, gene 2 [Source:Xenbase;Acc:XB-GENE-5902427]
ENSXETG00000021701	zmcm3	101.535	-1.70388	0.213252	-7.99	1.34936e-15	3.65338e-13	NF56	NF50	YES	NF56 vs NF50	Putative ortholog of dNA replication licensing factor MCM3 (DNA polymerase alpha holoenzyme-associated protein P1) (RLF beta subunit) (P102 protein) (P1-MCM3) [Source:Xenbase;Acc:XB-GENE-971646]
ENSXETG00000009187	pappa2	279.669	-1.70482	0.167052	-10.2053	1.87645e-24	1.88704e-21	NF56	NF50	YES	NF56 vs NF50	pappalysin 2 [Source:Xenbase;Acc:XB-GENE-980009]
ENSXETG00000001245	ncaph	54.9848	-1.7055	0.223352	-7.63592	2.24207e-14	4.71136e-12	NF56	NF50	YES	NF56 vs NF50	non-SMC condensin I complex subunit H [Source:Xenbase;Acc:XB-GENE-5738397]
ENSXETG00000009113	mcm10	49.0507	-1.71599	0.234374	-7.32161	2.45019e-13	4.25822e-11	NF56	NF50	YES	NF56 vs NF50	minichromosome maintenance 10 replication initiation factor [Source:Xenbase;Acc:XB-GENE-1015391]
ENSXETG00000007829	kif23	156.625	-1.72306	0.200991	-8.57279	1.01007e-17	4.1826e-15	NF56	NF50	YES	NF56 vs NF50	kinesin family member 23 [Source:Xenbase;Acc:XB-GENE-999865]
ENSXETG00000030564	hba-l5	12.783	-1.75153	0.350025	-5.00401	5.61499e-07	2.43992e-05	NF56	NF50	YES	NF56 vs NF50	alpha globin larval-5 [Source:NCBI gene (formerly Entrezgene);Acc:548763]
ENSXETG00000027460	pclaf	137.68	-1.75807	0.171596	-10.2454	1.24165e-24	1.34471e-21	NF56	NF50	YES	NF56 vs NF50	PCNA clamp associated factor [Source:Xenbase;Acc:XB-GENE-1006964]
ENSXETG00000007799	kntc1	96.5089	-1.77214	0.189318	-9.36066	7.92381e-21	4.46237e-18	NF56	NF50	YES	NF56 vs NF50	kinetochore associated 1 [Source:Xenbase;Acc:XB-GENE-1011946]
ENSXETG00000041151	psph	874.695	-1.78176	0.228882	-7.78459	6.99384e-15	1.53854e-12	NF56	NF50	YES	NF56 vs NF50	phosphoserine phosphatase [Source:NCBI gene (formerly Entrezgene);Acc:549747]
ENSXETG00000020438	pbk	72.9941	-1.84766	0.194572	-9.49602	2.18063e-21	1.3955e-18	NF56	NF50	YES	NF56 vs NF50	PDZ binding kinase [Source:Xenbase;Acc:XB-GENE-1017083]
ENSXETG00000023301	gtse1	105.914	-1.84905	0.220989	-8.36718	5.90123e-17	2.07709e-14	NF56	NF50	YES	NF56 vs NF50	G2 and S-phase expressed 1 [Source:Xenbase;Acc:XB-GENE-1014600]
ENSXETG00000007518	cdca7	116.684	-1.85057	0.198636	-9.31635	1.20413e-20	6.52034e-18	NF56	NF50	YES	NF56 vs NF50	cell division cycle associated 7 [Source:Xenbase;Acc:XB-GENE-977167]
ENSXETG00000013865	cryba2	10.2073	-1.8575	0.342	-5.43127	5.59537e-08	3.11372e-06	NF56	NF50	YES	NF56 vs NF50	crystallin beta A2 [Source:Xenbase;Acc:XB-GENE-965120]
ENSXETG00000037667	pla2g2e	1975.55	-1.85954	0.332959	-5.5849	2.33832e-08	1.42516e-06	NF56	NF50	YES	NF56 vs NF50	phospholipase A2 group IIE [Source:NCBI gene (formerly Entrezgene);Acc:100496855]
ENSXETG00000018602	cdc45	35.8184	-1.90072	0.264906	-7.17507	7.22726e-13	1.10601e-10	NF56	NF50	YES	NF56 vs NF50	cell division cycle 45 [Source:Xenbase;Acc:XB-GENE-976058]
ENSXETG00000018545	fbxo5	35.4781	-1.90291	0.254901	-7.46531	8.3105e-14	1.56005e-11	NF56	NF50	YES	NF56 vs NF50	F-box protein 5 [Source:Xenbase;Acc:XB-GENE-953946]
ENSXETG00000014394	dtl	46.9241	-1.92979	0.289735	-6.66052	2.72855e-11	2.97792e-09	NF56	NF50	YES	NF56 vs NF50	denticleless E3 ubiquitin protein ligase homolog [Source:Xenbase;Acc:XB-GENE-985623]
ENSXETG00000007884	gzmak	57.7006	-1.93796	0.295125	-6.5666	5.14787e-11	5.29028e-09	NF56	NF50	YES	NF56 vs NF50	uncharacterized LOC100038305 [Source:NCBI gene (formerly Entrezgene);Acc:100038305]
ENSXETG00000011674	ociad2	130.092	-1.94556	0.281502	-6.91137	4.8001e-12	6.08834e-10	NF56	NF50	YES	NF56 vs NF50	OCIA domain containing 2 [Source:Xenbase;Acc:XB-GENE-966006]
ENSXETG00000037869	dlx1	31.0912	-1.95861	0.289423	-6.76729	1.31221e-11	1.502e-09	NF56	NF50	YES	NF56 vs NF50
ENSXETG00000000707	agxt2	43.3575	-1.98776	0.266939	-7.44649	9.58591e-14	1.75273e-11	NF56	NF50	YES	NF56 vs NF50	alanine--glyoxylate aminotransferase 2 [Source:Xenbase;Acc:XB-GENE-993827]
ENSXETG00000023090	ncaph2	86.3416	-2.09243	0.185089	-11.305	1.23928e-29	2.49256e-26	NF56	NF50	YES	NF56 vs NF50	non-SMC condensin II complex subunit H2 [Source:Xenbase;Acc:XB-GENE-993063]
ENSXETG00000038155	hmga2	99.5484	-2.10907	0.21906	-9.6278	6.10233e-22	4.52183e-19	NF56	NF50	YES	NF56 vs NF50	high mobility group AT-hook 2 [Source:NCBI gene (formerly Entrezgene);Acc:100135170]
ENSXETG00000023215	atad2	59.1308	-2.13282	0.259476	-8.21974	2.0395e-16	6.67772e-14	NF56	NF50	YES	NF56 vs NF50	ATPase family, AAA domain containing 2 [Source:Xenbase;Acc:XB-GENE-995542]
ENSXETG00000022604	eef1a1o	117.003	-2.13728	0.184602	-11.5777	5.34309e-31	1.50451e-27	NF56	NF50	YES	NF56 vs NF50	eukaryotic translation elongation factor 1 alpha 1, oocyte form [Source:Xenbase;Acc:XB-GENE-1218983]
ENSXETG00000005990	gjc2	53.5014	-2.18202	0.350551	-6.22454	4.8296e-10	4.12096e-08	NF56	NF50	YES	NF56 vs NF50
ENSXETG00000036052	col6a6	225.948	-2.20198	0.153934	-14.3047	2.04423e-46	2.87807e-42	NF56	NF50	YES	NF56 vs NF50	ribonucleotide reductase M2, gene 2 [Source:NCBI gene (formerly Entrezgene);Acc:493274]
ENSXETG00000006636	cct6a	92.8925	-2.25564	0.203764	-11.0699	1.75616e-28	3.09063e-25	NF56	NF50	YES	NF56 vs NF50

## Sheet: NF50 to NF56 (up)
Comparison: NF50 to NF56 upregulated genes all
ensembl	id	baseMean	log2FoldChange	lfcSE	stat	pvalue	padj	Condition	Control	Call	Comparison	description
ENSXETG00000025664	hba1	546.27	1.69255	0.334271	5.06342	4.11811e-07	1.88243e-05	NF56	NF50	YES	NF56 vs NF50	hemoglobin subunit alpha 1 [Source:Xenbase;Acc:XB-GENE-478141]
ENSXETG00000000624	serpinb1	84.7242	1.68093	0.203873	8.24498	1.65183e-16	5.53717e-14	NF56	NF50	YES	NF56 vs NF50	serpin family B member 1 [Source:Xenbase;Acc:XB-GENE-1217264]
ENSXETG00000021993	hoxb8	7.38942	1.5916	0.319412	4.98291	6.26358e-07	2.66936e-05	NF56	NF50	YES	NF56 vs NF50	homeobox B8 [Source:Xenbase;Acc:XB-GENE-990961]
ENSXETG00000025667	hbg1	572.777	1.5544	0.342742	4.5352	5.755e-06	0.000185836	NF56	NF50	YES	NF56 vs NF50	hemoglobin subunit gamma 1 [Source:Xenbase;Acc:XB-GENE-5912896]
ENSXETG00000035511	apoe	445.237	1.52485	0.180533	8.44639	3.00451e-17	1.20859e-14	NF56	NF50	YES	NF56 vs NF50	apolipoprotein E [Source:NCBI gene (formerly Entrezgene);Acc:394678]
ENSXETG00000031895		59.1214	1.46537	0.290829	5.03859	4.68977e-07	2.08947e-05	NF56	NF50	YES	NF56 vs NF50
ENSXETG00000004097	hspa1a	83.3893	1.44314	0.323297	4.46383	8.05065e-06	0.000247478	NF56	NF50	YES	NF56 vs NF50	heat shock protein family A (Hsp70) member 1A [Source:Xenbase;Acc:XB-GENE-5842877]
ENSXETG00000011260	arhgap45	316.942	1.37836	0.188987	7.29339	3.0225e-13	5.06593e-11	NF56	NF50	YES	NF56 vs NF50	Rho GTPase activating protein 45 [Source:Xenbase;Acc:XB-GENE-990078]
ENSXETG00000031093		60.3463	1.36377	0.262825	5.18889	2.11553e-07	1.04142e-05	NF56	NF50	YES	NF56 vs NF50
ENSXETG00000040105		49.9866	1.34687	0.300269	4.48556	7.27243e-06	0.000225525	NF56	NF50	YES	NF56 vs NF50
ENSXETG00000016466	XB5894692	11.9205	1.32445	0.349793	3.78639	0.000152853	0.00296422	NF56	NF50	YES	NF56 vs NF50	provisional ortholog of alpha-2-glycoprotein 1, zinc-binding [Source:Xenbase;Acc:XB-GENE-5894693]
ENSXETG00000002864		228.973	1.30061	0.183964	7.06993	1.55016e-12	2.16086e-10	NF56	NF50	YES	NF56 vs NF50
ENSXETG00000034297	usp18	32.2844	1.29075	0.326726	3.95055	7.79715e-05	0.0017046	NF56	NF50	YES	NF56 vs NF50	ubiquitin specific peptidase 18 [Source:NCBI gene (formerly Entrezgene);Acc:100486062]
ENSXETG00000034601	TMEM158	118.321	1.27393	0.332588	3.83035	0.000127959	0.00256834	NF56	NF50	YES	NF56 vs NF50	transmembrane protein 158 [Source:HGNC Symbol;Acc:HGNC:30293]
ENSXETG00000007393	gpnmb	69.1075	1.23711	0.22922	5.39704	6.77475e-08	3.74046e-06	NF56	NF50	YES	NF56 vs NF50	glycoprotein nmb [Source:Xenbase;Acc:XB-GENE-983263]
ENSXETG00000039440	sbf2	59.4414	1.22872	0.265636	4.62555	3.73603e-06	0.000129876	NF56	NF50	YES	NF56 vs NF50	zinc finger protein 816 [Source:NCBI gene (formerly Entrezgene);Acc:100496042]
ENSXETG00000034838		1128.09	1.22089	0.211571	5.77057	7.90037e-09	5.17345e-07	NF56	NF50	YES	NF56 vs NF50
ENSXETG00000021818	ifit5	255.054	1.20112	0.20538	5.8483	4.96635e-09	3.42751e-07	NF56	NF50	YES	NF56 vs NF50	interferon induced protein with tetratricopeptide repeats 5 [Source:Xenbase;Acc:XB-GENE-5842099]
ENSXETG00000037689		10.1597	1.19505	0.350457	3.40998	0.000649684	0.00934311	NF56	NF50	YES	NF56 vs NF50	PDZ and LIM domain 2 (mystique) [Source:NCBI gene (formerly Entrezgene);Acc:100488396]
ENSXETG00000002823	ryr1	155.072	1.17072	0.212218	5.51659	3.4564e-08	2.05328e-06	NF56	NF50	YES	NF56 vs NF50	ryanodine receptor 1 (skeletal) [Source:Xenbase;Acc:XB-GENE-1013509]
ENSXETG00000011877	cd74	752.074	1.16872	0.280083	4.17275	3.00943e-05	0.00076342	NF56	NF50	YES	NF56 vs NF50	CD74 molecule [Source:Xenbase;Acc:XB-GENE-922847]
ENSXETG00000035200		9.51678	1.15968	0.348088	3.33157	0.000863587	0.0117246	NF56	NF50	YES	NF56 vs NF50	testis-expressed protein 52 [Source:NCBI gene (formerly Entrezgene);Acc:101730721]
ENSXETG00000040091	hla-dra	21.1536	1.15468	0.340031	3.39582	0.000684236	0.00975036	NF56	NF50	YES	NF56 vs NF50
ENSXETG00000036111	wipi2	30.4709	1.14264	0.30103	3.79577	0.000147186	0.00287811	NF56	NF50	YES	NF56 vs NF50	retinitis pigmentosa 1 like 1 [Source:NCBI gene (formerly Entrezgene);Acc:101733935]
ENSXETG00000034043	id2	8.09535	1.12711	0.349108	3.22853	0.00124427	0.0158105	NF56	NF50	YES	NF56 vs NF50	HLA class II histocompatibility antigen, DM beta chain [Source:NCBI gene (formerly Entrezgene);Acc:100495183]
ENSXETG00000039972	gpbp1l1	334.027	1.12269	0.166239	6.75346	1.44358e-11	1.61302e-09	NF56	NF50	YES	NF56 vs NF50
ENSXETG00000003560	znfx1.2	91.6051	1.12127	0.251493	4.45844	8.25579e-06	0.000251587	NF56	NF50	YES	NF56 vs NF50	zinc finger, NFX1-type containing 1, gene 2 [Source:Xenbase;Acc:XB-GENE-5996127]
ENSXETG00000021534	fgf5	11.5253	1.11798	0.348729	3.20587	0.00134656	0.0168517	NF56	NF50	YES	NF56 vs NF50	fibroblast growth factor 5 [Source:Xenbase;Acc:XB-GENE-482346]
ENSXETG00000040077	SHISA2	137.818	1.11291	0.259156	4.29437	1.75194e-05	0.000485541	NF56	NF50	YES	NF56 vs NF50	shisa family member 2 [Source:NCBI gene (formerly Entrezgene);Acc:100497602]
ENSXETG00000026873	trpm8	188.273	1.06194	0.223729	4.74653	2.06938e-06	7.81095e-05	NF56	NF50	YES	NF56 vs NF50	transient receptor potential cation channel, subfamily M, member 8 [Source:NCBI gene (formerly Entrezgene);Acc:100302008]
ENSXETG00000038671		349.047	1.05336	0.200147	5.26294	1.41773e-07	7.31143e-06	NF56	NF50	YES	NF56 vs NF50
ENSXETG00000032089	spef1	81.691	1.04706	0.233719	4.48	7.46433e-06	0.000230461	NF56	NF50	YES	NF56 vs NF50	sperm flagellar 1 [Source:NCBI gene (formerly Entrezgene);Acc:100492226]
ENSXETG00000030600	pga4	65.5577	1.04324	0.296886	3.51394	0.000441514	0.00688381	NF56	NF50	YES	NF56 vs NF50
ENSXETG00000037474	cfap221	52.8025	1.02719	0.286896	3.58036	0.000343117	0.00564999	NF56	NF50	YES	NF56 vs NF50
ENSXETG00000000993	slc45a3	131.304	1.02401	0.206868	4.95005	7.41934e-07	3.11812e-05	NF56	NF50	YES	NF56 vs NF50	solute carrier family 45 member 3 [Source:Xenbase;Acc:XB-GENE-492251]
ENSXETG00000000128		9.46554	1.01499	0.347915	2.91736	0.00353007	0.0356016	NF56	NF50	YES	NF56 vs NF50
ENSXETG00000016698	crym	127.382	1.00874	0.189062	5.33551	9.52765e-08	5.11984e-06	NF56	NF50	YES	NF56 vs NF50	crystallin mu [Source:Xenbase;Acc:XB-GENE-970817]
ENSXETG00000007038	mef2c	303.79	1.0002	0.279691	3.5761	0.000348761	0.00572953	NF56	NF50	YES	NF56 vs NF50	MADS box transcription enhancer factor 2, polypeptide C (myocyte enhancer factor 2C) [Source:Xenbase;Acc:XB-GENE-486958]
ENSXETG00000022372	mmp11	37.5235	0.992418	0.297268	3.33846	0.000842444	0.0114698	NF56	NF50	YES	NF56 vs NF50	matrix metallopeptidase 11 [Source:Xenbase;Acc:XB-GENE-479265]
ENSXETG00000003392	higd1b	279.419	0.983698	0.173497	5.66981	1.42957e-08	9.02551e-07	NF56	NF50	YES	NF56 vs NF50	HIG1 hypoxia inducible domain family member 1B [Source:Xenbase;Acc:XB-GENE-977604]
ENSXETG00000009056	ppfibp2	184.343	0.982516	0.160762	6.11162	9.86246e-10	7.80076e-08	NF56	NF50	YES	NF56 vs NF50	PTPRF interacting protein, binding protein 2 (liprin beta 2) [Source:Xenbase;Acc:XB-GENE-1013068]
ENSXETG00000038365	dhrs3	157.105	0.966236	0.298567	3.23625	0.00121113	0.0154732	NF56	NF50	YES	NF56 vs NF50
ENSXETG00000036686	clic5	7.18597	0.961294	0.337753	2.84615	0.00442518	0.0422387	NF56	NF50	YES	NF56 vs NF50
ENSXETG00000015995	lgals1.1	40.9852	0.956731	0.2866	3.33821	0.000843186	0.0114698	NF56	NF50	YES	NF56 vs NF50	lectin, galactoside-binding, soluble, 1, gene 1 [Source:Xenbase;Acc:XB-GENE-971978]
ENSXETG00000013176	ifih1	97.6807	0.952641	0.302434	3.14992	0.00163318	0.0196013	NF56	NF50	YES	NF56 vs NF50	interferon induced, with helicase C domain 1 [Source:Xenbase;Acc:XB-GENE-1011111]
ENSXETG00000032972		49.9611	0.951259	0.250308	3.80035	0.00014449	0.00284116	NF56	NF50	YES	NF56 vs NF50
ENSXETG00000015673	arl11	33.1557	0.942053	0.263381	3.57677	0.000347864	0.00572147	NF56	NF50	YES	NF56 vs NF50	ADP ribosylation factor like GTPase 11 [Source:Xenbase;Acc:XB-GENE-1012125]
ENSXETG00000002721	slc30a10	26.2637	0.941112	0.297698	3.1613	0.00157066	0.0190797	NF56	NF50	YES	NF56 vs NF50	solute carrier family 30 member 10 [Source:Xenbase;Acc:XB-GENE-1003783]
ENSXETG00000003062	kiaa0930	147.392	0.936418	0.298162	3.14064	0.00168581	0.0200461	NF56	NF50	YES	NF56 vs NF50	KIAA0930 [Source:Xenbase;Acc:XB-GENE-979872]
ENSXETG00000017979	avp	1997.69	0.930924	0.239235	3.89125	9.97307e-05	0.00209256	NF56	NF50	YES	NF56 vs NF50	arginine vasopressin [Source:Xenbase;Acc:XB-GENE-478869]
ENSXETG00000021305	nbeal2	305.114	0.930589	0.24059	3.86795	0.000109756	0.00226245	NF56	NF50	YES	NF56 vs NF50	neurobeachin like 2 [Source:Xenbase;Acc:XB-GENE-6038810]
ENSXETG00000022024	ano10	60.4398	0.930292	0.30697	3.03056	0.00244101	0.0268073	NF56	NF50	YES	NF56 vs NF50	anoctamin 10 [Source:Xenbase;Acc:XB-GENE-955754]
ENSXETG00000009592	plpp4	29.9866	0.927547	0.286428	3.23833	0.00120233	0.0153748	NF56	NF50	YES	NF56 vs NF50	phospholipid phosphatase 4 [Source:Xenbase;Acc:XB-GENE-6051164]
ENSXETG00000011757	phf21a	982.168	0.91821	0.182883	5.02076	5.14678e-07	2.27152e-05	NF56	NF50	YES	NF56 vs NF50	BRAF35-HDAC Complex Protein BHC80
ENSXETG00000019261	sobp	2354.25	0.915421	0.179701	5.09414	3.50325e-07	1.62244e-05	NF56	NF50	YES	NF56 vs NF50	sine oculis binding protein homolog [Source:NCBI gene (formerly Entrezgene);Acc:100125342]
ENSXETG00000005594	nacc1	1924.04	0.913244	0.0859332	10.6274	2.22301e-26	2.84525e-23	NF56	NF50	YES	NF56 vs NF50	nucleus accumbens associated 1, BEN and BTB (POZ) domain containing [Source:Xenbase;Acc:XB-GENE-979467]
ENSXETG00000020339	ldb2	378.952	0.910147	0.27007	3.37004	0.000751586	0.0104477	NF56	NF50	YES	NF56 vs NF50	LIM domain binding 2 [Source:Xenbase;Acc:XB-GENE-490279]
ENSXETG00000037563	dbndd1	208.109	0.90529	0.221335	4.09013	4.31132e-05	0.00102706	NF56	NF50	YES	NF56 vs NF50	dysbindin (dystrobrevin binding protein 1) domain containing 1 [Source:NCBI gene (formerly Entrezgene);Acc:100486728]
ENSXETG00000027626	acta1	97.0913	0.903036	0.223018	4.04916	5.14007e-05	0.00119272	NF56	NF50	YES	NF56 vs NF50	cell surface hyaluronidase [Source:NCBI gene (formerly Entrezgene);Acc:100491930]
ENSXETG00000038324	inka1	458.068	0.897758	0.251553	3.56886	0.000358533	0.0058832	NF56	NF50	YES	NF56 vs NF50	SERTA domain containing 4 [Source:NCBI gene (formerly Entrezgene);Acc:100494600]
ENSXETG00000039748		66.6307	0.896502	0.231189	3.8778	0.000105406	0.00218881	NF56	NF50	YES	NF56 vs NF50	acyl-coenzyme A amino acid N-acyltransferase 2 [Source:NCBI gene (formerly Entrezgene);Acc:100496940]
ENSXETG00000034914	elovl3	72.5871	0.894876	0.235738	3.79606	0.000147012	0.00287811	NF56	NF50	YES	NF56 vs NF50
ENSXETG00000035680	kctd4	800.357	0.890042	0.191349	4.6514	3.29692e-06	0.00011719	NF56	NF50	YES	NF56 vs NF50	potassium channel tetramerization domain containing 4 [Source:NCBI gene (formerly Entrezgene);Acc:100158517]
ENSXETG00000015884	cmtr2	38.4355	0.882477	0.31185	2.82981	0.00465758	0.0436578	NF56	NF50	YES	NF56 vs NF50	cap methyltransferase 2 [Source:Xenbase;Acc:XB-GENE-6035233]
ENSXETG00000004291	acss2.2	167.627	0.876459	0.260951	3.35871	0.000783083	0.0107899	NF56	NF50	YES	NF56 vs NF50	acyl-CoA synthetase short-chain family member 2, gene 2 [Source:Xenbase;Acc:XB-GENE-5916994]
ENSXETG00000030789	susd3	93.2061	0.869267	0.229164	3.79321	0.000148712	0.00288788	NF56	NF50	YES	NF56 vs NF50	sushi domain containing 3 [Source:NCBI gene (formerly Entrezgene);Acc:100135189]
ENSXETG00000014363	vash2	145.22	0.868275	0.263199	3.29893	0.000970528	0.0129272	NF56	NF50	YES	NF56 vs NF50	vasohibin 2 [Source:Xenbase;Acc:XB-GENE-985620]
ENSXETG00000040218	arhgap30	186.007	0.861368	0.29554	2.91456	0.00356193	0.0358203	NF56	NF50	YES	NF56 vs NF50	engrailed homeobox 2 [Source:NCBI gene (formerly Entrezgene);Acc:100498251]
ENSXETG00000009422	b4galnt3	670.878	0.860638	0.163156	5.27493	1.3281e-07	6.92532e-06	NF56	NF50	YES	NF56 vs NF50	beta-1,4-N-acetyl-galactosaminyl transferase 3 [Source:Xenbase;Acc:XB-GENE-6051199]
ENSXETG00000004299	nckap1l	32.0341	0.857903	0.29197	2.93832	0.00329995	0.0338876	NF56	NF50	YES	NF56 vs NF50	NCK-associated protein 1-like [Source:Xenbase;Acc:XB-GENE-953118]
ENSXETG00000040719		377.641	0.854662	0.217201	3.9349	8.32328e-05	0.00180839	NF56	NF50	YES	NF56 vs NF50	apolipoprotein C-I [Source:NCBI gene (formerly Entrezgene);Acc:100489130]
ENSXETG00000002572	upf3a	318.421	0.854114	0.232831	3.66838	0.000244091	0.00432816	NF56	NF50	YES	NF56 vs NF50	UPF3A, regulator of nonsense mediated mRNA decay [Source:Xenbase;Acc:XB-GENE-1005810]
ENSXETG00000022545	ppp1r14c	1153.09	0.849079	0.128908	6.58669	4.49747e-11	4.72536e-09	NF56	NF50	YES	NF56 vs NF50	protein phosphatase 1 regulatory inhibitor subunit 14C [Source:Xenbase;Acc:XB-GENE-487684]
ENSXETG00000040382	gata5	249.2	0.844797	0.228244	3.70129	0.000214508	0.00389319	NF56	NF50	YES	NF56 vs NF50	calbindin 2 [Source:HGNC Symbol;Acc:HGNC:1435]
ENSXETG00000017402	jph3	250.019	0.843686	0.289043	2.91889	0.00351281	0.0355038	NF56	NF50	YES	NF56 vs NF50	junctophilin 3 [Source:Xenbase;Acc:XB-GENE-987974]
ENSXETG00000040558	xkr4	676.903	0.843671	0.22087	3.81975	0.000133584	0.00266352	NF56	NF50	YES	NF56 vs NF50	XK related 4 [Source:NCBI gene (formerly Entrezgene);Acc:613062]
ENSXETG00000038030		447.852	0.839459	0.160304	5.23667	1.63501e-07	8.28033e-06	NF56	NF50	YES	NF56 vs NF50
ENSXETG00000016463	eml2	560.76	0.835227	0.19147	4.36218	1.28772e-05	0.000371512	NF56	NF50	YES	NF56 vs NF50	echinoderm microtubule associated protein like 2 [Source:Xenbase;Acc:XB-GENE-977931]
ENSXETG00000032745	kcnc2	395.387	0.829287	0.293964	2.82105	0.00478669	0.0446008	NF56	NF50	YES	NF56 vs NF50	potassium channel, voltage gated Shaw related subfamily C, member 2 [Source:NCBI gene (formerly Entrezgene);Acc:100489216]
ENSXETG00000039822		52.8417	0.829238	0.288053	2.87877	0.00399234	0.0391151	NF56	NF50	YES	NF56 vs NF50
ENSXETG00000002132	lingo4	27.0726	0.828249	0.289757	2.85842	0.00425753	0.0410279	NF56	NF50	YES	NF56 vs NF50	leucine rich repeat and Ig domain containing 4 [Source:Xenbase;Acc:XB-GENE-6464195]
ENSXETG00000037939	hsp70	38.2322	0.821803	0.290068	2.83314	0.00460931	0.0434725	NF56	NF50	YES	NF56 vs NF50	heat shock 70kDa protein [Source:NCBI gene (formerly Entrezgene);Acc:100037899]
ENSXETG00000021987	hoxb6	7.17543	0.819428	0.290666	2.81914	0.00481526	0.0447485	NF56	NF50	YES	NF56 vs NF50	homeobox B6 [Source:Xenbase;Acc:XB-GENE-1006005]
ENSXETG00000003943	lrsam1	455.638	0.81494	0.214815	3.79368	0.000148432	0.00288788	NF56	NF50	YES	NF56 vs NF50	leucine rich repeat and sterile alpha motif containing 1 [Source:Xenbase;Acc:XB-GENE-994894]
ENSXETG00000011263	pmepa1	146.82	0.806239	0.215047	3.74913	0.00017745	0.00336247	NF56	NF50	YES	NF56 vs NF50	prostate transmembrane protein, androgen induced 1 [Source:Xenbase;Acc:XB-GENE-1013948]
ENSXETG00000017117	vstm5	161.719	0.805693	0.206729	3.89734	9.72538e-05	0.00204976	NF56	NF50	YES	NF56 vs NF50	V-set and transmembrane domain containing 5 [Source:Xenbase;Acc:XB-GENE-940096]
ENSXETG00000039413		64.884	0.803029	0.269044	2.98475	0.00283806	0.029974	NF56	NF50	YES	NF56 vs NF50
ENSXETG00000017864	snx31	34.4183	0.802896	0.28774	2.79035	0.00526511	0.0478242	NF56	NF50	YES	NF56 vs NF50	sorting nexin 31 [Source:Xenbase;Acc:XB-GENE-5933724]
ENSXETG00000021633	adap1	1086.79	0.801285	0.123219	6.50296	7.87545e-11	7.64679e-09	NF56	NF50	YES	NF56 vs NF50	ArfGAP with dual PH domains 1 [Source:Xenbase;Acc:XB-GENE-5947997]
ENSXETG00000032066	kif5b	63.4334	0.796539	0.283217	2.81247	0.00491627	0.0452689	NF56	NF50	YES	NF56 vs NF50	Scm like with four mbt domains 1 [Source:NCBI gene (formerly Entrezgene);Acc:100145310]
ENSXETG00000020305	ppp1r9a	380.99	0.796354	0.278947	2.85485	0.00430566	0.0414067	NF56	NF50	YES	NF56 vs NF50	protein phosphatase 1 regulatory subunit 9A [Source:Xenbase;Acc:XB-GENE-493280]
ENSXETG00000014005	kcnh8	182.989	0.791912	0.251223	3.15222	0.00162033	0.0194813	NF56	NF50	YES	NF56 vs NF50	potassium channel, voltage gated eag related subfamily H, member 8 [Source:Xenbase;Acc:XB-GENE-981673]
ENSXETG00000039700	prr35	77.9704	0.789534	0.184837	4.27151	1.94158e-05	0.000529757	NF56	NF50	YES	NF56 vs NF50	proline rich 35 [Source:NCBI gene (formerly Entrezgene);Acc:101734129]
ENSXETG00000001379	pdgfa	214.845	0.789104	0.241719	3.26456	0.00109635	0.0142526	NF56	NF50	YES	NF56 vs NF50	platelet derived growth factor subunit A [Source:Xenbase;Acc:XB-GENE-484495]
ENSXETG00000020140	cdcp1	47.7805	0.789055	0.272683	2.89367	0.00380772	0.0376732	NF56	NF50	YES	NF56 vs NF50	CUB domain containing protein 1 [Source:Xenbase;Acc:XB-GENE-968387]
ENSXETG00000020277	dync1i1	1340.3	0.778051	0.152274	5.10954	3.22937e-07	1.51554e-05	NF56	NF50	YES	NF56 vs NF50	dynein cytoplasmic 1 intermediate chain 1 [Source:Xenbase;Acc:XB-GENE-490874]
ENSXETG00000010002	XB987369	279.09	0.778028	0.258193	3.01336	0.00258372	0.0279601	NF56	NF50	YES	NF56 vs NF50	provisional ortholog of serine protease 12 [Source:Xenbase;Acc:XB-GENE-987370]
ENSXETG00000013401	unc5d	528.899	0.77801	0.273423	2.84544	0.004435	0.0423038	NF56	NF50	YES	NF56 vs NF50	unc-5 netrin receptor D [Source:Xenbase;Acc:XB-GENE-922923]
ENSXETG00000026489	cadm2	268.922	0.777843	0.280182	2.77621	0.00549971	0.0494677	NF56	NF50	YES	NF56 vs NF50	cell adhesion molecule 2 [Source:Xenbase;Acc:XB-GENE-998536]
ENSXETG00000005660	fam110b	181.432	0.777646	0.278543	2.79183	0.00524101	0.0476668	NF56	NF50	YES	NF56 vs NF50	family with sequence similarity 110 member B [Source:Xenbase;Acc:XB-GENE-961184]
ENSXETG00000001210	aacs	672.702	0.777097	0.276111	2.81444	0.00488624	0.0450896	NF56	NF50	YES	NF56 vs NF50	acetoacetyl-CoA synthetase [Source:Xenbase;Acc:XB-GENE-490085]
ENSXETG00000040437	ubxn1	1312.72	0.776106	0.205646	3.774	0.000160653	0.00308548	NF56	NF50	YES	NF56 vs NF50
ENSXETG00000039355	C3orf18	302.581	0.775772	0.239032	3.24547	0.00117256	0.0151177	NF56	NF50	YES	NF56 vs NF50	chromosome 4 C3orf18 homolog [Source:NCBI gene (formerly Entrezgene);Acc:101732317]
ENSXETG00000005871	fam149a	176.489	0.771322	0.253472	3.04303	0.00234208	0.0259027	NF56	NF50	YES	NF56 vs NF50	family with sequence similarity 149 member A [Source:Xenbase;Acc:XB-GENE-6050471]
ENSXETG00000006040	hras	460.517	0.770901	0.265843	2.89984	0.00373354	0.0369652	NF56	NF50	YES	NF56 vs NF50	Harvey rat sarcoma viral oncogene homolog [Source:Xenbase;Acc:XB-GENE-479381]
ENSXETG00000037255		77.4354	0.766687	0.24401	3.14203	0.00167779	0.0200013	NF56	NF50	YES	NF56 vs NF50	CLN8, transmembrane ER and ERGIC protein [Source:NCBI gene (formerly Entrezgene);Acc:100489515]
ENSXETG00000033834	psmb6	43.2528	0.764669	0.261747	2.9214	0.00348457	0.0352944	NF56	NF50	YES	NF56 vs NF50	zinc-alpha-2-glycoprotein-like [Source:NCBI gene (formerly Entrezgene);Acc:100496488]
ENSXETG00000003278	efna2	432.068	0.764155	0.25577	2.98766	0.0028112	0.0298033	NF56	NF50	YES	NF56 vs NF50	ephrin A2 [Source:Xenbase;Acc:XB-GENE-488616]
ENSXETG00000023482	bhlhe41	126.611	0.760579	0.221919	3.42729	0.000609648	0.00886698	NF56	NF50	YES	NF56 vs NF50	basic helix-loop-helix family member e41 [Source:Xenbase;Acc:XB-GENE-994875]
ENSXETG00000036377		29.598	0.760237	0.254991	2.98143	0.00286906	0.0302062	NF56	NF50	YES	NF56 vs NF50
ENSXETG00000022308	dao	205.937	0.757567	0.20797	3.64268	0.000269819	0.00470002	NF56	NF50	YES	NF56 vs NF50	D-amino-acid oxidase [Source:Xenbase;Acc:XB-GENE-976198]
ENSXETG00000037713		191.807	0.757203	0.231633	3.26897	0.00107938	0.0140839	NF56	NF50	YES	NF56 vs NF50
ENSXETG00000033631	fxyd6	4635.15	0.752083	0.144969	5.18788	2.12696e-07	1.0434e-05	NF56	NF50	YES	NF56 vs NF50	FXYD domain containing ion transport regulator 6 [Source:NCBI gene (formerly Entrezgene);Acc:100125148]
ENSXETG00000019515	pik3r5	59.9419	0.75152	0.229409	3.2759	0.00105326	0.01382	NF56	NF50	YES	NF56 vs NF50	phosphoinositide-3-kinase regulatory subunit 5 [Source:Xenbase;Acc:XB-GENE-1015957]
ENSXETG00000038375	serf1a	161.945	0.746832	0.259552	2.87739	0.00400985	0.0392318	NF56	NF50	YES	NF56 vs NF50	small EDRK-rich factor 1 b [Source:NCBI gene (formerly Entrezgene);Acc:101734220]
ENSXETG00000039025	kl	517.582	0.746358	0.12881	5.79426	6.86246e-09	4.57899e-07	NF56	NF50	YES	NF56 vs NF50	membrane associated ring-CH-type finger 4 [Source:NCBI gene (formerly Entrezgene);Acc:100492913]
ENSXETG00000023299	capn1	338.55	0.739399	0.125131	5.90898	3.44235e-09	2.47828e-07	NF56	NF50	YES	NF56 vs NF50	calpain 1, (mu/I) large subunit [Source:Xenbase;Acc:XB-GENE-990196]
ENSXETG00000018735	tcf7l2	3035.55	0.737897	0.232596	3.17244	0.00151164	0.0184583	NF56	NF50	YES	NF56 vs NF50	transcription factor 7 like 2 [Source:Xenbase;Acc:XB-GENE-485975]
ENSXETG00000038849	a2ml1	75.162	0.735536	0.232001	3.1704	0.00152232	0.0185252	NF56	NF50	YES	NF56 vs NF50	transmembrane protein 229A [Source:HGNC Symbol;Acc:HGNC:37279]
ENSXETG00000019639	hk2	154.886	0.735205	0.226746	3.24242	0.00118521	0.0152389	NF56	NF50	YES	NF56 vs NF50	hexokinase 2 [Source:Xenbase;Acc:XB-GENE-5817381]
ENSXETG00000010355	spsb3	145.316	0.730435	0.259586	2.81384	0.00489528	0.0451347	NF56	NF50	YES	NF56 vs NF50	splA/ryanodine receptor domain and SOCS box containing 3 [Source:Xenbase;Acc:XB-GENE-971062]
ENSXETG00000015706	ntm	539.198	0.724967	0.21661	3.34688	0.000817253	0.0111818	NF56	NF50	YES	NF56 vs NF50	neurotrimin [Source:Xenbase;Acc:XB-GENE-6045425]
ENSXETG00000011542		41.0798	0.724576	0.251475	2.8813	0.00396034	0.0389097	NF56	NF50	YES	NF56 vs NF50	netrin-4 [Source:NCBI gene (formerly Entrezgene);Acc:100494394]
ENSXETG00000005653	mos	86.3208	0.723078	0.247019	2.92721	0.00342014	0.0348172	NF56	NF50	YES	NF56 vs NF50	MOS proto-oncogene, serine/threonine kinase [Source:Xenbase;Acc:XB-GENE-1011506]
ENSXETG00000039537	mob1a	2025.54	0.722915	0.142114	5.08687	3.64012e-07	1.6803e-05	NF56	NF50	YES	NF56 vs NF50	podocalyxin-like 2 [Source:NCBI gene (formerly Entrezgene);Acc:100490075]
ENSXETG00000017530	stmn4	2189.76	0.721576	0.116231	6.20814	5.36168e-10	4.49328e-08	NF56	NF50	YES	NF56 vs NF50	stathmin 4 [Source:Xenbase;Acc:XB-GENE-1009072]
ENSXETG00000024528	prkaa1	245.26	0.714696	0.151615	4.71388	2.43038e-06	8.95742e-05	NF56	NF50	YES	NF56 vs NF50	cilia and flagella associated protein 70 [Source:NCBI gene (formerly Entrezgene);Acc:100379775]
ENSXETG00000010526	art5	77.8604	0.714685	0.22636	3.15729	0.00159245	0.0192448	NF56	NF50	YES	NF56 vs NF50	ADP-ribosyltransferase 5 [Source:Xenbase;Acc:XB-GENE-5905274]
ENSXETG00000026362	XB5902317	269.609	0.712165	0.155275	4.58646	4.50817e-06	0.00015112	NF56	NF50	YES	NF56 vs NF50	provisional ortholog of carboxylesterase 1C [Source:Xenbase;Acc:XB-GENE-5902318]
ENSXETG00000003470	pttg1ip.2	402.99	0.712141	0.241836	2.94473	0.00323239	0.0333642	NF56	NF50	YES	NF56 vs NF50	PTTG1IP family member 2 [Source:Xenbase;Acc:XB-GENE-5751721]
ENSXETG00000030877		68.7282	0.711556	0.256333	2.7759	0.00550491	0.0494677	NF56	NF50	YES	NF56 vs NF50
ENSXETG00000001114	rai2	589.979	0.707473	0.171568	4.12357	3.73049e-05	0.00091657	NF56	NF50	YES	NF56 vs NF50	retinoic acid induced 2 [Source:Xenbase;Acc:XB-GENE-965588]
ENSXETG00000039938		137.867	0.703044	0.243167	2.8912	0.00383775	0.0378904	NF56	NF50	YES	NF56 vs NF50	circadian associated repressor of transcription [Source:NCBI gene (formerly Entrezgene);Acc:100489530]
ENSXETG00000039584	stmn2	13141.2	0.702415	0.180898	3.88292	0.000103208	0.00215908	NF56	NF50	YES	NF56 vs NF50	stathmin 2 [Source:NCBI gene (formerly Entrezgene);Acc:448716]
ENSXETG00000003293	gbx2.2	198.776	0.698833	0.153954	4.53922	5.6463e-06	0.000182745	NF56	NF50	YES	NF56 vs NF50	gastrulation brain homeobox 2, gene 2 [Source:Xenbase;Acc:XB-GENE-852624]
ENSXETG00000021830	stat2	536.891	0.697188	0.164158	4.24706	2.16597e-05	0.00058419	NF56	NF50	YES	NF56 vs NF50	signal transducer and activator of transcription 2 [Source:Xenbase;Acc:XB-GENE-985264]
ENSXETG00000036740	heatr4	56.5386	0.696966	0.24532	2.84105	0.00449648	0.0426467	NF56	NF50	YES	NF56 vs NF50	HEAT repeat containing 4 [Source:NCBI gene (formerly Entrezgene);Acc:100495576]
ENSXETG00000007925	plppr2	1046.79	0.695279	0.228238	3.04629	0.00231681	0.0258057	NF56	NF50	YES	NF56 vs NF50	phospholipid phosphatase related 2 [Source:Xenbase;Acc:XB-GENE-6031106]
ENSXETG00000020302	ankfn1l	837.384	0.690369	0.18261	3.78057	0.000156469	0.00302186	NF56	NF50	YES	NF56 vs NF50	ankyrin repeat and fibronectin type III domain containing 1 like [Source:Xenbase;Acc:XB-GENE-6035383]
ENSXETG00000009501	capns1	551.615	0.688251	0.149544	4.60234	4.1778e-06	0.000142076	NF56	NF50	YES	NF56 vs NF50	calpain, small subunit 1 [Source:Xenbase;Acc:XB-GENE-6039680]
ENSXETG00000031140		211.013	0.686353	0.179505	3.8236	0.00013152	0.00263209	NF56	NF50	YES	NF56 vs NF50	glutamine amidotransferase like class 1 domain containing 3A-like gene b1 [Source:NCBI gene (formerly Entrezgene);Acc:100491202]
ENSXETG00000000607	rasgef1a	339.647	0.685897	0.228502	3.00172	0.00268463	0.0288086	NF56	NF50	YES	NF56 vs NF50	RasGEF domain family member 1A [Source:Xenbase;Acc:XB-GENE-5739365]
ENSXETG00000027165	agbl5	686.801	0.680956	0.129872	5.2433	1.57731e-07	8.01694e-06	NF56	NF50	YES	NF56 vs NF50	ATP/GTP binding protein-like 5 [Source:Xenbase;Acc:XB-GENE-958770]
ENSXETG00000018016	sybu	3659.52	0.680824	0.178977	3.80397	0.000142395	0.0028157	NF56	NF50	YES	NF56 vs NF50	syntabulin [Source:Xenbase;Acc:XB-GENE-979776]
ENSXETG00000023097	pus1	104.747	0.68017	0.18509	3.67482	0.000238021	0.00423118	NF56	NF50	YES	NF56 vs NF50	serine/threonine-protein kinase MRCK alpha [Source:NCBI gene (formerly Entrezgene);Acc:100497498]
ENSXETG00000018674	irf6	128.288	0.679609	0.19764	3.43863	0.000584665	0.0086284	NF56	NF50	YES	NF56 vs NF50	interferon regulatory factor 6 [Source:Xenbase;Acc:XB-GENE-876410]
ENSXETG00000031055	pqlc2l	734.011	0.672006	0.240672	2.79221	0.00523496	0.0476425	NF56	NF50	YES	NF56 vs NF50	solute carrier family 66 member 1 like [Source:NCBI gene (formerly Entrezgene);Acc:100170445]
ENSXETG00000000574	KIAA2026	588.122	0.670173	0.214909	3.11841	0.00181831	0.0212802	NF56	NF50	YES	NF56 vs NF50	KIAA2026 [Source:NCBI gene (formerly Entrezgene);Acc:733730]
ENSXETG00000020486	celf4	1142.37	0.668849	0.240393	2.78231	0.0053973	0.0488045	NF56	NF50	YES	NF56 vs NF50	CUGBP, Elav-like family member 4 [Source:Xenbase;Acc:XB-GENE-5873699]
ENSXETG00000001227	dpysl5	2982.47	0.667223	0.18824	3.54452	0.000393323	0.00629313	NF56	NF50	YES	NF56 vs NF50	dihydropyrimidinase like 5 [Source:Xenbase;Acc:XB-GENE-6073088]
ENSXETG00000024887	cdkn1a	118.518	0.664245	0.202946	3.27302	0.00106404	0.0139355	NF56	NF50	YES	NF56 vs NF50	cyclin-dependent kinase inhibitor 1A [Source:Xenbase;Acc:XB-GENE-487802]
ENSXETG00000010034	prkcg	468.535	0.664119	0.239235	2.77601	0.00550301	0.0494677	NF56	NF50	YES	NF56 vs NF50	protein kinase C gamma [Source:Xenbase;Acc:XB-GENE-876551]
ENSXETG00000035986	shox	324.468	0.660909	0.207488	3.1853	0.00144606	0.0177809	NF56	NF50	YES	NF56 vs NF50	short stature homeobox [Source:NCBI gene (formerly Entrezgene);Acc:100486480]
ENSXETG00000004839	maob	101.741	0.655052	0.209748	3.12304	0.00178992	0.0209827	NF56	NF50	YES	NF56 vs NF50	monoamine oxidase B [Source:Xenbase;Acc:XB-GENE-949917]
ENSXETG00000004536	b3galt2l	134.027	0.652737	0.166975	3.90919	9.26077e-05	0.00196297	NF56	NF50	YES	NF56 vs NF50	Beta-1,3-galactosyltransferase 2 like [Source:Xenbase;Acc:XB-GENE-5795334]
ENSXETG00000011317	tnfrsf21	1165.4	0.651001	0.183844	3.54105	0.000398533	0.00634005	NF56	NF50	YES	NF56 vs NF50	tumor necrosis factor receptor superfamily member 21 [Source:Xenbase;Acc:XB-GENE-987803]
ENSXETG00000002376	ces3.4	90.7174	0.649522	0.226033	2.87357	0.0040586	0.0395714	NF56	NF50	YES	NF56 vs NF50	carboxylesterase 3, gene 4 [Source:Xenbase;Acc:XB-GENE-5765838]
ENSXETG00000033897	tcf20	185.108	0.648305	0.220763	2.93666	0.00331769	0.0339955	NF56	NF50	YES	NF56 vs NF50	LDL receptor related protein 3 [Source:NCBI gene (formerly Entrezgene);Acc:100494496]
ENSXETG00000012405	cdk15	721.406	0.6433	0.142787	4.50531	6.62773e-06	0.000208285	NF56	NF50	YES	NF56 vs NF50	cyclin-dependent kinase 15 [Source:Xenbase;Acc:XB-GENE-961241]
ENSXETG00000001078	adprh	78.2366	0.642738	0.209647	3.06581	0.00217083	0.0244701	NF56	NF50	YES	NF56 vs NF50	ADP-ribosylarginine hydrolase [Source:Xenbase;Acc:XB-GENE-5783598]
ENSXETG00000000790	dtd1	203.904	0.64208	0.150837	4.25678	2.07393e-05	0.000563684	NF56	NF50	YES	NF56 vs NF50	D-aminoacyl-tRNA deacylase 1 [Source:Xenbase;Acc:XB-GENE-958228]
ENSXETG00000034394	ren	363.87	0.641399	0.160766	3.98966	6.61691e-05	0.00148817	NF56	NF50	YES	NF56 vs NF50	tropoelastin 1 [Source:NCBI gene (formerly Entrezgene);Acc:779443]
ENSXETG00000019375	rev1	863.319	0.638057	0.0811223	7.86537	3.68016e-15	8.78186e-13	NF56	NF50	YES	NF56 vs NF50	REV1, DNA directed polymerase [Source:Xenbase;Acc:XB-GENE-968197]
ENSXETG00000018034	bphl	79.7535	0.629815	0.20421	3.08415	0.00204133	0.0232523	NF56	NF50	YES	NF56 vs NF50	biphenyl hydrolase-like (serine hydrolase) [Source:Xenbase;Acc:XB-GENE-988291]
ENSXETG00000008914	ctss	97.3503	0.62906	0.221241	2.84332	0.00446464	0.0424714	NF56	NF50	YES	NF56 vs NF50	cathepsin S [Source:Xenbase;Acc:XB-GENE-953011]
ENSXETG00000034504	egln3	124.698	0.628059	0.203978	3.07906	0.00207657	0.0235419	NF56	NF50	YES	NF56 vs NF50	egl-9 family hypoxia-inducible factor 3 [Source:NCBI gene (formerly Entrezgene);Acc:100145602]
ENSXETG00000036141	gpr45	743.337	0.627845	0.220915	2.84202	0.00448288	0.0425874	NF56	NF50	YES	NF56 vs NF50	methyltransferase like 21C [Source:HGNC Symbol;Acc:HGNC:33717]
ENSXETG00000013420	rasd2	1987.48	0.627839	0.115281	5.44616	5.14675e-08	2.90723e-06	NF56	NF50	YES	NF56 vs NF50	RASD family member 2 [Source:Xenbase;Acc:XB-GENE-494969]
ENSXETG00000015500	mllt3	502.762	0.625232	0.125563	4.97942	6.37745e-07	2.70446e-05	NF56	NF50	YES	NF56 vs NF50	myeloid/lymphoid or mixed-lineage leukemia; translocated to, 3 [Source:Xenbase;Acc:XB-GENE-6257679]
ENSXETG00000008971	ywhag	10457.8	0.617152	0.107692	5.73073	9.99986e-09	6.45817e-07	NF56	NF50	YES	NF56 vs NF50	tyrosine 3-monooxygenase/tryptophan 5-monooxygenase activation protein gamma [Source:Xenbase;Acc:XB-GENE-951350]
ENSXETG00000031940		122.222	0.614218	0.144499	4.25069	2.13115e-05	0.000575902	NF56	NF50	YES	NF56 vs NF50
ENSXETG00000037994	il1b	160.247	0.612882	0.163769	3.74236	0.000182303	0.00343473	NF56	NF50	YES	NF56 vs NF50	cAMP-dependent protein kinase inhibitor beta [Source:NCBI gene (formerly Entrezgene);Acc:101733718]
ENSXETG00000026343	gap43	12833.8	0.612619	0.132862	4.61094	4.00848e-06	0.000137647	NF56	NF50	YES	NF56 vs NF50	growth associated protein 43 [Source:Xenbase;Acc:XB-GENE-5899285]
ENSXETG00000027262	pkia	1913.27	0.612384	0.087841	6.9715	3.1357e-12	4.2152e-10	NF56	NF50	YES	NF56 vs NF50	protein kinase (cAMP-dependent, catalytic) inhibitor alpha [Source:Xenbase;Acc:XB-GENE-962961]
ENSXETG00000029971	dpf1	4590.93	0.610134	0.0628711	9.70452	2.88444e-22	2.25611e-19	NF56	NF50	YES	NF56 vs NF50	double PHD fingers 1 [Source:NCBI gene (formerly Entrezgene);Acc:100036731]
ENSXETG00000009957	lhx9	1473.49	0.608659	0.148513	4.09836	4.16093e-05	0.000996289	NF56	NF50	YES	NF56 vs NF50	LIM homeobox 9 [Source:Xenbase;Acc:XB-GENE-492044]
ENSXETG00000031936		377.379	0.60853	0.169408	3.5921	0.000328021	0.0054718	NF56	NF50	YES	NF56 vs NF50	guanylate cyclase 1, soluble, beta 2 (pseudogene) [Source:NCBI gene (formerly Entrezgene);Acc:100496697]
ENSXETG00000016183	otol1	155.394	0.604732	0.187953	3.21746	0.00129333	0.0162906	NF56	NF50	YES	NF56 vs NF50	otolin 1 [Source:Xenbase;Acc:XB-GENE-950285]
ENSXETG00000010449	kctd14	94.6341	0.60212	0.200332	3.00561	0.00265046	0.0285508	NF56	NF50	YES	NF56 vs NF50	potassium channel tetramerization domain containing 14 [Source:Xenbase;Acc:XB-GENE-5816880]
ENSXETG00000005221	git2	1059.95	0.601154	0.213702	2.81305	0.00490737	0.0452166	NF56	NF50	YES	NF56 vs NF50	vacuolar protein sorting 13 homolog C [Source:HGNC Symbol;Acc:HGNC:23594]
ENSXETG00000007699	pnck	2386.76	0.600313	0.133111	4.50986	6.48699e-06	0.000204465	NF56	NF50	YES	NF56 vs NF50	pregnancy up-regulated nonubiquitous CaM kinase [Source:Xenbase;Acc:XB-GENE-961042]
ENSXETG00000017651	hcn3	831.262	0.599586	0.149768	4.00344	6.2428e-05	0.00141534	NF56	NF50	YES	NF56 vs NF50	hyperpolarization activated cyclic nucleotide gated potassium channel 3 [Source:Xenbase;Acc:XB-GENE-6071710]
ENSXETG00000000335	cdkl2	340.517	0.599163	0.101039	5.93	3.0293e-09	2.20059e-07	NF56	NF50	YES	NF56 vs NF50	cyclin dependent kinase like 2 [Source:Xenbase;Acc:XB-GENE-5959638]
ENSXETG00000003825	nme5	142.09	0.599077	0.193635	3.09384	0.00197582	0.0225975	NF56	NF50	YES	NF56 vs NF50	NME/NM23 family member 5 [Source:Xenbase;Acc:XB-GENE-951087]
ENSXETG00000015996	ccdc32	150.875	0.596612	0.149929	3.97929	6.9122e-05	0.00154717	NF56	NF50	YES	NF56 vs NF50	coiled-coil domain containing 32 [Source:Xenbase;Acc:XB-GENE-969348]
ENSXETG00000003290	gbx2.1	640.32	0.595981	0.21053	2.83086	0.00464226	0.0436578	NF56	NF50	YES	NF56 vs NF50	gastrulation brain homeobox 2, gene 1 [Source:Xenbase;Acc:XB-GENE-855771]
ENSXETG00000009362	pfkfb4	628.116	0.593611	0.210859	2.8152	0.00487465	0.0450416	NF56	NF50	YES	NF56 vs NF50	6-phosphofructo-2-kinase/fructose-2,6-biphosphatase 4 [Source:Xenbase;Acc:XB-GENE-1001570]
ENSXETG00000036048		63.9363	0.592835	0.20258	2.92643	0.00342879	0.0348699	NF56	NF50	YES	NF56 vs NF50	oocyte zinc finger protein XlCOF6-like [Source:NCBI gene (formerly Entrezgene);Acc:101730779]
ENSXETG00000008622	lamb2	127.884	0.592002	0.197731	2.99398	0.00275363	0.0293261	NF56	NF50	YES	NF56 vs NF50	laminin subunit beta 2 [Source:Xenbase;Acc:XB-GENE-5935962]
ENSXETG00000038611	camk2n2	2563.64	0.591726	0.204649	2.89142	0.00383507	0.0378904	NF56	NF50	YES	NF56 vs NF50	calcium/calmodulin-dependent protein kinase II inhibitor 2 [Source:NCBI gene (formerly Entrezgene);Acc:780061]
ENSXETG00000017124	mab21l1	1658.15	0.591072	0.157629	3.74976	0.000177002	0.0033585	NF56	NF50	YES	NF56 vs NF50	mab-21-like 1 [Source:Xenbase;Acc:XB-GENE-1001177]
ENSXETG00000027754	rev3l	2245.37	0.590223	0.128129	4.60648	4.09534e-06	0.000140092	NF56	NF50	YES	NF56 vs NF50	REV3 like, DNA directed polymerase zeta catalytic subunit [Source:Xenbase;Acc:XB-GENE-1012630]
ENSXETG00000019690	cidea	996.843	0.58855	0.122875	4.78984	1.66916e-06	6.50971e-05	NF56	NF50	YES	NF56 vs NF50	cell death inducing DFFA like effector a [Source:Xenbase;Acc:XB-GENE-953574]
ENSXETG00000003240	mapt	10710.2	0.587507	0.129374	4.54114	5.59508e-06	0.000181505	NF56	NF50	YES	NF56 vs NF50	microtubule associated protein tau [Source:Xenbase;Acc:XB-GENE-986948]
ENSXETG00000022463	XB5962542	693.197	0.584953	0.10982	5.32645	1.0015e-07	5.34094e-06	NF56	NF50	YES	NF56 vs NF50	uncharacterized XB5962542 [Source:Xenbase;Acc:XB-GENE-5962543]
ENSXETG00000003149	greb1l	163.76	0.584397	0.157693	3.70592	0.000210625	0.0038362	NF56	NF50	YES	NF56 vs NF50	GREB1 like retinoic acid receptor coactivator [Source:Xenbase;Acc:XB-GENE-5965356]
ENSXETG00000017427	mvd	303.395	0.584335	0.20968	2.7868	0.00532318	0.0482271	NF56	NF50	YES	NF56 vs NF50	mevalonate diphosphate decarboxylase [Source:Xenbase;Acc:XB-GENE-975218]
ENSXETG00000007541	fbxl7	130.865	0.582784	0.162123	3.59471	0.000324754	0.00542759	NF56	NF50	YES	NF56 vs NF50	F-box and leucine-rich repeat protein 7 [Source:Xenbase;Acc:XB-GENE-964543]
ENSXETG00000039393	clip2	1248.02	0.58013	0.20059	2.89211	0.00382662	0.0378336	NF56	NF50	YES	NF56 vs NF50	CAP-Gly domain containing linker protein 2 [Source:NCBI gene (formerly Entrezgene);Acc:100487868]
ENSXETG00000035236	cipc	272.948	0.578381	0.18067	3.20131	0.00136803	0.0169995	NF56	NF50	YES	NF56 vs NF50	regulator of G-protein signaling 8 [Source:NCBI gene (formerly Entrezgene);Acc:100488999]
ENSXETG00000040073	sc5d	300.234	0.573548	0.166309	3.4487	0.000563292	0.00841073	NF56	NF50	YES	NF56 vs NF50	sterol-C5-desaturase [Source:NCBI gene (formerly Entrezgene);Acc:100490845]
ENSXETG00000024551	scel	210.592	0.570636	0.175218	3.25672	0.00112706	0.0145711	NF56	NF50	YES	NF56 vs NF50	sciellin [Source:Xenbase;Acc:XB-GENE-998743]
ENSXETG00000016434	tenm2	1956	0.568279	0.198968	2.85614	0.00428827	0.0412676	NF56	NF50	YES	NF56 vs NF50	teneurin transmembrane protein 2 [Source:NCBI gene (formerly Entrezgene);Acc:100486468]
ENSXETG00000007054	ncam2	1242.68	0.567954	0.184438	3.07937	0.00207436	0.0235419	NF56	NF50	YES	NF56 vs NF50	neural cell adhesion molecule 2 [Source:Xenbase;Acc:XB-GENE-1217730]
ENSXETG00000009943	ntng1	682.966	0.567039	0.194832	2.9104	0.00360972	0.0361526	NF56	NF50	YES	NF56 vs NF50	netrin G1 [Source:Xenbase;Acc:XB-GENE-981283]
ENSXETG00000033871	nab2	2555.23	0.564449	0.0860705	6.55798	5.45413e-11	5.5644e-09	NF56	NF50	YES	NF56 vs NF50	Rac family small GTPase 3 [Source:NCBI gene (formerly Entrezgene);Acc:100101726]
ENSXETG00000036667	rflna	399.248	0.562356	0.116539	4.82546	1.39679e-06	5.53953e-05	NF56	NF50	YES	NF56 vs NF50	refilin A [Source:NCBI gene (formerly Entrezgene);Acc:496417]
ENSXETG00000008779	fbn1	379.697	0.561174	0.138147	4.06215	4.86219e-05	0.00113901	NF56	NF50	YES	NF56 vs NF50	fibrillin 1 [Source:Xenbase;Acc:XB-GENE-954190]
ENSXETG00000008240	akap7	242.361	0.559215	0.146413	3.81944	0.000133753	0.00266352	NF56	NF50	YES	NF56 vs NF50	A-kinase anchoring protein 7 [Source:Xenbase;Acc:XB-GENE-962909]
ENSXETG00000012714	arhgef37	496.317	0.559083	0.175775	3.18067	0.00146935	0.0180358	NF56	NF50	YES	NF56 vs NF50	Rho guanine nucleotide exchange factor 37 [Source:Xenbase;Acc:XB-GENE-988765]
ENSXETG00000030188	dnah10	124.081	0.557786	0.179737	3.10335	0.00191346	0.0220457	NF56	NF50	YES	NF56 vs NF50	dynein axonemal heavy chain 10 [Source:NCBI gene (formerly Entrezgene);Acc:100492440]
ENSXETG00000014950	ccdc136	4011.11	0.557439	0.0665276	8.37906	5.33523e-17	1.9767e-14	NF56	NF50	YES	NF56 vs NF50	coiled-coil domain containing 136 [Source:Xenbase;Acc:XB-GENE-5992991]
ENSXETG00000032997	atf5.2	1479.58	0.556415	0.172297	3.22939	0.00124053	0.0157772	NF56	NF50	YES	NF56 vs NF50	transcription factor AP-2 delta [Source:NCBI gene (formerly Entrezgene);Acc:100492778]
ENSXETG00000040727	lrfn4	940.456	0.55309	0.180131	3.0705	0.00213702	0.0241276	NF56	NF50	YES	NF56 vs NF50	leucine rich repeat and fibronectin type III domain containing 4 [Source:NCBI gene (formerly Entrezgene);Acc:101734445]
ENSXETG00000006558	nans	1194.57	0.551301	0.140883	3.91319	9.10835e-05	0.00193711	NF56	NF50	YES	NF56 vs NF50	N-acetylneuraminate synthase [Source:Xenbase;Acc:XB-GENE-977732]
ENSXETG00000005118	phyhipl	2596.55	0.549519	0.135032	4.06953	4.71073e-05	0.00110907	NF56	NF50	YES	NF56 vs NF50	phytanoyl-CoA 2-hydroxylase interacting protein-like [Source:Xenbase;Acc:XB-GENE-954796]
ENSXETG00000032302	btnl8	129.268	0.545726	0.184653	2.95542	0.00312242	0.0323954	NF56	NF50	YES	NF56 vs NF50	butyrophilin like 8 [Source:NCBI gene (formerly Entrezgene);Acc:100127790]
ENSXETG00000002971	st6galnac5	1211.85	0.542999	0.125531	4.32562	1.52106e-05	0.000427445	NF56	NF50	YES	NF56 vs NF50	ST6 (alpha-N-acetyl-neuraminyl-2,3-beta-galactosyl-1,3)-N-acetylgalactosaminide alpha-2,6-sialyltransferase 5 [Source:Xenbase;Acc:XB-GENE-953591]
ENSXETG00000009697	cfap61	157.027	0.534115	0.189724	2.81523	0.00487423	0.0450416	NF56	NF50	YES	NF56 vs NF50	cilia and flagella associated protein 61 [Source:Xenbase;Acc:XB-GENE-5796298]
ENSXETG00000024194	lrrn1-like	586.046	0.532585	0.141211	3.77155	0.000162239	0.00310757	NF56	NF50	YES	NF56 vs NF50	leucine rich repeat neuronal 1-like [Source:NCBI gene (formerly Entrezgene);Acc:100127637]
ENSXETG00000032070	ankrd29	147.342	0.530123	0.152783	3.46977	0.000520895	0.0079283	NF56	NF50	YES	NF56 vs NF50	ankyrin repeat domain 29 [Source:NCBI gene (formerly Entrezgene);Acc:100496526]
ENSXETG00000015299	smarca2	1717	0.529407	0.129771	4.07956	4.51201e-05	0.00106764	NF56	NF50	YES	NF56 vs NF50	SWI/SNF related, matrix associated, actin dependent regulator of chromatin, subfamily a, member 2 [Source:Xenbase;Acc:XB-GENE-1013843]
ENSXETG00000006201	stard10	398.691	0.528526	0.158974	3.32461	0.000885407	0.0119747	NF56	NF50	YES	NF56 vs NF50	StAR related lipid transfer domain containing 10 [Source:Xenbase;Acc:XB-GENE-5824671]
ENSXETG00000034300	c1qb	107.348	0.527632	0.173437	3.04221	0.00234846	0.0259517	NF56	NF50	YES	NF56 vs NF50	provisional ortholog of ligand of numb-protein X 2 [Source:NCBI gene (formerly Entrezgene);Acc:100494793]
ENSXETG00000006574	dpp6	1174.5	0.527142	0.168668	3.12532	0.0017761	0.0208728	NF56	NF50	YES	NF56 vs NF50	dipeptidyl-peptidase 6 [Source:Xenbase;Acc:XB-GENE-999312]
ENSXETG00000011517	syn3	821.153	0.526843	0.160461	3.28331	0.00102596	0.0135502	NF56	NF50	YES	NF56 vs NF50	synapsin III [Source:NCBI gene (formerly Entrezgene);Acc:100170548]
ENSXETG00000013029	ehbp1	808.845	0.526252	0.17085	3.0802	0.00206861	0.0235061	NF56	NF50	YES	NF56 vs NF50	EH domain binding protein 1 [Source:Xenbase;Acc:XB-GENE-6045812]
ENSXETG00000009195	tnr	3339.27	0.525997	0.104529	5.03206	4.85232e-07	2.14829e-05	NF56	NF50	YES	NF56 vs NF50	tenascin R [Source:Xenbase;Acc:XB-GENE-948286]
ENSXETG00000012696	vat1l	5583.91	0.524833	0.0902523	5.81518	6.05696e-09	4.09981e-07	NF56	NF50	YES	NF56 vs NF50	vesicle amine transport 1-like [Source:Xenbase;Acc:XB-GENE-952539]
ENSXETG00000024127	st8sia2	2894.18	0.523794	0.0834334	6.27799	3.4297e-10	2.96238e-08	NF56	NF50	YES	NF56 vs NF50	ST8 alpha-N-acetyl-neuraminide alpha-2,8-sialyltransferase 2 [Source:Xenbase;Acc:XB-GENE-960442]
ENSXETG00000017772	mfge8	1183.35	0.52363	0.0963027	5.43733	5.40838e-08	3.03365e-06	NF56	NF50	YES	NF56 vs NF50	milk fat globule-EGF factor 8 protein [Source:Xenbase;Acc:XB-GENE-853465]
ENSXETG00000038522	XB5994047	141.556	0.52265	0.163155	3.20339	0.00135818	0.0169219	NF56	NF50	YES	NF56 vs NF50	uncharacterized XB5994047 [Source:NCBI gene (formerly Entrezgene);Acc:100216027]
ENSXETG00000012549	sh3bp5	3365.5	0.522492	0.0831708	6.28216	3.33905e-10	2.91991e-08	NF56	NF50	YES	NF56 vs NF50	SH3-domain binding protein 5 [Source:Xenbase;Acc:XB-GENE-959548]
ENSXETG00000032598	pcbp2	2054.28	0.521192	0.181462	2.87218	0.00407652	0.0397185	NF56	NF50	YES	NF56 vs NF50	microtubule associated protein 1B [Source:NCBI gene (formerly Entrezgene);Acc:779460]
ENSXETG00000000593	pcolce2	537.929	0.520134	0.163383	3.18353	0.00145491	0.017874	NF56	NF50	YES	NF56 vs NF50	procollagen C-endopeptidase enhancer 2 [Source:Xenbase;Acc:XB-GENE-1015978]
ENSXETG00000014900	vat1	677.78	0.519899	0.123595	4.20647	2.59385e-05	0.000674165	NF56	NF50	YES	NF56 vs NF50	vesicle amine transport 1 [Source:Xenbase;Acc:XB-GENE-941589]
ENSXETG00000005518	mtus2	1493.11	0.519188	0.115113	4.51024	6.47549e-06	0.000204465	NF56	NF50	YES	NF56 vs NF50	microtubule associated scaffold protein 2 [Source:Xenbase;Acc:XB-GENE-6048929]
ENSXETG00000034180	cluap1	4149.07	0.514168	0.116611	4.40925	1.03731e-05	0.000306278	NF56	NF50	YES	NF56 vs NF50	mitochondrial ribosomal protein S27 [Source:NCBI gene (formerly Entrezgene);Acc:100488888]
ENSXETG00000030655	prelp	836.158	0.512315	0.102822	4.98253	6.27572e-07	2.66936e-05	NF56	NF50	YES	NF56 vs NF50	proline/arginine-rich end leucine-rich repeat protein [Source:NCBI gene (formerly Entrezgene);Acc:100124759]
ENSXETG00000002609	svep1	612.266	0.511419	0.11201	4.56583	4.97523e-06	0.00016366	NF56	NF50	YES	NF56 vs NF50	sushi, von Willebrand factor type A, EGF and pentraxin domain containing 1 [Source:Xenbase;Acc:XB-GENE-5996067]
ENSXETG00000017729	ralyl	3243.31	0.509515	0.124504	4.09236	4.27005e-05	0.0010204	NF56	NF50	YES	NF56 vs NF50	RALY RNA binding protein like [Source:Xenbase;Acc:XB-GENE-5767075]
ENSXETG00000022517	rerg	266.537	0.50942	0.147398	3.45609	0.00054808	0.00827055	NF56	NF50	YES	NF56 vs NF50	RAS like estrogen regulated growth inhibitor [Source:Xenbase;Acc:XB-GENE-489597]
ENSXETG00000034155	fam160a2	108.2	0.509005	0.163288	3.11722	0.00182562	0.0213302	NF56	NF50	YES	NF56 vs NF50	BRF2, RNA polymerase III transcription initiation factor 50 kDa subunit [Source:NCBI gene (formerly Entrezgene);Acc:100125194]
ENSXETG00000036749	rcan1	697.493	0.5042	0.108312	4.65508	3.23863e-06	0.000115727	NF56	NF50	YES	NF56 vs NF50	regulator of calcineurin 1 [Source:NCBI gene (formerly Entrezgene);Acc:448016]
ENSXETG00000011885	slc6a7	514.16	0.503741	0.147359	3.41846	0.000629756	0.00910301	NF56	NF50	YES	NF56 vs NF50	solute carrier family 6 member 7 [Source:Xenbase;Acc:XB-GENE-479449]
ENSXETG00000001339	frzb	237.476	0.502977	0.181506	2.77112	0.00558631	0.0499998	NF56	NF50	YES	NF56 vs NF50	frizzled related protein [Source:Xenbase;Acc:XB-GENE-481353]
ENSXETG00000020232	abca3	1164.76	0.502572	0.171516	2.93018	0.0033877	0.0345619	NF56	NF50	YES	NF56 vs NF50	ATP binding cassette subfamily A member 3 [Source:Xenbase;Acc:XB-GENE-1010698]
ENSXETG00000019286	dnajb2	572.588	0.501624	0.143513	3.49533	0.000473476	0.00730928	NF56	NF50	YES	NF56 vs NF50	DnaJ heat shock protein family (Hsp40) member B2 [Source:Xenbase;Acc:XB-GENE-951530]
ENSXETG00000037476	bcl9l	891.072	0.501452	0.129289	3.87853	0.00010509	0.00218546	NF56	NF50	YES	NF56 vs NF50	B cell CLL/lymphoma 9 like [Source:NCBI gene (formerly Entrezgene);Acc:100495254]
ENSXETG00000037531	apoo	174.625	0.500175	0.166795	2.99873	0.00271106	0.029048	NF56	NF50	YES	NF56 vs NF50
ENSXETG00000041068	tek	158.273	0.500065	0.15434	3.24002	0.0011952	0.0153253	NF56	NF50	YES	NF56 vs NF50	zinc finger protein 329 [Source:NCBI gene (formerly Entrezgene);Acc:100170545]
ENSXETG00000003339	iqgap2	1876.72	0.499973	0.0810835	6.16614	6.99755e-10	5.79521e-08	NF56	NF50	YES	NF56 vs NF50	IQ motif containing GTPase activating protein 2 [Source:Xenbase;Acc:XB-GENE-5752023]
ENSXETG00000034871	ccdc9b	968.375	0.499787	0.10812	4.62253	3.7909e-06	0.000131458	NF56	NF50	YES	NF56 vs NF50	coiled-coil domain containing 9B [Source:NCBI gene (formerly Entrezgene);Acc:100497448]
ENSXETG00000012139	arhgdig	4274.69	0.497806	0.105622	4.71311	2.43966e-06	8.96813e-05	NF56	NF50	YES	NF56 vs NF50	Rho GDP dissociation inhibitor (GDI) gamma [Source:Xenbase;Acc:XB-GENE-5955954]
ENSXETG00000016448	itpr2	206.301	0.497497	0.162542	3.06072	0.00220805	0.0248299	NF56	NF50	YES	NF56 vs NF50	inositol 1,4,5-trisphosphate receptor, type 2 [Source:Xenbase;Acc:XB-GENE-877157]
ENSXETG00000000694	zdhhc2	2015.01	0.495577	0.118933	4.16687	3.08813e-05	0.000780572	NF56	NF50	YES	NF56 vs NF50	zinc finger DHHC-type containing 2 [Source:Xenbase;Acc:XB-GENE-947256]
ENSXETG00000016983	rtn1	23938.5	0.493313	0.109783	4.49354	7.00498e-06	0.000218193	NF56	NF50	YES	NF56 vs NF50	reticulon 1 [Source:Xenbase;Acc:XB-GENE-1011333]
ENSXETG00000001048	trpm6	496.118	0.488283	0.116683	4.1847	2.85545e-05	0.00073361	NF56	NF50	YES	NF56 vs NF50	transient receptor potential cation channel, subfamily M, member 6 [Source:Xenbase;Acc:XB-GENE-958179]
ENSXETG00000017315	adcy9	1378.89	0.485329	0.142433	3.40741	0.000655832	0.0094123	NF56	NF50	YES	NF56 vs NF50	adenylate cyclase 9 [Source:Xenbase;Acc:XB-GENE-999257]
ENSXETG00000040475	tie1	1242.64	0.484614	0.140792	3.44206	0.000577296	0.00855553	NF56	NF50	YES	NF56 vs NF50	growth arrest specific 7 [Source:NCBI gene (formerly Entrezgene);Acc:100145655]
ENSXETG00000008141	scnm1	138.042	0.484477	0.158619	3.05434	0.00225558	0.0252435	NF56	NF50	YES	NF56 vs NF50	sodium channel modifier 1 [Source:Xenbase;Acc:XB-GENE-921392]
ENSXETG00000041322		704.681	0.479651	0.106693	4.49561	6.93696e-06	0.000217034	NF56	NF50	YES	NF56 vs NF50	serine/threonine-protein phosphatase 6 regulatory ankyrin repeat subunit B [Source:NCBI gene (formerly Entrezgene);Acc:100498424]
ENSXETG00000035575	gatad2a	428.248	0.476601	0.155807	3.05891	0.00222144	0.0249407	NF56	NF50	YES	NF56 vs NF50	neuregulin 1 [Source:NCBI gene (formerly Entrezgene);Acc:100496613]
ENSXETG00000000135	crip2	6093.79	0.476355	0.0820618	5.80483	6.44297e-09	4.34022e-07	NF56	NF50	YES	NF56 vs NF50	cysteine-rich protein 2 [Source:Xenbase;Acc:XB-GENE-953187]
ENSXETG00000015963	rab26	1577.5	0.471812	0.158892	2.96939	0.00298395	0.0312815	NF56	NF50	YES	NF56 vs NF50	RAB26, member RAS oncogene family [Source:Xenbase;Acc:XB-GENE-489728]
ENSXETG00000015061	map6	13118.1	0.471396	0.0681071	6.92139	4.47232e-12	5.77668e-10	NF56	NF50	YES	NF56 vs NF50	microtubule associated protein 6 [Source:Xenbase;Acc:XB-GENE-995345]
ENSXETG00000027588	serpinb6	301.354	0.471365	0.120794	3.90221	9.53167e-05	0.00201496	NF56	NF50	YES	NF56 vs NF50	serpin family B member 6 [Source:Xenbase;Acc:XB-GENE-1001870]
ENSXETG00000034304	rgs9	373.166	0.470287	0.138856	3.38686	0.000706975	0.0100035	NF56	NF50	YES	NF56 vs NF50	regulator of G-protein signaling 9 [Source:NCBI gene (formerly Entrezgene);Acc:100125123]
ENSXETG00000020893	spag17	206.217	0.470166	0.161418	2.91271	0.00358302	0.0359554	NF56	NF50	YES	NF56 vs NF50	sperm associated antigen 17 [Source:Xenbase;Acc:XB-GENE-6257510]
ENSXETG00000006571	c2cd4c	1289.86	0.466151	0.0911544	5.11387	3.15629e-07	1.4862e-05	NF56	NF50	YES	NF56 vs NF50	C2 calcium-dependent domain containing 4C [Source:Xenbase;Acc:XB-GENE-5998006]
ENSXETG00000037549	pdlim7	331.318	0.465949	0.157646	2.95567	0.00311988	0.0323929	NF56	NF50	YES	NF56 vs NF50	BarH like homeobox 1 [Source:NCBI gene (formerly Entrezgene);Acc:100491447]
ENSXETG00000006230	kif5a	5554.76	0.458967	0.158119	2.90267	0.00369996	0.03684	NF56	NF50	YES	NF56 vs NF50	kinesin family member 5A [Source:Xenbase;Acc:XB-GENE-983714]
ENSXETG00000041368		703.002	0.457116	0.150215	3.04309	0.00234166	0.0259027	NF56	NF50	YES	NF56 vs NF50	family with sequence similarity 184 member B [Source:NCBI gene (formerly Entrezgene);Acc:100488800]
ENSXETG00000023054	klc1	6209.92	0.455398	0.163898	2.77855	0.00546024	0.0491841	NF56	NF50	YES	NF56 vs NF50	kinesin light chain 1 [Source:Xenbase;Acc:XB-GENE-855889]
ENSXETG00000036501		498.653	0.453245	0.0876621	5.17036	2.33638e-07	1.1382e-05	NF56	NF50	YES	NF56 vs NF50
ENSXETG00000025586	hla-drb1	691.063	0.453051	0.132283	3.42487	0.000615102	0.00891866	NF56	NF50	YES	NF56 vs NF50	major histocompatibility complex, class II, DR beta 1 [Source:Xenbase;Acc:XB-GENE-945971]
ENSXETG00000018810	slc25a12	1404.57	0.451196	0.0942421	4.78763	1.68766e-06	6.5456e-05	NF56	NF50	YES	NF56 vs NF50	solute carrier family 25 member 12 [Source:Xenbase;Acc:XB-GENE-1002100]
ENSXETG00000013925	cfap58	342.24	0.450659	0.160023	2.81622	0.0048592	0.0450416	NF56	NF50	YES	NF56 vs NF50	cilia and flagella associated protein 58 [Source:Xenbase;Acc:XB-GENE-5719803]
ENSXETG00000006898	rhoc	2205	0.450542	0.0842006	5.35082	8.75572e-08	4.72305e-06	NF56	NF50	YES	NF56 vs NF50	ras homolog family member C [Source:Xenbase;Acc:XB-GENE-941426]
ENSXETG00000033370		158.07	0.449226	0.152793	2.94009	0.00328114	0.0338126	NF56	NF50	YES	NF56 vs NF50	solute carrier family 66 member 1 [Source:NCBI gene (formerly Entrezgene);Acc:101731365]
ENSXETG00000016729	dcun1d3	194.982	0.448319	0.152118	2.94719	0.0032068	0.0331243	NF56	NF50	YES	NF56 vs NF50	DCN1, defective in cullin neddylation 1, domain containing 3 [Source:Xenbase;Acc:XB-GENE-6258756]
ENSXETG00000020236	rbfox3	1008.42	0.44685	0.161197	2.77207	0.00557007	0.0499179	NF56	NF50	YES	NF56 vs NF50	RNA binding fox-1 homolog 3 [Source:Xenbase;Acc:XB-GENE-976381]
ENSXETG00000036906		399.002	0.446031	0.127772	3.49084	0.000481513	0.00741681	NF56	NF50	YES	NF56 vs NF50
ENSXETG00000040099	fbxo8	1319.61	0.443516	0.158804	2.79285	0.00522454	0.0475785	NF56	NF50	YES	NF56 vs NF50	catenin alpha 2 [Source:NCBI gene (formerly Entrezgene);Acc:100037860]
ENSXETG00000002610	camsap3	906.228	0.440683	0.124258	3.54653	0.000390345	0.00627323	NF56	NF50	YES	NF56 vs NF50	calmodulin regulated spectrin associated protein family member 3 [Source:Xenbase;Acc:XB-GENE-5845672]
ENSXETG00000002758	six3	372.113	0.439714	0.143617	3.0617	0.00220082	0.0247685	NF56	NF50	YES	NF56 vs NF50	SIX homeobox 3 [Source:Xenbase;Acc:XB-GENE-478761]
ENSXETG00000023641	snca	6174.17	0.439401	0.11638	3.77557	0.000159645	0.00307054	NF56	NF50	YES	NF56 vs NF50	synuclein alpha [Source:Xenbase;Acc:XB-GENE-1014191]
ENSXETG00000001015	chst1	720.641	0.436705	0.0847461	5.1531	2.56213e-07	1.23113e-05	NF56	NF50	YES	NF56 vs NF50	carbohydrate (keratan sulfate Gal-6) sulfotransferase 1 [Source:Xenbase;Acc:XB-GENE-1001308]
ENSXETG00000018700	pofut2	255.478	0.435546	0.154674	2.81589	0.0048642	0.0450416	NF56	NF50	YES	NF56 vs NF50	protein O-fucosyltransferase 2 [Source:Xenbase;Acc:XB-GENE-1018927]
ENSXETG00000006222	b4galnt1	1350	0.433829	0.105165	4.12521	3.70389e-05	0.000911662	NF56	NF50	YES	NF56 vs NF50	beta-1,4-N-acetyl-galactosaminyl transferase 1 [Source:Xenbase;Acc:XB-GENE-960512]
ENSXETG00000013061	yjefn3	405.679	0.431256	0.108815	3.96322	7.3946e-05	0.00162924	NF56	NF50	YES	NF56 vs NF50	YjeF N-terminal domain containing 3 [Source:Xenbase;Acc:XB-GENE-6044539]
ENSXETG00000002904	chd5	3326.32	0.429122	0.101566	4.22505	2.38892e-05	0.000631026	NF56	NF50	YES	NF56 vs NF50	chromodomain helicase DNA binding protein 5 [Source:Xenbase;Acc:XB-GENE-955461]
ENSXETG00000022986	brinp3	811.184	0.428132	0.0890845	4.80591	1.54051e-06	6.07532e-05	NF56	NF50	YES	NF56 vs NF50	bone morphogenetic protein/retinoic acid inducible neural-specific 3 [Source:Xenbase;Acc:XB-GENE-985662]
ENSXETG00000032961	dyrk1a.2	803.373	0.425045	0.148693	2.85854	0.00425591	0.0410279	NF56	NF50	YES	NF56 vs NF50	dual-specificity tyrosine-(Y)-phosphorylation regulated kinase 1A, gene 2 [Source:NCBI gene (formerly Entrezgene);Acc:100145447]
ENSXETG00000013931	arhgap20	964.305	0.424189	0.0868322	4.88516	1.03346e-06	4.25441e-05	NF56	NF50	YES	NF56 vs NF50	Rho GTPase activating protein 20 [Source:Xenbase;Acc:XB-GENE-1005914]
ENSXETG00000011560	foxp2	3100.82	0.422653	0.0838607	5.03994	4.65671e-07	2.08133e-05	NF56	NF50	YES	NF56 vs NF50	forkhead box P2 [Source:Xenbase;Acc:XB-GENE-482683]
ENSXETG00000030478	tuft1	416.397	0.422533	0.116572	3.62467	0.000289336	0.00497382	NF56	NF50	YES	NF56 vs NF50	tuftelin 1 [Source:HGNC Symbol;Acc:HGNC:12422]
ENSXETG00000014109	ier5l	536.459	0.422011	0.133545	3.16007	0.0015773	0.0191438	NF56	NF50	YES	NF56 vs NF50	immediate early response 5-like [Source:Xenbase;Acc:XB-GENE-974858]
ENSXETG00000020726	cgn	650.938	0.418892	0.109057	3.84103	0.00012252	0.00248911	NF56	NF50	YES	NF56 vs NF50	cingulin [Source:Xenbase;Acc:XB-GENE-1009257]
ENSXETG00000039945	fam19a5	739.119	0.418283	0.114281	3.66012	0.000252098	0.00444773	NF56	NF50	YES	NF56 vs NF50	TAFA chemokine like family member 5 [Source:NCBI gene (formerly Entrezgene);Acc:100124962]
ENSXETG00000033666	chtf18	360.809	0.417663	0.146674	2.84755	0.00440572	0.0421239	NF56	NF50	YES	NF56 vs NF50
ENSXETG00000012950	cbln1	813.717	0.416903	0.109826	3.79603	0.000147031	0.00287811	NF56	NF50	YES	NF56 vs NF50	cerebellin 1 precursor [Source:Xenbase;Acc:XB-GENE-978378]
ENSXETG00000011615	fam171a2	8210.64	0.415679	0.0904473	4.59581	4.31064e-06	0.000144844	NF56	NF50	YES	NF56 vs NF50	family with sequence similarity 171 member A2 [Source:Xenbase;Acc:XB-GENE-5900474]
ENSXETG00000038969	serp2	434.438	0.414985	0.09494	4.37102	1.23666e-05	0.00035825	NF56	NF50	YES	NF56 vs NF50	stress-associated endoplasmic reticulum protein family member 2 [Source:NCBI gene (formerly Entrezgene);Acc:779835]
ENSXETG00000036304	pnck	3006.88	0.412664	0.0825363	4.99979	5.7393e-07	2.47106e-05	NF56	NF50	YES	NF56 vs NF50	opioid binding protein/cell adhesion molecule-like [Source:NCBI gene (formerly Entrezgene);Acc:779942]
ENSXETG00000015325	cntn2	1124.25	0.410059	0.113756	3.60473	0.000312481	0.00527508	NF56	NF50	YES	NF56 vs NF50	contactin 2 [Source:Xenbase;Acc:XB-GENE-6070188]
ENSXETG00000002245	frmpd1	381.184	0.409756	0.105885	3.86982	0.000108917	0.00225175	NF56	NF50	YES	NF56 vs NF50	FERM and PDZ domain containing 1 [Source:Xenbase;Acc:XB-GENE-954374]
ENSXETG00000012991	chd3	4181.48	0.408961	0.0515697	7.93026	2.1868e-15	5.66418e-13	NF56	NF50	YES	NF56 vs NF50	chromodomain helicase DNA binding protein 3 [Source:Xenbase;Acc:XB-GENE-1008908]
ENSXETG00000016522	ppfibp1	466.515	0.407284	0.140224	2.90452	0.00367816	0.0366848	NF56	NF50	YES	NF56 vs NF50	PTPRF interacting protein, binding protein 1 (liprin beta 1) [Source:Xenbase;Acc:XB-GENE-1014146]
ENSXETG00000015555	ank2	6476.59	0.405893	0.138551	2.92956	0.00339443	0.0346055	NF56	NF50	YES	NF56 vs NF50	ankyrin 2, neuronal [Source:Xenbase;Acc:XB-GENE-984843]
ENSXETG00000033760	LRRTM4	1056.45	0.403868	0.0865388	4.6669	3.05782e-06	0.00011032	NF56	NF50	YES	NF56 vs NF50	leucine rich repeat transmembrane neuronal 4 [Source:NCBI gene (formerly Entrezgene);Acc:100485215]
ENSXETG00000015475	zic4	1291.44	0.401205	0.140702	2.85146	0.0043519	0.0417765	NF56	NF50	YES	NF56 vs NF50	Zic family member 4 [Source:Xenbase;Acc:XB-GENE-1033015]
ENSXETG00000015678	ramp3	245.57	0.40114	0.121058	3.31362	0.000920981	0.0123726	NF56	NF50	YES	NF56 vs NF50	receptor (G protein-coupled) activity modifying protein 3 [Source:Xenbase;Acc:XB-GENE-983292]
ENSXETG00000000878	hdhd5	310.358	0.400179	0.104257	3.83838	0.000123851	0.00250891	NF56	NF50	YES	NF56 vs NF50	haloacid dehalogenase like hydrolase domain containing 5 [Source:Xenbase;Acc:XB-GENE-854826]
ENSXETG00000010674	atp8a2	928.928	0.399808	0.139602	2.86392	0.00418427	0.0404327	NF56	NF50	YES	NF56 vs NF50	ATPase, aminophospholipid transporter, class I, type 8A, member 2 [Source:Xenbase;Acc:XB-GENE-6036032]
ENSXETG00000014360	rps6kc1	763.451	0.399341	0.127114	3.1416	0.00168029	0.0200142	NF56	NF50	YES	NF56 vs NF50	ribosomal protein S6 kinase, 52kDa, polypeptide 1 [Source:NCBI gene (formerly Entrezgene);Acc:100492605]
ENSXETG00000030987	sp9	1006.38	0.399021	0.132879	3.0029	0.00267423	0.0287628	NF56	NF50	YES	NF56 vs NF50	Sp9 transcription factor [Source:NCBI gene (formerly Entrezgene);Acc:779722]
ENSXETG00000025214	bnip3	3654.59	0.396325	0.0900002	4.4036	1.0647e-05	0.000313598	NF56	NF50	YES	NF56 vs NF50	BCL2/adenovirus E1B 19kDa interacting protein 3 [Source:Xenbase;Acc:XB-GENE-971175]
ENSXETG00000016086	hdgfl3	7028.32	0.395406	0.0522007	7.57472	3.599e-14	7.13667e-12	NF56	NF50	YES	NF56 vs NF50	HDGF like 3 [Source:Xenbase;Acc:XB-GENE-947032]
ENSXETG00000010874	cntnap4	2727.97	0.394418	0.0898767	4.38843	1.14172e-05	0.000333491	NF56	NF50	YES	NF56 vs NF50	contactin associated protein family member 4 [Source:Xenbase;Acc:XB-GENE-6052455]
ENSXETG00000018208	wdcp	354.008	0.392701	0.105395	3.72601	0.000194533	0.00361801	NF56	NF50	YES	NF56 vs NF50	WD repeat and coiled coil containing [Source:Xenbase;Acc:XB-GENE-5729803]
ENSXETG00000036788	kcna4	220.349	0.392273	0.133461	2.93923	0.00329024	0.0338126	NF56	NF50	YES	NF56 vs NF50	potassium voltage-gated channel subfamily A member 4 [Source:NCBI gene (formerly Entrezgene);Acc:100495646]
ENSXETG00000022747	aass	1033.45	0.391773	0.105389	3.7174	0.000201282	0.00372384	NF56	NF50	YES	NF56 vs NF50	aminoadipate-semialdehyde synthase [Source:Xenbase;Acc:XB-GENE-943505]
ENSXETG00000007435	cldn12	1377.95	0.391564	0.0949665	4.12318	3.73685e-05	0.00091657	NF56	NF50	YES	NF56 vs NF50	claudin 12 [Source:Xenbase;Acc:XB-GENE-974236]
ENSXETG00000036281	thbs2	456.302	0.3906	0.137209	2.84674	0.0044169	0.0421883	NF56	NF50	YES	NF56 vs NF50	tumor susceptibility 101 [Source:NCBI gene (formerly Entrezgene);Acc:394879]
ENSXETG00000031391		1011.8	0.389825	0.0932904	4.17862	2.93279e-05	0.000749379	NF56	NF50	YES	NF56 vs NF50	kinesin family member C2 [Source:NCBI gene (formerly Entrezgene);Acc:100485082]
ENSXETG00000010566	ndst4	362.517	0.389555	0.110483	3.52591	0.00042203	0.00663143	NF56	NF50	YES	NF56 vs NF50	N-deacetylase/N-sulfotransferase (heparan glucosaminyl) 4 [Source:Xenbase;Acc:XB-GENE-951845]
ENSXETG00000000997	kiaa1109	3420.83	0.388096	0.113855	3.4087	0.000652732	0.00937736	NF56	NF50	YES	NF56 vs NF50	KIAA1109 [Source:Xenbase;Acc:XB-GENE-5902543]
ENSXETG00000013866	arhgef4	436.194	0.387535	0.134176	2.88826	0.00387376	0.0381924	NF56	NF50	YES	NF56 vs NF50	Rho guanine nucleotide exchange factor 4 [Source:Xenbase;Acc:XB-GENE-960463]
ENSXETG00000018487	cdc42ep3	842.042	0.384315	0.0793554	4.84297	1.27914e-06	5.14542e-05	NF56	NF50	YES	NF56 vs NF50	CDC42 effector protein 3 [Source:Xenbase;Acc:XB-GENE-1015015]
ENSXETG00000035983	prr36	2323.62	0.383381	0.085695	4.47379	7.68469e-06	0.000236746	NF56	NF50	YES	NF56 vs NF50	proline rich 36 [Source:NCBI gene (formerly Entrezgene);Acc:100490258]
ENSXETG00000034056	thumpd2	12033.4	0.38104	0.114752	3.32055	0.000898417	0.0121041	NF56	NF50	YES	NF56 vs NF50	dynein cytoplasmic 1 heavy chain 1 [Source:HGNC Symbol;Acc:HGNC:2961]
ENSXETG00000024105	negr1	5084.05	0.380247	0.089995	4.2252	2.38726e-05	0.000631026	NF56	NF50	YES	NF56 vs NF50	neuronal growth regulator 1 [Source:Xenbase;Acc:XB-GENE-987949]
ENSXETG00000010133	cers1	1464.02	0.379004	0.0880081	4.30646	1.65886e-05	0.000462604	NF56	NF50	YES	NF56 vs NF50	ceramide synthase 1 [Source:Xenbase;Acc:XB-GENE-994751]
ENSXETG00000037895	uba6	1360.75	0.374796	0.121992	3.07231	0.00212412	0.0240012	NF56	NF50	YES	NF56 vs NF50	cadherin-related family member 5 [Source:NCBI gene (formerly Entrezgene);Acc:101733157]
ENSXETG00000000906	tbc1d19	654.493	0.370901	0.0947256	3.91553	9.02062e-05	0.00192718	NF56	NF50	YES	NF56 vs NF50	TBC1 domain family member 19 [Source:Xenbase;Acc:XB-GENE-5905231]
ENSXETG00000022735	ptprz1	4043.79	0.370289	0.122367	3.02606	0.00247766	0.027083	NF56	NF50	YES	NF56 vs NF50	protein tyrosine phosphatase, receptor type Z1 [Source:Xenbase;Acc:XB-GENE-1011831]
ENSXETG00000000158	XB5822256	986.035	0.369777	0.072894	5.0728	3.92012e-07	1.79776e-05	NF56	NF50	YES	NF56 vs NF50	provisional ortholog of CDC42 effector protein 2 [Source:Xenbase;Acc:XB-GENE-5822257]
ENSXETG00000039365	atp11a	937.269	0.368062	0.0754423	4.87873	1.06771e-06	4.3826e-05	NF56	NF50	YES	NF56 vs NF50	synovial sarcoma translocation gene on chromosome 18-like 1 [Source:NCBI gene (formerly Entrezgene);Acc:100380069]
ENSXETG00000000247	foxred2	524.346	0.367014	0.0890594	4.121	3.77227e-05	0.000923648	NF56	NF50	YES	NF56 vs NF50	FAD-dependent oxidoreductase domain containing 2 [Source:Xenbase;Acc:XB-GENE-5873019]
ENSXETG00000038413	ptpdc1	361.3	0.366069	0.0933943	3.91961	8.8693e-05	0.00190062	NF56	NF50	YES	NF56 vs NF50	protein tyrosine phosphatase domain containing 1 [Source:HGNC Symbol;Acc:HGNC:30184]
ENSXETG00000036380	prkab2	1144.64	0.364483	0.0882265	4.13122	3.60841e-05	0.000892845	NF56	NF50	YES	NF56 vs NF50	protein kinase, AMP-activated, beta 2 non-catalytic subunit [Source:NCBI gene (formerly Entrezgene);Acc:100127782]
ENSXETG00000018133	rab9b	543.851	0.364336	0.114611	3.17888	0.00147845	0.0181316	NF56	NF50	YES	NF56 vs NF50	RAB9B, member RAS oncogene family [Source:Xenbase;Acc:XB-GENE-491211]
ENSXETG00000011036	map2k4	477.922	0.362534	0.108995	3.32614	0.000880562	0.0119321	NF56	NF50	YES	NF56 vs NF50	mitogen-activated protein kinase kinase 4 [Source:Xenbase;Acc:XB-GENE-482151]
ENSXETG00000012313	atp9a	3561.83	0.361608	0.0600057	6.02623	1.6783e-09	1.28417e-07	NF56	NF50	YES	NF56 vs NF50	ATPase, class II, type 9A [Source:Xenbase;Acc:XB-GENE-942215]
ENSXETG00000015051	sestd1	1834.81	0.358924	0.0741453	4.84082	1.29302e-06	5.18643e-05	NF56	NF50	YES	NF56 vs NF50	SEC14 and spectrin domain containing 1 [Source:Xenbase;Acc:XB-GENE-977656]
ENSXETG00000019434	mnt	627.554	0.35841	0.12023	2.98103	0.00287279	0.0302062	NF56	NF50	YES	NF56 vs NF50	MAX network transcriptional repressor [Source:Xenbase;Acc:XB-GENE-6087131]
ENSXETG00000011732	agtpbp1	847.828	0.358338	0.102174	3.50713	0.00045297	0.00703904	NF56	NF50	YES	NF56 vs NF50	ATP/GTP binding protein 1 [Source:Xenbase;Acc:XB-GENE-5932583]
ENSXETG00000019505	bmerb1l	470.358	0.35754	0.115593	3.0931	0.00198079	0.022636	NF56	NF50	YES	NF56 vs NF50	bMERB domain containing 1-like [Source:Xenbase;Acc:XB-GENE-5934805]
ENSXETG00000005084	hmgcr	5207.06	0.355265	0.121354	2.9275	0.00341697	0.03481	NF56	NF50	YES	NF56 vs NF50	3-hydroxy-3-methylglutaryl-CoA reductase [Source:Xenbase;Acc:XB-GENE-5840593]
ENSXETG00000011875	glra2	1340.31	0.354573	0.0853328	4.15517	3.25041e-05	0.000815731	NF56	NF50	YES	NF56 vs NF50	glycine receptor alpha 2 [Source:Xenbase;Acc:XB-GENE-958032]
ENSXETG00000010540	dmtn	3688.54	0.352551	0.0839894	4.19757	2.69797e-05	0.000696968	NF56	NF50	YES	NF56 vs NF50	dematin actin binding protein [Source:Xenbase;Acc:XB-GENE-982208]
ENSXETG00000012092	plch2	1443.59	0.351841	0.0913303	3.8524	0.000116965	0.00238314	NF56	NF50	YES	NF56 vs NF50	phospholipase C eta 2 [Source:Xenbase;Acc:XB-GENE-988591]
ENSXETG00000021089	uchl1	2456.85	0.351605	0.102205	3.4402	0.00058129	0.00859662	NF56	NF50	YES	NF56 vs NF50	ubiquitin C-terminal hydrolase L1 [Source:Xenbase;Acc:XB-GENE-1000432]
ENSXETG00000036040	svip	1186.51	0.351131	0.0891024	3.94076	8.12242e-05	0.00177021	NF56	NF50	YES	NF56 vs NF50	small VCP/p97-interacting protein [Source:NCBI gene (formerly Entrezgene);Acc:100485465]
ENSXETG00000015939	smad6	484.557	0.351098	0.124058	2.83012	0.00465306	0.0436578	NF56	NF50	YES	NF56 vs NF50	SMAD family member 6 [Source:Xenbase;Acc:XB-GENE-481307]
ENSXETG00000013597	unc13a	4300.12	0.348181	0.0801953	4.34166	1.41409e-05	0.000402203	NF56	NF50	YES	NF56 vs NF50	unc-13 homolog A [Source:Xenbase;Acc:XB-GENE-6039664]
ENSXETG00000014601	necab1	2836.91	0.347293	0.0614349	5.65302	1.57653e-08	9.89339e-07	NF56	NF50	YES	NF56 vs NF50	N-terminal EF-hand calcium binding protein 1 [Source:Xenbase;Acc:XB-GENE-943030]
ENSXETG00000022769	dst	3579.19	0.347167	0.123321	2.81514	0.00487559	0.0450416	NF56	NF50	YES	NF56 vs NF50	dystonin [Source:Xenbase;Acc:XB-GENE-1002426]
ENSXETG00000018631	nxph3	1028.9	0.345606	0.115562	2.99064	0.0027839	0.0295362	NF56	NF50	YES	NF56 vs NF50	neurexophilin 3 [Source:Xenbase;Acc:XB-GENE-953177]
ENSXETG00000034346	bco2	33923	0.345066	0.109658	3.14674	0.00165104	0.0197326	NF56	NF50	YES	NF56 vs NF50	dihydropyrimidinase like 2 [Source:NCBI gene (formerly Entrezgene);Acc:100158561]
ENSXETG00000011600	crmp1	12735.5	0.343019	0.11969	2.86589	0.00415833	0.0402095	NF56	NF50	YES	NF56 vs NF50	collapsin response mediator protein 1 [Source:Xenbase;Acc:XB-GENE-992563]
ENSXETG00000031212	celf1	259.917	0.340766	0.113623	2.99909	0.00270791	0.0290363	NF56	NF50	YES	NF56 vs NF50	leucine rich repeat containing 61 [Source:NCBI gene (formerly Entrezgene);Acc:100124864]
ENSXETG00000002780	clip3	8092.87	0.34027	0.0572255	5.94613	2.74549e-09	2.01322e-07	NF56	NF50	YES	NF56 vs NF50	CAP-Gly domain containing linker protein 3 [Source:Xenbase;Acc:XB-GENE-5806327]
ENSXETG00000009376	c9orf72	1161.26	0.339236	0.112697	3.01014	0.00261125	0.0282364	NF56	NF50	YES	NF56 vs NF50	chromosome 9 open reading frame 72 [Source:Xenbase;Acc:XB-GENE-5871697]
ENSXETG00000019013	dbnl	1572.18	0.339022	0.0645595	5.25132	1.51016e-07	7.75969e-06	NF56	NF50	YES	NF56 vs NF50	drebrin like [Source:Xenbase;Acc:XB-GENE-494566]
ENSXETG00000005211	myo9a	2808.48	0.338068	0.0703788	4.80356	1.55873e-06	6.12998e-05	NF56	NF50	YES	NF56 vs NF50	myosin 9a [Source:Xenbase;Acc:XB-GENE-492474]
ENSXETG00000014625	nell2	6469.88	0.337598	0.111348	3.03192	0.00243006	0.0267079	NF56	NF50	YES	NF56 vs NF50	neural EGFL like 2 [Source:Xenbase;Acc:XB-GENE-852641]
ENSXETG00000039275	hapln3	3900.88	0.336939	0.0673731	5.00109	5.70078e-07	2.46445e-05	NF56	NF50	YES	NF56 vs NF50	mucin-12 [Source:NCBI gene (formerly Entrezgene);Acc:100493268]
ENSXETG00000008254	pik3cb	766.645	0.336444	0.0824391	4.08112	4.48193e-05	0.00106231	NF56	NF50	YES	NF56 vs NF50	phosphatidylinositol-4,5-bisphosphate 3-kinase catalytic subunit beta [Source:Xenbase;Acc:XB-GENE-482674]
ENSXETG00000008675	pxk	1891.61	0.334552	0.0736647	4.54156	5.58407e-06	0.000181505	NF56	NF50	YES	NF56 vs NF50	PX domain containing serine/threonine kinase [Source:Xenbase;Acc:XB-GENE-952529]
ENSXETG00000039710	tmem170b	518.277	0.333543	0.117037	2.84989	0.00437346	0.0419156	NF56	NF50	YES	NF56 vs NF50	transmembrane protein 170B [Source:NCBI gene (formerly Entrezgene);Acc:100487828]
ENSXETG00000027548	chst8	623.234	0.333469	0.104136	3.20225	0.00136358	0.0169592	NF56	NF50	YES	NF56 vs NF50	carbohydrate (N-acetylgalactosamine 4-0) sulfotransferase 8 [Source:Xenbase;Acc:XB-GENE-987442]
ENSXETG00000008080	tasp1	650.22	0.332864	0.105509	3.15484	0.00160586	0.0193569	NF56	NF50	YES	NF56 vs NF50	taspase 1 [Source:Xenbase;Acc:XB-GENE-5829718]
ENSXETG00000009717	tln2	3058.29	0.331475	0.0662037	5.00689	5.53167e-07	2.41116e-05	NF56	NF50	YES	NF56 vs NF50	talin 2 [Source:Xenbase;Acc:XB-GENE-481871]
ENSXETG00000021653	plppr3	2640.79	0.331339	0.0859739	3.85395	0.000116229	0.00237158	NF56	NF50	YES	NF56 vs NF50	phospholipid phosphatase related 3 [Source:Xenbase;Acc:XB-GENE-990099]
ENSXETG00000011339	sez6l2	6318.19	0.330928	0.117881	2.80731	0.00499577	0.045851	NF56	NF50	YES	NF56 vs NF50	seizure related 6 homolog like 2 [Source:Xenbase;Acc:XB-GENE-921456]
ENSXETG00000004382	map7d1	1811.48	0.330917	0.105097	3.14868	0.0016401	0.0196272	NF56	NF50	YES	NF56 vs NF50	MAP7 domain containing 1 [Source:Xenbase;Acc:XB-GENE-6454138]
ENSXETG00000032843	tenm1	1618.4	0.330425	0.0825809	4.00123	6.30144e-05	0.00142633	NF56	NF50	YES	NF56 vs NF50	teneurin transmembrane protein 1 [Source:HGNC Symbol;Acc:HGNC:8117]
ENSXETG00000007097	dlgap3	1042.24	0.329731	0.0881136	3.74211	0.000182483	0.00343473	NF56	NF50	YES	NF56 vs NF50	discs, large homolog-associated protein 3 [Source:Xenbase;Acc:XB-GENE-1013367]
ENSXETG00000013742	ndrg4	33300.3	0.328809	0.0416176	7.9007	2.77334e-15	6.96687e-13	NF56	NF50	YES	NF56 vs NF50	NDRG family member 4 [Source:Xenbase;Acc:XB-GENE-941128]
ENSXETG00000025401	gfod1	584.943	0.327189	0.0903358	3.62192	0.000292426	0.0050147	NF56	NF50	YES	NF56 vs NF50	glucose-fructose oxidoreductase domain containing 1 [Source:Xenbase;Acc:XB-GENE-947602]
ENSXETG00000013421	crocc	1566.29	0.325916	0.0967116	3.36998	0.000751724	0.0104477	NF56	NF50	YES	NF56 vs NF50	ciliary rootlet coiled-coil, rootletin [Source:Xenbase;Acc:XB-GENE-996807]
ENSXETG00000016889	adcy4	1493.49	0.325453	0.112964	2.88104	0.00396367	0.0389153	NF56	NF50	YES	NF56 vs NF50	adenylate cyclase 4 [Source:Xenbase;Acc:XB-GENE-984909]
ENSXETG00000031795	abca5	2413.34	0.325393	0.0641096	5.07558	3.86318e-07	1.77744e-05	NF56	NF50	YES	NF56 vs NF50	ATP binding cassette subfamily A member 5 [Source:NCBI gene (formerly Entrezgene);Acc:100216156]
ENSXETG00000021567	ift46	360.919	0.324621	0.115945	2.79978	0.00511374	0.0467509	NF56	NF50	YES	NF56 vs NF50	intraflagellar transport 46 [Source:Xenbase;Acc:XB-GENE-986153]
ENSXETG00000023767	trappc9	627.602	0.323208	0.104023	3.10708	0.00188944	0.0219122	NF56	NF50	YES	NF56 vs NF50	trafficking protein particle complex 9 [Source:Xenbase;Acc:XB-GENE-5844484]
ENSXETG00000001154	gpr153	1388.35	0.321717	0.107434	2.99456	0.00274841	0.0293143	NF56	NF50	YES	NF56 vs NF50	G protein-coupled receptor 153 [Source:Xenbase;Acc:XB-GENE-951386]
ENSXETG00000030447	dusp8	2153.34	0.321575	0.104325	3.08243	0.00205319	0.0233496	NF56	NF50	YES	NF56 vs NF50	dual specificity phosphatase 8 [Source:NCBI gene (formerly Entrezgene);Acc:100036671]
ENSXETG00000021380	basp1	25816.5	0.321073	0.0768797	4.17631	2.96279e-05	0.000754305	NF56	NF50	YES	NF56 vs NF50	brain abundant membrane attached signal protein 1 [Source:Xenbase;Acc:XB-GENE-6258618]
ENSXETG00000036615	slc25a29	1144.53	0.320958	0.0763023	4.20639	2.59479e-05	0.000674165	NF56	NF50	YES	NF56 vs NF50	solute carrier family 25 (mitochondrial carnitine/acylcarnitine carrier), member 29 [Source:NCBI gene (formerly Entrezgene);Acc:100124740]
ENSXETG00000015711	grm7	1993.41	0.320635	0.0842592	3.80534	0.000141607	0.00280406	NF56	NF50	YES	NF56 vs NF50	glutamate receptor, metabotropic 7 [Source:Xenbase;Acc:XB-GENE-6036083]
ENSXETG00000033628	lrrc8d	377.917	0.320216	0.112639	2.84285	0.00447118	0.0425049	NF56	NF50	YES	NF56 vs NF50
ENSXETG00000013612	app	19165.2	0.32001	0.0920489	3.47653	0.000507955	0.00776493	NF56	NF50	YES	NF56 vs NF50	amyloid beta precursor protein [Source:Xenbase;Acc:XB-GENE-479154]
ENSXETG00000001592	bptf	2138.47	0.319831	0.0930867	3.43584	0.000590717	0.00865422	NF56	NF50	YES	NF56 vs NF50	bromodomain PHD finger transcription factor [Source:Xenbase;Acc:XB-GENE-6054434]
ENSXETG00000034540	prr7	682.327	0.317875	0.103934	3.05843	0.00222501	0.0249609	NF56	NF50	YES	NF56 vs NF50	proline rich 7 (synaptic) [Source:NCBI gene (formerly Entrezgene);Acc:100302395]
ENSXETG00000010459	uap1	303.222	0.317186	0.106399	2.98111	0.0028721	0.0302062	NF56	NF50	YES	NF56 vs NF50	UDP-N-acetylglucosamine pyrophosphorylase 1 [Source:Xenbase;Acc:XB-GENE-951691]
ENSXETG00000040976		1383.89	0.316266	0.0932567	3.39135	0.000695483	0.00987067	NF56	NF50	YES	NF56 vs NF50	vacuolar protein 8 [Source:NCBI gene (formerly Entrezgene);Acc:100496743]
ENSXETG00000016932	pnp	2289.95	0.316086	0.0903802	3.4973	0.000469999	0.00727956	NF56	NF50	YES	NF56 vs NF50	purine nucleoside phosphorylase [Source:Xenbase;Acc:XB-GENE-1011598]
ENSXETG00000022336	olfm1	7713.42	0.316013	0.060022	5.26495	1.4023e-07	7.25843e-06	NF56	NF50	YES	NF56 vs NF50	olfactomedin 1 [Source:Xenbase;Acc:XB-GENE-491791]
ENSXETG00000012520	grb2	1624.21	0.315754	0.109722	2.87776	0.00400509	0.0392125	NF56	NF50	YES	NF56 vs NF50	growth factor receptor bound protein 2 [Source:Xenbase;Acc:XB-GENE-6070000]
ENSXETG00000036584	slc6a2	1383.32	0.315568	0.0953293	3.31029	0.000931984	0.0124847	NF56	NF50	YES	NF56 vs NF50	Rho guanine nucleotide exchange factor 25 [Source:NCBI gene (formerly Entrezgene);Acc:100170494]
ENSXETG00000027778	rassf3	1449.81	0.311427	0.0656197	4.74594	2.07544e-06	7.81288e-05	NF56	NF50	YES	NF56 vs NF50	Ras association (RalGDS/AF-6) domain family member 3 [Source:Xenbase;Acc:XB-GENE-487150]
ENSXETG00000029920	GRIN3A	867.415	0.310865	0.0987327	3.14855	0.00164083	0.0196272	NF56	NF50	YES	NF56 vs NF50	glutamate receptor, ionotropic, N-methyl-D-aspartate 3A [Source:NCBI gene (formerly Entrezgene);Acc:100486849]
ENSXETG00000005403	dclre1c	288.999	0.310038	0.107814	2.87568	0.00403162	0.0393901	NF56	NF50	YES	NF56 vs NF50	DNA cross-link repair 1C [Source:Xenbase;Acc:XB-GENE-952753]
ENSXETG00000012142	ppp1r16b	934.352	0.308334	0.111113	2.77497	0.00552076	0.0495707	NF56	NF50	YES	NF56 vs NF50	protein phosphatase 1 regulatory subunit 16B [Source:Xenbase;Acc:XB-GENE-982398]
ENSXETG00000008400	rnf141	1959.04	0.307762	0.0829681	3.7094	0.000207748	0.00380034	NF56	NF50	YES	NF56 vs NF50	ring finger protein 141 [Source:Xenbase;Acc:XB-GENE-5929937]
ENSXETG00000018917	gabbr2	2161.69	0.307269	0.0853329	3.60083	0.000317203	0.00533561	NF56	NF50	YES	NF56 vs NF50	gamma-aminobutyric acid (GABA) B receptor, 2 [Source:Xenbase;Acc:XB-GENE-5815161]
ENSXETG00000005311	dcaf7	3508.38	0.306471	0.0938702	3.26484	0.00109525	0.0142526	NF56	NF50	YES	NF56 vs NF50	DDB1 and CUL4 associated factor 7 [Source:Xenbase;Acc:XB-GENE-973762]
ENSXETG00000011120	dvl1	2173.1	0.305837	0.0761386	4.01685	5.89807e-05	0.00134585	NF56	NF50	YES	NF56 vs NF50	dishevelled segment polarity protein 1 [Source:Xenbase;Acc:XB-GENE-483870]
ENSXETG00000016030	ccdc138	667.115	0.305628	0.0847845	3.60476	0.00031244	0.00527508	NF56	NF50	YES	NF56 vs NF50	coiled-coil domain containing 138 [Source:Xenbase;Acc:XB-GENE-5842289]
ENSXETG00000002361	gpi	3873.1	0.305349	0.0691689	4.41455	1.01221e-05	0.00030002	NF56	NF50	YES	NF56 vs NF50	glucose-6-phosphate isomerase [Source:Xenbase;Acc:XB-GENE-944058]
ENSXETG00000012726	jakmip2	782.714	0.304515	0.101651	2.99569	0.00273823	0.0292278	NF56	NF50	YES	NF56 vs NF50	janus kinase and microtubule interacting protein 2 [Source:Xenbase;Acc:XB-GENE-6039514]
ENSXETG00000009628	pdzd11	618.274	0.30371	0.100357	3.0263	0.00247565	0.0270821	NF56	NF50	YES	NF56 vs NF50	PDZ domain containing 11 [Source:Xenbase;Acc:XB-GENE-5820631]
ENSXETG00000016133	cacna1i	711.098	0.302753	0.0880614	3.43798	0.000586074	0.00863111	NF56	NF50	YES	NF56 vs NF50	calcium channel, voltage-dependent, T type, alpha 1I subunit [Source:Xenbase;Acc:XB-GENE-983863]
ENSXETG00000021142	nedd4l	2433.65	0.302312	0.0655173	4.61423	3.94555e-06	0.000135818	NF56	NF50	YES	NF56 vs NF50	NEDD4 like E3 ubiquitin protein ligase [Source:Xenbase;Acc:XB-GENE-489248]
ENSXETG00000021737	astn2	846.721	0.302279	0.0976872	3.09436	0.00197241	0.0225769	NF56	NF50	YES	NF56 vs NF50	astrotactin 2 [Source:Xenbase;Acc:XB-GENE-6050608]
ENSXETG00000015575	nrxn2	7171.78	0.301824	0.0539485	5.59466	2.21051e-08	1.35903e-06	NF56	NF50	YES	NF56 vs NF50	neurexin 2 [Source:Xenbase;Acc:XB-GENE-6039577]
ENSXETG00000023561	cndp2	622.523	0.301789	0.108587	2.77923	0.00544881	0.0491126	NF56	NF50	YES	NF56 vs NF50	CNDP dipeptidase 2 (metallopeptidase M20 family) [Source:Xenbase;Acc:XB-GENE-962326]
ENSXETG00000005948	tcta	1335.02	0.299727	0.0821898	3.64677	0.000265562	0.0046598	NF56	NF50	YES	NF56 vs NF50	T cell leukemia translocation altered [Source:Xenbase;Acc:XB-GENE-954032]
ENSXETG00000038960	apcdd1l	13522.3	0.299352	0.0641107	4.66929	3.0224e-06	0.000109389	NF56	NF50	YES	NF56 vs NF50	ELMO/CED-12 domain containing 1 [Source:NCBI gene (formerly Entrezgene);Acc:779768]
ENSXETG00000021890	rab11b.2	2368.92	0.299078	0.0746905	4.00423	6.22192e-05	0.00141288	NF56	NF50	YES	NF56 vs NF50	RAB11B, member RAS oncogene family, gene 2 [Source:Xenbase;Acc:XB-GENE-5963250]
ENSXETG00000006793	pdzrn4	529.741	0.298966	0.0988418	3.02469	0.00248887	0.0271213	NF56	NF50	YES	NF56 vs NF50	PDZ domain containing ring finger 4 [Source:Xenbase;Acc:XB-GENE-982352]
ENSXETG00000002837	rnf11	1047.14	0.298832	0.102226	2.92325	0.00346397	0.0351364	NF56	NF50	YES	NF56 vs NF50	ring finger protein 11 [Source:Xenbase;Acc:XB-GENE-852608]
ENSXETG00000030803	tmeff2	990.775	0.298454	0.0736222	4.05387	5.03782e-05	0.00117236	NF56	NF50	YES	NF56 vs NF50	transmembrane protein with EGF like and two follistatin like domains 2 [Source:NCBI gene (formerly Entrezgene);Acc:100036670]
ENSXETG00000030841	osr1	503.782	0.296341	0.094871	3.12362	0.00178642	0.0209766	NF56	NF50	YES	NF56 vs NF50	G protein-coupled receptor kinase 3 [Source:NCBI gene (formerly Entrezgene);Acc:100379889]
ENSXETG00000040550	rnf182	400.196	0.295429	0.10574	2.79391	0.00520757	0.0474854	NF56	NF50	YES	NF56 vs NF50	ring finger protein 182 [Source:NCBI gene (formerly Entrezgene);Acc:100124717]
ENSXETG00000040042	zdhhc9	2410.35	0.294223	0.0739826	3.97692	6.98135e-05	0.00155769	NF56	NF50	YES	NF56 vs NF50	zinc finger DHHC-type containing 9 [Source:NCBI gene (formerly Entrezgene);Acc:100124706]
ENSXETG00000013287	atp2c2	1350.62	0.293149	0.0962396	3.04603	0.00231882	0.0258077	NF56	NF50	YES	NF56 vs NF50	ATPase, Ca++ transporting, type 2C, member 2 [Source:Xenbase;Acc:XB-GENE-5873516]
ENSXETG00000034619	sh3bgrl	1268.88	0.290011	0.100451	2.88709	0.00388824	0.0383082	NF56	NF50	YES	NF56 vs NF50	SH3 domain binding glutamate-rich protein like [Source:NCBI gene (formerly Entrezgene);Acc:101733396]
ENSXETG00000020898	wdr7	3578.67	0.28961	0.073058	3.96411	7.36709e-05	0.00162573	NF56	NF50	YES	NF56 vs NF50	WD repeat domain 7 [Source:Xenbase;Acc:XB-GENE-951997]
ENSXETG00000001539	acsl1	812.565	0.286967	0.0789247	3.63597	0.000276942	0.00479	NF56	NF50	YES	NF56 vs NF50	acyl-CoA synthetase long chain family member 1 protein [Source:Xenbase;Acc:XB-GENE-5739727]
ENSXETG00000019070	tbcb	982.926	0.286363	0.0985765	2.90498	0.00367276	0.0366729	NF56	NF50	YES	NF56 vs NF50	tubulin folding cofactor B [Source:Xenbase;Acc:XB-GENE-489743]
ENSXETG00000015887	map2k1	6533.72	0.286161	0.101922	2.80764	0.00499056	0.045833	NF56	NF50	YES	NF56 vs NF50	mitogen-activated protein kinase kinase 1 [Source:Xenbase;Acc:XB-GENE-478822]
ENSXETG00000002292	acly	4120.57	0.284795	0.0914883	3.11292	0.00185249	0.0215725	NF56	NF50	YES	NF56 vs NF50	ATP citrate lyase [Source:Xenbase;Acc:XB-GENE-992494]
ENSXETG00000011390	cox20	2095.64	0.283753	0.0529656	5.35732	8.44676e-08	4.57392e-06	NF56	NF50	YES	NF56 vs NF50	cytochrome c oxidase assembly factor COX20 [Source:Xenbase;Acc:XB-GENE-6041252]
ENSXETG00000018971	camk2b	7225.92	0.282164	0.0752717	3.74861	0.00017782	0.00336496	NF56	NF50	YES	NF56 vs NF50	calcium/calmodulin dependent protein kinase (CaM kinase) II beta [Source:Xenbase;Acc:XB-GENE-868398]
ENSXETG00000036231	rps21	2383.33	0.28188	0.100336	2.80934	0.00496429	0.0456812	NF56	NF50	YES	NF56 vs NF50	receptor accessory protein 1 [Source:NCBI gene (formerly Entrezgene);Acc:100490027]
ENSXETG00000007318	gns	830.581	0.277611	0.0981391	2.82875	0.00467295	0.0437728	NF56	NF50	YES	NF56 vs NF50	glucosamine (N-acetyl)-6-sulfatase [Source:Xenbase;Acc:XB-GENE-978429]
ENSXETG00000030822	ankrd46	2330.62	0.277431	0.0952766	2.91185	0.00359297	0.0360295	NF56	NF50	YES	NF56 vs NF50	ankyrin repeat domain 46 [Source:NCBI gene (formerly Entrezgene);Acc:100101770]
ENSXETG00000024756	dnm1	11224.5	0.276833	0.0760103	3.64204	0.000270482	0.00470138	NF56	NF50	YES	NF56 vs NF50	dynamin 1 [Source:Xenbase;Acc:XB-GENE-986845]
ENSXETG00000027152	pcdhga10	8768.38	0.274583	0.0702456	3.9089	9.2718e-05	0.00196297	NF56	NF50	YES	NF56 vs NF50	protocadherin gamma-B5 [Source:NCBI gene (formerly Entrezgene);Acc:101733947]
ENSXETG00000014969	idh3b	2700.04	0.274356	0.0942873	2.90979	0.00361674	0.0361906	NF56	NF50	YES	NF56 vs NF50	isocitrate dehydrogenase (NAD(+)) 3 beta [Source:Xenbase;Acc:XB-GENE-5825105]
ENSXETG00000026776	rap1b	2108.41	0.272291	0.0687767	3.95906	7.52453e-05	0.00165528	NF56	NF50	YES	NF56 vs NF50	RAP1B, member of RAS oncogene family [Source:Xenbase;Acc:XB-GENE-479036]
ENSXETG00000016622	snn	1977.2	0.27129	0.0960105	2.82562	0.00471888	0.0441149	NF56	NF50	YES	NF56 vs NF50	stannin [Source:Xenbase;Acc:XB-GENE-947441]
ENSXETG00000012529	llgl2	675.173	0.270879	0.0845135	3.20516	0.00134988	0.0168633	NF56	NF50	YES	NF56 vs NF50	LLGL2, scribble cell polarity complex component [Source:Xenbase;Acc:XB-GENE-868478]
ENSXETG00000018496	tmem178a	815.237	0.269678	0.0841381	3.20518	0.00134979	0.0168633	NF56	NF50	YES	NF56 vs NF50	transmembrane protein 178A [Source:Xenbase;Acc:XB-GENE-942687]
ENSXETG00000006354	fam214a	2400.11	0.269435	0.0611079	4.40917	1.03768e-05	0.000306278	NF56	NF50	YES	NF56 vs NF50	family with sequence similarity 214 member A [Source:Xenbase;Acc:XB-GENE-5816685]
ENSXETG00000015920	tbc1d9b	1769.98	0.268956	0.0629173	4.27475	1.91351e-05	0.000524131	NF56	NF50	YES	NF56 vs NF50	TBC1 domain family member 9B [Source:Xenbase;Acc:XB-GENE-989754]
ENSXETG00000021019	pld2	582.89	0.268812	0.095514	2.81438	0.00488718	0.0450896	NF56	NF50	YES	NF56 vs NF50	phospholipase D2 [Source:Xenbase;Acc:XB-GENE-5998608]
ENSXETG00000022933	grin1	5315.69	0.2677	0.0721156	3.71209	0.000205554	0.00377314	NF56	NF50	YES	NF56 vs NF50	glutamate ionotropic receptor NMDA type subunit 1 [Source:Xenbase;Acc:XB-GENE-494200]
ENSXETG00000023305	afdn	2048.32	0.266706	0.082437	3.23527	0.00121527	0.0155121	NF56	NF50	YES	NF56 vs NF50	afadin, adherens junction formation factor [Source:Xenbase;Acc:XB-GENE-948333]
ENSXETG00000004133	slc9a7	1953.92	0.266067	0.0587582	4.52817	5.94967e-06	0.00019081	NF56	NF50	YES	NF56 vs NF50	solute carrier family 9 member A7 [Source:Xenbase;Acc:XB-GENE-487749]
ENSXETG00000015999	prkcz	3483.42	0.263316	0.0632445	4.16346	3.13459e-05	0.000790893	NF56	NF50	YES	NF56 vs NF50	protein kinase C zeta [Source:Xenbase;Acc:XB-GENE-494709]
ENSXETG00000022646	cacna1h	1326.12	0.261873	0.0932396	2.8086	0.00497578	0.045757	NF56	NF50	YES	NF56 vs NF50	calcium channel, voltage-dependent, T type, alpha 1H subunit [Source:Xenbase;Acc:XB-GENE-6042121]
ENSXETG00000019244	chmp2a	615.413	0.260672	0.0856384	3.04387	0.00233557	0.0259027	NF56	NF50	YES	NF56 vs NF50	charged multivesicular body protein 2A [Source:Xenbase;Acc:XB-GENE-1005459]
ENSXETG00000021807	cdkl5	1363.08	0.259589	0.0773423	3.35637	0.000789735	0.0108581	NF56	NF50	YES	NF56 vs NF50	cyclin dependent kinase like 5 [Source:Xenbase;Acc:XB-GENE-951076]
ENSXETG00000007241	dbn1	7988.49	0.259446	0.0886604	2.92629	0.00343028	0.0348699	NF56	NF50	YES	NF56 vs NF50	drebrin 1 [Source:Xenbase;Acc:XB-GENE-961393]
ENSXETG00000024155	mpnd	1919.78	0.258722	0.0880196	2.93937	0.00328878	0.0338126	NF56	NF50	YES	NF56 vs NF50	MPN domain containing [Source:Xenbase;Acc:XB-GENE-5858624]
ENSXETG00000040474	napb	7068.88	0.258482	0.0715034	3.61497	0.000300383	0.00512618	NF56	NF50	YES	NF56 vs NF50	NSF attachment protein beta [Source:NCBI gene (formerly Entrezgene);Acc:780021]
ENSXETG00000007310	ppp2r1a	5257.05	0.258012	0.0549083	4.69896	2.61494e-06	9.58744e-05	NF56	NF50	YES	NF56 vs NF50	protein phosphatase 2 regulatory subunit A, alpha [Source:Xenbase;Acc:XB-GENE-990846]
ENSXETG00000038988	adarb1	6651.03	0.25678	0.074936	3.42666	0.000611063	0.00887839	NF56	NF50	YES	NF56 vs NF50	protein kinase, cAMP-dependent, regulatory subunit type I beta [Source:NCBI gene (formerly Entrezgene);Acc:780384]
ENSXETG00000002157	fndc7	3354.65	0.25576	0.050187	5.09614	3.46655e-07	1.61074e-05	NF56	NF50	YES	NF56 vs NF50	ubiquitin associated protein 2 [Source:NCBI gene (formerly Entrezgene);Acc:100379870]
ENSXETG00000008905	hs1bp3	479.112	0.254046	0.0860195	2.95335	0.00314344	0.0325176	NF56	NF50	YES	NF56 vs NF50	HCLS1 binding protein 3 [Source:Xenbase;Acc:XB-GENE-943087]
ENSXETG00000004290	mtcl1	2769.17	0.253768	0.0684345	3.70818	0.000208752	0.00381133	NF56	NF50	YES	NF56 vs NF50	microtubule crosslinking factor 1 [Source:Xenbase;Acc:XB-GENE-6047696]
ENSXETG00000007339	hdac2	1847.28	0.252402	0.0873433	2.88977	0.00385524	0.0380364	NF56	NF50	YES	NF56 vs NF50	histone deacetylase 2 [Source:Xenbase;Acc:XB-GENE-485807]
ENSXETG00000023292	serinc1.1	11115.8	0.251511	0.0731755	3.43709	0.000587995	0.00864132	NF56	NF50	YES	NF56 vs NF50	serine incorporator 1, gene 1 [Source:Xenbase;Acc:XB-GENE-954990]
ENSXETG00000013263	rps6kl1	1579.9	0.250884	0.0754403	3.3256	0.000882287	0.011944	NF56	NF50	YES	NF56 vs NF50	ribosomal protein S6 kinase like 1 [Source:Xenbase;Acc:XB-GENE-991864]
ENSXETG00000035022	hs6st1	672.991	0.248337	0.0880666	2.81987	0.00480426	0.0447053	NF56	NF50	YES	NF56 vs NF50	heparan sulfate 6-O-sulfotransferase 1 [Source:NCBI gene (formerly Entrezgene);Acc:550071]
ENSXETG00000009395	sh3d19	4550.08	0.247912	0.0799755	3.09985	0.0019362	0.0222529	NF56	NF50	YES	NF56 vs NF50	SH3 domain containing 19 [Source:Xenbase;Acc:XB-GENE-976723]
ENSXETG00000002218	usp34	2238.22	0.246671	0.0812608	3.03554	0.00240103	0.0264508	NF56	NF50	YES	NF56 vs NF50	ubiquitin specific peptidase 34 [Source:Xenbase;Acc:XB-GENE-920965]
ENSXETG00000001783	stau1	5818.61	0.246428	0.07155	3.44414	0.000572872	0.00853489	NF56	NF50	YES	NF56 vs NF50	staufen double-stranded RNA binding protein 1 [Source:Xenbase;Acc:XB-GENE-920408]
ENSXETG00000011330	tmem106b	1212.27	0.246019	0.0713372	3.44868	0.000563344	0.00841073	NF56	NF50	YES	NF56 vs NF50	transmembrane protein 106B [Source:Xenbase;Acc:XB-GENE-5843726]
ENSXETG00000024085	flot1	5536.72	0.245557	0.0627629	3.91245	9.13627e-05	0.00194011	NF56	NF50	YES	NF56 vs NF50	flotillin 1 [Source:Xenbase;Acc:XB-GENE-488586]
ENSXETG00000040149	fbxo45	2314.08	0.245054	0.0668398	3.66629	0.000246092	0.00435815	NF56	NF50	YES	NF56 vs NF50	F-box protein 45 [Source:NCBI gene (formerly Entrezgene);Acc:100216147]
ENSXETG00000002540	arl1	727.511	0.240048	0.0843917	2.84445	0.00444885	0.0423498	NF56	NF50	YES	NF56 vs NF50	ADP ribosylation factor like GTPase 1 [Source:Xenbase;Acc:XB-GENE-961332]
ENSXETG00000018443	cetn1	1147.48	0.23808	0.0852222	2.79364	0.00521182	0.0474934	NF56	NF50	YES	NF56 vs NF50	centrin 1 [Source:Xenbase;Acc:XB-GENE-967617]
ENSXETG00000017031	grik4	1290.33	0.237262	0.0751074	3.15897	0.00158328	0.0191998	NF56	NF50	YES	NF56 vs NF50	glutamate receptor, ionotropic, kainate 4 [Source:Xenbase;Acc:XB-GENE-1011875]
ENSXETG00000034571	arl8b	1081.51	0.236361	0.0682078	3.46531	0.000529619	0.00802637	NF56	NF50	YES	NF56 vs NF50	ADP ribosylation factor like GTPase 8B [Source:NCBI gene (formerly Entrezgene);Acc:100492504]
ENSXETG00000015753	vps45	1102.44	0.23594	0.0759763	3.10544	0.00189994	0.0220027	NF56	NF50	YES	NF56 vs NF50	vacuolar protein sorting 45 homolog [Source:Xenbase;Acc:XB-GENE-961682]
ENSXETG00000019473	map1lc3a	4026.02	0.23565	0.0564953	4.17115	3.03066e-05	0.000767423	NF56	NF50	YES	NF56 vs NF50	microtubule associated protein 1 light chain 3 alpha [Source:Xenbase;Acc:XB-GENE-941851]
ENSXETG00000017982	ptpra	3134.56	0.231825	0.0687701	3.37101	0.000748931	0.0104398	NF56	NF50	YES	NF56 vs NF50	protein tyrosine phosphatase, receptor type A [Source:Xenbase;Acc:XB-GENE-1012347]
ENSXETG00000009227	khdrbs3	1176.17	0.231517	0.0827022	2.79941	0.00511963	0.0467743	NF56	NF50	YES	NF56 vs NF50	KH domain containing, RNA binding, signal transduction associated 3 [Source:Xenbase;Acc:XB-GENE-941483]
ENSXETG00000017355	ppp3r1	10154.5	0.229137	0.0465572	4.92162	8.58305e-07	3.58578e-05	NF56	NF50	YES	NF56 vs NF50	protein phosphatase 3 regulatory subunit B, alpha [Source:Xenbase;Acc:XB-GENE-948794]
ENSXETG00000006106	dido1	1278.59	0.228063	0.0779673	2.92511	0.00344333	0.0349773	NF56	NF50	YES	NF56 vs NF50	death inducer-obliterator 1 [Source:NCBI gene (formerly Entrezgene);Acc:100135007]
ENSXETG00000023064	ppp1r13b	2321.21	0.227572	0.0552682	4.1176	3.82838e-05	0.000932521	NF56	NF50	YES	NF56 vs NF50	protein phosphatase 1 regulatory subunit 13B [Source:Xenbase;Acc:XB-GENE-993686]
ENSXETG00000011493	pcmtd2	1984.61	0.227017	0.0733403	3.09539	0.00196553	0.0225164	NF56	NF50	YES	NF56 vs NF50	protein-L-isoaspartate (D-aspartate) O-methyltransferase domain containing 2 [Source:Xenbase;Acc:XB-GENE-947888]
ENSXETG00000027283	slc7a11	2890.71	0.225642	0.057657	3.91353	9.0958e-05	0.00193711	NF56	NF50	YES	NF56 vs NF50	kalirin RhoGEF kinase [Source:HGNC Symbol;Acc:HGNC:4814]
ENSXETG00000008095	atp6v1h	2497.34	0.224544	0.0769589	2.91771	0.00352613	0.0355874	NF56	NF50	YES	NF56 vs NF50	ATPase, H+ transporting, lysosomal 50/57kDa, V1 subunit H [Source:Xenbase;Acc:XB-GENE-1015115]
ENSXETG00000004726	b4galt6	1825.43	0.223504	0.076693	2.91427	0.0035652	0.0358276	NF56	NF50	YES	NF56 vs NF50	UDP-Gal:betaGlcNAc beta 1,4- galactosyltransferase, polypeptide 6 [Source:Xenbase;Acc:XB-GENE-984613]
ENSXETG00000015713	calm1	14403.8	0.222579	0.069082	3.22195	0.00127319	0.0161054	NF56	NF50	YES	NF56 vs NF50	calmodulin 1 (phosphorylase kinase, delta) [Source:Xenbase;Acc:XB-GENE-1014640]
ENSXETG00000010353	pom121	1263.03	0.221717	0.0759757	2.91827	0.00351984	0.0355494	NF56	NF50	YES	NF56 vs NF50	POM121 transmembrane nucleoporin [Source:NCBI gene (formerly Entrezgene);Acc:100145633]
ENSXETG00000022399	gucy1b1	3408.52	0.220661	0.0579536	3.80755	0.000140353	0.00278313	NF56	NF50	YES	NF56 vs NF50	guanylate cyclase 1 soluble subunit beta 1 [Source:Xenbase;Acc:XB-GENE-950986]
ENSXETG00000031503	ogfr	1385.64	0.21962	0.078295	2.80503	0.0050312	0.0460861	NF56	NF50	YES	NF56 vs NF50	glutamate receptor, ionotropic, kainate 5 [Source:NCBI gene (formerly Entrezgene);Acc:100497490]
ENSXETG00000032616	tp53bp1	3457.32	0.21912	0.0746568	2.93503	0.00333513	0.0341493	NF56	NF50	YES	NF56 vs NF50	tumor protein p53 binding protein 1 [Source:NCBI gene (formerly Entrezgene);Acc:100490124]
ENSXETG00000040403	irf1	1962.79	0.218324	0.0618392	3.53051	0.000414762	0.0065318	NF56	NF50	YES	NF56 vs NF50	KIAA0408 ortholog [Source:NCBI gene (formerly Entrezgene);Acc:100496334]
ENSXETG00000017880	gpr176	1019.96	0.217729	0.0665804	3.27016	0.00107486	0.014038	NF56	NF50	YES	NF56 vs NF50	G protein-coupled receptor 176 [Source:Xenbase;Acc:XB-GENE-5875770]
ENSXETG00000026334	hps1	2365.27	0.21664	0.061144	3.54311	0.000395431	0.00631927	NF56	NF50	YES	NF56 vs NF50	calcium channel, voltage-dependent, beta 1 subunit [Source:NCBI gene (formerly Entrezgene);Acc:100158521]
ENSXETG00000034343	cdc42se1	1690.95	0.215916	0.0628622	3.43475	0.000593092	0.00867998	NF56	NF50	YES	NF56 vs NF50	suppressor of cytokine signaling 7 [Source:NCBI gene (formerly Entrezgene);Acc:100158657]
ENSXETG00000018309	ppp2cb	2643.37	0.21416	0.059727	3.58564	0.00033625	0.00556948	NF56	NF50	YES	NF56 vs NF50	protein phosphatase 2, catalytic subunit, beta isozyme [Source:Xenbase;Acc:XB-GENE-957248]
ENSXETG00000020022	gnao1	10225.7	0.210011	0.0723195	2.90393	0.00368507	0.0367177	NF56	NF50	YES	NF56 vs NF50	G protein subunit alpha o1 [Source:Xenbase;Acc:XB-GENE-921635]
ENSXETG00000010528	ppp3cb	3603.28	0.201001	0.0664496	3.02486	0.00248751	0.0271213	NF56	NF50	YES	NF56 vs NF50	protein phosphatase 3, catalytic subunit, beta isozyme [Source:Xenbase;Acc:XB-GENE-949827]
ENSXETG00000022830	ywhab	7234.68	0.191581	0.0416319	4.60179	4.18876e-06	0.000142105	NF56	NF50	YES	NF56 vs NF50	tyrosine 3-monooxygenase/tryptophan 5-monooxygenase activation protein beta [Source:Xenbase;Acc:XB-GENE-1006026]
ENSXETG00000028002	bckdk	1373.46	0.190583	0.0673075	2.83152	0.00463269	0.0436398	NF56	NF50	YES	NF56 vs NF50	branched chain ketoacid dehydrogenase kinase [Source:Xenbase;Acc:XB-GENE-994837]
ENSXETG00000014831	kif2a	1150.97	0.188913	0.0657039	2.87522	0.00403747	0.03942	NF56	NF50	YES	NF56 vs NF50	kinesin heavy chain member 2A [Source:Xenbase;Acc:XB-GENE-951755]
ENSXETG00000005222	agpat1	1434.49	0.188327	0.0663106	2.84008	0.00451028	0.0427036	NF56	NF50	YES	NF56 vs NF50	1-acylglycerol-3-phosphate O-acyltransferase 1 [Source:Xenbase;Acc:XB-GENE-487933]
ENSXETG00000002833	eps15	3257.14	0.158627	0.0563313	2.81596	0.00486311	0.0450416	NF56	NF50	YES	NF56 vs NF50	epidermal growth factor receptor pathway substrate 15 [Source:Xenbase;Acc:XB-GENE-6070905]

## Sheet: NF50 to NF56 (up anot)
Comparison: NF50 to NF56 upregulated genes with annotations
ensembl	id	baseMean	log2FoldChange	lfcSE	stat	pvalue	padj	Condition	Control	Call	Comparison	description
ENSXETG00000025664	hba1	546.27	1.69255	0.334271	5.06342	4.11811e-07	1.88243e-05	NF56	NF50	YES	NF56 vs NF50	hemoglobin subunit alpha 1 [Source:Xenbase;Acc:XB-GENE-478141]
ENSXETG00000000624	serpinb1	84.7242	1.68093	0.203873	8.24498	1.65183e-16	5.53717e-14	NF56	NF50	YES	NF56 vs NF50	serpin family B member 1 [Source:Xenbase;Acc:XB-GENE-1217264]
ENSXETG00000021993	hoxb8	7.38942	1.5916	0.319412	4.98291	6.26358e-07	2.66936e-05	NF56	NF50	YES	NF56 vs NF50	homeobox B8 [Source:Xenbase;Acc:XB-GENE-990961]
ENSXETG00000025667	hbg1	572.777	1.5544	0.342742	4.5352	5.755e-06	0.000185836	NF56	NF50	YES	NF56 vs NF50	hemoglobin subunit gamma 1 [Source:Xenbase;Acc:XB-GENE-5912896]
ENSXETG00000035511	apoe	445.237	1.52485	0.180533	8.44639	3.00451e-17	1.20859e-14	NF56	NF50	YES	NF56 vs NF50	apolipoprotein E [Source:NCBI gene (formerly Entrezgene);Acc:394678]
ENSXETG00000004097	hspa1a	83.3893	1.44314	0.323297	4.46383	8.05065e-06	0.000247478	NF56	NF50	YES	NF56 vs NF50	heat shock protein family A (Hsp70) member 1A [Source:Xenbase;Acc:XB-GENE-5842877]
ENSXETG00000011260	arhgap45	316.942	1.37836	0.188987	7.29339	3.0225e-13	5.06593e-11	NF56	NF50	YES	NF56 vs NF50	Rho GTPase activating protein 45 [Source:Xenbase;Acc:XB-GENE-990078]
ENSXETG00000016466	XB5894692	11.9205	1.32445	0.349793	3.78639	0.000152853	0.00296422	NF56	NF50	YES	NF56 vs NF50	provisional ortholog of alpha-2-glycoprotein 1, zinc-binding [Source:Xenbase;Acc:XB-GENE-5894693]
ENSXETG00000034297	usp18	32.2844	1.29075	0.326726	3.95055	7.79715e-05	0.0017046	NF56	NF50	YES	NF56 vs NF50	ubiquitin specific peptidase 18 [Source:NCBI gene (formerly Entrezgene);Acc:100486062]
ENSXETG00000034601	TMEM158	118.321	1.27393	0.332588	3.83035	0.000127959	0.00256834	NF56	NF50	YES	NF56 vs NF50	transmembrane protein 158 [Source:HGNC Symbol;Acc:HGNC:30293]
ENSXETG00000007393	gpnmb	69.1075	1.23711	0.22922	5.39704	6.77475e-08	3.74046e-06	NF56	NF50	YES	NF56 vs NF50	glycoprotein nmb [Source:Xenbase;Acc:XB-GENE-983263]
ENSXETG00000039440	sbf2	59.4414	1.22872	0.265636	4.62555	3.73603e-06	0.000129876	NF56	NF50	YES	NF56 vs NF50	zinc finger protein 816 [Source:NCBI gene (formerly Entrezgene);Acc:100496042]
ENSXETG00000021818	ifit5	255.054	1.20112	0.20538	5.8483	4.96635e-09	3.42751e-07	NF56	NF50	YES	NF56 vs NF50	interferon induced protein with tetratricopeptide repeats 5 [Source:Xenbase;Acc:XB-GENE-5842099]
ENSXETG00000037689		10.1597	1.19505	0.350457	3.40998	0.000649684	0.00934311	NF56	NF50	YES	NF56 vs NF50	PDZ and LIM domain 2 (mystique) [Source:NCBI gene (formerly Entrezgene);Acc:100488396]
ENSXETG00000002823	ryr1	155.072	1.17072	0.212218	5.51659	3.4564e-08	2.05328e-06	NF56	NF50	YES	NF56 vs NF50	ryanodine receptor 1 (skeletal) [Source:Xenbase;Acc:XB-GENE-1013509]
ENSXETG00000011877	cd74	752.074	1.16872	0.280083	4.17275	3.00943e-05	0.00076342	NF56	NF50	YES	NF56 vs NF50	CD74 molecule [Source:Xenbase;Acc:XB-GENE-922847]
ENSXETG00000035200		9.51678	1.15968	0.348088	3.33157	0.000863587	0.0117246	NF56	NF50	YES	NF56 vs NF50	testis-expressed protein 52 [Source:NCBI gene (formerly Entrezgene);Acc:101730721]
ENSXETG00000040091	hla-dra	21.1536	1.15468	0.340031	3.39582	0.000684236	0.00975036	NF56	NF50	YES	NF56 vs NF50
ENSXETG00000036111	wipi2	30.4709	1.14264	0.30103	3.79577	0.000147186	0.00287811	NF56	NF50	YES	NF56 vs NF50	retinitis pigmentosa 1 like 1 [Source:NCBI gene (formerly Entrezgene);Acc:101733935]
ENSXETG00000034043	id2	8.09535	1.12711	0.349108	3.22853	0.00124427	0.0158105	NF56	NF50	YES	NF56 vs NF50	HLA class II histocompatibility antigen, DM beta chain [Source:NCBI gene (formerly Entrezgene);Acc:100495183]
ENSXETG00000039972	gpbp1l1	334.027	1.12269	0.166239	6.75346	1.44358e-11	1.61302e-09	NF56	NF50	YES	NF56 vs NF50
ENSXETG00000003560	znfx1.2	91.6051	1.12127	0.251493	4.45844	8.25579e-06	0.000251587	NF56	NF50	YES	NF56 vs NF50	zinc finger, NFX1-type containing 1, gene 2 [Source:Xenbase;Acc:XB-GENE-5996127]
ENSXETG00000021534	fgf5	11.5253	1.11798	0.348729	3.20587	0.00134656	0.0168517	NF56	NF50	YES	NF56 vs NF50	fibroblast growth factor 5 [Source:Xenbase;Acc:XB-GENE-482346]
ENSXETG00000040077	SHISA2	137.818	1.11291	0.259156	4.29437	1.75194e-05	0.000485541	NF56	NF50	YES	NF56 vs NF50	shisa family member 2 [Source:NCBI gene (formerly Entrezgene);Acc:100497602]
ENSXETG00000026873	trpm8	188.273	1.06194	0.223729	4.74653	2.06938e-06	7.81095e-05	NF56	NF50	YES	NF56 vs NF50	transient receptor potential cation channel, subfamily M, member 8 [Source:NCBI gene (formerly Entrezgene);Acc:100302008]
ENSXETG00000032089	spef1	81.691	1.04706	0.233719	4.48	7.46433e-06	0.000230461	NF56	NF50	YES	NF56 vs NF50	sperm flagellar 1 [Source:NCBI gene (formerly Entrezgene);Acc:100492226]
ENSXETG00000030600	pga4	65.5577	1.04324	0.296886	3.51394	0.000441514	0.00688381	NF56	NF50	YES	NF56 vs NF50
ENSXETG00000037474	cfap221	52.8025	1.02719	0.286896	3.58036	0.000343117	0.00564999	NF56	NF50	YES	NF56 vs NF50
ENSXETG00000000993	slc45a3	131.304	1.02401	0.206868	4.95005	7.41934e-07	3.11812e-05	NF56	NF50	YES	NF56 vs NF50	solute carrier family 45 member 3 [Source:Xenbase;Acc:XB-GENE-492251]
ENSXETG00000016698	crym	127.382	1.00874	0.189062	5.33551	9.52765e-08	5.11984e-06	NF56	NF50	YES	NF56 vs NF50	crystallin mu [Source:Xenbase;Acc:XB-GENE-970817]
ENSXETG00000007038	mef2c	303.79	1.0002	0.279691	3.5761	0.000348761	0.00572953	NF56	NF50	YES	NF56 vs NF50	MADS box transcription enhancer factor 2, polypeptide C (myocyte enhancer factor 2C) [Source:Xenbase;Acc:XB-GENE-486958]
ENSXETG00000022372	mmp11	37.5235	0.992418	0.297268	3.33846	0.000842444	0.0114698	NF56	NF50	YES	NF56 vs NF50	matrix metallopeptidase 11 [Source:Xenbase;Acc:XB-GENE-479265]
ENSXETG00000003392	higd1b	279.419	0.983698	0.173497	5.66981	1.42957e-08	9.02551e-07	NF56	NF50	YES	NF56 vs NF50	HIG1 hypoxia inducible domain family member 1B [Source:Xenbase;Acc:XB-GENE-977604]
ENSXETG00000009056	ppfibp2	184.343	0.982516	0.160762	6.11162	9.86246e-10	7.80076e-08	NF56	NF50	YES	NF56 vs NF50	PTPRF interacting protein, binding protein 2 (liprin beta 2) [Source:Xenbase;Acc:XB-GENE-1013068]
ENSXETG00000038365	dhrs3	157.105	0.966236	0.298567	3.23625	0.00121113	0.0154732	NF56	NF50	YES	NF56 vs NF50
ENSXETG00000036686	clic5	7.18597	0.961294	0.337753	2.84615	0.00442518	0.0422387	NF56	NF50	YES	NF56 vs NF50
ENSXETG00000015995	lgals1.1	40.9852	0.956731	0.2866	3.33821	0.000843186	0.0114698	NF56	NF50	YES	NF56 vs NF50	lectin, galactoside-binding, soluble, 1, gene 1 [Source:Xenbase;Acc:XB-GENE-971978]
ENSXETG00000013176	ifih1	97.6807	0.952641	0.302434	3.14992	0.00163318	0.0196013	NF56	NF50	YES	NF56 vs NF50	interferon induced, with helicase C domain 1 [Source:Xenbase;Acc:XB-GENE-1011111]
ENSXETG00000015673	arl11	33.1557	0.942053	0.263381	3.57677	0.000347864	0.00572147	NF56	NF50	YES	NF56 vs NF50	ADP ribosylation factor like GTPase 11 [Source:Xenbase;Acc:XB-GENE-1012125]
ENSXETG00000002721	slc30a10	26.2637	0.941112	0.297698	3.1613	0.00157066	0.0190797	NF56	NF50	YES	NF56 vs NF50	solute carrier family 30 member 10 [Source:Xenbase;Acc:XB-GENE-1003783]
ENSXETG00000003062	kiaa0930	147.392	0.936418	0.298162	3.14064	0.00168581	0.0200461	NF56	NF50	YES	NF56 vs NF50	KIAA0930 [Source:Xenbase;Acc:XB-GENE-979872]
ENSXETG00000017979	avp	1997.69	0.930924	0.239235	3.89125	9.97307e-05	0.00209256	NF56	NF50	YES	NF56 vs NF50	arginine vasopressin [Source:Xenbase;Acc:XB-GENE-478869]
ENSXETG00000021305	nbeal2	305.114	0.930589	0.24059	3.86795	0.000109756	0.00226245	NF56	NF50	YES	NF56 vs NF50	neurobeachin like 2 [Source:Xenbase;Acc:XB-GENE-6038810]
ENSXETG00000022024	ano10	60.4398	0.930292	0.30697	3.03056	0.00244101	0.0268073	NF56	NF50	YES	NF56 vs NF50	anoctamin 10 [Source:Xenbase;Acc:XB-GENE-955754]
ENSXETG00000009592	plpp4	29.9866	0.927547	0.286428	3.23833	0.00120233	0.0153748	NF56	NF50	YES	NF56 vs NF50	phospholipid phosphatase 4 [Source:Xenbase;Acc:XB-GENE-6051164]
ENSXETG00000011757	phf21a	982.168	0.91821	0.182883	5.02076	5.14678e-07	2.27152e-05	NF56	NF50	YES	NF56 vs NF50	BRAF35-HDAC Complex Protein BHC80
ENSXETG00000019261	sobp	2354.25	0.915421	0.179701	5.09414	3.50325e-07	1.62244e-05	NF56	NF50	YES	NF56 vs NF50	sine oculis binding protein homolog [Source:NCBI gene (formerly Entrezgene);Acc:100125342]
ENSXETG00000005594	nacc1	1924.04	0.913244	0.0859332	10.6274	2.22301e-26	2.84525e-23	NF56	NF50	YES	NF56 vs NF50	nucleus accumbens associated 1, BEN and BTB (POZ) domain containing [Source:Xenbase;Acc:XB-GENE-979467]
ENSXETG00000020339	ldb2	378.952	0.910147	0.27007	3.37004	0.000751586	0.0104477	NF56	NF50	YES	NF56 vs NF50	LIM domain binding 2 [Source:Xenbase;Acc:XB-GENE-490279]
ENSXETG00000037563	dbndd1	208.109	0.90529	0.221335	4.09013	4.31132e-05	0.00102706	NF56	NF50	YES	NF56 vs NF50	dysbindin (dystrobrevin binding protein 1) domain containing 1 [Source:NCBI gene (formerly Entrezgene);Acc:100486728]
ENSXETG00000027626	acta1	97.0913	0.903036	0.223018	4.04916	5.14007e-05	0.00119272	NF56	NF50	YES	NF56 vs NF50	cell surface hyaluronidase [Source:NCBI gene (formerly Entrezgene);Acc:100491930]
ENSXETG00000038324	inka1	458.068	0.897758	0.251553	3.56886	0.000358533	0.0058832	NF56	NF50	YES	NF56 vs NF50	SERTA domain containing 4 [Source:NCBI gene (formerly Entrezgene);Acc:100494600]
ENSXETG00000039748		66.6307	0.896502	0.231189	3.8778	0.000105406	0.00218881	NF56	NF50	YES	NF56 vs NF50	acyl-coenzyme A amino acid N-acyltransferase 2 [Source:NCBI gene (formerly Entrezgene);Acc:100496940]
ENSXETG00000034914	elovl3	72.5871	0.894876	0.235738	3.79606	0.000147012	0.00287811	NF56	NF50	YES	NF56 vs NF50
ENSXETG00000035680	kctd4	800.357	0.890042	0.191349	4.6514	3.29692e-06	0.00011719	NF56	NF50	YES	NF56 vs NF50	potassium channel tetramerization domain containing 4 [Source:NCBI gene (formerly Entrezgene);Acc:100158517]
ENSXETG00000015884	cmtr2	38.4355	0.882477	0.31185	2.82981	0.00465758	0.0436578	NF56	NF50	YES	NF56 vs NF50	cap methyltransferase 2 [Source:Xenbase;Acc:XB-GENE-6035233]
ENSXETG00000004291	acss2.2	167.627	0.876459	0.260951	3.35871	0.000783083	0.0107899	NF56	NF50	YES	NF56 vs NF50	acyl-CoA synthetase short-chain family member 2, gene 2 [Source:Xenbase;Acc:XB-GENE-5916994]
ENSXETG00000030789	susd3	93.2061	0.869267	0.229164	3.79321	0.000148712	0.00288788	NF56	NF50	YES	NF56 vs NF50	sushi domain containing 3 [Source:NCBI gene (formerly Entrezgene);Acc:100135189]
ENSXETG00000014363	vash2	145.22	0.868275	0.263199	3.29893	0.000970528	0.0129272	NF56	NF50	YES	NF56 vs NF50	vasohibin 2 [Source:Xenbase;Acc:XB-GENE-985620]
ENSXETG00000040218	arhgap30	186.007	0.861368	0.29554	2.91456	0.00356193	0.0358203	NF56	NF50	YES	NF56 vs NF50	engrailed homeobox 2 [Source:NCBI gene (formerly Entrezgene);Acc:100498251]
ENSXETG00000009422	b4galnt3	670.878	0.860638	0.163156	5.27493	1.3281e-07	6.92532e-06	NF56	NF50	YES	NF56 vs NF50	beta-1,4-N-acetyl-galactosaminyl transferase 3 [Source:Xenbase;Acc:XB-GENE-6051199]
ENSXETG00000004299	nckap1l	32.0341	0.857903	0.29197	2.93832	0.00329995	0.0338876	NF56	NF50	YES	NF56 vs NF50	NCK-associated protein 1-like [Source:Xenbase;Acc:XB-GENE-953118]
ENSXETG00000040719		377.641	0.854662	0.217201	3.9349	8.32328e-05	0.00180839	NF56	NF50	YES	NF56 vs NF50	apolipoprotein C-I [Source:NCBI gene (formerly Entrezgene);Acc:100489130]
ENSXETG00000002572	upf3a	318.421	0.854114	0.232831	3.66838	0.000244091	0.00432816	NF56	NF50	YES	NF56 vs NF50	UPF3A, regulator of nonsense mediated mRNA decay [Source:Xenbase;Acc:XB-GENE-1005810]
ENSXETG00000022545	ppp1r14c	1153.09	0.849079	0.128908	6.58669	4.49747e-11	4.72536e-09	NF56	NF50	YES	NF56 vs NF50	protein phosphatase 1 regulatory inhibitor subunit 14C [Source:Xenbase;Acc:XB-GENE-487684]
ENSXETG00000040382	gata5	249.2	0.844797	0.228244	3.70129	0.000214508	0.00389319	NF56	NF50	YES	NF56 vs NF50	calbindin 2 [Source:HGNC Symbol;Acc:HGNC:1435]
ENSXETG00000017402	jph3	250.019	0.843686	0.289043	2.91889	0.00351281	0.0355038	NF56	NF50	YES	NF56 vs NF50	junctophilin 3 [Source:Xenbase;Acc:XB-GENE-987974]
ENSXETG00000040558	xkr4	676.903	0.843671	0.22087	3.81975	0.000133584	0.00266352	NF56	NF50	YES	NF56 vs NF50	XK related 4 [Source:NCBI gene (formerly Entrezgene);Acc:613062]
ENSXETG00000016463	eml2	560.76	0.835227	0.19147	4.36218	1.28772e-05	0.000371512	NF56	NF50	YES	NF56 vs NF50	echinoderm microtubule associated protein like 2 [Source:Xenbase;Acc:XB-GENE-977931]
ENSXETG00000032745	kcnc2	395.387	0.829287	0.293964	2.82105	0.00478669	0.0446008	NF56	NF50	YES	NF56 vs NF50	potassium channel, voltage gated Shaw related subfamily C, member 2 [Source:NCBI gene (formerly Entrezgene);Acc:100489216]
ENSXETG00000002132	lingo4	27.0726	0.828249	0.289757	2.85842	0.00425753	0.0410279	NF56	NF50	YES	NF56 vs NF50	leucine rich repeat and Ig domain containing 4 [Source:Xenbase;Acc:XB-GENE-6464195]
ENSXETG00000037939	hsp70	38.2322	0.821803	0.290068	2.83314	0.00460931	0.0434725	NF56	NF50	YES	NF56 vs NF50	heat shock 70kDa protein [Source:NCBI gene (formerly Entrezgene);Acc:100037899]
ENSXETG00000021987	hoxb6	7.17543	0.819428	0.290666	2.81914	0.00481526	0.0447485	NF56	NF50	YES	NF56 vs NF50	homeobox B6 [Source:Xenbase;Acc:XB-GENE-1006005]
ENSXETG00000003943	lrsam1	455.638	0.81494	0.214815	3.79368	0.000148432	0.00288788	NF56	NF50	YES	NF56 vs NF50	leucine rich repeat and sterile alpha motif containing 1 [Source:Xenbase;Acc:XB-GENE-994894]
ENSXETG00000011263	pmepa1	146.82	0.806239	0.215047	3.74913	0.00017745	0.00336247	NF56	NF50	YES	NF56 vs NF50	prostate transmembrane protein, androgen induced 1 [Source:Xenbase;Acc:XB-GENE-1013948]
ENSXETG00000017117	vstm5	161.719	0.805693	0.206729	3.89734	9.72538e-05	0.00204976	NF56	NF50	YES	NF56 vs NF50	V-set and transmembrane domain containing 5 [Source:Xenbase;Acc:XB-GENE-940096]
ENSXETG00000017864	snx31	34.4183	0.802896	0.28774	2.79035	0.00526511	0.0478242	NF56	NF50	YES	NF56 vs NF50	sorting nexin 31 [Source:Xenbase;Acc:XB-GENE-5933724]
ENSXETG00000021633	adap1	1086.79	0.801285	0.123219	6.50296	7.87545e-11	7.64679e-09	NF56	NF50	YES	NF56 vs NF50	ArfGAP with dual PH domains 1 [Source:Xenbase;Acc:XB-GENE-5947997]
ENSXETG00000032066	kif5b	63.4334	0.796539	0.283217	2.81247	0.00491627	0.0452689	NF56	NF50	YES	NF56 vs NF50	Scm like with four mbt domains 1 [Source:NCBI gene (formerly Entrezgene);Acc:100145310]
ENSXETG00000020305	ppp1r9a	380.99	0.796354	0.278947	2.85485	0.00430566	0.0414067	NF56	NF50	YES	NF56 vs NF50	protein phosphatase 1 regulatory subunit 9A [Source:Xenbase;Acc:XB-GENE-493280]
ENSXETG00000014005	kcnh8	182.989	0.791912	0.251223	3.15222	0.00162033	0.0194813	NF56	NF50	YES	NF56 vs NF50	potassium channel, voltage gated eag related subfamily H, member 8 [Source:Xenbase;Acc:XB-GENE-981673]
ENSXETG00000039700	prr35	77.9704	0.789534	0.184837	4.27151	1.94158e-05	0.000529757	NF56	NF50	YES	NF56 vs NF50	proline rich 35 [Source:NCBI gene (formerly Entrezgene);Acc:101734129]
ENSXETG00000001379	pdgfa	214.845	0.789104	0.241719	3.26456	0.00109635	0.0142526	NF56	NF50	YES	NF56 vs NF50	platelet derived growth factor subunit A [Source:Xenbase;Acc:XB-GENE-484495]
ENSXETG00000020140	cdcp1	47.7805	0.789055	0.272683	2.89367	0.00380772	0.0376732	NF56	NF50	YES	NF56 vs NF50	CUB domain containing protein 1 [Source:Xenbase;Acc:XB-GENE-968387]
ENSXETG00000020277	dync1i1	1340.3	0.778051	0.152274	5.10954	3.22937e-07	1.51554e-05	NF56	NF50	YES	NF56 vs NF50	dynein cytoplasmic 1 intermediate chain 1 [Source:Xenbase;Acc:XB-GENE-490874]
ENSXETG00000010002	XB987369	279.09	0.778028	0.258193	3.01336	0.00258372	0.0279601	NF56	NF50	YES	NF56 vs NF50	provisional ortholog of serine protease 12 [Source:Xenbase;Acc:XB-GENE-987370]
ENSXETG00000013401	unc5d	528.899	0.77801	0.273423	2.84544	0.004435	0.0423038	NF56	NF50	YES	NF56 vs NF50	unc-5 netrin receptor D [Source:Xenbase;Acc:XB-GENE-922923]
ENSXETG00000026489	cadm2	268.922	0.777843	0.280182	2.77621	0.00549971	0.0494677	NF56	NF50	YES	NF56 vs NF50	cell adhesion molecule 2 [Source:Xenbase;Acc:XB-GENE-998536]
ENSXETG00000005660	fam110b	181.432	0.777646	0.278543	2.79183	0.00524101	0.0476668	NF56	NF50	YES	NF56 vs NF50	family with sequence similarity 110 member B [Source:Xenbase;Acc:XB-GENE-961184]
[truncated: 401 more rows]

## Sheet: NF50 to NF56 (down)
Comparison: NF50 to NF56 downregulated genes all
[truncated: 1,067 more rows]

[truncated: 31 more sheets: NF50 to NF56 (down anot), NF50 to NF62 (all), NF50 to NF62 (up), NF50 to NF62 (up anot), NF50 to NF62 (down), NF50 to NF62 (down anot), NF56 to NF62 (all), NF56 to NF62 (up), NF56 to NF62 (up anot), NF56 to NF62 (down), NF56 to NF62 (down anot), NF50 to NF66 (all), NF50 to NF66 (up), NF50 to NF66 (up anot), NF50 to NF66 (down), NF50 to NF66 (down anot), NF56 to NF66 (all), NF56 to NF66 (up), NF56 to NF66 (up anot), NF56 to NF66 (down) …]
