# Supplementary material for: Metamorphic gene regulation programs in Xenopus tropicalis tadpole brain
Source: PLoS One. 2023 Jun 29;18(6):e0287858. doi: 10.1371/journal.pone.0287858 (PMC10310023; doi:10.1371/journal.pone.0287858)
Supplement: S3 Table — (XLSX) [file pone.0287858.s006.xlsx]

## Sheet: Summaries
Supplemental Table 3. Comparisons of numbers and patterns of gene expression changes during metamorphosis and after T3 treatment of premetamorphic tadpoles
Quantifications
# unique genes that change during metamorphosis:					5561	These are the unique genes that change their mRNA levels in one or more of the pair-wise developmental interval comparisons. Not all of these genes have annotation.
# genes regulated by T3 in premetamorphic tadpole brain:					2678
# unique genes T3+metamorphosis:					6957
Genes common between T3 and metamorphosis:					1269
Genes regulated by T3 but do not change during metamorphosis:					1409
# genes that change during metamorphosis but are not regulated by T3:					4297
							Comparison
							Percentage of total genes regulated
Comparisons of gene regulation during metamorphosis and after T3 treatment						# genes	vs. T3	vs. metamorphosis
Comparison A. Genes whose mRNA levels change during metamorphosis and after T3 treatment						1269	47.3861	22.8196
Comparison B. Genes whose mRNA levels are regulated by T3 but do not change during metamorphosis						1409	52.6139
Comparison C. Genes whose mRNA levels change during metamorphosis but are not regulated by T3						4297		77.2703
								% T3	% regulated
			# genes	Up	Down	Total T3	Total metamorphosis	regulated	during metamorphosis	Notes
T3 all vs. NF50 to NF56 all (overlap)			354			2678	1573	13.2188	22.5048
T3 all vs. NF50 to NF56 concordance			174	50	124	2678	1573	6.49739	11.0617
T3 all vs. NF50 to NF56 non-concordance			180			2678	1573	6.72143	11.4431
T3 all vs. NF56 to NF62 all (overlap)			404			2678	1713	15.0859	23.5844
T3 all vs. NF56 to NF62 concordance			329	164	165	2678	1713	12.2853	19.2061
T3 all vs. NF56 to NF62 non-concordance			75			2678	1713	2.8006	4.37828
T3 all vs. NF50 to NF62 all (overlap)			895			2678	4005	33.4205	22.3471
T3 all vs. NF50 to NF62 concordance			601	253	348	2678	4005	22.4421	15.0062
T3 all vs. NF50 to NF62 non-concordance			294			2678	4005	10.9783	7.34082
T3 all vs. NF62 to NF66 all (overlap)			160			2678	364	5.97461	43.956
T3 all vs. NF62 to NF66 concordance			0	0	0	2678	364	0	0
T3 all vs. NF62 to NF66 non-concordance			160			2678	364	5.97461	43.956
T3 all vs. NF50 to NF66 all (overlap)			894			2678	4185	33.3831	21.362
T3 all vs. NF50 to NF66 concordance			381	156	225	2678	4185	14.227	9.10394
T3 all vs. NF50 to NF66 non-concordance			513			2678	4185	19.1561	12.2581
Concordance - similar direction of gene regulation between metamorphosis comparison and T3 treatment of premetamorphic tadpoles
Non-concordance - different direction of gene regulation between metamorphosis comparison and T3 treatment of premetamorphic tadpoles

## Sheet: A. T3 and meta
Differentially expressed genes common to metamorphosis and T3 treatment of premetamorphic tadpoles
ensembl	id	baseMean	log2FoldChange	lfcSE	stat	pvalue	padj	Condition	Control	Call	Comparison	description
ENSXETG00000007922	thibz	166.455	3.1192	0.152408	20.4661	4.31539e-93	3.19879e-89	WT.T	WT.U	YES	WT.T vs WT.U	thyroid hormone induced bZip protein [Source:Xenbase;Acc:XB-GENE-484679]
ENSXETG00000003871	thrb	457.152	2.61759	0.108825	24.0531	7.73831e-128	1.1472e-123	WT.T	WT.U	YES	WT.T vs WT.U	thyroid hormone receptor, beta [Source:Xenbase;Acc:XB-GENE-6070709]
ENSXETG00000035498		42.787	2.35188	0.146612	16.0415	6.55118e-58	1.61869e-54	WT.T	WT.U	YES	WT.T vs WT.U
ENSXETG00000031473	oc90	215.543	2.2934	0.147331	15.5663	1.23318e-54	2.6117e-51	WT.T	WT.U	YES	WT.T vs WT.U
ENSXETG00000022372	mmp11	373.337	2.15261	0.112807	19.0823	3.54635e-81	1.31437e-77	WT.T	WT.U	YES	WT.T vs WT.U	matrix metallopeptidase 11 [Source:Xenbase;Acc:XB-GENE-479265]
ENSXETG00000008149	nfic	848.597	1.96527	0.102299	19.2111	2.98932e-82	1.47722e-78	WT.T	WT.U	YES	WT.T vs WT.U	nuclear factor I C [Source:Xenbase;Acc:XB-GENE-484367]
ENSXETG00000016028	otop1	35.08	1.91756	0.14048	13.6501	2.01737e-42	2.30058e-39	WT.T	WT.U	YES	WT.T vs WT.U	otopetrin 1 [Source:Xenbase;Acc:XB-GENE-876999]
ENSXETG00000036045	inhbb	67.3563	1.70313	0.1549	10.995	4.03723e-28	2.72055e-25	WT.T	WT.U	YES	WT.T vs WT.U	inhibin subunit beta B [Source:HGNC Symbol;Acc:HGNC:6067]
ENSXETG00000021586	nlrx1	550.182	1.66788	0.117218	14.2289	6.06461e-46	8.17344e-43	WT.T	WT.U	YES	WT.T vs WT.U	NLR family member X1 [Source:Xenbase;Acc:XB-GENE-6039800]
ENSXETG00000019051	klf9	634.064	1.50759	0.152789	9.86715	5.77855e-23	2.51962e-20	WT.T	WT.U	YES	WT.T vs WT.U	Kruppel-like factor 9 [Source:Xenbase;Acc:XB-GENE-483889]
ENSXETG00000008729	srd5a3	16.6497	1.40311	0.130229	10.7742	4.55776e-27	2.5988e-24	WT.T	WT.U	YES	WT.T vs WT.U	otolin 1 [Source:HGNC Symbol;Acc:HGNC:34071]
ENSXETG00000022970	fstl3	707.025	1.40059	0.109419	12.8002	1.6345e-37	1.51446e-34	WT.T	WT.U	YES	WT.T vs WT.U	follistatin like 3 [Source:Xenbase;Acc:XB-GENE-876426]
ENSXETG00000031873	ZBTB20	232.839	1.36708	0.122903	11.1233	9.66564e-29	6.82348e-26	WT.T	WT.U	YES	WT.T vs WT.U	zinc finger and BTB domain containing 20 [Source:HGNC Symbol;Acc:HGNC:13503]
ENSXETG00000019779	bcl6	2196.9	1.34043	0.0898257	14.9226	2.35085e-50	3.48513e-47	WT.T	WT.U	YES	WT.T vs WT.U	BCL6, transcription repressor [Source:Xenbase;Acc:XB-GENE-984479]
ENSXETG00000026061	nr3c2	793.136	1.33812	0.0873665	15.3162	5.95883e-53	1.10425e-49	WT.T	WT.U	YES	WT.T vs WT.U	nuclear receptor subfamily 3 group C member 2 [Source:Xenbase;Acc:XB-GENE-483085]
ENSXETG00000021762	angptl2	1262.81	1.32213	0.115952	11.4025	4.06442e-30	3.17132e-27	WT.T	WT.U	YES	WT.T vs WT.U	angiopoietin like 2 [Source:Xenbase;Acc:XB-GENE-488164]
ENSXETG00000023385	fst	468.919	1.27695	0.127455	10.0188	1.26e-23	6.05297e-21	WT.T	WT.U	YES	WT.T vs WT.U	follistatin [Source:Xenbase;Acc:XB-GENE-486296]
ENSXETG00000014529	pim3	1479.24	1.18239	0.0787222	15.0198	5.44512e-51	8.96932e-48	WT.T	WT.U	YES	WT.T vs WT.U	Pim-3 proto-oncogene, serine/threonine kinase [Source:Xenbase;Acc:XB-GENE-922022]
ENSXETG00000037667	pla2g2e	1496.23	1.15601	0.117355	9.85056	6.81659e-23	2.88731e-20	WT.T	WT.U	YES	WT.T vs WT.U	phospholipase A2 group IIE [Source:NCBI gene (formerly Entrezgene);Acc:100496855]
ENSXETG00000011263	pmepa1	357.123	1.14761	0.115432	9.94183	2.73738e-23	1.22975e-20	WT.T	WT.U	YES	WT.T vs WT.U	prostate transmembrane protein, androgen induced 1 [Source:Xenbase;Acc:XB-GENE-1013948]
ENSXETG00000018954	scnn1a	124.853	1.13609	0.151846	7.48182	7.32975e-14	1.46843e-11	WT.T	WT.U	YES	WT.T vs WT.U	sodium channel, non voltage gated 1 alpha subunit [Source:Xenbase;Acc:XB-GENE-996083]
ENSXETG00000012746	traf3	1089.78	1.0189	0.0942591	10.8096	3.10182e-27	1.91602e-24	WT.T	WT.U	YES	WT.T vs WT.U	TNF receptor associated factor 3 [Source:Xenbase;Acc:XB-GENE-968262]
ENSXETG00000027945	slc30a8	100.346	1.01405	0.155081	6.53884	6.19962e-11	8.51013e-09	WT.T	WT.U	YES	WT.T vs WT.U	solute carrier family 30 (zinc transporter), member 8 [Source:Xenbase;Acc:XB-GENE-958127]
ENSXETG00000000723	nacc2	840.87	1.00416	0.106592	9.42061	4.48481e-21	1.74966e-18	WT.T	WT.U	YES	WT.T vs WT.U	NACC family member 2, BEN and BTB (POZ) domain containing [Source:Xenbase;Acc:XB-GENE-986407]
ENSXETG00000038155	hmga2	990.449	1.00287	0.112856	8.88623	6.32168e-19	2.2314e-16	WT.T	WT.U	YES	WT.T vs WT.U	high mobility group AT-hook 2 [Source:NCBI gene (formerly Entrezgene);Acc:100135170]
ENSXETG00000034028		21.6309	1.00052	0.136065	7.35327	1.93415e-13	3.72386e-11	WT.T	WT.U	YES	WT.T vs WT.U	claudin 22 [Source:NCBI gene (formerly Entrezgene);Acc:100485528]
ENSXETG00000019690	cidea	2306.99	0.991217	0.0738277	13.4261	4.25311e-41	4.20349e-38	WT.T	WT.U	YES	WT.T vs WT.U	cell death inducing DFFA like effector a [Source:Xenbase;Acc:XB-GENE-953574]
ENSXETG00000041119	spats2l	155.638	0.98525	0.14976	6.57886	4.74077e-11	6.56841e-09	WT.T	WT.U	YES	WT.T vs WT.U	spermatogenesis associated serine rich 2 like [Source:NCBI gene (formerly Entrezgene);Acc:100493662]
ENSXETG00000011152	crisp1.7	188.207	0.943177	0.109871	8.58442	9.12928e-18	2.81962e-15	WT.T	WT.U	YES	WT.T vs WT.U	cysteine-rich secretory protein 1 gene 7 [Source:Xenbase;Acc:XB-GENE-5779195]
ENSXETG00000004290	mtcl1	9044.06	0.929255	0.0886732	10.4796	1.0725e-25	5.48269e-23	WT.T	WT.U	YES	WT.T vs WT.U	microtubule crosslinking factor 1 [Source:Xenbase;Acc:XB-GENE-6047696]
ENSXETG00000001192	ncor2	6385.79	0.916255	0.0660558	13.8709	9.50358e-44	1.17409e-40	WT.T	WT.U	YES	WT.T vs WT.U	nuclear receptor corepressor 2 [Source:Xenbase;Acc:XB-GENE-5963150]
ENSXETG00000014155	dnajb5	1342.08	0.912441	0.122912	7.42353	1.1404e-13	2.2542e-11	WT.T	WT.U	YES	WT.T vs WT.U	DnaJ heat shock protein family (Hsp40) member B5 [Source:Xenbase;Acc:XB-GENE-995211]
ENSXETG00000007698	dusp9	183.396	0.899681	0.141621	6.35273	2.11533e-10	2.54957e-08	WT.T	WT.U	YES	WT.T vs WT.U	dual specificity phosphatase 9 [Source:Xenbase;Acc:XB-GENE-986835]
ENSXETG00000036613	dio3	159.123	0.883094	0.153857	5.73971	9.48409e-09	7.60009e-07	WT.T	WT.U	YES	WT.T vs WT.U	deiodinase, iodothyronine, type 3 [Source:NCBI gene (formerly Entrezgene);Acc:100038242]
ENSXETG00000030834	pomgnt1	133.873	0.85469	0.144478	5.9157	3.30476e-09	3.04305e-07	WT.T	WT.U	YES	WT.T vs WT.U	Rho guanine nucleotide exchange factor 33 [Source:HGNC Symbol;Acc:HGNC:37252]
ENSXETG00000002892	napsa	161.697	0.843405	0.149367	5.64654	1.63712e-08	1.25753e-06	WT.T	WT.U	YES	WT.T vs WT.U	napsin A aspartic peptidase [Source:Xenbase;Acc:XB-GENE-947098]
ENSXETG00000016718	nfix	1187.37	0.836436	0.116143	7.20175	5.94439e-13	1.06175e-10	WT.T	WT.U	YES	WT.T vs WT.U	nuclear factor I/X (CCAAT-binding transcription factor) [Source:Xenbase;Acc:XB-GENE-992650]
ENSXETG00000029971	dpf1	14413.4	0.8245	0.0772267	10.6764	1.31317e-26	6.95274e-24	WT.T	WT.U	YES	WT.T vs WT.U	double PHD fingers 1 [Source:NCBI gene (formerly Entrezgene);Acc:100036731]
ENSXETG00000012981	cemip	2096.9	0.82133	0.130993	6.27001	3.61028e-10	4.18144e-08	WT.T	WT.U	YES	WT.T vs WT.U	cell migration inducing hyaluronidase 1 [Source:Xenbase;Acc:XB-GENE-6048265]
ENSXETG00000012024	slc15a2	55.5534	0.811242	0.153925	5.27037	1.36146e-07	8.37493e-06	WT.T	WT.U	YES	WT.T vs WT.U	solute carrier family 15 member 2 [Source:Xenbase;Acc:XB-GENE-486968]
ENSXETG00000019175	hsph1	3274.87	0.807262	0.149713	5.39207	6.96503e-08	4.60967e-06	WT.T	WT.U	YES	WT.T vs WT.U	heat shock protein family H (Hsp110) member 1 [Source:Xenbase;Acc:XB-GENE-965196]
ENSXETG00000003127	ikzf2	773.069	0.803389	0.0829631	9.68369	3.53701e-22	1.4172e-19	WT.T	WT.U	YES	WT.T vs WT.U	IKAROS family zinc finger 2 [Source:Xenbase;Acc:XB-GENE-1013632]
ENSXETG00000012944	foxo6	1194.83	0.789981	0.0808484	9.77114	1.49762e-22	6.16727e-20	WT.T	WT.U	YES	WT.T vs WT.U	forkhead box O6 [Source:Xenbase;Acc:XB-GENE-482993]
ENSXETG00000035857	HIVEP3	2474.42	0.752602	0.0864766	8.70296	3.23349e-18	1.0421e-15	WT.T	WT.U	YES	WT.T vs WT.U	HIVEP zinc finger 3 [Source:NCBI gene (formerly Entrezgene);Acc:100489803]
ENSXETG00000018908	rgcc	824.748	0.737689	0.100284	7.35602	1.89469e-13	3.69589e-11	WT.T	WT.U	YES	WT.T vs WT.U	regulator of cell cycle [Source:Xenbase;Acc:XB-GENE-1006063]
ENSXETG00000037399	cxcr3	1764.83	0.725201	0.122391	5.9253	3.11733e-09	2.90657e-07	WT.T	WT.U	YES	WT.T vs WT.U	peroxisome proliferator-activated receptor gamma, coactivator-related 1 [Source:NCBI gene (formerly Entrezgene);Acc:100488852]
ENSXETG00000027626	acta1	722.713	0.715163	0.136385	5.2437	1.57385e-07	9.60181e-06	WT.T	WT.U	YES	WT.T vs WT.U	cell surface hyaluronidase [Source:NCBI gene (formerly Entrezgene);Acc:100491930]
ENSXETG00000019375	rev1	3069.43	0.709467	0.0657253	10.7944	3.65786e-27	2.16911e-24	WT.T	WT.U	YES	WT.T vs WT.U	REV1, DNA directed polymerase [Source:Xenbase;Acc:XB-GENE-968197]
ENSXETG00000018211	atad2b	2369.19	0.706288	0.0872882	8.09145	5.89591e-16	1.50701e-13	WT.T	WT.U	YES	WT.T vs WT.U	ATPase family, AAA domain containing 2B [Source:Xenbase;Acc:XB-GENE-5956276]
ENSXETG00000000682	tdh	1437.4	0.694703	0.154395	4.49951	6.81116e-06	0.000222904	WT.T	WT.U	YES	WT.T vs WT.U	L-threonine dehydrogenase (pseudogene) [Source:Xenbase;Acc:XB-GENE-976744]
ENSXETG00000007320	sema3b	1765.86	0.683278	0.115479	5.9169	3.28075e-09	3.03982e-07	WT.T	WT.U	YES	WT.T vs WT.U	semaphorin 3B [Source:Xenbase;Acc:XB-GENE-921561]
ENSXETG00000002013	cables2	935.878	0.678748	0.0814483	8.33348	7.84982e-17	2.28183e-14	WT.T	WT.U	YES	WT.T vs WT.U	Cdk5 and Abl enzyme substrate 2 [Source:Xenbase;Acc:XB-GENE-963205]
ENSXETG00000014950	ccdc136	11509.6	0.668443	0.0624946	10.696	1.06256e-26	5.83426e-24	WT.T	WT.U	YES	WT.T vs WT.U	coiled-coil domain containing 136 [Source:Xenbase;Acc:XB-GENE-5992991]
ENSXETG00000017323	tgm2	1083.9	0.65716	0.124289	5.28734	1.24109e-07	7.69842e-06	WT.T	WT.U	YES	WT.T vs WT.U	transglutaminase 2 [Source:Xenbase;Acc:XB-GENE-5940894]
ENSXETG00000019757	masp1	629.087	0.653743	0.11132	5.87263	4.28931e-09	3.83066e-07	WT.T	WT.U	YES	WT.T vs WT.U	mannan-binding lectin serine peptidase 1 [Source:Xenbase;Acc:XB-GENE-984453]
ENSXETG00000011083	ahsa1	1712.55	0.650234	0.0956676	6.79681	1.06965e-11	1.65646e-09	WT.T	WT.U	YES	WT.T vs WT.U	AHA1, activator of heat shock 90kDa protein ATPase homolog 1 [Source:Xenbase;Acc:XB-GENE-1006913]
ENSXETG00000007838	adamts7	1184.68	0.64988	0.125123	5.19392	2.05911e-07	1.20657e-05	WT.T	WT.U	YES	WT.T vs WT.U	ADAM metallopeptidase with thrombospondin type 1 motif 7 [Source:Xenbase;Acc:XB-GENE-6037434]
ENSXETG00000036957	cldn3	98.0633	0.645739	0.151556	4.26074	2.03753e-05	0.000519241	WT.T	WT.U	YES	WT.T vs WT.U	claudin 3 [Source:NCBI gene (formerly Entrezgene);Acc:448229]
ENSXETG00000019731	slc13a5	123.971	0.632505	0.132442	4.77571	1.79078e-06	7.37455e-05	WT.T	WT.U	YES	WT.T vs WT.U	solute carrier family 13 member 5 [Source:Xenbase;Acc:XB-GENE-983513]
ENSXETG00000019612	entpd2	731.587	0.621599	0.106568	5.8329	5.44722e-09	4.69506e-07	WT.T	WT.U	YES	WT.T vs WT.U	ectonucleoside triphosphate diphosphohydrolase 2 [Source:Xenbase;Acc:XB-GENE-5810181]
ENSXETG00000031895		211.319	0.609267	0.155139	3.92723	8.59295e-05	0.00162515	WT.T	WT.U	YES	WT.T vs WT.U
ENSXETG00000026537	gadd45g	2115.16	0.608536	0.153999	3.95156	7.76437e-05	0.00151059	WT.T	WT.U	YES	WT.T vs WT.U	growth arrest and DNA damage inducible gamma [Source:Xenbase;Acc:XB-GENE-481955]
ENSXETG00000039457	fam167a	1651.97	0.599855	0.100517	5.96769	2.40642e-09	2.2723e-07	WT.T	WT.U	YES	WT.T vs WT.U	family with sequence similarity 167 member A [Source:NCBI gene (formerly Entrezgene);Acc:100493273]
ENSXETG00000001114	rai2	2475.91	0.592123	0.0776947	7.62116	2.51408e-14	5.24947e-12	WT.T	WT.U	YES	WT.T vs WT.U	retinoic acid induced 2 [Source:Xenbase;Acc:XB-GENE-965588]
ENSXETG00000031007	nfkbil1	822.491	0.583064	0.0926793	6.2912	3.15018e-10	3.73612e-08	WT.T	WT.U	YES	WT.T vs WT.U	chromosome 7 C10orf88 homolog [Source:NCBI gene (formerly Entrezgene);Acc:100485494]
ENSXETG00000004012	mogat2.1	315.083	0.579155	0.149605	3.87123	0.000108288	0.00194826	WT.T	WT.U	YES	WT.T vs WT.U	monoacylglycerol O-acyltransferase 2, gene 1 [Source:Xenbase;Acc:XB-GENE-6040330]
ENSXETG00000022614	epcam	370.634	0.575811	0.142808	4.03207	5.52886e-05	0.00114797	WT.T	WT.U	YES	WT.T vs WT.U	epithelial cell adhesion molecule [Source:Xenbase;Acc:XB-GENE-986667]
ENSXETG00000015939	smad6	1013.98	0.572506	0.0718717	7.96566	1.64345e-15	3.86733e-13	WT.T	WT.U	YES	WT.T vs WT.U	SMAD family member 6 [Source:Xenbase;Acc:XB-GENE-481307]
ENSXETG00000000954	slc34a2	42.2727	0.562681	0.15437	3.64503	0.000267364	0.00382471	WT.T	WT.U	YES	WT.T vs WT.U	solute carrier family 34 member 2 [Source:Xenbase;Acc:XB-GENE-483740]
ENSXETG00000027983	myt1l	7114.37	0.5604	0.0858865	6.52489	6.80533e-11	9.25587e-09	WT.T	WT.U	YES	WT.T vs WT.U	myelin transcription factor 1 like [Source:Xenbase;Acc:XB-GENE-988137]
ENSXETG00000013956	mthfd1l	490.145	0.556174	0.124097	4.48179	7.40199e-06	0.000239595	WT.T	WT.U	YES	WT.T vs WT.U	methylenetetrahydrofolate dehydrogenase (NADP+ dependent) 1 like [Source:Xenbase;Acc:XB-GENE-1011645]
ENSXETG00000012306	slc33a1	463.905	0.555217	0.122838	4.51991	6.18657e-06	0.000205471	WT.T	WT.U	YES	WT.T vs WT.U	solute carrier family 33 (acetyl-CoA transporter), member 1 [Source:Xenbase;Acc:XB-GENE-971528]
ENSXETG00000007588	aen	478.213	0.550957	0.142063	3.87826	0.000105206	0.00189511	WT.T	WT.U	YES	WT.T vs WT.U	apoptosis enhancing nuclease [Source:Xenbase;Acc:XB-GENE-949418]
ENSXETG00000016414	emid1	3862.88	0.548361	0.0985886	5.56211	2.6653e-08	1.92746e-06	WT.T	WT.U	YES	WT.T vs WT.U	EMI domain containing 1 [Source:Xenbase;Acc:XB-GENE-5872275]
ENSXETG00000025324	cyp27c1	2663.1	0.547561	0.12418	4.40941	1.03654e-05	0.000306719	WT.T	WT.U	YES	WT.T vs WT.U	cytochrome P450 family 27 subfamily C member 1 [Source:Xenbase;Acc:XB-GENE-6257635]
ENSXETG00000027455	ctsh	73.1161	0.546998	0.153225	3.56991	0.000357106	0.00474064	WT.T	WT.U	YES	WT.T vs WT.U	cathepsin H [Source:Xenbase;Acc:XB-GENE-5820392]
ENSXETG00000020146	ezh2	4539.3	0.54692	0.125188	4.3688	1.24934e-05	0.000354255	WT.T	WT.U	YES	WT.T vs WT.U	enhancer of zeste 2 polycomb repressive complex 2 subunit [Source:Xenbase;Acc:XB-GENE-956215]
ENSXETG00000007199	ppp1r14b	2697	0.546066	0.0753863	7.24356	4.37049e-13	7.90152e-11	WT.T	WT.U	YES	WT.T vs WT.U	protein phosphatase 1 regulatory inhibitor subunit 14B [Source:Xenbase;Acc:XB-GENE-485314]
ENSXETG00000011342	arl4a	2355.13	0.545075	0.0702919	7.75445	8.87282e-15	1.96328e-12	WT.T	WT.U	YES	WT.T vs WT.U	ADP ribosylation factor like GTPase 4A [Source:Xenbase;Acc:XB-GENE-5783083]
ENSXETG00000012959	atad3a	1580.41	0.545038	0.116913	4.6619	3.13297e-06	0.000118486	WT.T	WT.U	YES	WT.T vs WT.U	ATPase family, AAA domain containing 3A [Source:Xenbase;Acc:XB-GENE-946129]
ENSXETG00000020336	prom1	2780.57	0.541906	0.0677461	7.99906	1.2537e-15	3.0469e-13	WT.T	WT.U	YES	WT.T vs WT.U	prominin 1 [Source:Xenbase;Acc:XB-GENE-853793]
ENSXETG00000024509	slc25a23	1193.98	0.540879	0.0811077	6.66865	2.58175e-11	3.71596e-09	WT.T	WT.U	YES	WT.T vs WT.U	solute carrier family 25 (mitochondrial carrier; phosphate carrier), member 23 [Source:Xenbase;Acc:XB-GENE-5998763]
ENSXETG00000035267	ptprd	1370.54	0.539423	0.0919373	5.86729	4.42968e-09	3.93234e-07	WT.T	WT.U	YES	WT.T vs WT.U	cyclin J [Source:NCBI gene (formerly Entrezgene);Acc:100038087]
ENSXETG00000013463	zmynd12	185.092	0.534551	0.137647	3.88348	0.000102972	0.00186509	WT.T	WT.U	YES	WT.T vs WT.U	zinc finger MYND-type containing 12 [Source:Xenbase;Acc:XB-GENE-978195]
ENSXETG00000019268	crybg1	141.129	0.533547	0.131677	4.05195	5.07926e-05	0.00107265	WT.T	WT.U	YES	WT.T vs WT.U	crystallin beta-gamma domain containing 1 [Source:Xenbase;Acc:XB-GENE-989534]
ENSXETG00000009635	letmd1	447.61	0.53331	0.120002	4.44416	8.82349e-06	0.000274589	WT.T	WT.U	YES	WT.T vs WT.U	LETM1 domain containing 1 [Source:Xenbase;Acc:XB-GENE-962658]
ENSXETG00000008511	fam136a	508.219	0.530162	0.120028	4.41697	1.00092e-05	0.000301946	WT.T	WT.U	YES	WT.T vs WT.U	family with sequence similarity 136 member A [Source:Xenbase;Acc:XB-GENE-943724]
ENSXETG00000000703	brix1	967.938	0.529983	0.116557	4.547	5.44155e-06	0.000185025	WT.T	WT.U	YES	WT.T vs WT.U	BRX1, biogenesis of ribosomes [Source:Xenbase;Acc:XB-GENE-1007993]
ENSXETG00000031054	pcgf6	1882.06	0.524059	0.12296	4.26204	2.02568e-05	0.000518664	WT.T	WT.U	YES	WT.T vs WT.U	NOC2-like nucleolar associated transcriptional repressor [Source:NCBI gene (formerly Entrezgene);Acc:100491054]
ENSXETG00000015973	rpusd2	410.381	0.521513	0.109631	4.757	1.96486e-06	7.98058e-05	WT.T	WT.U	YES	WT.T vs WT.U	RNA pseudouridylate synthase domain containing 2 [Source:Xenbase;Acc:XB-GENE-994596]
ENSXETG00000032283	ttc21a	502.702	0.521475	0.119448	4.36572	1.26703e-05	0.000357786	WT.T	WT.U	YES	WT.T vs WT.U	dynein axonemal heavy chain 3 [Source:NCBI gene (formerly Entrezgene);Acc:100490919]
ENSXETG00000032076	mphosph8	3203.79	0.518812	0.0590731	8.78254	1.59828e-18	5.38513e-16	WT.T	WT.U	YES	WT.T vs WT.U	M-phase phosphoprotein 8 [Source:NCBI gene (formerly Entrezgene);Acc:100145122]
ENSXETG00000013793	setd6	554.243	0.518151	0.129734	3.99395	6.49816e-05	0.0013089	WT.T	WT.U	YES	WT.T vs WT.U	SET domain containing 6 [Source:Xenbase;Acc:XB-GENE-998235]
ENSXETG00000002934	farsb	4146.76	0.515137	0.1478	3.48536	0.000491483	0.00592858	WT.T	WT.U	YES	WT.T vs WT.U	phenylalanyl-tRNA synthetase subunit beta [Source:Xenbase;Acc:XB-GENE-1015823]
ENSXETG00000020123	eif4a1	18537.1	0.513491	0.103188	4.97627	6.48228e-07	3.1e-05	WT.T	WT.U	YES	WT.T vs WT.U	eukaryotic translation initiation factor 4A1 [Source:Xenbase;Acc:XB-GENE-491256]
ENSXETG00000039993	trib2	6296.86	0.512519	0.0828765	6.18413	6.24465e-10	6.70847e-08	WT.T	WT.U	YES	WT.T vs WT.U	tribbles pseudokinase 2 [Source:NCBI gene (formerly Entrezgene);Acc:394677]
ENSXETG00000002245	frmpd1	744.475	0.510995	0.0948136	5.38947	7.06672e-08	4.64636e-06	WT.T	WT.U	YES	WT.T vs WT.U	FERM and PDZ domain containing 1 [Source:Xenbase;Acc:XB-GENE-954374]
ENSXETG00000032326	sra1	713.51	0.510223	0.0867262	5.88315	4.02528e-09	3.61665e-07	WT.T	WT.U	YES	WT.T vs WT.U	steroid receptor RNA activator 1 [Source:NCBI gene (formerly Entrezgene);Acc:100135196]
ENSXETG00000013442	ccdc30	805.611	0.507127	0.0895575	5.66258	1.4911e-08	1.15133e-06	WT.T	WT.U	YES	WT.T vs WT.U	coiled-coil domain containing 30 [Source:Xenbase;Acc:XB-GENE-1004904]
ENSXETG00000025778	oxnad1	283.336	0.506633	0.136054	3.72378	0.000196265	0.00304696	WT.T	WT.U	YES	WT.T vs WT.U	oxidoreductase NAD-binding domain containing 1 [Source:Xenbase;Acc:XB-GENE-971236]
ENSXETG00000036400	arhgap18	949.987	0.5049	0.102607	4.92071	8.62327e-07	3.96445e-05	WT.T	WT.U	YES	WT.T vs WT.U	prolactin regulatory element binding [Source:NCBI gene (formerly Entrezgene);Acc:407912]
ENSXETG00000036011	ncan	3206.93	0.502887	0.109035	4.61216	3.98515e-06	0.000144898	WT.T	WT.U	YES	WT.T vs WT.U	cytidine monophosphate (UMP-CMP) kinase 1, cytosolic [Source:NCBI gene (formerly Entrezgene);Acc:733534]
ENSXETG00000039207	cplx1	73.4372	0.499073	0.154644	3.22724	0.00124991	0.0119858	WT.T	WT.U	YES	WT.T vs WT.U	purinergic receptor P2Y, G-protein coupled, 2 [Source:NCBI gene (formerly Entrezgene);Acc:394636]
ENSXETG00000016821	utp15	1686.52	0.497988	0.0938102	5.30846	1.10553e-07	6.91538e-06	WT.T	WT.U	YES	WT.T vs WT.U	UTP15, small subunit processome component [Source:Xenbase;Acc:XB-GENE-491403]
ENSXETG00000024144	dnaja1	5196.62	0.495655	0.0894858	5.53892	3.0434e-08	2.19021e-06	WT.T	WT.U	YES	WT.T vs WT.U	DnaJ heat shock protein family (Hsp40) member A1 [Source:Xenbase;Acc:XB-GENE-976936]
ENSXETG00000010014	nolc1	4712.79	0.494145	0.119858	4.12275	3.74384e-05	0.000843501	WT.T	WT.U	YES	WT.T vs WT.U	nucleolar and coiled-body phosphoprotein 1 [Source:Xenbase;Acc:XB-GENE-6454592]
ENSXETG00000013488	nle1	515.418	0.491239	0.126582	3.8808	0.000104113	0.00188	WT.T	WT.U	YES	WT.T vs WT.U	notchless homolog 1 [Source:Xenbase;Acc:XB-GENE-984059]
ENSXETG00000007638	chmp2b	1913.95	0.491034	0.088801	5.5296	3.20969e-08	2.27673e-06	WT.T	WT.U	YES	WT.T vs WT.U	charged multivesicular body protein 2B [Source:Xenbase;Acc:XB-GENE-948820]
ENSXETG00000021572	rhov	41.3398	0.489414	0.154356	3.17068	0.00152083	0.0139346	WT.T	WT.U	YES	WT.T vs WT.U	ras homolog family member V [Source:Xenbase;Acc:XB-GENE-489435]
ENSXETG00000024151	shd	452.05	0.489269	0.142987	3.42176	0.000622164	0.00706247	WT.T	WT.U	YES	WT.T vs WT.U	Src homology 2 domain containing transforming protein D [Source:Xenbase;Acc:XB-GENE-492409]
ENSXETG00000020975	noc3l	1138.19	0.487673	0.0876728	5.56243	2.6605e-08	1.92746e-06	WT.T	WT.U	YES	WT.T vs WT.U	NOC3-like DNA replication regulator [Source:Xenbase;Acc:XB-GENE-5957761]
ENSXETG00000005971	tigar	4504.95	0.48599	0.0868458	5.59601	2.19344e-08	1.63406e-06	WT.T	WT.U	YES	WT.T vs WT.U	TP53 induced glycolysis regulatory phosphatase [Source:Xenbase;Acc:XB-GENE-1008472]
ENSXETG00000003563	mthfsd	202.946	0.485895	0.143133	3.39471	0.000687022	0.00762357	WT.T	WT.U	YES	WT.T vs WT.U	methenyltetrahydrofolate synthetase domain containing [Source:Xenbase;Acc:XB-GENE-5787582]
ENSXETG00000033897	tcf20	1098.67	0.485462	0.0737839	6.57951	4.72009e-11	6.56841e-09	WT.T	WT.U	YES	WT.T vs WT.U	LDL receptor related protein 3 [Source:NCBI gene (formerly Entrezgene);Acc:100494496]
ENSXETG00000023482	bhlhe41	737.623	0.485422	0.115417	4.20581	2.60149e-05	0.000631213	WT.T	WT.U	YES	WT.T vs WT.U	basic helix-loop-helix family member e41 [Source:Xenbase;Acc:XB-GENE-994875]
ENSXETG00000016838	hspa5	12099.2	0.484673	0.146115	3.31707	0.000909659	0.00939769	WT.T	WT.U	YES	WT.T vs WT.U	heat shock protein family A (Hsp70) member 5 [Source:Xenbase;Acc:XB-GENE-480060]
ENSXETG00000026047	smad1	3801.79	0.484613	0.108854	4.45195	8.5096e-06	0.000267844	WT.T	WT.U	YES	WT.T vs WT.U	SMAD family member 1 [Source:Xenbase;Acc:XB-GENE-1018193]
ENSXETG00000014925	elmod2	1304.56	0.48314	0.0744834	6.48654	8.78299e-11	1.13224e-08	WT.T	WT.U	YES	WT.T vs WT.U	ELMO/CED-12 domain containing 2 [Source:Xenbase;Acc:XB-GENE-998865]
ENSXETG00000014793	rcc2	3710.78	0.482616	0.117045	4.12335	3.73394e-05	0.000842552	WT.T	WT.U	YES	WT.T vs WT.U	regulator of chromosome condensation 2 [Source:Xenbase;Acc:XB-GENE-996297]
ENSXETG00000019484	ppid	5607.18	0.480435	0.119053	4.03549	5.44894e-05	0.00113775	WT.T	WT.U	YES	WT.T vs WT.U	peptidylprolyl isomerase D (cyclophilin D) [Source:Xenbase;Acc:XB-GENE-855598]
ENSXETG00000016495	mak16	1473.05	0.478631	0.107888	4.43637	9.14874e-06	0.000280227	WT.T	WT.U	YES	WT.T vs WT.U	MAK16 homolog [Source:Xenbase;Acc:XB-GENE-5928119]
ENSXETG00000011876	etf1	5035.6	0.478255	0.111133	4.30346	1.68151e-05	0.000444355	WT.T	WT.U	YES	WT.T vs WT.U	eukaryotic translation termination factor 1 [Source:Xenbase;Acc:XB-GENE-5744577]
ENSXETG00000000559	rcbtb2	2032.89	0.477388	0.0731831	6.52319	6.88265e-11	9.27594e-09	WT.T	WT.U	YES	WT.T vs WT.U	regulator of chromosome condensation (RCC1) and BTB (POZ) domain containing protein 2 [Source:Xenbase;Acc:XB-GENE-952598]
ENSXETG00000039892	lpar4	84.179	0.477085	0.155131	3.07536	0.00210246	0.0177097	WT.T	WT.U	YES	WT.T vs WT.U	vexin [Source:NCBI gene (formerly Entrezgene);Acc:100490081]
ENSXETG00000015636	kdm6b	14054.3	0.476323	0.143288	3.32425	0.000886575	0.00921703	WT.T	WT.U	YES	WT.T vs WT.U	lysine (K)-specific demethylase 6B [Source:Xenbase;Acc:XB-GENE-6067077]
ENSXETG00000023077	utp11	775.538	0.476164	0.103973	4.57968	4.65695e-06	0.000164772	WT.T	WT.U	YES	WT.T vs WT.U	UTP11, small subunit processome component [Source:NCBI gene (formerly Entrezgene);Acc:733999]
ENSXETG00000027327	oxt	6883.32	0.475155	0.115874	4.10064	4.12013e-05	0.000911656	WT.T	WT.U	YES	WT.T vs WT.U	oxytocin/neurophysin I prepropeptide [Source:Xenbase;Acc:XB-GENE-478274]
ENSXETG00000007393	gpnmb	144.149	0.474616	0.145146	3.26992	0.00107579	0.0106894	WT.T	WT.U	YES	WT.T vs WT.U	glycoprotein nmb [Source:Xenbase;Acc:XB-GENE-983263]
ENSXETG00000031244	rft1	585.132	0.469196	0.103269	4.54345	5.53396e-06	0.000187737	WT.T	WT.U	YES	WT.T vs WT.U	RFT1 homolog [Source:NCBI gene (formerly Entrezgene);Acc:780289]
ENSXETG00000007412	dnah11	353.793	0.469046	0.107714	4.35456	1.33334e-05	0.000370992	WT.T	WT.U	YES	WT.T vs WT.U	dynein axonemal heavy chain 11 [Source:Xenbase;Acc:XB-GENE-950720]
ENSXETG00000036749	rcan1	2127.01	0.466912	0.0777038	6.00887	1.86823e-09	1.82214e-07	WT.T	WT.U	YES	WT.T vs WT.U	regulator of calcineurin 1 [Source:NCBI gene (formerly Entrezgene);Acc:448016]
ENSXETG00000022077	wdr12	884.336	0.466652	0.123683	3.77297	0.000161317	0.0026543	WT.T	WT.U	YES	WT.T vs WT.U	WD repeat domain 12 [Source:Xenbase;Acc:XB-GENE-945426]
ENSXETG00000040341	mrpl12	1001.14	0.464854	0.130291	3.5678	0.000359986	0.00476074	WT.T	WT.U	YES	WT.T vs WT.U	mitochondrial ribosomal protein L12 [Source:NCBI gene (formerly Entrezgene);Acc:448724]
ENSXETG00000030671	rrp9	1059.71	0.464475	0.0805891	5.7635	8.23886e-09	6.67437e-07	WT.T	WT.U	YES	WT.T vs WT.U	to ribosomal RNA processing 9, U3 small nucleolar RNA binding protein [Source:NCBI gene (formerly Entrezgene);Acc:100497378]
ENSXETG00000033365	rsl1d1	619.275	0.459938	0.12799	3.59353	0.000326228	0.00443009	WT.T	WT.U	YES	WT.T vs WT.U	ribosomal L1 domain containing 1 [Source:NCBI gene (formerly Entrezgene);Acc:100144989]
ENSXETG00000027527	malsu1	625.067	0.459587	0.125288	3.66824	0.000244223	0.00357061	WT.T	WT.U	YES	WT.T vs WT.U	mitochondrial assembly of ribosomal large subunit 1 [Source:Xenbase;Acc:XB-GENE-1000345]
ENSXETG00000000073	manf	971.313	0.457706	0.138423	3.30657	0.000944447	0.00967617	WT.T	WT.U	YES	WT.T vs WT.U	mesencephalic astrocyte-derived neurotrophic factor [Source:Xenbase;Acc:XB-GENE-953087]
ENSXETG00000004865	pnpla3	439.313	0.455924	0.111774	4.079	4.523e-05	0.000978883	WT.T	WT.U	YES	WT.T vs WT.U	patatin like phospholipase domain containing 3 [Source:Xenbase;Acc:XB-GENE-5855123]
ENSXETG00000005902	prtfdc1	168.291	0.455509	0.152789	2.9813	0.00287032	0.0218779	WT.T	WT.U	YES	WT.T vs WT.U	phosphoribosyl transferase domain containing 1 [Source:Xenbase;Acc:XB-GENE-942165]
ENSXETG00000022049	nmrk2	1764.18	0.454301	0.14925	3.04389	0.00233543	0.0189158	WT.T	WT.U	YES	WT.T vs WT.U	nicotinamide riboside kinase 2 [Source:Xenbase;Acc:XB-GENE-5806910]
ENSXETG00000020397	gpatch4	572.175	0.451191	0.110357	4.08848	4.34215e-05	0.000948944	WT.T	WT.U	YES	WT.T vs WT.U	G-patch domain containing 4 [Source:Xenbase;Acc:XB-GENE-922177]
ENSXETG00000010712	g3bp1	7508.47	0.450553	0.102119	4.41205	1.02397e-05	0.000304825	WT.T	WT.U	YES	WT.T vs WT.U	GTPase activating protein (SH3 domain) binding protein 1 [Source:Xenbase;Acc:XB-GENE-6036635]
ENSXETG00000038723	grm7	870.429	0.450449	0.0884769	5.09115	3.55903e-07	1.85301e-05	WT.T	WT.U	YES	WT.T vs WT.U	mitogen-activated protein kinase 4 [Source:NCBI gene (formerly Entrezgene);Acc:100498202]
ENSXETG00000021607	grin3b	171.542	0.449432	0.140464	3.19961	0.00137612	0.0129284	WT.T	WT.U	YES	WT.T vs WT.U	glutamate receptor, ionotropic, N-methyl-D-aspartate 3B [Source:Xenbase;Acc:XB-GENE-990106]
ENSXETG00000003783	abtb2	864.66	0.449298	0.122868	3.65674	0.000255443	0.00370542	WT.T	WT.U	YES	WT.T vs WT.U	ankyrin repeat and BTB domain containing 2 [Source:Xenbase;Acc:XB-GENE-984511]
ENSXETG00000031498	FOXP3	73.3393	0.447746	0.154244	2.90285	0.00369788	0.0263689	WT.T	WT.U	YES	WT.T vs WT.U	forkhead box P3 [Source:HGNC Symbol;Acc:HGNC:6106]
ENSXETG00000005802	bcl7b	1202.57	0.443011	0.102186	4.33535	1.45528e-05	0.000393697	WT.T	WT.U	YES	WT.T vs WT.U	BCL7B, BAF complex component [Source:Xenbase;Acc:XB-GENE-973849]
ENSXETG00000011004	wdr36	1536.14	0.441648	0.113469	3.89223	9.93276e-05	0.00182061	WT.T	WT.U	YES	WT.T vs WT.U	WD repeat domain 36 [Source:Xenbase;Acc:XB-GENE-972602]
ENSXETG00000040077	SHISA2	386.38	0.440941	0.111626	3.95017	7.80967e-05	0.00151542	WT.T	WT.U	YES	WT.T vs WT.U	shisa family member 2 [Source:NCBI gene (formerly Entrezgene);Acc:100497602]
ENSXETG00000004245	gorasp1	358.636	0.440721	0.126971	3.47104	0.000518445	0.00617841	WT.T	WT.U	YES	WT.T vs WT.U	golgi reassembly stacking protein 1 [Source:Xenbase;Acc:XB-GENE-976361]
ENSXETG00000020828	mrto4	563.191	0.439598	0.115994	3.78983	0.000150748	0.00253615	WT.T	WT.U	YES	WT.T vs WT.U	MRT4 homolog, ribosome maturation factor [Source:Xenbase;Acc:XB-GENE-948010]
ENSXETG00000000215	tbcc	533.502	0.439323	0.11687	3.75909	0.000170532	0.00276632	WT.T	WT.U	YES	WT.T vs WT.U	tubulin folding cofactor C [Source:Xenbase;Acc:XB-GENE-492522]
ENSXETG00000039843	dlg4	285.587	0.439318	0.121111	3.62741	0.000286277	0.00400382	WT.T	WT.U	YES	WT.T vs WT.U	POP1 homolog, ribonuclease P/MRP subunit [Source:NCBI gene (formerly Entrezgene);Acc:101732380]
ENSXETG00000011515	nop2	1247.36	0.439259	0.118194	3.71643	0.000202061	0.00311389	WT.T	WT.U	YES	WT.T vs WT.U	NOP2 nucleolar protein [Source:Xenbase;Acc:XB-GENE-962291]
ENSXETG00000002524	wars1	3362.33	0.438278	0.154586	2.83517	0.00458016	0.0306582	WT.T	WT.U	YES	WT.T vs WT.U	tryptophanyl-tRNA synthetase 1 [Source:Xenbase;Acc:XB-GENE-954237]
ENSXETG00000038849	a2ml1	201.991	0.436585	0.124959	3.49384	0.000476134	0.0058144	WT.T	WT.U	YES	WT.T vs WT.U	transmembrane protein 229A [Source:HGNC Symbol;Acc:HGNC:37279]
ENSXETG00000007936	farsa	2411.56	0.43658	0.122926	3.55156	0.000382948	0.00497564	WT.T	WT.U	YES	WT.T vs WT.U	phenylalanyl-tRNA synthetase subunit alpha [Source:Xenbase;Acc:XB-GENE-946393]
ENSXETG00000013638	adamts5	1184.39	0.435913	0.0682648	6.38562	1.707e-10	2.10885e-08	WT.T	WT.U	YES	WT.T vs WT.U	ADAM metallopeptidase with thrombospondin type 1 motif 5 [Source:Xenbase;Acc:XB-GENE-961098]
ENSXETG00000010439	hikeshi	503.936	0.433162	0.102952	4.20741	2.58313e-05	0.000628093	WT.T	WT.U	YES	WT.T vs WT.U	heat shock protein nuclear import factor hikeshi [Source:Xenbase;Acc:XB-GENE-967059]
ENSXETG00000027231	timm10	1659.33	0.432596	0.10119	4.27508	1.91072e-05	0.000498704	WT.T	WT.U	YES	WT.T vs WT.U	translocase of inner mitochondrial membrane 10 homolog [Source:Xenbase;Acc:XB-GENE-967786]
ENSXETG00000004501	trmt6	1129.98	0.430671	0.09731	4.42576	9.61027e-06	0.000291951	WT.T	WT.U	YES	WT.T vs WT.U	tRNA methyltransferase 6 [Source:Xenbase;Acc:XB-GENE-973293]
ENSXETG00000038324	inka1	2512.37	0.429797	0.0589569	7.29002	3.0991e-13	5.67211e-11	WT.T	WT.U	YES	WT.T vs WT.U	SERTA domain containing 4 [Source:NCBI gene (formerly Entrezgene);Acc:100494600]
ENSXETG00000040776	lctl	6344.49	0.42974	0.0980253	4.38397	1.16536e-05	0.000338285	WT.T	WT.U	YES	WT.T vs WT.U	proteasome activator subunit 3 [Source:NCBI gene (formerly Entrezgene);Acc:100124751]
ENSXETG00000021134	lman1l	367.642	0.429274	0.126162	3.40256	0.00066758	0.0074637	WT.T	WT.U	YES	WT.T vs WT.U	lectin, mannose-binding, 1 like [Source:Xenbase;Acc:XB-GENE-5754170]
ENSXETG00000018321	hnrnph1	11445.7	0.428826	0.109101	3.93054	8.47538e-05	0.00161293	WT.T	WT.U	YES	WT.T vs WT.U	heterogeneous nuclear ribonucleoprotein H1 [Source:Xenbase;Acc:XB-GENE-978505]
ENSXETG00000013749	polr1b	780.616	0.428155	0.144026	2.97276	0.00295135	0.0222892	WT.T	WT.U	YES	WT.T vs WT.U	polymerase (RNA) I polypeptide B [Source:Xenbase;Acc:XB-GENE-1008539]
ENSXETG00000020700	slc25a15.2	1817.84	0.427479	0.134247	3.18427	0.00145118	0.0134629	WT.T	WT.U	YES	WT.T vs WT.U	solute carrier family 25 member 15, gene 2 [Source:Xenbase;Acc:XB-GENE-973185]
ENSXETG00000019750	brs3	105.535	0.425662	0.150391	2.83037	0.00464937	0.0309923	WT.T	WT.U	YES	WT.T vs WT.U	bombesin like receptor 3 [Source:Xenbase;Acc:XB-GENE-960289]
ENSXETG00000021342	blmh	4547.85	0.423897	0.122587	3.45793	0.000544347	0.00642	WT.T	WT.U	YES	WT.T vs WT.U	bleomycin hydrolase [Source:Xenbase;Acc:XB-GENE-997246]
ENSXETG00000039510	veph1	1278.57	0.42373	0.110304	3.84148	0.000122294	0.00214557	WT.T	WT.U	YES	WT.T vs WT.U	splA/ryanodine receptor domain and SOCS box containing 4 [Source:NCBI gene (formerly Entrezgene);Acc:100496912]
ENSXETG00000039670	clec11a	248.11	0.423387	0.131331	3.22382	0.00126492	0.0120984	WT.T	WT.U	YES	WT.T vs WT.U	C-type lectin domain family 11 member A [Source:NCBI gene (formerly Entrezgene);Acc:100486234]
ENSXETG00000009013	heatr1	2811.48	0.422724	0.100474	4.2073	2.58439e-05	0.000628093	WT.T	WT.U	YES	WT.T vs WT.U	HEAT repeat containing 1 [Source:Xenbase;Acc:XB-GENE-951479]
ENSXETG00000025903	ddx52	744.331	0.42242	0.118368	3.5687	0.000358762	0.0047488	WT.T	WT.U	YES	WT.T vs WT.U	DEAD-box helicase 52 [Source:Xenbase;Acc:XB-GENE-993518]
ENSXETG00000017876	spag1	877.741	0.421459	0.102098	4.12799	3.65947e-05	0.000830807	WT.T	WT.U	YES	WT.T vs WT.U	sperm associated antigen 1 [Source:Xenbase;Acc:XB-GENE-853609]
ENSXETG00000001952	polr1a	1893.02	0.420518	0.125246	3.35755	0.000786371	0.00844779	WT.T	WT.U	YES	WT.T vs WT.U	polymerase (RNA) I polypeptide A [Source:Xenbase;Acc:XB-GENE-1005160]
ENSXETG00000002064	ruvbl1	2856.64	0.419846	0.0957899	4.38299	1.17059e-05	0.000338285	WT.T	WT.U	YES	WT.T vs WT.U	RuvB like AAA ATPase 1 [Source:Xenbase;Acc:XB-GENE-486361]
ENSXETG00000003427	rhbdd2	459.583	0.419512	0.104573	4.01168	6.02885e-05	0.00123279	WT.T	WT.U	YES	WT.T vs WT.U	rhomboid domain containing 2 [Source:Xenbase;Acc:XB-GENE-1000874]
ENSXETG00000016140	mrps23	634.375	0.418127	0.118798	3.51966	0.000432108	0.00544266	WT.T	WT.U	YES	WT.T vs WT.U	mitochondrial ribosomal protein S23 [Source:Xenbase;Acc:XB-GENE-981405]
ENSXETG00000007856	mettl2b	875.847	0.416978	0.11334	3.67899	0.00023416	0.00347489	WT.T	WT.U	YES	WT.T vs WT.U	methyltransferase like 2B [Source:Xenbase;Acc:XB-GENE-947877]
ENSXETG00000036967	pagr1	288.309	0.416796	0.126809	3.2868	0.00101333	0.0102125	WT.T	WT.U	YES	WT.T vs WT.U	golgi associated kinase 1A [Source:NCBI gene (formerly Entrezgene);Acc:100488008]
ENSXETG00000032517	wbp2nl	3965.17	0.415355	0.115254	3.60381	0.000313585	0.00427288	WT.T	WT.U	YES	WT.T vs WT.U	dyskeratosis congenita 1, dyskerin [Source:NCBI gene (formerly Entrezgene);Acc:100145077]
ENSXETG00000033239	trap1	3906.03	0.414035	0.114489	3.61639	0.000298742	0.00413183	WT.T	WT.U	YES	WT.T vs WT.U	TNF receptor-associated protein 1 [Source:NCBI gene (formerly Entrezgene);Acc:100492593]
ENSXETG00000026439	samd7	56.4074	0.413763	0.154301	2.68154	0.00732842	0.0433651	WT.T	WT.U	YES	WT.T vs WT.U	sterile alpha motif domain containing 7 [Source:Xenbase;Acc:XB-GENE-948462]
ENSXETG00000002877	prmt1	19932.4	0.412592	0.113172	3.64572	0.000266644	0.00381932	WT.T	WT.U	YES	WT.T vs WT.U	protein arginine methyltransferase 1 [Source:Xenbase;Acc:XB-GENE-484022]
ENSXETG00000010438	eef1aknmt	708.358	0.411546	0.0965726	4.26153	2.03036e-05	0.000518967	WT.T	WT.U	YES	WT.T vs WT.U	methyltransferase like 13 [Source:Xenbase;Acc:XB-GENE-965488]
ENSXETG00000012174	nfe2l3	3963.75	0.410512	0.0810674	5.06384	4.10892e-07	2.08612e-05	WT.T	WT.U	YES	WT.T vs WT.U	nuclear factor, erythroid 2 like 3 [Source:Xenbase;Acc:XB-GENE-483338]
ENSXETG00000022667	fam83g	342.848	0.4103	0.10933	3.75284	0.000174841	0.00281742	WT.T	WT.U	YES	WT.T vs WT.U	family with sequence similarity 83 member G [Source:Xenbase;Acc:XB-GENE-6258742]
ENSXETG00000038428	pdcl3	2001.58	0.409522	0.0803801	5.09482	3.49069e-07	1.83509e-05	WT.T	WT.U	YES	WT.T vs WT.U	phosducin like 3 [Source:NCBI gene (formerly Entrezgene);Acc:496850]
ENSXETG00000022538	adam12	61.3648	0.408641	0.149681	2.73009	0.00633172	0.0389493	WT.T	WT.U	YES	WT.T vs WT.U	ADAM metallopeptidase domain 12 [Source:Xenbase;Acc:XB-GENE-982139]
ENSXETG00000018752	exosc5	626.656	0.408217	0.118869	3.43418	0.00059436	0.00683053	WT.T	WT.U	YES	WT.T vs WT.U	exosome component 5 [Source:Xenbase;Acc:XB-GENE-6257997]
ENSXETG00000010311	asb2	552.406	0.408053	0.0959433	4.25306	2.10869e-05	0.000533469	WT.T	WT.U	YES	WT.T vs WT.U	ankyrin repeat and SOCS box containing 2 [Source:Xenbase;Acc:XB-GENE-983015]
ENSXETG00000007731	slc25a25	2858.17	0.40805	0.0888287	4.59367	4.35516e-06	0.000156332	WT.T	WT.U	YES	WT.T vs WT.U	solute carrier family 25 (mitochondrial carrier; phosphate carrier), member 25 [Source:Xenbase;Acc:XB-GENE-5933194]
ENSXETG00000037813	cfap99	153.065	0.408045	0.154265	2.64509	0.00816702	0.0467114	WT.T	WT.U	YES	WT.T vs WT.U	cilia and flagella associated protein 99 [Source:NCBI gene (formerly Entrezgene);Acc:100495334]
ENSXETG00000031283	zfyve26	851.611	0.407122	0.106678	3.81635	0.000135441	0.00233206	WT.T	WT.U	YES	WT.T vs WT.U	FAST kinase domains 2 [Source:NCBI gene (formerly Entrezgene);Acc:100488261]
ENSXETG00000009482	pdcd11	2820	0.406481	0.105144	3.86595	0.000110657	0.00198126	WT.T	WT.U	YES	WT.T vs WT.U	programmed cell death 11 [Source:Xenbase;Acc:XB-GENE-967218]
ENSXETG00000038604	tcp1	12367.4	0.406211	0.0922523	4.40326	1.06638e-05	0.000313624	WT.T	WT.U	YES	WT.T vs WT.U	t-complex 1 [Source:NCBI gene (formerly Entrezgene);Acc:100487607]
ENSXETG00000040030		1116.79	0.40451	0.135161	2.99279	0.00276437	0.0213003	WT.T	WT.U	YES	WT.T vs WT.U	tubulin alpha-1A chain [Source:NCBI gene (formerly Entrezgene);Acc:100497157]
ENSXETG00000009200	ddx58	49.7232	0.404179	0.153125	2.63953	0.00830204	0.0472105	WT.T	WT.U	YES	WT.T vs WT.U	DEXD/H-box helicase 58 [Source:Xenbase;Acc:XB-GENE-980097]
ENSXETG00000006758	wdr77	1781.9	0.404006	0.105183	3.841	0.000122536	0.00214728	WT.T	WT.U	YES	WT.T vs WT.U	WD repeat domain 77 [Source:Xenbase;Acc:XB-GENE-972898]
ENSXETG00000014636	prps1	3552.46	0.401806	0.0864184	4.64955	3.32665e-06	0.00012454	WT.T	WT.U	YES	WT.T vs WT.U	phosphoribosyl pyrophosphate synthetase 1 [Source:Xenbase;Acc:XB-GENE-1008569]
ENSXETG00000032988	rrp15	463.177	0.399434	0.126124	3.167	0.00154021	0.0140775	WT.T	WT.U	YES	WT.T vs WT.U	ribosomal RNA processing 15 homolog [Source:NCBI gene (formerly Entrezgene);Acc:100490197]
ENSXETG00000006091	gtf2b	2737.24	0.397717	0.07866	5.05615	4.27803e-07	2.14263e-05	WT.T	WT.U	YES	WT.T vs WT.U	general transcription factor 2B [Source:Xenbase;Acc:XB-GENE-494448]
ENSXETG00000009255	ifrd1	7235.75	0.396963	0.119588	3.31943	0.000902001	0.0093381	WT.T	WT.U	YES	WT.T vs WT.U	interferon related developmental regulator 1 [Source:Xenbase;Acc:XB-GENE-489784]
ENSXETG00000016360	ublcp1	938.951	0.396589	0.0987688	4.01533	5.93628e-05	0.00121722	WT.T	WT.U	YES	WT.T vs WT.U	ubiquitin like domain containing CTD phosphatase 1 [Source:Xenbase;Acc:XB-GENE-5892709]
ENSXETG00000000130	gsg1lr	680.33	0.396169	0.090683	4.36872	1.24975e-05	0.000354255	WT.T	WT.U	YES	WT.T vs WT.U	GSG1-like [Source:Xenbase;Acc:XB-GENE-5832503]
ENSXETG00000010660	cpeb1	598.122	0.394569	0.106864	3.69227	0.000222263	0.00333844	WT.T	WT.U	YES	WT.T vs WT.U	cytoplasmic polyadenylation element binding protein 1 [Source:Xenbase;Acc:XB-GENE-946167]
ENSXETG00000036314	ppil1	644.914	0.394536	0.105416	3.74266	0.000182081	0.00290252	WT.T	WT.U	YES	WT.T vs WT.U	peptidylprolyl isomerase like 1 [Source:NCBI gene (formerly Entrezgene);Acc:448493]
ENSXETG00000026867	eif6	2184.98	0.393343	0.104863	3.75102	0.000176114	0.00282869	WT.T	WT.U	YES	WT.T vs WT.U	eukaryotic translation initiation factor 6 [Source:Xenbase;Acc:XB-GENE-868337]
ENSXETG00000007987	arg2	1580.1	0.392373	0.0901996	4.35006	1.36101e-05	0.000375735	WT.T	WT.U	YES	WT.T vs WT.U	arginase 2 [Source:Xenbase;Acc:XB-GENE-482624]
ENSXETG00000005594	nacc1	3151.03	0.392347	0.0859355	4.56559	4.9808e-06	0.000173442	WT.T	WT.U	YES	WT.T vs WT.U	nucleus accumbens associated 1, BEN and BTB (POZ) domain containing [Source:Xenbase;Acc:XB-GENE-979467]
ENSXETG00000014335	tmem161a	937.986	0.392155	0.0869135	4.51201	6.42153e-06	0.000212498	WT.T	WT.U	YES	WT.T vs WT.U	transmembrane protein 161A [Source:Xenbase;Acc:XB-GENE-1004051]
ENSXETG00000032596	sult1c3	153.411	0.391892	0.137338	2.85348	0.00432433	0.0294344	WT.T	WT.U	YES	WT.T vs WT.U	protein phosphatase 1 regulatory inhibitor subunit 1C [Source:NCBI gene (formerly Entrezgene);Acc:100170191]
ENSXETG00000012145	dhx35	949.339	0.390953	0.0973509	4.01592	5.92145e-05	0.00121722	WT.T	WT.U	YES	WT.T vs WT.U	DEAH-box helicase 35 [Source:Xenbase;Acc:XB-GENE-5868299]
ENSXETG00000036553	MEX3B	5332.01	0.390775	0.0838649	4.65958	3.1686e-06	0.000119528	WT.T	WT.U	YES	WT.T vs WT.U	mex-3 RNA binding family member B [Source:NCBI gene (formerly Entrezgene);Acc:100490923]
ENSXETG00000000696	rai14	1538.98	0.390726	0.130449	2.99523	0.00274234	0.0211746	WT.T	WT.U	YES	WT.T vs WT.U	retinoic acid induced 14 [Source:Xenbase;Acc:XB-GENE-979322]
ENSXETG00000013414	rrp7a	621.42	0.388811	0.105823	3.67416	0.000238634	0.00351005	WT.T	WT.U	YES	WT.T vs WT.U	ribosomal RNA processing 7 homolog A [Source:Xenbase;Acc:XB-GENE-966048]
ENSXETG00000039025	kl	1526.67	0.387906	0.0748996	5.17902	2.23059e-07	1.28671e-05	WT.T	WT.U	YES	WT.T vs WT.U	membrane associated ring-CH-type finger 4 [Source:NCBI gene (formerly Entrezgene);Acc:100492913]
ENSXETG00000038694	ppp1r12b	2523.57	0.387145	0.0879221	4.40327	1.06629e-05	0.000313624	WT.T	WT.U	YES	WT.T vs WT.U	neutral cholesterol ester hydrolase 1 [Source:NCBI gene (formerly Entrezgene);Acc:493371]
ENSXETG00000023108	dnajc2	3278.43	0.386656	0.102251	3.78143	0.00015593	0.00259986	WT.T	WT.U	YES	WT.T vs WT.U	DnaJ heat shock protein family (Hsp40) member C2 [Source:Xenbase;Acc:XB-GENE-964533]
ENSXETG00000017830	fbl	3470.22	0.385466	0.107954	3.57064	0.000356111	0.00473484	WT.T	WT.U	YES	WT.T vs WT.U	fibrillarin [Source:Xenbase;Acc:XB-GENE-970225]
ENSXETG00000012195	rtraf	1365.66	0.385185	0.110567	3.48373	0.000494482	0.00595508	WT.T	WT.U	YES	WT.T vs WT.U	RNA transcription, translation and transport factor [Source:Xenbase;Acc:XB-GENE-973282]
ENSXETG00000003677	pls3	3403.43	0.384707	0.103415	3.72002	0.000199209	0.00308275	WT.T	WT.U	YES	WT.T vs WT.U	plastin 3 [Source:Xenbase;Acc:XB-GENE-922728]
ENSXETG00000032551	GFM1	1412.35	0.38462	0.100628	3.82218	0.000132276	0.00228774	WT.T	WT.U	YES	WT.T vs WT.U	G elongation factor, mitochondrial 1 [Source:NCBI gene (formerly Entrezgene);Acc:100494046]
ENSXETG00000012766	eif5	7951.67	0.3837	0.107012	3.58558	0.000336328	0.00453279	WT.T	WT.U	YES	WT.T vs WT.U	eukaryotic translation initiation factor 5 [Source:Xenbase;Acc:XB-GENE-957969]
ENSXETG00000038101	znf609	1447.74	0.38223	0.0902109	4.23707	2.26457e-05	0.00056424	WT.T	WT.U	YES	WT.T vs WT.U	calcium channel flower domain containing 1 [Source:HGNC Symbol;Acc:HGNC:1365]
ENSXETG00000013312	krr1	1244.17	0.380317	0.10242	3.71329	0.000204583	0.0031332	WT.T	WT.U	YES	WT.T vs WT.U	KRR1, small subunit (SSU) processome component, homolog [Source:Xenbase;Acc:XB-GENE-1007979]
ENSXETG00000017853	nip7	937.135	0.380091	0.102289	3.71586	0.000202518	0.00311768	WT.T	WT.U	YES	WT.T vs WT.U	NIP7, nucleolar pre-rRNA processing protein [Source:Xenbase;Acc:XB-GENE-1005412]
ENSXETG00000004096	slc25a32	1335.78	0.379869	0.122544	3.09985	0.00193617	0.0166302	WT.T	WT.U	YES	WT.T vs WT.U	solute carrier family 25 (mitochondrial folate carrier), member 32 [Source:Xenbase;Acc:XB-GENE-948423]
ENSXETG00000009217	lrrc34	200.486	0.379744	0.125226	3.03248	0.00242556	0.0194325	WT.T	WT.U	YES	WT.T vs WT.U	leucine rich repeat containing 34 [Source:Xenbase;Acc:XB-GENE-998066]
ENSXETG00000012969	rcc1	1015.19	0.379724	0.141627	2.68116	0.00733673	0.0433651	WT.T	WT.U	YES	WT.T vs WT.U	regulator of chromosome condensation 1 [Source:Xenbase;Acc:XB-GENE-979094]
ENSXETG00000013683	rrp1b	1116.47	0.378756	0.101442	3.73373	0.000188664	0.00296465	WT.T	WT.U	YES	WT.T vs WT.U	ribosomal RNA processing 1B [Source:Xenbase;Acc:XB-GENE-5721102]
ENSXETG00000025372	myc	2951.94	0.378641	0.116579	3.24794	0.00116246	0.0113677	WT.T	WT.U	YES	WT.T vs WT.U	MYC proto-oncogene, bHLH transcription factor [Source:Xenbase;Acc:XB-GENE-6052814]
ENSXETG00000001293	utp18	1242.85	0.378055	0.113734	3.32402	0.000887302	0.00921812	WT.T	WT.U	YES	WT.T vs WT.U	UTP18 small subunit processome component [Source:Xenbase;Acc:XB-GENE-981919]
ENSXETG00000011817	slco2a1	448.657	0.376696	0.116455	3.23469	0.00121777	0.0117688	WT.T	WT.U	YES	WT.T vs WT.U	solute carrier organic anion transporter family member 2A1 [Source:Xenbase;Acc:XB-GENE-5814577]
ENSXETG00000010956	mycl	1146.48	0.376405	0.102345	3.67782	0.000235236	0.00348041	WT.T	WT.U	YES	WT.T vs WT.U	MYCL proto-oncogene, bHLH transcription factor [Source:Xenbase;Acc:XB-GENE-6453835]
ENSXETG00000002702	mmp24	3198.95	0.374478	0.071912	5.20745	1.91458e-07	1.13535e-05	WT.T	WT.U	YES	WT.T vs WT.U	matrix metallopeptidase 24 [Source:Xenbase;Acc:XB-GENE-1009940]
ENSXETG00000021381	msantd4	3151.81	0.373246	0.0574994	6.4913	8.51e-11	1.11647e-08	WT.T	WT.U	YES	WT.T vs WT.U	Myb/SANT DNA binding domain containing 4 with coiled-coils [Source:Xenbase;Acc:XB-GENE-5752051]
ENSXETG00000010123	scn4b	999.971	0.372688	0.0995981	3.74192	0.000182617	0.00290482	WT.T	WT.U	YES	WT.T vs WT.U	sodium voltage-gated channel beta subunit 4 [Source:Xenbase;Acc:XB-GENE-921510]
ENSXETG00000007449	edem2	1365.86	0.372557	0.0872363	4.27066	1.94895e-05	0.000507789	WT.T	WT.U	YES	WT.T vs WT.U	ER degradation enhancer, mannosidase alpha-like 2 [Source:Xenbase;Acc:XB-GENE-941890]
ENSXETG00000027288	fcf1	1202.87	0.372282	0.116524	3.19489	0.00139883	0.0130837	WT.T	WT.U	YES	WT.T vs WT.U	FCF1, rRNA-processing protein [Source:Xenbase;Acc:XB-GENE-968525]
ENSXETG00000006676	prmt7	1896.49	0.371606	0.0956927	3.88333	0.000103036	0.00186509	WT.T	WT.U	YES	WT.T vs WT.U	protein arginine methyltransferase 7 [Source:Xenbase;Acc:XB-GENE-974626]
ENSXETG00000016410	ddx54	2153.05	0.371537	0.0843699	4.40367	1.06434e-05	0.000313624	WT.T	WT.U	YES	WT.T vs WT.U	DEAD-box helicase 54 [Source:Xenbase;Acc:XB-GENE-1011576]
ENSXETG00000027727	nmd3	1794.09	0.369394	0.0926788	3.98575	6.72686e-05	0.00134583	WT.T	WT.U	YES	WT.T vs WT.U	NMD3 ribosome export adaptor [Source:Xenbase;Acc:XB-GENE-942228]
ENSXETG00000039341		2024.36	0.369201	0.0892387	4.13723	3.51519e-05	0.000810461	WT.T	WT.U	YES	WT.T vs WT.U
ENSXETG00000039232	ackr3	863.136	0.368382	0.0884279	4.1659	3.10123e-05	0.000736791	WT.T	WT.U	YES	WT.T vs WT.U	atypical chemokine receptor 3 [Source:NCBI gene (formerly Entrezgene);Acc:594993]
ENSXETG00000007465	utp14a	1342.77	0.36777	0.111376	3.30207	0.000959728	0.00980563	WT.T	WT.U	YES	WT.T vs WT.U	UTP14A, small subunit processome component [Source:Xenbase;Acc:XB-GENE-5954840]
ENSXETG00000041303	ASCL1	630.573	0.367649	0.139763	2.63051	0.00852562	0.0481191	WT.T	WT.U	YES	WT.T vs WT.U	achaete-scute family bHLH transcription factor 1 [Source:HGNC Symbol;Acc:HGNC:738]
ENSXETG00000012036	coq10b	194.492	0.367616	0.129128	2.84692	0.00441443	0.0298694	WT.T	WT.U	YES	WT.T vs WT.U	coenzyme Q10B [Source:Xenbase;Acc:XB-GENE-5784252]
ENSXETG00000010332	nsun5	906.928	0.366865	0.0898004	4.08534	4.40117e-05	0.000956707	WT.T	WT.U	YES	WT.T vs WT.U	NOP2/Sun RNA methyltransferase 5 [Source:Xenbase;Acc:XB-GENE-6468312]
ENSXETG00000035249	MYBBP1A	2805.63	0.366428	0.104579	3.50384	0.000458599	0.00568054	WT.T	WT.U	YES	WT.T vs WT.U	MYB binding protein 1a [Source:NCBI gene (formerly Entrezgene);Acc:100135739]
ENSXETG00000034088	cacng7	364.396	0.365884	0.0986663	3.7083	0.000208655	0.00317263	WT.T	WT.U	YES	WT.T vs WT.U
ENSXETG00000022900	grpel1	862.204	0.365606	0.117927	3.10028	0.00193339	0.0166159	WT.T	WT.U	YES	WT.T vs WT.U	GrpE-like 1, mitochondrial [Source:Xenbase;Acc:XB-GENE-973857]
ENSXETG00000014186	prmt3	617.965	0.365415	0.134606	2.7147	0.00663352	0.0403371	WT.T	WT.U	YES	WT.T vs WT.U	protein arginine methyltransferase 3 [Source:Xenbase;Acc:XB-GENE-946963]
ENSXETG00000040362	RASL12	285.181	0.364376	0.11483	3.17319	0.00150774	0.0138404	WT.T	WT.U	YES	WT.T vs WT.U	RAS-like family 12 [Source:NCBI gene (formerly Entrezgene);Acc:101732470]
ENSXETG00000020871	sdad1	1363.65	0.364156	0.0996254	3.65525	0.000256935	0.00371452	WT.T	WT.U	YES	WT.T vs WT.U	SDA1 domain containing 1 [Source:Xenbase;Acc:XB-GENE-1008732]
ENSXETG00000001447	thumpd3	748.517	0.363846	0.128317	2.83552	0.0045751	0.0306488	WT.T	WT.U	YES	WT.T vs WT.U	THUMP domain containing 3 [Source:Xenbase;Acc:XB-GENE-877264]
ENSXETG00000013593	mbd3	5747.44	0.363451	0.0851425	4.26873	1.96586e-05	0.000509507	WT.T	WT.U	YES	WT.T vs WT.U	methyl-CpG binding domain protein 3 [Source:Xenbase;Acc:XB-GENE-491553]
ENSXETG00000035220	hyal2	1527.01	0.362504	0.113951	3.18123	0.00146653	0.0135883	WT.T	WT.U	YES	WT.T vs WT.U	hyaluronidase 2 [Source:NCBI gene (formerly Entrezgene);Acc:100144942]
ENSXETG00000017668	rbm19	1160.99	0.362379	0.10747	3.37191	0.000746495	0.0081156	WT.T	WT.U	YES	WT.T vs WT.U	RNA binding motif protein 19 [Source:Xenbase;Acc:XB-GENE-922190]
ENSXETG00000000311	ddx59	368.134	0.361272	0.128605	2.80916	0.00496702	0.0326014	WT.T	WT.U	YES	WT.T vs WT.U	DEAD-box helicase 59 [Source:Xenbase;Acc:XB-GENE-976229]
ENSXETG00000011778	cct7	14309.8	0.36123	0.0864191	4.17998	2.9154e-05	0.00069711	WT.T	WT.U	YES	WT.T vs WT.U	chaperonin containing TCP1 subunit 7 [Source:Xenbase;Acc:XB-GENE-988120]
ENSXETG00000027531	cycs	3405.53	0.359869	0.13035	2.76079	0.00576617	0.0363988	WT.T	WT.U	YES	WT.T vs WT.U	cytochrome c, somatic [Source:Xenbase;Acc:XB-GENE-971588]
ENSXETG00000018895	phospho2	399.775	0.358861	0.12534	2.86311	0.00419509	0.0288863	WT.T	WT.U	YES	WT.T vs WT.U	phosphatase, orphan 2 [Source:Xenbase;Acc:XB-GENE-1002120]
ENSXETG00000030167	hells	157.986	0.358207	0.129965	2.75619	0.0058479	0.0367664	WT.T	WT.U	YES	WT.T vs WT.U	tripartite motif containing 47 [Source:NCBI gene (formerly Entrezgene);Acc:100127579]
ENSXETG00000001353	hmcn2	731.979	0.3575	0.0817106	4.37519	1.21324e-05	0.000348573	WT.T	WT.U	YES	WT.T vs WT.U	hemicentin 2 [Source:Xenbase;Acc:XB-GENE-6034990]
ENSXETG00000013741	gins3	587.019	0.35723	0.0997992	3.57949	0.000344263	0.00461039	WT.T	WT.U	YES	WT.T vs WT.U	GINS complex subunit 3 (Psf3 homolog) [Source:Xenbase;Acc:XB-GENE-998288]
ENSXETG00000023866	tbrg4	685.632	0.356969	0.116137	3.07368	0.00211437	0.0177586	WT.T	WT.U	YES	WT.T vs WT.U	transforming growth factor beta regulator 4 [Source:Xenbase;Acc:XB-GENE-969727]
ENSXETG00000037683	wars2	190.712	0.356622	0.128628	2.77252	0.00556242	0.0353574	WT.T	WT.U	YES	WT.T vs WT.U	tryptophanyl tRNA synthetase 2, mitochondrial [Source:NCBI gene (formerly Entrezgene);Acc:101731027]
ENSXETG00000040164		214.103	0.35576	0.135338	2.62869	0.0085715	0.0482982	WT.T	WT.U	YES	WT.T vs WT.U
ENSXETG00000010075	hyou1	2573.91	0.355605	0.104802	3.39313	0.000690999	0.00765053	WT.T	WT.U	YES	WT.T vs WT.U	hypoxia up-regulated 1 [Source:Xenbase;Acc:XB-GENE-921821]
ENSXETG00000005160	marchf3	663.516	0.355486	0.0799895	4.44416	8.8235e-06	0.000274589	WT.T	WT.U	YES	WT.T vs WT.U	membrane associated ring-CH-type finger 3 [Source:Xenbase;Acc:XB-GENE-491983]
ENSXETG00000018261	qpctl	630.926	0.355236	0.123211	2.88315	0.00393718	0.0276068	WT.T	WT.U	YES	WT.T vs WT.U	glutaminyl-peptide cyclotransferase-like [Source:Xenbase;Acc:XB-GENE-940804]
ENSXETG00000004581	slc16a2	1480.03	0.354875	0.0872579	4.06697	4.76282e-05	0.00102184	WT.T	WT.U	YES	WT.T vs WT.U	solute carrier family 16, member 2 (thyroid hormone transporter) [Source:Xenbase;Acc:XB-GENE-980579]
ENSXETG00000013674	eif4g2	51205.9	0.354725	0.0827443	4.287	1.81099e-05	0.000475186	WT.T	WT.U	YES	WT.T vs WT.U	eukaryotic translation initiation factor 4 gamma, 2 [Source:Xenbase;Acc:XB-GENE-996465]
ENSXETG00000027478	anxa1.1	2045.42	0.354237	0.116673	3.03615	0.00239621	0.0192436	WT.T	WT.U	YES	WT.T vs WT.U	annexin A1 gene 1 [Source:Xenbase;Acc:XB-GENE-977623]
ENSXETG00000017979	avp	3227.88	0.354081	0.12873	2.75057	0.00594917	0.0372153	WT.T	WT.U	YES	WT.T vs WT.U	arginine vasopressin [Source:Xenbase;Acc:XB-GENE-478869]
ENSXETG00000018900	dctpp1	261.314	0.354003	0.127403	2.77861	0.00545922	0.0348849	WT.T	WT.U	YES	WT.T vs WT.U	dCTP pyrophosphatase 1 [Source:Xenbase;Acc:XB-GENE-958670]
ENSXETG00000021335	rpf2	1540.5	0.353841	0.11439	3.09328	0.0019796	0.0169205	WT.T	WT.U	YES	WT.T vs WT.U	ribosome production factor 2 homolog [Source:Xenbase;Acc:XB-GENE-967404]
ENSXETG00000010314	ddx24	1760.01	0.353394	0.120366	2.936	0.00332471	0.0242922	WT.T	WT.U	YES	WT.T vs WT.U	DEAD-box helicase 24 [Source:Xenbase;Acc:XB-GENE-983004]
ENSXETG00000036901	gtf2f2	2249.97	0.35328	0.0742151	4.76022	1.93382e-06	7.87607e-05	WT.T	WT.U	YES	WT.T vs WT.U	general transcription factor IIF subunit 2 [Source:NCBI gene (formerly Entrezgene);Acc:394584]
ENSXETG00000001410	cct2	12641.1	0.351971	0.0944763	3.72549	0.000194935	0.00303814	WT.T	WT.U	YES	WT.T vs WT.U	chaperonin containing TCP1 subunit 2 [Source:Xenbase;Acc:XB-GENE-1006535]
ENSXETG00000018433	fbxo30	1390.41	0.351328	0.0824237	4.26246	2.0219e-05	0.000518593	WT.T	WT.U	YES	WT.T vs WT.U	F-box protein 30 [Source:Xenbase;Acc:XB-GENE-5934558]
ENSXETG00000005911	hes6.1	9782.16	0.35091	0.113369	3.09529	0.00196617	0.0168395	WT.T	WT.U	YES	WT.T vs WT.U	hairy and enhancer of split 6, gene 1 [Source:Xenbase;Acc:XB-GENE-1018104]
ENSXETG00000024088	abcf1	4395.59	0.349546	0.0933179	3.74576	0.000179848	0.00288244	WT.T	WT.U	YES	WT.T vs WT.U	ATP binding cassette subfamily F member 1 [Source:Xenbase;Acc:XB-GENE-993168]
ENSXETG00000023744	ptp4a3	1612.08	0.348095	0.0807477	4.3109	1.6259e-05	0.0004332	WT.T	WT.U	YES	WT.T vs WT.U	protein tyrosine phosphatase type IVA, member 3 [Source:Xenbase;Acc:XB-GENE-943078]
ENSXETG00000034891	pts	1329.07	0.347351	0.0752088	4.61849	3.86545e-06	0.000142197	WT.T	WT.U	YES	WT.T vs WT.U	6-pyruvoyltetrahydropterin synthase [Source:NCBI gene (formerly Entrezgene);Acc:100487259]
ENSXETG00000040781	tmcc1	1290.88	0.345976	0.0750513	4.60986	4.02931e-06	0.000145694	WT.T	WT.U	YES	WT.T vs WT.U	transmembrane and coiled-coil domain family 1 [Source:NCBI gene (formerly Entrezgene);Acc:100170168]
ENSXETG00000008088	lmod1	2678.21	0.344596	0.114624	3.00632	0.00264433	0.0206545	WT.T	WT.U	YES	WT.T vs WT.U	pleckstrin homology and RhoGEF domain containing G4 [Source:NCBI gene (formerly Entrezgene);Acc:779571]
ENSXETG00000004710	lmo7	1829.19	0.344523	0.0945821	3.64258	0.000269921	0.00384767	WT.T	WT.U	YES	WT.T vs WT.U	LIM domain 7 protein [Source:Xenbase;Acc:XB-GENE-949056]
ENSXETG00000025071	c1orf131	298.106	0.343339	0.108827	3.15491	0.00160549	0.0145067	WT.T	WT.U	YES	WT.T vs WT.U	chromosome 1 open reading frame 131 [Source:Xenbase;Acc:XB-GENE-940972]
ENSXETG00000022055	ppan	1427.08	0.342983	0.0944171	3.63264	0.000280537	0.00395585	WT.T	WT.U	YES	WT.T vs WT.U	peter pan homolog [Source:Xenbase;Acc:XB-GENE-6465745]
ENSXETG00000038950		4407.74	0.34248	0.0837605	4.08881	4.336e-05	0.000948944	WT.T	WT.U	YES	WT.T vs WT.U	galanin prepropeptide, gene 2 [Source:NCBI gene (formerly Entrezgene);Acc:100499211]
ENSXETG00000009483	eif4g3	5272.31	0.341959	0.0847261	4.03605	5.43586e-05	0.00113662	WT.T	WT.U	YES	WT.T vs WT.U	eukaryotic translation initiation factor 4 gamma, 3 [Source:Xenbase;Acc:XB-GENE-1010293]
ENSXETG00000014420	yrdc	1410.88	0.34096	0.0865982	3.93726	8.24177e-05	0.00157861	WT.T	WT.U	YES	WT.T vs WT.U	yrdC N6-threonylcarbamoyltransferase domain containing [Source:Xenbase;Acc:XB-GENE-5744243]
ENSXETG00000025768	polr2l.1	521.174	0.340104	0.115497	2.94469	0.00323283	0.023856	WT.T	WT.U	YES	WT.T vs WT.U	polymerase (RNA) II subunit L [Source:Xenbase;Acc:XB-GENE-1003788]
ENSXETG00000009592	plpp4	405.371	0.33977	0.101114	3.36028	0.000778648	0.00838305	WT.T	WT.U	YES	WT.T vs WT.U	phospholipid phosphatase 4 [Source:Xenbase;Acc:XB-GENE-6051164]
ENSXETG00000016325	lhx6	353.448	0.339666	0.118275	2.87183	0.00408106	0.0283115	WT.T	WT.U	YES	WT.T vs WT.U	LIM homeobox 6 [Source:Xenbase;Acc:XB-GENE-493341]
ENSXETG00000006930	kctd1	2430.52	0.339501	0.070126	4.84131	1.28988e-06	5.51079e-05	WT.T	WT.U	YES	WT.T vs WT.U	potassium channel tetramerization domain containing 1 [Source:Xenbase;Acc:XB-GENE-6076050]
ENSXETG00000017825	ddx1	6163.33	0.338969	0.0718835	4.71554	2.4107e-06	9.50496e-05	WT.T	WT.U	YES	WT.T vs WT.U	DEAD/H-box helicase 1 [Source:Xenbase;Acc:XB-GENE-969096]
ENSXETG00000017318	src	3307.68	0.338002	0.0958266	3.52722	0.000419943	0.00533431	WT.T	WT.U	YES	WT.T vs WT.U	SRC proto-oncogene, non-receptor tyrosine kinase [Source:Xenbase;Acc:XB-GENE-489820]
ENSXETG00000003880	adap1l	324.15	0.337568	0.126151	2.6759	0.00745296	0.0438453	WT.T	WT.U	YES	WT.T vs WT.U	histamine H3 receptor [Source:NCBI gene (formerly Entrezgene);Acc:100498398]
ENSXETG00000005359	hsp90b1	13605.6	0.337507	0.116392	2.89974	0.00373467	0.0265801	WT.T	WT.U	YES	WT.T vs WT.U	heat shock protein 90kDa beta family member 1 [Source:Xenbase;Acc:XB-GENE-494760]
ENSXETG00000008075	ndc1	1511.34	0.337216	0.0978653	3.44571	0.000569556	0.0066538	WT.T	WT.U	YES	WT.T vs WT.U	NDC1 transmembrane nucleoporin [Source:Xenbase;Acc:XB-GENE-5736320]
ENSXETG00000008959	aatf	942.472	0.336183	0.122358	2.74754	0.00600441	0.0374801	WT.T	WT.U	YES	WT.T vs WT.U	apoptosis antagonizing transcription factor [Source:Xenbase;Acc:XB-GENE-1016683]
ENSXETG00000009895	urb1	1052.23	0.336162	0.113106	2.9721	0.00295767	0.0223256	WT.T	WT.U	YES	WT.T vs WT.U	URB1 ribosome biogenesis 1 homolog (S. cerevisiae) [Source:Xenbase;Acc:XB-GENE-5817921]
ENSXETG00000000457	adamts6	222.75	0.336079	0.122581	2.74169	0.00611231	0.0379619	WT.T	WT.U	YES	WT.T vs WT.U	ADAM metallopeptidase with thrombospondin type 1 motif 6 [Source:Xenbase;Acc:XB-GENE-951750]
ENSXETG00000034297	usp18	32.7546	0.33569	0.128451	2.61338	0.00896517	0.0497971	WT.T	WT.U	YES	WT.T vs WT.U	ubiquitin specific peptidase 18 [Source:NCBI gene (formerly Entrezgene);Acc:100486062]
ENSXETG00000031584	mrpl49	603.379	0.334596	0.0970536	3.44754	0.000565712	0.00661933	WT.T	WT.U	YES	WT.T vs WT.U	mitochondrial ribosomal protein L49 [Source:NCBI gene (formerly Entrezgene);Acc:100486190]
ENSXETG00000023917	emg1	474.653	0.333853	0.117659	2.83748	0.00454716	0.0305722	WT.T	WT.U	YES	WT.T vs WT.U	EMG1 N1-specific pseudouridine methyltransferase [Source:Xenbase;Acc:XB-GENE-958956]
ENSXETG00000024114	gar1	1458.17	0.333783	0.110941	3.00866	0.00262401	0.0205498	WT.T	WT.U	YES	WT.T vs WT.U	GAR1 homolog, ribonucleoprotein [Source:Xenbase;Acc:XB-GENE-6258514]
ENSXETG00000036788	kcna4	515.153	0.333661	0.103239	3.23195	0.00122951	0.011836	WT.T	WT.U	YES	WT.T vs WT.U	potassium voltage-gated channel subfamily A member 4 [Source:NCBI gene (formerly Entrezgene);Acc:100495646]
ENSXETG00000005253	hdac1	5775.96	0.333241	0.106822	3.11959	0.00181105	0.0158336	WT.T	WT.U	YES	WT.T vs WT.U	histone deacetylase 1 [Source:Xenbase;Acc:XB-GENE-479583]
ENSXETG00000015058	klhl35	3232.24	0.332919	0.0927421	3.58973	0.000331023	0.00447396	WT.T	WT.U	YES	WT.T vs WT.U	kelch like family member 35 [Source:Xenbase;Acc:XB-GENE-1009038]
ENSXETG00000018992	gtf2h1	2285.71	0.331751	0.0746127	4.4463	8.73608e-06	0.000273811	WT.T	WT.U	YES	WT.T vs WT.U	general transcription factor IIH subunit 1 [Source:Xenbase;Acc:XB-GENE-975300]
ENSXETG00000026024	snu13	3144.86	0.331438	0.103554	3.20063	0.00137127	0.0129155	WT.T	WT.U	YES	WT.T vs WT.U	small nuclear ribonucleoprotein 13 [Source:Xenbase;Acc:XB-GENE-963821]
ENSXETG00000016584	slc22a4	484.924	0.329897	0.125065	2.63781	0.00834426	0.0473779	WT.T	WT.U	YES	WT.T vs WT.U	solute carrier family 22 (organic cation/zwitterion transporter), member 4 [Source:Xenbase;Acc:XB-GENE-5858686]
ENSXETG00000010773	dpcd	587.462	0.329769	0.120826	2.7293	0.00634696	0.0390106	WT.T	WT.U	YES	WT.T vs WT.U	deleted in a mouse model of primary ciliary dyskinesia [Source:NCBI gene (formerly Entrezgene);Acc:100124840]
ENSXETG00000036687	grm3	323.432	0.328676	0.114588	2.86832	0.00412652	0.0285539	WT.T	WT.U	YES	WT.T vs WT.U	DNZDHHC/NEW1 zinc finger protein 11 [Source:NCBI gene (formerly Entrezgene);Acc:548972]
ENSXETG00000003746	entpd7	2675.33	0.327303	0.0541347	6.04608	1.48409e-09	1.4866e-07	WT.T	WT.U	YES	WT.T vs WT.U	ectonucleoside triphosphate diphosphohydrolase 7 [Source:Xenbase;Acc:XB-GENE-973424]
ENSXETG00000012198	nid2	2808.18	0.326766	0.100558	3.24954	0.00115591	0.0113112	WT.T	WT.U	YES	WT.T vs WT.U	nidogen 2 [Source:Xenbase;Acc:XB-GENE-967329]
ENSXETG00000019460	rab5if	1554.69	0.326616	0.0883454	3.69704	0.00021813	0.0032964	WT.T	WT.U	YES	WT.T vs WT.U	RAB5 interacting factor [Source:Xenbase;Acc:XB-GENE-999817]
ENSXETG00000023427	neurod6	954.309	0.325909	0.0823619	3.95704	7.58851e-05	0.00148597	WT.T	WT.U	YES	WT.T vs WT.U	neuronal differentiation 6 [Source:Xenbase;Acc:XB-GENE-969227]
ENSXETG00000005487	arhgap42	809.957	0.324694	0.118919	2.73037	0.00632635	0.0389324	WT.T	WT.U	YES	WT.T vs WT.U	Rho GTPase activating protein 42 [Source:NCBI gene (formerly Entrezgene);Acc:100493816]
ENSXETG00000009653	tsfm	864.138	0.324129	0.109196	2.96833	0.00299421	0.0225211	WT.T	WT.U	YES	WT.T vs WT.U	Ts translation elongation factor, mitochondrial [Source:Xenbase;Acc:XB-GENE-964861]
ENSXETG00000037255		451.788	0.324078	0.118047	2.74533	0.00604496	0.0376698	WT.T	WT.U	YES	WT.T vs WT.U	CLN8, transmembrane ER and ERGIC protein [Source:NCBI gene (formerly Entrezgene);Acc:100489515]
ENSXETG00000025168	abce1	11430.1	0.323886	0.0808741	4.00482	6.20647e-05	0.00126042	WT.T	WT.U	YES	WT.T vs WT.U	ATP binding cassette subfamily E member 1 [Source:Xenbase;Acc:XB-GENE-993988]
ENSXETG00000020398	wdr46	1182.44	0.323668	0.099062	3.26732	0.0010857	0.0107734	WT.T	WT.U	YES	WT.T vs WT.U	WD repeat domain 46 [Source:Xenbase;Acc:XB-GENE-489373]
ENSXETG00000019683	nomo3	6081.84	0.323449	0.0736503	4.39169	1.12473e-05	0.00032823	WT.T	WT.U	YES	WT.T vs WT.U	NODAL modulator 3 [Source:Xenbase;Acc:XB-GENE-949390]
ENSXETG00000009783	ltv1	2251.48	0.322962	0.0952013	3.39241	0.000692799	0.00765901	WT.T	WT.U	YES	WT.T vs WT.U	LTV1 ribosome biogenesis factor [Source:Xenbase;Acc:XB-GENE-1005068]
ENSXETG00000011846	bysl	2054.75	0.32283	0.0882001	3.6602	0.000252016	0.00366647	WT.T	WT.U	YES	WT.T vs WT.U	bystin like [Source:Xenbase;Acc:XB-GENE-941996]
ENSXETG00000007217	tbl3	1266.06	0.322631	0.105908	3.04633	0.00231652	0.018877	WT.T	WT.U	YES	WT.T vs WT.U	transducin (beta)-like 3 [Source:Xenbase;Acc:XB-GENE-1012176]
ENSXETG00000006022	polr2g	1358.9	0.322495	0.0958602	3.36422	0.000767606	0.00830372	WT.T	WT.U	YES	WT.T vs WT.U	polymerase (RNA) II (DNA directed) polypeptide G [Source:Xenbase;Acc:XB-GENE-1006751]
ENSXETG00000022626	prmt5	5133.78	0.321745	0.0948118	3.39351	0.000690023	0.00764729	WT.T	WT.U	YES	WT.T vs WT.U	protein arginine methyltransferase 5 [Source:Xenbase;Acc:XB-GENE-975034]
ENSXETG00000006087	znf326	6646.41	0.321721	0.104016	3.09301	0.00198139	0.0169205	WT.T	WT.U	YES	WT.T vs WT.U	zinc finger protein 326 [Source:Xenbase;Acc:XB-GENE-483978]
ENSXETG00000006939	ftsj3	2961.91	0.32125	0.105322	3.05018	0.00228701	0.018701	WT.T	WT.U	YES	WT.T vs WT.U	FtsJ RNA methyltransferase homolog 3 [Source:Xenbase;Acc:XB-GENE-5797493]
ENSXETG00000038056	art1	3176.33	0.321149	0.0932394	3.44435	0.000572431	0.00667686	WT.T	WT.U	YES	WT.T vs WT.U	SH3 and PX domains 2B [Source:NCBI gene (formerly Entrezgene);Acc:549321]
ENSXETG00000036047	timm8b	691.427	0.321088	0.105991	3.02938	0.00245054	0.0195596	WT.T	WT.U	YES	WT.T vs WT.U	translocase of inner mitochondrial membrane 8 homolog B [Source:NCBI gene (formerly Entrezgene);Acc:549853]
ENSXETG00000022073	nop58	2955.33	0.320954	0.119246	2.69152	0.00711275	0.0423991	WT.T	WT.U	YES	WT.T vs WT.U	NOP58 ribonucleoprotein [Source:Xenbase;Acc:XB-GENE-990556]
ENSXETG00000031348	hes6.2	1610.3	0.319714	0.116902	2.7349	0.00623995	0.0385768	WT.T	WT.U	YES	WT.T vs WT.U	hes family bHLH transcription factor 6 [Source:NCBI gene (formerly Entrezgene);Acc:779656]
ENSXETG00000037438	ier5	3442.01	0.319561	0.0870386	3.67148	0.000241147	0.00353909	WT.T	WT.U	YES	WT.T vs WT.U	immediate early response 5 [Source:NCBI gene (formerly Entrezgene);Acc:733986]
ENSXETG00000009275	thada	852.339	0.319173	0.110268	2.89453	0.00379726	0.0269094	WT.T	WT.U	YES	WT.T vs WT.U	THADA, armadillo repeat containing [Source:Xenbase;Acc:XB-GENE-981605]
ENSXETG00000006731	nhp2	1496.65	0.31873	0.118134	2.69804	0.00697498	0.0418253	WT.T	WT.U	YES	WT.T vs WT.U	NHP2 ribonucleoprotein [Source:Xenbase;Acc:XB-GENE-973261]
ENSXETG00000016775	fgfr1	2789.59	0.316918	0.085337	3.71372	0.000204235	0.0031323	WT.T	WT.U	YES	WT.T vs WT.U	fibroblast growth factor receptor 1 [Source:Xenbase;Acc:XB-GENE-1018554]
ENSXETG00000016376	utp4	1381.19	0.316915	0.0963861	3.28798	0.0010091	0.0101837	WT.T	WT.U	YES	WT.T vs WT.U	UTP4 small subunit processome component [Source:Xenbase;Acc:XB-GENE-977755]
ENSXETG00000004357	atrn	4509.95	0.3166	0.0609274	5.19635	2.03243e-07	1.20043e-05	WT.T	WT.U	YES	WT.T vs WT.U	attractin [Source:Xenbase;Acc:XB-GENE-953934]
ENSXETG00000040714	rxrb	4106.67	0.316435	0.0753106	4.20173	2.64883e-05	0.000641648	WT.T	WT.U	YES	WT.T vs WT.U	retinoid X receptor beta [Source:NCBI gene (formerly Entrezgene);Acc:548691]
ENSXETG00000027010	XB5852426	1220.83	0.316024	0.106131	2.97767	0.00290445	0.0220587	WT.T	WT.U	YES	WT.T vs WT.U	provisional ortholog of adenine phosphoribosyltransferase [Source:Xenbase;Acc:XB-GENE-5852427]
ENSXETG00000009266	atad1	2666.35	0.315086	0.07769	4.05569	4.99872e-05	0.00106169	WT.T	WT.U	YES	WT.T vs WT.U	ATPase family, AAA domain containing 1 [Source:Xenbase;Acc:XB-GENE-5779938]
ENSXETG00000025791	stoml2	1738.99	0.314787	0.1201	2.62103	0.00876651	0.0490286	WT.T	WT.U	YES	WT.T vs WT.U	stomatin like 2 [Source:Xenbase;Acc:XB-GENE-1017042]
ENSXETG00000010731	rps6kb1	1620.34	0.314588	0.09642	3.26269	0.00110361	0.0109292	WT.T	WT.U	YES	WT.T vs WT.U	ribosomal protein S6 kinase B1 [Source:Xenbase;Acc:XB-GENE-482409]
ENSXETG00000016900	naa15	3523.64	0.313101	0.0770052	4.06597	4.78327e-05	0.00102474	WT.T	WT.U	YES	WT.T vs WT.U	N(alpha)-acetyltransferase 15, NatA auxiliary subunit [Source:Xenbase;Acc:XB-GENE-960101]
ENSXETG00000013669	gnl3	970.533	0.312534	0.109687	2.84933	0.00438111	0.0296982	WT.T	WT.U	YES	WT.T vs WT.U	guanine nucleotide binding protein-like 3 (nucleolar) [Source:Xenbase;Acc:XB-GENE-6456133]
ENSXETG00000003386	ccdc43	1151.85	0.312508	0.0937958	3.33179	0.000862903	0.00904066	WT.T	WT.U	YES	WT.T vs WT.U	coiled-coil domain containing 43 [Source:Xenbase;Acc:XB-GENE-972630]
ENSXETG00000037563	dbndd1	768.848	0.311769	0.106169	2.93653	0.00331906	0.0242922	WT.T	WT.U	YES	WT.T vs WT.U	dysbindin (dystrobrevin binding protein 1) domain containing 1 [Source:NCBI gene (formerly Entrezgene);Acc:100486728]
ENSXETG00000004785	nup155	2547.36	0.311584	0.10451	2.98137	0.00286961	0.0218779	WT.T	WT.U	YES	WT.T vs WT.U	nucleoporin 155kDa [Source:Xenbase;Acc:XB-GENE-973827]
ENSXETG00000021611	nom1	2196.87	0.311584	0.0999964	3.11595	0.00183351	0.0159893	WT.T	WT.U	YES	WT.T vs WT.U	nucleolar protein with MIF4G domain 1 [Source:Xenbase;Acc:XB-GENE-5954463]
ENSXETG00000008342	igsf9b	1449	0.311374	0.0996071	3.12602	0.00177189	0.0156098	WT.T	WT.U	YES	WT.T vs WT.U	immunoglobulin superfamily member 9B [Source:Xenbase;Acc:XB-GENE-5887265]
ENSXETG00000025927	tdg	5895.44	0.311209	0.09841	3.16237	0.00156489	0.0142503	WT.T	WT.U	YES	WT.T vs WT.U	thymine DNA glycosylase [Source:Xenbase;Acc:XB-GENE-1006128]
ENSXETG00000014111	npnt	560.947	0.311107	0.108616	2.86429	0.00417942	0.0287931	WT.T	WT.U	YES	WT.T vs WT.U	nephronectin [Source:Xenbase;Acc:XB-GENE-952278]
ENSXETG00000026172	ube2g1	3502.36	0.310449	0.081422	3.81284	0.000137379	0.00235722	WT.T	WT.U	YES	WT.T vs WT.U	ubiquitin conjugating enzyme E2 G1 [Source:Xenbase;Acc:XB-GENE-949494]
ENSXETG00000007964	heatr6	1559.31	0.310218	0.0895785	3.46308	0.000534026	0.00632343	WT.T	WT.U	YES	WT.T vs WT.U	HEAT repeat containing 6 protein [Source:Xenbase;Acc:XB-GENE-5772465]
ENSXETG00000002805	qtrt2	459.716	0.310176	0.112835	2.74893	0.00597905	0.0373376	WT.T	WT.U	YES	WT.T vs WT.U	queuine tRNA-ribosyltransferase accessory subunit 2 [Source:Xenbase;Acc:XB-GENE-1007716]
ENSXETG00000023289	pola2	1484.33	0.31017	0.109402	2.83513	0.00458063	0.0306582	WT.T	WT.U	YES	WT.T vs WT.U	polymerase (DNA directed), alpha 2, accessory subunit [Source:Xenbase;Acc:XB-GENE-5916783]
ENSXETG00000009545	ebna1bp2	1818.89	0.309903	0.0974033	3.18165	0.0014644	0.013577	WT.T	WT.U	YES	WT.T vs WT.U	EBNA1 binding protein 2 [Source:Xenbase;Acc:XB-GENE-998147]
ENSXETG00000005817	cdk2ap1	1732.91	0.309068	0.117454	2.63139	0.00850359	0.0480983	WT.T	WT.U	YES	WT.T vs WT.U	cyclin-dependent kinase 2 associated protein 1 [Source:Xenbase;Acc:XB-GENE-5715100]
ENSXETG00000019012	elmod3	827.259	0.308885	0.0876757	3.52304	0.000426625	0.00539361	WT.T	WT.U	YES	WT.T vs WT.U	ELMO/CED-12 domain containing 3 [Source:Xenbase;Acc:XB-GENE-999400]
ENSXETG00000019908	bcan	10675.1	0.308764	0.110002	2.80689	0.00500219	0.0327695	WT.T	WT.U	YES	WT.T vs WT.U	brevican [Source:NCBI gene (formerly Entrezgene);Acc:100486298]
ENSXETG00000003512	pdia6	5051.97	0.307339	0.115709	2.65614	0.00790414	0.0456592	WT.T	WT.U	YES	WT.T vs WT.U	protein disulfide isomerase family A member 6 [Source:Xenbase;Acc:XB-GENE-974680]
ENSXETG00000002512	atp2a2	12513.8	0.307262	0.0632541	4.85758	1.18829e-06	5.18128e-05	WT.T	WT.U	YES	WT.T vs WT.U	ATPase, Ca++ transporting, cardiac muscle, slow twitch 2 [Source:Xenbase;Acc:XB-GENE-1012933]
ENSXETG00000000906	tbc1d19	2263.18	0.307235	0.0742859	4.13585	3.53644e-05	0.000811513	WT.T	WT.U	YES	WT.T vs WT.U	TBC1 domain family member 19 [Source:Xenbase;Acc:XB-GENE-5905231]
ENSXETG00000020699	mrps31	797.443	0.306623	0.0991696	3.0919	0.00198879	0.016935	WT.T	WT.U	YES	WT.T vs WT.U	mitochondrial ribosomal protein S31 [Source:Xenbase;Acc:XB-GENE-988773]
ENSXETG00000006533	polr1e	786.966	0.305339	0.11217	2.72211	0.00648672	0.03962	WT.T	WT.U	YES	WT.T vs WT.U	polymerase (RNA) I polypeptide E [Source:Xenbase;Acc:XB-GENE-1003651]
ENSXETG00000010289	cpsf2	2741.95	0.305232	0.109671	2.78315	0.00538336	0.034564	WT.T	WT.U	YES	WT.T vs WT.U	cleavage and polyadenylation specific factor 2 [Source:Xenbase;Acc:XB-GENE-950595]
ENSXETG00000004598	grwd1	1877.47	0.304095	0.0992963	3.0625	0.00219498	0.0182504	WT.T	WT.U	YES	WT.T vs WT.U	glutamate-rich WD repeat containing 1 [Source:Xenbase;Acc:XB-GENE-986093]
ENSXETG00000027754	rev3l	11084.2	0.303892	0.064114	4.73987	2.13854e-06	8.59769e-05	WT.T	WT.U	YES	WT.T vs WT.U	REV3 like, DNA directed polymerase zeta catalytic subunit [Source:Xenbase;Acc:XB-GENE-1012630]
ENSXETG00000036204		462.151	0.303715	0.114648	2.6491	0.00807058	0.0462776	WT.T	WT.U	YES	WT.T vs WT.U	chromosome 4 C16orf46 homolog [Source:NCBI gene (formerly Entrezgene);Acc:100487055]
ENSXETG00000024532	pus3	478.944	0.303648	0.112585	2.69706	0.00699547	0.0419022	WT.T	WT.U	YES	WT.T vs WT.U	pseudouridine synthase 3 [Source:Xenbase;Acc:XB-GENE-5897110]
ENSXETG00000009987	pgs1	1168.69	0.303187	0.0897725	3.37728	0.000732057	0.00797846	WT.T	WT.U	YES	WT.T vs WT.U	phosphatidylglycerophosphate synthase 1 [Source:Xenbase;Acc:XB-GENE-953426]
ENSXETG00000018172	nif3l1	506.181	0.303176	0.100605	3.01352	0.00258239	0.0203314	WT.T	WT.U	YES	WT.T vs WT.U	NGG1 interacting factor 3 like 1 [Source:Xenbase;Acc:XB-GENE-1016729]
ENSXETG00000004642	cdc42ep4	3260.53	0.302894	0.0780085	3.88283	0.000103247	0.00186664	WT.T	WT.U	YES	WT.T vs WT.U	CDC42 effector protein 4 [Source:Xenbase;Acc:XB-GENE-1016118]
ENSXETG00000032557	cenpj	736.371	0.302838	0.104552	2.89653	0.0037732	0.0267645	WT.T	WT.U	YES	WT.T vs WT.U	diphthamide biosynthesis 1 [Source:NCBI gene (formerly Entrezgene);Acc:100216186]
ENSXETG00000011221	eif2s1	7669.99	0.302586	0.11574	2.61436	0.00893943	0.0497474	WT.T	WT.U	YES	WT.T vs WT.U	eukaryotic translation initiation factor 2 subunit alpha [Source:Xenbase;Acc:XB-GENE-989630]
ENSXETG00000040068		897.462	0.302187	0.0870936	3.46968	0.000521086	0.00619601	WT.T	WT.U	YES	WT.T vs WT.U
ENSXETG00000002882	timm50	1804.58	0.301385	0.107572	2.8017	0.00508345	0.033112	WT.T	WT.U	YES	WT.T vs WT.U	translocase of inner mitochondrial membrane 50 homolog [Source:Xenbase;Acc:XB-GENE-963112]
ENSXETG00000022984	ddx47	1508.09	0.300276	0.0883934	3.39704	0.000681182	0.00758147	WT.T	WT.U	YES	WT.T vs WT.U	DEAD-box helicase 47 [Source:Xenbase;Acc:XB-GENE-1002302]
ENSXETG00000010200	ecpas	5208.44	0.300155	0.0729497	4.11454	3.8795e-05	0.00087014	WT.T	WT.U	YES	WT.T vs WT.U	Ecm29 proteasome adaptor and scaffold [Source:Xenbase;Acc:XB-GENE-967168]
ENSXETG00000036615	slc25a29	3462.88	0.299641	0.0608059	4.92782	8.31526e-07	3.87653e-05	WT.T	WT.U	YES	WT.T vs WT.U	solute carrier family 25 (mitochondrial carnitine/acylcarnitine carrier), member 29 [Source:NCBI gene (formerly Entrezgene);Acc:100124740]
ENSXETG00000018617	rpe	1632.63	0.299595	0.0781057	3.83576	0.000125176	0.00218578	WT.T	WT.U	YES	WT.T vs WT.U	ribulose-5-phosphate-3-epimerase [Source:Xenbase;Acc:XB-GENE-1012408]
ENSXETG00000007325	ifrd2	1369.68	0.299531	0.0803043	3.72995	0.000191514	0.0029981	WT.T	WT.U	YES	WT.T vs WT.U	interferon-related developmental regulator 2 [Source:Xenbase;Acc:XB-GENE-1003246]
ENSXETG00000002227	cct4	13363.8	0.299225	0.0961321	3.11265	0.00185417	0.016141	WT.T	WT.U	YES	WT.T vs WT.U	chaperonin containing TCP1 subunit 4 [Source:Xenbase;Acc:XB-GENE-974483]
ENSXETG00000010343	bud23	913.334	0.298965	0.0814789	3.66923	0.000243279	0.00356032	WT.T	WT.U	YES	WT.T vs WT.U	BUD23, rRNA methyltransferase and ribosome maturation factor [Source:Xenbase;Acc:XB-GENE-1000537]
ENSXETG00000021612	wdr18	1912.51	0.298639	0.0833324	3.58371	0.000338751	0.00455876	WT.T	WT.U	YES	WT.T vs WT.U	WD repeat domain 18 [Source:Xenbase;Acc:XB-GENE-5818068]
ENSXETG00000025105	ruvbl2	2771.5	0.298346	0.101363	2.94335	0.00324681	0.0239234	WT.T	WT.U	YES	WT.T vs WT.U	RuvB like AAA ATPase 2 [Source:Xenbase;Acc:XB-GENE-483344]
ENSXETG00000003550	snrpb2	1521.93	0.298304	0.108163	2.75791	0.00581713	0.036604	WT.T	WT.U	YES	WT.T vs WT.U	small nuclear ribonucleoprotein polypeptide B [Source:Xenbase;Acc:XB-GENE-1010457]
ENSXETG00000003286	cnn2	2044.25	0.298078	0.100634	2.962	0.00305652	0.0228738	WT.T	WT.U	YES	WT.T vs WT.U	calponin 2 [Source:Xenbase;Acc:XB-GENE-1005289]
ENSXETG00000007165	myo10.2	3417.23	0.295657	0.0639214	4.62531	3.74038e-06	0.000138282	WT.T	WT.U	YES	WT.T vs WT.U	myosin 10, gene 2 [Source:Xenbase;Acc:XB-GENE-5995373]
ENSXETG00000014962	nop56	3371.59	0.294589	0.0905411	3.25364	0.00113935	0.0111934	WT.T	WT.U	YES	WT.T vs WT.U	NOP56 ribonucleoprotein [Source:Xenbase;Acc:XB-GENE-5879910]
ENSXETG00000040150	hoxa10	7086.8	0.292918	0.109744	2.66911	0.0076052	0.0445113	WT.T	WT.U	YES	WT.T vs WT.U	insulinoma associated 1 [Source:NCBI gene (formerly Entrezgene);Acc:779614]
ENSXETG00000009271	rbm28	1905.79	0.292851	0.0899153	3.25697	0.0011261	0.0111074	WT.T	WT.U	YES	WT.T vs WT.U	RNA binding motif protein 28 [Source:Xenbase;Acc:XB-GENE-919947]
ENSXETG00000022360	slc2a11	275.109	0.292063	0.10491	2.78394	0.00537022	0.0345378	WT.T	WT.U	YES	WT.T vs WT.U	solute carrier family 2 member 11 [Source:Xenbase;Acc:XB-GENE-980809]
ENSXETG00000039065	mxi1	1298.98	0.291249	0.0851628	3.41991	0.000626423	0.00708369	WT.T	WT.U	YES	WT.T vs WT.U	MAX interactor 1, dimerization protein [Source:NCBI gene (formerly Entrezgene);Acc:493491]
ENSXETG00000016426	ca14	3507.22	0.29093	0.077866	3.73629	0.000186752	0.0029547	WT.T	WT.U	YES	WT.T vs WT.U	carbonic anhydrase 14 [Source:Xenbase;Acc:XB-GENE-855636]
ENSXETG00000039621	s1pr5	930.63	0.29065	0.100257	2.89905	0.00374289	0.0266126	WT.T	WT.U	YES	WT.T vs WT.U	sphingosine-1-phosphate receptor 5 [Source:NCBI gene (formerly Entrezgene);Acc:100145694]
ENSXETG00000005925	dus4l	490.874	0.290271	0.100138	2.89872	0.00374694	0.0266164	WT.T	WT.U	YES	WT.T vs WT.U	dihydrouridine synthase 4-like [Source:Xenbase;Acc:XB-GENE-982821]
ENSXETG00000024203	btbd10	2938.25	0.289773	0.0539879	5.36738	7.98901e-08	5.17193e-06	WT.T	WT.U	YES	WT.T vs WT.U	BTB (POZ) domain containing 10 [Source:Xenbase;Acc:XB-GENE-988785]
ENSXETG00000020045	mrps14	590.046	0.28957	0.0991262	2.92122	0.00348659	0.0252633	WT.T	WT.U	YES	WT.T vs WT.U	mitochondrial ribosomal protein S14 [Source:Xenbase;Acc:XB-GENE-975794]
ENSXETG00000021774	ptges3	5255.53	0.289369	0.0961526	3.00947	0.00261701	0.0205276	WT.T	WT.U	YES	WT.T vs WT.U	prostaglandin E synthase 3 [Source:Xenbase;Acc:XB-GENE-943096]
ENSXETG00000006539	thoc7	1791.53	0.28845	0.0756486	3.81303	0.000137273	0.00235722	WT.T	WT.U	YES	WT.T vs WT.U	THO complex 7 [Source:Xenbase;Acc:XB-GENE-956290]
ENSXETG00000037031	sox4	22855.6	0.288338	0.0835995	3.44904	0.000562594	0.00659846	WT.T	WT.U	YES	WT.T vs WT.U	SRY-box 4 [Source:NCBI gene (formerly Entrezgene);Acc:733893]
ENSXETG00000001202	dhx37	1000.17	0.288188	0.0819142	3.51817	0.000434527	0.00545458	WT.T	WT.U	YES	WT.T vs WT.U	DEAH-box helicase 37 [Source:Xenbase;Acc:XB-GENE-986494]
ENSXETG00000006201	stard10	1098.6	0.287768	0.0945549	3.04339	0.00233928	0.01893	WT.T	WT.U	YES	WT.T vs WT.U	StAR related lipid transfer domain containing 10 [Source:Xenbase;Acc:XB-GENE-5824671]
ENSXETG00000023421	znf821	2193.23	0.287532	0.0673715	4.26786	1.9736e-05	0.000510108	WT.T	WT.U	YES	WT.T vs WT.U	zinc finger protein 821 [Source:Xenbase;Acc:XB-GENE-5818856]
ENSXETG00000017287	eif4g1	6507.92	0.286931	0.0871547	3.2922	0.000994069	0.0100732	WT.T	WT.U	YES	WT.T vs WT.U	eukaryotic translation initiation factor 4 gamma, 1 [Source:Xenbase;Acc:XB-GENE-986249]
ENSXETG00000008628	psmc6	6505.97	0.286074	0.068906	4.15166	3.3007e-05	0.000770261	WT.T	WT.U	YES	WT.T vs WT.U	proteasome 26S subunit, ATPase 6 [Source:Xenbase;Acc:XB-GENE-978099]
ENSXETG00000021074	slc30a9	1760.2	0.284945	0.0751863	3.78986	0.000150734	0.00253615	WT.T	WT.U	YES	WT.T vs WT.U	solute carrier family 30 (zinc transporter), member 9 [Source:Xenbase;Acc:XB-GENE-976698]
ENSXETG00000027524	surf2	1171.87	0.283746	0.0957127	2.96456	0.00303119	0.0227301	WT.T	WT.U	YES	WT.T vs WT.U	surfeit 2 [Source:Xenbase;Acc:XB-GENE-5845092]
ENSXETG00000005391	alyref	4837.42	0.283607	0.100947	2.80948	0.00496213	0.0325935	WT.T	WT.U	YES	WT.T vs WT.U	Aly/REF export factor [Source:Xenbase;Acc:XB-GENE-973553]
ENSXETG00000003062	kiaa0930	984.948	0.283521	0.1018	2.78509	0.00535136	0.034489	WT.T	WT.U	YES	WT.T vs WT.U	KIAA0930 [Source:Xenbase;Acc:XB-GENE-979872]
ENSXETG00000022735	ptprz1	34658.4	0.28317	0.0963854	2.93789	0.0033045	0.0242161	WT.T	WT.U	YES	WT.T vs WT.U	protein tyrosine phosphatase, receptor type Z1 [Source:Xenbase;Acc:XB-GENE-1011831]
ENSXETG00000016202	psmd14	5198.8	0.282159	0.0946858	2.97995	0.00288292	0.0219401	WT.T	WT.U	YES	WT.T vs WT.U	proteasome 26S subunit, non-ATPase 14 [Source:Xenbase;Acc:XB-GENE-950703]
ENSXETG00000000654	cebpz	1981.94	0.281837	0.0703487	4.00628	6.1682e-05	0.00125437	WT.T	WT.U	YES	WT.T vs WT.U	CCAAT enhancer binding protein zeta [Source:Xenbase;Acc:XB-GENE-853892]
ENSXETG00000031596	fkbp2	2101.04	0.281772	0.0803885	3.50513	0.00045639	0.00566285	WT.T	WT.U	YES	WT.T vs WT.U	FKBP prolyl isomerase 2 [Source:NCBI gene (formerly Entrezgene);Acc:100135178]
ENSXETG00000007539	znf622	1843.21	0.281711	0.0923652	3.04997	0.00228868	0.0187043	WT.T	WT.U	YES	WT.T vs WT.U	zinc finger protein 622 [Source:Xenbase;Acc:XB-GENE-982881]
ENSXETG00000038032	mosmo	2022.07	0.280888	0.067452	4.16427	3.12349e-05	0.000740892	WT.T	WT.U	YES	WT.T vs WT.U	modulator of smoothened [Source:NCBI gene (formerly Entrezgene);Acc:100144972]
ENSXETG00000012260	tiparp	1226.14	0.280592	0.0907466	3.09203	0.0019879	0.016935	WT.T	WT.U	YES	WT.T vs WT.U	TCDD inducible poly(ADP-ribose) polymerase [Source:Xenbase;Acc:XB-GENE-1000138]
ENSXETG00000018742	tmed7	2537.05	0.28046	0.0803482	3.49055	0.000482024	0.00586219	WT.T	WT.U	YES	WT.T vs WT.U	transmembrane p24 trafficking protein 7 [Source:Xenbase;Acc:XB-GENE-5847420]
ENSXETG00000006317	tardbp	12478.8	0.280263	0.0621339	4.51064	6.46338e-06	0.000212932	WT.T	WT.U	YES	WT.T vs WT.U	TAR DNA binding protein [Source:Xenbase;Acc:XB-GENE-974453]
ENSXETG00000006797	prickle1	611.256	0.280205	0.0841846	3.32846	0.000873289	0.00912551	WT.T	WT.U	YES	WT.T vs WT.U	prickle planar cell polarity protein 1 [Source:Xenbase;Acc:XB-GENE-486941]
ENSXETG00000005518	mtus2	2801.68	0.280014	0.0739234	3.7879	0.000151928	0.00255077	WT.T	WT.U	YES	WT.T vs WT.U	microtubule associated scaffold protein 2 [Source:Xenbase;Acc:XB-GENE-6048929]
ENSXETG00000004037	mettl14	1241.26	0.279743	0.0901518	3.10302	0.00191555	0.0165009	WT.T	WT.U	YES	WT.T vs WT.U	methyltransferase like 14 [Source:Xenbase;Acc:XB-GENE-5813560]
ENSXETG00000016009	gclc	1527.1	0.278597	0.0875901	3.18069	0.00146925	0.0135892	WT.T	WT.U	YES	WT.T vs WT.U	glutamate-cysteine ligase, catalytic subunit [Source:Xenbase;Acc:XB-GENE-1002435]
ENSXETG00000018101	polr3a	1918.63	0.278556	0.072039	3.86675	0.000110297	0.0019772	WT.T	WT.U	YES	WT.T vs WT.U	polymerase (RNA) III (DNA directed) polypeptide A, 155kDa [Source:Xenbase;Acc:XB-GENE-1012749]
ENSXETG00000009658	marchf9	2415.21	0.278472	0.0698086	3.98908	6.63307e-05	0.00133065	WT.T	WT.U	YES	WT.T vs WT.U	membrane associated ring-CH-type finger 9 [Source:Xenbase;Acc:XB-GENE-5813114]
ENSXETG00000022342	nop16	3018.48	0.277912	0.0792412	3.50717	0.000452898	0.00563501	WT.T	WT.U	YES	WT.T vs WT.U	NOP16 nucleolar protein [Source:Xenbase;Acc:XB-GENE-991038]
ENSXETG00000005675	rgs2	1660.84	0.277902	0.0774948	3.58608	0.000335687	0.00452826	WT.T	WT.U	YES	WT.T vs WT.U	regulator of G-protein signaling 2 [Source:Xenbase;Acc:XB-GENE-968776]
ENSXETG00000006385	amotl1	2440.03	0.276876	0.0961942	2.8783	0.00399826	0.0278807	WT.T	WT.U	YES	WT.T vs WT.U	angiomotin like 1 [Source:Xenbase;Acc:XB-GENE-993664]
ENSXETG00000018765	asb7	956.657	0.276399	0.0733414	3.76866	0.000164127	0.0026886	WT.T	WT.U	YES	WT.T vs WT.U	ankyrin repeat and SOCS box containing 7 [Source:Xenbase;Acc:XB-GENE-1016460]
ENSXETG00000024935	XB5772073	648.869	0.276372	0.0875005	3.15852	0.00158572	0.0143606	WT.T	WT.U	YES	WT.T vs WT.U	provisional ortholog of SRSF protein kinase 1 [Source:Xenbase;Acc:XB-GENE-5772074]
ENSXETG00000007796	mettl27	540.899	0.2756	0.0998289	2.76072	0.00576733	0.0363988	WT.T	WT.U	YES	WT.T vs WT.U	methyltransferase like 27 [Source:Xenbase;Acc:XB-GENE-943639]
ENSXETG00000016497	mphosph10	1798.18	0.27529	0.101216	2.71983	0.00653159	0.039828	WT.T	WT.U	YES	WT.T vs WT.U	M-phase phosphoprotein 10 (U3 small nucleolar ribonucleoprotein) [Source:Xenbase;Acc:XB-GENE-940335]
ENSXETG00000001855	c7orf25	535.07	0.274764	0.103335	2.65897	0.00783806	0.0454436	WT.T	WT.U	YES	WT.T vs WT.U	chromosome 7 open reading frame 25 [Source:Xenbase;Acc:XB-GENE-5848800]
ENSXETG00000003583	wdr89	383.603	0.274754	0.0913082	3.00908	0.00262041	0.0205326	WT.T	WT.U	YES	WT.T vs WT.U	WD repeat domain 89 [Source:Xenbase;Acc:XB-GENE-1007512]
ENSXETG00000006896	tomm22	1895.82	0.274224	0.0755455	3.62991	0.000283515	0.00398399	WT.T	WT.U	YES	WT.T vs WT.U	translocase of outer mitochondrial membrane 22 homolog [Source:Xenbase;Acc:XB-GENE-951173]
ENSXETG00000007235	prelid1	1979.01	0.273685	0.0834791	3.27849	0.00104364	0.0104469	WT.T	WT.U	YES	WT.T vs WT.U	PRELI domain containing 1 [Source:Xenbase;Acc:XB-GENE-1004789]
ENSXETG00000006736	b4galt7	867.844	0.273275	0.0899767	3.03718	0.00238803	0.0191988	WT.T	WT.U	YES	WT.T vs WT.U	xylosylprotein beta 1,4-galactosyltransferase, polypeptide 7 [Source:Xenbase;Acc:XB-GENE-973272]
ENSXETG00000018612	c3orf70	735.056	0.272649	0.0883356	3.08651	0.00202524	0.0172058	WT.T	WT.U	YES	WT.T vs WT.U	chromosome 3 open reading frame 70 [Source:Xenbase;Acc:XB-GENE-988519]
ENSXETG00000025727	psma5	5183.91	0.27222	0.0934628	2.91261	0.00358426	0.025732	WT.T	WT.U	YES	WT.T vs WT.U	proteasome subunit alpha 5 [Source:Xenbase;Acc:XB-GENE-982653]
ENSXETG00000008158	bms1	2615.29	0.272126	0.0984748	2.76341	0.00572016	0.0362089	WT.T	WT.U	YES	WT.T vs WT.U	BMS1, ribosome biogenesis factor [Source:Xenbase;Acc:XB-GENE-5796193]
ENSXETG00000022359	ddx51	766.414	0.272049	0.103663	2.62435	0.00868137	0.0487505	WT.T	WT.U	YES	WT.T vs WT.U	DEAD-box helicase 51 [Source:Xenbase;Acc:XB-GENE-5837731]
ENSXETG00000023331	urb2	853.918	0.271942	0.104079	2.61283	0.00897956	0.0498584	WT.T	WT.U	YES	WT.T vs WT.U	URB2 ribosome biogenesis 2 homolog [Source:Xenbase;Acc:XB-GENE-6035083]
ENSXETG00000033269	pcyox1l	1085.45	0.271193	0.0681158	3.98135	6.85236e-05	0.00136541	WT.T	WT.U	YES	WT.T vs WT.U	prenylcysteine oxidase 1 like [Source:NCBI gene (formerly Entrezgene);Acc:100495219]
ENSXETG00000021432	pigt	3254.7	0.271182	0.0715185	3.79177	0.000149576	0.00252558	WT.T	WT.U	YES	WT.T vs WT.U	phosphatidylinositol glycan anchor biosynthesis class T [Source:Xenbase;Acc:XB-GENE-1014749]
ENSXETG00000006616	c8orf76	683.248	0.271143	0.0953233	2.84446	0.00444869	0.0300327	WT.T	WT.U	YES	WT.T vs WT.U	chromosome 8 open reading frame 76 [Source:Xenbase;Acc:XB-GENE-972589]
ENSXETG00000016118	zmat2	1641.68	0.271028	0.0951011	2.84989	0.00437346	0.0296599	WT.T	WT.U	YES	WT.T vs WT.U	zinc finger matrin-type 2 [Source:Xenbase;Acc:XB-GENE-1217476]
ENSXETG00000021633	adap1	2186.74	0.270951	0.0741815	3.65254	0.000259663	0.00374466	WT.T	WT.U	YES	WT.T vs WT.U	ArfGAP with dual PH domains 1 [Source:Xenbase;Acc:XB-GENE-5947997]
ENSXETG00000039710	tmem170b	1529.05	0.270583	0.095408	2.83607	0.00456731	0.0306243	WT.T	WT.U	YES	WT.T vs WT.U	transmembrane protein 170B [Source:NCBI gene (formerly Entrezgene);Acc:100487828]
ENSXETG00000037890		927.003	0.270358	0.0714896	3.78177	0.000155714	0.00259963	WT.T	WT.U	YES	WT.T vs WT.U	NEDD4 binding protein 2-like 2 [Source:NCBI gene (formerly Entrezgene);Acc:100493321]
ENSXETG00000023913	lpcat3	1396.24	0.270036	0.0866678	3.11576	0.00183474	0.0159906	WT.T	WT.U	YES	WT.T vs WT.U	lysophosphatidylcholine acyltransferase 3 [Source:Xenbase;Acc:XB-GENE-950240]
ENSXETG00000006002	eml4	3494.64	0.269472	0.0602202	4.47477	7.64928e-06	0.000245456	WT.T	WT.U	YES	WT.T vs WT.U	echinoderm microtubule associated protein like 4 [Source:Xenbase;Acc:XB-GENE-971027]
ENSXETG00000032839	meis3	1000.91	0.268884	0.0887978	3.02805	0.00246136	0.0196162	WT.T	WT.U	YES	WT.T vs WT.U	ribosomal oxygenase 1 [Source:NCBI gene (formerly Entrezgene);Acc:100488246]
ENSXETG00000000426	srpk1	2101.73	0.268357	0.0907806	2.95611	0.00311548	0.0231746	WT.T	WT.U	YES	WT.T vs WT.U	SRSF protein kinase 1 [Source:Xenbase;Acc:XB-GENE-941978]
ENSXETG00000031484	PDZD8	931.628	0.268207	0.0813347	3.29757	0.000975267	0.00992336	WT.T	WT.U	YES	WT.T vs WT.U	PDZ domain containing 8 [Source:HGNC Symbol;Acc:HGNC:26974]
ENSXETG00000015637	tmx3	1963.22	0.267367	0.0756088	3.53619	0.000405945	0.0052015	WT.T	WT.U	YES	WT.T vs WT.U	thioredoxin-related transmembrane protein 3 [Source:Xenbase;Acc:XB-GENE-946768]
ENSXETG00000022543	bod1	2686.08	0.267353	0.0618307	4.32395	1.53261e-05	0.000413109	WT.T	WT.U	YES	WT.T vs WT.U	biorientation of chromosomes in cell division 1 [Source:Xenbase;Acc:XB-GENE-5810100]
ENSXETG00000015712	rabl2b	1007.64	0.265653	0.079145	3.35653	0.000789271	0.00846002	WT.T	WT.U	YES	WT.T vs WT.U	RAB, member of RAS oncogene family like 2B [Source:Xenbase;Acc:XB-GENE-979695]
ENSXETG00000015003	chn2	4830.25	0.265592	0.0683825	3.88392	0.000102786	0.00186509	WT.T	WT.U	YES	WT.T vs WT.U	chimerin 1 [Source:Xenbase;Acc:XB-GENE-852930]
ENSXETG00000009705	mipep	1417.69	0.265251	0.0860181	3.08366	0.00204469	0.0173413	WT.T	WT.U	YES	WT.T vs WT.U	mitochondrial intermediate peptidase [Source:Xenbase;Acc:XB-GENE-1006661]
ENSXETG00000010179	ncbp1	2430.16	0.264931	0.0953087	2.77971	0.00544067	0.0348539	WT.T	WT.U	YES	WT.T vs WT.U	nuclear cap binding protein subunit 1 [Source:Xenbase;Acc:XB-GENE-5841194]
ENSXETG00000013357	smarcd1	4784.11	0.264425	0.0906711	2.91631	0.00354201	0.0255137	WT.T	WT.U	YES	WT.T vs WT.U	SWI/SNF related, matrix associated, actin dependent regulator of chromatin, subfamily d, member 1 [Source:Xenbase;Acc:XB-GENE-491104]
ENSXETG00000039365	atp11a	2957.78	0.26355	0.0717906	3.67109	0.000241519	0.00353909	WT.T	WT.U	YES	WT.T vs WT.U	synovial sarcoma translocation gene on chromosome 18-like 1 [Source:NCBI gene (formerly Entrezgene);Acc:100380069]
ENSXETG00000009385	plaa	3720.33	0.263203	0.0778669	3.38017	0.000724417	0.00791413	WT.T	WT.U	YES	WT.T vs WT.U	phospholipase A2-activating protein [Source:Xenbase;Acc:XB-GENE-1011438]
ENSXETG00000020601	dnajb1	2988.93	0.262237	0.0767949	3.41477	0.000638365	0.00718039	WT.T	WT.U	YES	WT.T vs WT.U	DnaJ heat shock protein family (Hsp40) member B1 [Source:Xenbase;Acc:XB-GENE-1003017]
ENSXETG00000002043	noc4l	1307.2	0.262174	0.0844242	3.10544	0.00189997	0.0164227	WT.T	WT.U	YES	WT.T vs WT.U	nucleolar complex associated 4 homolog [Source:Xenbase;Acc:XB-GENE-6458094]
ENSXETG00000010077	cct6a	17775.1	0.261549	0.0613309	4.26455	2.00306e-05	0.000514651	WT.T	WT.U	YES	WT.T vs WT.U	chaperonin containing TCP1 subunit 6A [Source:Xenbase;Acc:XB-GENE-987462]
ENSXETG00000018967	mrps24	845.15	0.261435	0.0838058	3.11953	0.00181138	0.0158336	WT.T	WT.U	YES	WT.T vs WT.U	mitochondrial ribosomal protein S24 [Source:Xenbase;Acc:XB-GENE-960276]
ENSXETG00000007534	metap1d	3210.43	0.260836	0.0901407	2.89366	0.00380783	0.0269585	WT.T	WT.U	YES	WT.T vs WT.U	methionyl aminopeptidase type 1D (mitochondrial) [Source:Xenbase;Acc:XB-GENE-960806]
ENSXETG00000003237	nmt1	3873.92	0.260693	0.06937	3.758	0.000171274	0.00277198	WT.T	WT.U	YES	WT.T vs WT.U	N-myristoyltransferase 1 [Source:Xenbase;Acc:XB-GENE-953051]
ENSXETG00000027370	riok3	4504.57	0.260311	0.077896	3.34177	0.000832447	0.00880511	WT.T	WT.U	YES	WT.T vs WT.U	RIO kinase 3 [Source:Xenbase;Acc:XB-GENE-971902]
ENSXETG00000008953	tada2a	2078.17	0.259489	0.0952189	2.72519	0.00642651	0.039369	WT.T	WT.U	YES	WT.T vs WT.U	transcriptional adaptor 2A [Source:Xenbase;Acc:XB-GENE-946815]
ENSXETG00000022272	qrich1l	1419.63	0.258725	0.0834313	3.10105	0.00192832	0.0166013	WT.T	WT.U	YES	WT.T vs WT.U	glutamine-rich 1 like [Source:Xenbase;Acc:XB-GENE-5995297]
ENSXETG00000019993	mrpl37	1641.39	0.258518	0.087672	2.9487	0.00319117	0.0235905	WT.T	WT.U	YES	WT.T vs WT.U	mitochondrial ribosomal protein L37 [Source:Xenbase;Acc:XB-GENE-979922]
ENSXETG00000015090	pak5	2247.57	0.258007	0.0676272	3.81514	0.000136107	0.00234082	WT.T	WT.U	YES	WT.T vs WT.U	p21 (RAC1) activated kinase 5 [Source:Xenbase;Acc:XB-GENE-960008]
ENSXETG00000004092	dcaf13	1331.13	0.257972	0.0821476	3.14035	0.00168746	0.0150794	WT.T	WT.U	YES	WT.T vs WT.U	DDB1 and CUL4 associated factor 13 [Source:Xenbase;Acc:XB-GENE-5791289]
ENSXETG00000006011	slc45a1	2949.83	0.257788	0.0635031	4.05945	4.91888e-05	0.00104774	WT.T	WT.U	YES	WT.T vs WT.U	solute carrier family 45 member 1 [Source:Xenbase;Acc:XB-GENE-955318]
ENSXETG00000026410	chd4	15717.1	0.257056	0.0924368	2.78089	0.00542107	0.034761	WT.T	WT.U	YES	WT.T vs WT.U	chromodomain helicase DNA binding protein 4 [Source:Xenbase;Acc:XB-GENE-995848]
ENSXETG00000027932	c6orf136	1402.66	0.256431	0.0671002	3.8216	0.000132586	0.00228823	WT.T	WT.U	YES	WT.T vs WT.U	chromosome 6 open reading frame 136 [Source:Xenbase;Acc:XB-GENE-487542]
ENSXETG00000036936	tmem150a	1485.99	0.255959	0.0786253	3.25543	0.0011322	0.0111454	WT.T	WT.U	YES	WT.T vs WT.U	transmembrane protein 150A [Source:NCBI gene (formerly Entrezgene);Acc:549648]
ENSXETG00000006318	exosc10	2556.13	0.255614	0.0895124	2.85563	0.0042952	0.0293169	WT.T	WT.U	YES	WT.T vs WT.U	exosome component 10 [Source:Xenbase;Acc:XB-GENE-946594]
ENSXETG00000018326	ube2m	3188.7	0.255562	0.0575597	4.43995	8.99781e-06	0.000277323	WT.T	WT.U	YES	WT.T vs WT.U	ubiquitin conjugating enzyme E2M [Source:Xenbase;Acc:XB-GENE-1005525]
ENSXETG00000015689	shank3	4058.75	0.255077	0.0722285	3.53153	0.000413161	0.00527572	WT.T	WT.U	YES	WT.T vs WT.U	SH3 and multiple ankyrin repeat domains 3 [Source:Xenbase;Acc:XB-GENE-1014028]
ENSXETG00000022545	ppp1r14c	3642.14	0.254691	0.074726	3.40834	0.000653605	0.00732403	WT.T	WT.U	YES	WT.T vs WT.U	protein phosphatase 1 regulatory inhibitor subunit 14C [Source:Xenbase;Acc:XB-GENE-487684]
ENSXETG00000009522	psmd1	12515.9	0.25462	0.0856121	2.97411	0.00293835	0.0222137	WT.T	WT.U	YES	WT.T vs WT.U	proteasome 26S subunit, non-ATPase 1 [Source:Xenbase;Acc:XB-GENE-989959]
ENSXETG00000005533	pdxdc1	1782.52	0.254179	0.0620838	4.09413	4.23752e-05	0.00093315	WT.T	WT.U	YES	WT.T vs WT.U	pyridoxal-dependent decarboxylase domain containing 1 [Source:Xenbase;Acc:XB-GENE-1005631]
ENSXETG00000006331	rangap1	3982.91	0.253999	0.0929548	2.7325	0.00628565	0.0387484	WT.T	WT.U	YES	WT.T vs WT.U	Ran GTPase activating protein 1 [Source:Xenbase;Acc:XB-GENE-489955]
ENSXETG00000010682	mtmr6	2282.07	0.253377	0.0782996	3.23599	0.00121221	0.0117304	WT.T	WT.U	YES	WT.T vs WT.U	myotubularin related protein 6 [Source:Xenbase;Acc:XB-GENE-994672]
ENSXETG00000006267	ralgds	5416.14	0.253339	0.0649264	3.90195	9.54212e-05	0.00176264	WT.T	WT.U	YES	WT.T vs WT.U	ral guanine nucleotide dissociation stimulator [Source:Xenbase;Acc:XB-GENE-987988]
ENSXETG00000034540	prr7	1590.1	0.253001	0.0760854	3.32523	0.000883454	0.00920372	WT.T	WT.U	YES	WT.T vs WT.U	proline rich 7 (synaptic) [Source:NCBI gene (formerly Entrezgene);Acc:100302395]
ENSXETG00000008263	cpsf3	3968.17	0.252057	0.0654318	3.8522	0.000117059	0.00207336	WT.T	WT.U	YES	WT.T vs WT.U	cleavage and polyadenylation specific factor 3 [Source:Xenbase;Acc:XB-GENE-972322]
ENSXETG00000009517	ncl	34065.7	0.2517	0.0931246	2.70283	0.00687512	0.0414324	WT.T	WT.U	YES	WT.T vs WT.U	nucleolin [Source:Xenbase;Acc:XB-GENE-989986]
ENSXETG00000036906		1146.55	0.251535	0.0950422	2.64656	0.00813141	0.0465437	WT.T	WT.U	YES	WT.T vs WT.U
ENSXETG00000017716	mrps30	967.004	0.250699	0.0830419	3.01895	0.00253653	0.0200931	WT.T	WT.U	YES	WT.T vs WT.U	mitochondrial ribosomal protein S30 [Source:Xenbase;Acc:XB-GENE-964476]
ENSXETG00000040778	dhrs13	6541.71	0.249842	0.0716556	3.48671	0.000489002	0.00590827	WT.T	WT.U	YES	WT.T vs WT.U	ER membrane protein complex subunit 7 [Source:NCBI gene (formerly Entrezgene);Acc:780022]
ENSXETG00000023001	mtf2	2184.85	0.249786	0.0912838	2.73637	0.00621213	0.038453	WT.T	WT.U	YES	WT.T vs WT.U	metal response element binding transcription factor 2 [Source:Xenbase;Acc:XB-GENE-1014957]
ENSXETG00000004794	txnrd3	5635.42	0.249677	0.0772985	3.23003	0.00123777	0.0118924	WT.T	WT.U	YES	WT.T vs WT.U	thioredoxin reductase 3 [Source:Xenbase;Acc:XB-GENE-973837]
ENSXETG00000016144	sf3a1	6110.22	0.248811	0.0713816	3.48564	0.000490956	0.00592705	WT.T	WT.U	YES	WT.T vs WT.U	splicing factor 3a subunit 1 [Source:Xenbase;Acc:XB-GENE-6086860]
ENSXETG00000003291	polr2e	1729.18	0.247925	0.067445	3.67595	0.000236965	0.00349553	WT.T	WT.U	YES	WT.T vs WT.U	polymerase (RNA) II (DNA directed) polypeptide E, 25kDa [Source:Xenbase;Acc:XB-GENE-1005304]
ENSXETG00000025574	slc31a2	552.428	0.247287	0.09432	2.62179	0.00874704	0.0489887	WT.T	WT.U	YES	WT.T vs WT.U	solute carrier family 31 member 2 [Source:Xenbase;Acc:XB-GENE-5805083]
ENSXETG00000015932	ppp4r2	1916.21	0.246576	0.083918	2.9383	0.0033002	0.0241966	WT.T	WT.U	YES	WT.T vs WT.U	protein phosphatase 4 regulatory subunit 2 [Source:Xenbase;Acc:XB-GENE-6258889]
ENSXETG00000001227	dpysl5	9129.34	0.246305	0.0618511	3.98222	6.82732e-05	0.00136225	WT.T	WT.U	YES	WT.T vs WT.U	dihydropyrimidinase like 5 [Source:Xenbase;Acc:XB-GENE-6073088]
ENSXETG00000030475	mdn1	6632.4	0.245898	0.0822627	2.98919	0.00279721	0.0215087	WT.T	WT.U	YES	WT.T vs WT.U	midasin AAA ATPase 1 [Source:NCBI gene (formerly Entrezgene);Acc:100486293]
ENSXETG00000031864	ccnb1ip1	2569.05	0.245796	0.0790832	3.10807	0.00188312	0.0163164	WT.T	WT.U	YES	WT.T vs WT.U	SEC16 homolog A, endoplasmic reticulum export factor [Source:NCBI gene (formerly Entrezgene);Acc:100216253]
ENSXETG00000017286	psmd2	11323.9	0.245047	0.0853619	2.87069	0.00409581	0.0283608	WT.T	WT.U	YES	WT.T vs WT.U	proteasome 26S subunit, non-ATPase 2 [Source:Xenbase;Acc:XB-GENE-972398]
ENSXETG00000002837	rnf11	2050.29	0.245002	0.0545744	4.48932	7.14523e-06	0.000232809	WT.T	WT.U	YES	WT.T vs WT.U	ring finger protein 11 [Source:Xenbase;Acc:XB-GENE-852608]
ENSXETG00000003371	lsm12	2274.23	0.244894	0.0858555	2.8524	0.0043391	0.0294944	WT.T	WT.U	YES	WT.T vs WT.U	LSM12 homolog [Source:Xenbase;Acc:XB-GENE-5780031]
ENSXETG00000013214	vash1	6121.08	0.244544	0.083815	2.91767	0.00352661	0.0254413	WT.T	WT.U	YES	WT.T vs WT.U	vasohibin 1 [Source:Xenbase;Acc:XB-GENE-956494]
ENSXETG00000013038	hspa8	149954	0.243979	0.0743522	3.28139	0.00103297	0.0103752	WT.T	WT.U	YES	WT.T vs WT.U	heat shock protein family A (Hsp70) member 8 [Source:Xenbase;Acc:XB-GENE-955426]
ENSXETG00000021746	gde1	1089.02	0.243934	0.0698888	3.49031	0.000482452	0.00586258	WT.T	WT.U	YES	WT.T vs WT.U	glycerophosphodiester phosphodiesterase 1 [Source:Xenbase;Acc:XB-GENE-976293]
ENSXETG00000037115	arpc5	2546.06	0.243622	0.0836344	2.91294	0.00358046	0.0257172	WT.T	WT.U	YES	WT.T vs WT.U	actin related protein 2/3 complex subunit 5 [Source:NCBI gene (formerly Entrezgene);Acc:549996]
ENSXETG00000026823	pphln1	1524.45	0.243338	0.0664919	3.65967	0.000252537	0.00367045	WT.T	WT.U	YES	WT.T vs WT.U	periphilin 1 [Source:Xenbase;Acc:XB-GENE-962555]
ENSXETG00000036999		9011.5	0.243199	0.0752223	3.23307	0.00122466	0.0118071	WT.T	WT.U	YES	WT.T vs WT.U	ELOVL fatty acid elongase 4 [Source:NCBI gene (formerly Entrezgene);Acc:100496222]
ENSXETG00000012901	aqr	2330.63	0.242553	0.091202	2.65951	0.00782541	0.045388	WT.T	WT.U	YES	WT.T vs WT.U	aquarius intron-binding spliceosomal factor [Source:Xenbase;Acc:XB-GENE-1217636]
ENSXETG00000019261	sobp	9536.1	0.242046	0.0703794	3.43916	0.000583529	0.00673962	WT.T	WT.U	YES	WT.T vs WT.U	sine oculis binding protein homolog [Source:NCBI gene (formerly Entrezgene);Acc:100125342]
ENSXETG00000003480	ncoa3	4229.23	0.240817	0.0766032	3.1437	0.00166829	0.014926	WT.T	WT.U	YES	WT.T vs WT.U	nuclear receptor coactivator 3 [Source:Xenbase;Acc:XB-GENE-486618]
ENSXETG00000019404	gemin5	2485.03	0.240453	0.0777823	3.09135	0.00199248	0.0169469	WT.T	WT.U	YES	WT.T vs WT.U	gem nuclear organelle associated protein 5 [Source:Xenbase;Acc:XB-GENE-981572]
ENSXETG00000019116	ankrd6	4149.82	0.239292	0.0757034	3.16091	0.00157275	0.0142808	WT.T	WT.U	YES	WT.T vs WT.U	ankyrin repeat domain 6 [Source:NCBI gene (formerly Entrezgene);Acc:100101692]
ENSXETG00000025477	arhgdia	3344.68	0.239286	0.0662977	3.60927	0.000307065	0.00421895	WT.T	WT.U	YES	WT.T vs WT.U	Rho GDP dissociation inhibitor (GDI) alpha [Source:Xenbase;Acc:XB-GENE-973541]
ENSXETG00000022236	tspan18	868.964	0.237894	0.0901537	2.63876	0.008321	0.0472821	WT.T	WT.U	YES	WT.T vs WT.U	tetraspanin 18 [Source:Xenbase;Acc:XB-GENE-868385]
ENSXETG00000015792	lmnb3	4747.74	0.237798	0.0710138	3.34861	0.00081217	0.00865167	WT.T	WT.U	YES	WT.T vs WT.U	lamin B3 [Source:Xenbase;Acc:XB-GENE-920613]
ENSXETG00000022634	acbd3	3256.3	0.236576	0.0518591	4.56191	5.06907e-06	0.000175582	WT.T	WT.U	YES	WT.T vs WT.U	acyl-CoA binding domain containing 3 [Source:Xenbase;Acc:XB-GENE-958909]
ENSXETG00000013390	usp10	7877.58	0.236237	0.0824697	2.86452	0.00417635	0.0287931	WT.T	WT.U	YES	WT.T vs WT.U	ubiquitin specific peptidase 10 [Source:Xenbase;Acc:XB-GENE-966184]
ENSXETG00000023896	chrna5	960.179	0.235788	0.089369	2.63837	0.00833067	0.0473189	WT.T	WT.U	YES	WT.T vs WT.U	cholinergic receptor nicotinic alpha 5 subunit [Source:Xenbase;Acc:XB-GENE-5755296]
ENSXETG00000001732	nsun2	2209.66	0.235174	0.0829007	2.83681	0.00455665	0.0305874	WT.T	WT.U	YES	WT.T vs WT.U	NOP2/Sun RNA methyltransferase 2 [Source:Xenbase;Acc:XB-GENE-962623]
ENSXETG00000020075	trrap	8075.36	0.23295	0.069769	3.33888	0.000841169	0.00886626	WT.T	WT.U	YES	WT.T vs WT.U	transformation/transcription domain-associated protein [Source:Xenbase;Acc:XB-GENE-1010520]
ENSXETG00000040149	fbxo45	7025.87	0.232844	0.0636691	3.65709	0.000255092	0.00370396	WT.T	WT.U	YES	WT.T vs WT.U	F-box protein 45 [Source:NCBI gene (formerly Entrezgene);Acc:100216147]
ENSXETG00000020949	ppm1g	4560.01	0.231635	0.0621919	3.72453	0.00019568	0.00304403	WT.T	WT.U	YES	WT.T vs WT.U	protein phosphatase, Mg2+/Mn2+ dependent 1G [Source:Xenbase;Acc:XB-GENE-5916413]
ENSXETG00000021713	prpf40a	4468.75	0.231333	0.0777566	2.97509	0.00292899	0.0221859	WT.T	WT.U	YES	WT.T vs WT.U	pre-mRNA processing factor 40 homolog A [Source:Xenbase;Acc:XB-GENE-988694]
ENSXETG00000007748	cct3	9026.66	0.231155	0.0877143	2.63532	0.0084057	0.0475628	WT.T	WT.U	YES	WT.T vs WT.U	chaperonin containing TCP1 subunit 3 [Source:Xenbase;Acc:XB-GENE-6250478]
ENSXETG00000015675	rcbtb1	1564.11	0.230876	0.0854683	2.7013	0.00690684	0.041556	WT.T	WT.U	YES	WT.T vs WT.U	regulator of chromosome condensation (RCC1) and BTB (POZ) domain containing protein 1 [Source:Xenbase;Acc:XB-GENE-987316]
ENSXETG00000027078	fam234a	1501.56	0.230561	0.0828401	2.78321	0.0053824	0.034564	WT.T	WT.U	YES	WT.T vs WT.U	phosphatidylserine synthase 2 [Source:NCBI gene (formerly Entrezgene);Acc:780129]
ENSXETG00000020636	ythdf2	3727.88	0.230419	0.0499605	4.61202	3.98775e-06	0.000144898	WT.T	WT.U	YES	WT.T vs WT.U	YTH N(6)-methyladenosine RNA binding protein 2 [Source:Xenbase;Acc:XB-GENE-977191]
ENSXETG00000014831	kif2a	4716.53	0.229816	0.0587584	3.91121	9.18344e-05	0.00170394	WT.T	WT.U	YES	WT.T vs WT.U	kinesin heavy chain member 2A [Source:Xenbase;Acc:XB-GENE-951755]
ENSXETG00000006558	nans	3742.43	0.22971	0.067948	3.38067	0.000723091	0.00790547	WT.T	WT.U	YES	WT.T vs WT.U	N-acetylneuraminate synthase [Source:Xenbase;Acc:XB-GENE-977732]
ENSXETG00000019347	pigs	1407.2	0.229248	0.082324	2.78471	0.0053576	0.0344987	WT.T	WT.U	YES	WT.T vs WT.U	phosphatidylinositol glycan anchor biosynthesis class S [Source:Xenbase;Acc:XB-GENE-1005014]
ENSXETG00000004022	drg2	3988.68	0.229029	0.0642301	3.56576	0.000362807	0.00478099	WT.T	WT.U	YES	WT.T vs WT.U	developmentally regulated GTP binding protein 2 [Source:Xenbase;Acc:XB-GENE-5910548]
ENSXETG00000019384	ncbp2	1347.66	0.228766	0.0799673	2.86074	0.00422652	0.029038	WT.T	WT.U	YES	WT.T vs WT.U	nuclear cap binding protein subunit 2 [Source:Xenbase;Acc:XB-GENE-1005786]
ENSXETG00000000549	med4	716.784	0.228177	0.0852201	2.6775	0.0074173	0.0436993	WT.T	WT.U	YES	WT.T vs WT.U	mediator complex subunit 4 [Source:Xenbase;Acc:XB-GENE-972352]
ENSXETG00000016439	aph1a	2939.59	0.227985	0.0614392	3.71074	0.000206655	0.00315191	WT.T	WT.U	YES	WT.T vs WT.U	aph-1 homolog A, gamma secretase subunit [Source:Xenbase;Acc:XB-GENE-921428]
ENSXETG00000007305	mon1a	822	0.227681	0.0781493	2.9134	0.00357511	0.0256912	WT.T	WT.U	YES	WT.T vs WT.U	MON1 homolog A, secretory trafficking associated [Source:Xenbase;Acc:XB-GENE-1003277]
ENSXETG00000013796	kiaa0895l	1875.52	0.22743	0.0743137	3.0604	0.0022104	0.0183376	WT.T	WT.U	YES	WT.T vs WT.U	KIAA0895-like [Source:Xenbase;Acc:XB-GENE-6039311]
ENSXETG00000012564	rasgef1b	1054.45	0.226924	0.0849111	2.67249	0.0075291	0.0441705	WT.T	WT.U	YES	WT.T vs WT.U	RasGEF domain family member 1B [Source:Xenbase;Acc:XB-GENE-1015760]
ENSXETG00000007916	psmc3	5763.33	0.226565	0.0747617	3.03049	0.00244158	0.0195129	WT.T	WT.U	YES	WT.T vs WT.U	proteasome 26S subunit, ATPase 3 [Source:Xenbase;Acc:XB-GENE-1009848]
ENSXETG00000035138	eif4e3	3567.88	0.22547	0.0573303	3.93283	8.39529e-05	0.0016018	WT.T	WT.U	YES	WT.T vs WT.U	eukaryotic translation initiation factor 4E family member 3 [Source:NCBI gene (formerly Entrezgene);Acc:548803]
ENSXETG00000020707	vps36	1386.58	0.225424	0.0816233	2.76175	0.00574917	0.036346	WT.T	WT.U	YES	WT.T vs WT.U	vacuolar protein sorting 36 homolog [Source:Xenbase;Acc:XB-GENE-954399]
ENSXETG00000000916	fktn	2167.08	0.223194	0.0669083	3.33582	0.000850468	0.00892931	WT.T	WT.U	YES	WT.T vs WT.U	fukutin [Source:Xenbase;Acc:XB-GENE-971788]
ENSXETG00000007336	lama4	1260.6	0.21926	0.0766971	2.85878	0.00425278	0.0291277	WT.T	WT.U	YES	WT.T vs WT.U	laminin subunit alpha 4 [Source:Xenbase;Acc:XB-GENE-1004770]
ENSXETG00000015948	tram1	2843.68	0.218106	0.0795298	2.74245	0.00609836	0.0379149	WT.T	WT.U	YES	WT.T vs WT.U	translocation associated membrane protein 1 [Source:Xenbase;Acc:XB-GENE-944943]
ENSXETG00000024721	snrpc	3422.1	0.21712	0.0686845	3.16112	0.00157164	0.0142808	WT.T	WT.U	YES	WT.T vs WT.U	small nuclear ribonucleoprotein polypeptide C [Source:Xenbase;Acc:XB-GENE-495092]
ENSXETG00000009476	zc3h10	5980.99	0.216994	0.0714003	3.03911	0.00237274	0.019107	WT.T	WT.U	YES	WT.T vs WT.U	zinc finger CCCH-type containing 10 [Source:Xenbase;Acc:XB-GENE-965873]
ENSXETG00000019603	tmem52	2364.54	0.215892	0.0595997	3.62238	0.00029191	0.00406726	WT.T	WT.U	YES	WT.T vs WT.U	transmembrane protein 52 [Source:Xenbase;Acc:XB-GENE-992217]
ENSXETG00000008060	prpf38a	1104.82	0.215049	0.0817524	2.63049	0.00852628	0.0481191	WT.T	WT.U	YES	WT.T vs WT.U	pre-mRNA processing factor 38A [Source:Xenbase;Acc:XB-GENE-979997]
ENSXETG00000027262	pkia	4262.3	0.214592	0.0707846	3.03162	0.00243241	0.0194644	WT.T	WT.U	YES	WT.T vs WT.U	protein kinase (cAMP-dependent, catalytic) inhibitor alpha [Source:Xenbase;Acc:XB-GENE-962961]
ENSXETG00000024070	abhd16a	1759.23	0.214284	0.0699274	3.06438	0.00218119	0.0181562	WT.T	WT.U	YES	WT.T vs WT.U	abhydrolase domain containing 16A [Source:Xenbase;Acc:XB-GENE-480044]
ENSXETG00000018189	smn1	1500.72	0.212619	0.0618491	3.43771	0.000586656	0.00675476	WT.T	WT.U	YES	WT.T vs WT.U	survival of motor neuron 1 [Source:Xenbase;Acc:XB-GENE-489160]
ENSXETG00000002157	fndc7	11445	0.212505	0.070994	2.99328	0.00275994	0.0212838	WT.T	WT.U	YES	WT.T vs WT.U	ubiquitin associated protein 2 [Source:NCBI gene (formerly Entrezgene);Acc:100379870]
ENSXETG00000027722	znf706l	6733.55	0.212503	0.0634178	3.35084	0.00080568	0.00859914	WT.T	WT.U	YES	WT.T vs WT.U	zinc finger protein 706 like [Source:Xenbase;Acc:XB-GENE-5725709]
ENSXETG00000020040	rhot1	2492.61	0.210541	0.0673506	3.12605	0.00177172	0.0156098	WT.T	WT.U	YES	WT.T vs WT.U	ras homolog family member T1 [Source:Xenbase;Acc:XB-GENE-494893]
ENSXETG00000018208	wdcp	1189.64	0.209892	0.073067	2.8726	0.0040711	0.0282689	WT.T	WT.U	YES	WT.T vs WT.U	WD repeat and coiled coil containing [Source:Xenbase;Acc:XB-GENE-5729803]
ENSXETG00000019259	timm22	1444.84	0.209809	0.0785394	2.67139	0.00755387	0.044258	WT.T	WT.U	YES	WT.T vs WT.U	translocase of inner mitochondrial membrane 22 homolog [Source:Xenbase;Acc:XB-GENE-5754351]
ENSXETG00000004015	nat16	5029.52	0.209169	0.0747965	2.7965	0.00516593	0.0335164	WT.T	WT.U	YES	WT.T vs WT.U	N-acetyltransferase 16 (GCN5-related, putative) [Source:Xenbase;Acc:XB-GENE-5881951]
ENSXETG00000015029	disp1	1136.6	0.208308	0.0722918	2.88149	0.003958	0.0276612	WT.T	WT.U	YES	WT.T vs WT.U	dispatched RND transporter family member 1 [Source:Xenbase;Acc:XB-GENE-1018540]
ENSXETG00000020093	eif2a	2038.66	0.207935	0.0700071	2.9702	0.00297603	0.0224307	WT.T	WT.U	YES	WT.T vs WT.U	eukaryotic translation initiation factor 2A [Source:Xenbase;Acc:XB-GENE-944996]
ENSXETG00000031018	pitpna	6049.37	0.205175	0.0750506	2.73382	0.0062604	0.0386613	WT.T	WT.U	YES	WT.T vs WT.U	phosphatidylinositol transfer protein alpha [Source:NCBI gene (formerly Entrezgene);Acc:100038215]
ENSXETG00000032333	gpc3	1095.99	0.203082	0.0762666	2.66279	0.00774961	0.045114	WT.T	WT.U	YES	WT.T vs WT.U	glypican 3 [Source:NCBI gene (formerly Entrezgene);Acc:100135027]
ENSXETG00000011658	kif5b	19431.4	0.203057	0.0650343	3.12231	0.00179439	0.0157499	WT.T	WT.U	YES	WT.T vs WT.U	kinesin family member 5B [Source:Xenbase;Acc:XB-GENE-854737]
ENSXETG00000000519	homer1	1714.59	0.202941	0.0654519	3.10061	0.00193122	0.0166149	WT.T	WT.U	YES	WT.T vs WT.U	homer scaffold protein 1 [Source:Xenbase;Acc:XB-GENE-5807410]
ENSXETG00000010060	rmc1	1680.42	0.202119	0.0672432	3.00579	0.00264888	0.0206791	WT.T	WT.U	YES	WT.T vs WT.U	regulator of MON1-CCZ1 [Source:Xenbase;Acc:XB-GENE-1003493]
ENSXETG00000005936	fam126a	1363.45	0.201264	0.0730339	2.75576	0.00585564	0.0367994	WT.T	WT.U	YES	WT.T vs WT.U	family with sequence similarity 126 member A [Source:Xenbase;Acc:XB-GENE-854836]
ENSXETG00000008663	flnb	6581.04	0.20006	0.075591	2.64661	0.00813035	0.0465437	WT.T	WT.U	YES	WT.T vs WT.U	filamin B [Source:Xenbase;Acc:XB-GENE-494642]
ENSXETG00000040162	gad1.1	3751.81	0.199151	0.0703517	2.83079	0.00464326	0.0309864	WT.T	WT.U	YES	WT.T vs WT.U	bridging integrator 1 [Source:NCBI gene (formerly Entrezgene);Acc:394839]
ENSXETG00000005484	emc3	4416.56	0.199113	0.0730332	2.72633	0.00640429	0.0392654	WT.T	WT.U	YES	WT.T vs WT.U	ER membrane protein complex subunit 3 [Source:Xenbase;Acc:XB-GENE-942865]
ENSXETG00000006646	dpp8	5370.23	0.195261	0.0721216	2.70739	0.0067815	0.0410153	WT.T	WT.U	YES	WT.T vs WT.U	dipeptidyl-peptidase 8 [Source:Xenbase;Acc:XB-GENE-991409]
ENSXETG00000012516	sumo2	5927.4	0.194175	0.0691302	2.80883	0.00497213	0.0326014	WT.T	WT.U	YES	WT.T vs WT.U	small ubiquitin-like modifier 2 [Source:Xenbase;Acc:XB-GENE-969139]
ENSXETG00000023861	c5orf30	5101.53	0.193582	0.0603239	3.20904	0.00133178	0.0126077	WT.T	WT.U	YES	WT.T vs WT.U	macrophage immunometabolism regulator [Source:Xenbase;Acc:XB-GENE-942413]
ENSXETG00000033140	pglyrp1-like.1	5303.15	0.193464	0.0578118	3.34644	0.000818551	0.00870518	WT.T	WT.U	YES	WT.T vs WT.U	cleft lip and palate associated transmembrane protein 1 [Source:NCBI gene (formerly Entrezgene);Acc:100491880]
ENSXETG00000018565	top3b	1970.12	0.19113	0.0634849	3.01064	0.00260696	0.0204921	WT.T	WT.U	YES	WT.T vs WT.U	DNA topoisomerase III beta [Source:Xenbase;Acc:XB-GENE-976087]
ENSXETG00000014360	rps6kc1	2517.21	0.190649	0.0524454	3.63519	0.00027778	0.00393698	WT.T	WT.U	YES	WT.T vs WT.U	ribosomal protein S6 kinase, 52kDa, polypeptide 1 [Source:NCBI gene (formerly Entrezgene);Acc:100492605]
ENSXETG00000011436	setd3	1960.86	0.190621	0.0704125	2.70721	0.00678513	0.0410153	WT.T	WT.U	YES	WT.T vs WT.U	SET domain containing 3 [Source:Xenbase;Acc:XB-GENE-1016707]
ENSXETG00000021624	dnajb6	3820.4	0.189665	0.0641708	2.95563	0.00312036	0.0231876	WT.T	WT.U	YES	WT.T vs WT.U	DnaJ heat shock protein family (Hsp40) member B6 [Source:Xenbase;Acc:XB-GENE-972413]
ENSXETG00000006812	mcoln1	2147.71	0.189599	0.0635642	2.98279	0.00285633	0.0218162	WT.T	WT.U	YES	WT.T vs WT.U	mucolipin 1 [Source:Xenbase;Acc:XB-GENE-982338]
ENSXETG00000010528	ppp3cb	8204.94	0.188716	0.0603185	3.12866	0.00175607	0.0155425	WT.T	WT.U	YES	WT.T vs WT.U	protein phosphatase 3, catalytic subunit, beta isozyme [Source:Xenbase;Acc:XB-GENE-949827]
ENSXETG00000021600	tmem259	2935.12	0.188433	0.0596426	3.15937	0.00158111	0.0143276	WT.T	WT.U	YES	WT.T vs WT.U	transmembrane protein 259 [Source:Xenbase;Acc:XB-GENE-5753986]
ENSXETG00000007972	adipor1	5283.17	0.18794	0.0674513	2.78631	0.00533125	0.0344082	WT.T	WT.U	YES	WT.T vs WT.U	adiponectin receptor 1 [Source:Xenbase;Acc:XB-GENE-974529]
ENSXETG00000024794	slain2l	3487.73	0.187483	0.0682572	2.74671	0.00601959	0.0375433	WT.T	WT.U	YES	WT.T vs WT.U	SLAIN motif family, member 2 like [Source:Xenbase;Acc:XB-GENE-5831456]
ENSXETG00000017183	tox4	1947.84	0.186519	0.0605289	3.08149	0.00205969	0.0174186	WT.T	WT.U	YES	WT.T vs WT.U	TOX high mobility group box family member 4 [Source:Xenbase;Acc:XB-GENE-993803]
ENSXETG00000010951	XB5901009	19687.6	0.185099	0.0644116	2.87369	0.0040571	0.0282113	WT.T	WT.U	YES	WT.T vs WT.U	uncharacterized XB5901009 [Source:Xenbase;Acc:XB-GENE-5901010]
ENSXETG00000002749	tpp2	6401.51	0.184933	0.0634593	2.9142	0.00356604	0.0256385	WT.T	WT.U	YES	WT.T vs WT.U	tripeptidyl peptidase 2 [Source:Xenbase;Acc:XB-GENE-922547]
ENSXETG00000003466	cdk14	3291.56	0.184345	0.0631236	2.92038	0.00349604	0.0252947	WT.T	WT.U	YES	WT.T vs WT.U	cyclin-dependent kinase 14 [Source:Xenbase;Acc:XB-GENE-943250]
ENSXETG00000012127	efhd1	1991.54	0.184146	0.0656539	2.8048	0.00503477	0.0329393	WT.T	WT.U	YES	WT.T vs WT.U	EF-hand domain family member D1 [Source:Xenbase;Acc:XB-GENE-5738953]
ENSXETG00000004585	usp12b	1852.21	0.178395	0.0620969	2.87286	0.0040678	0.0282592	WT.T	WT.U	YES	WT.T vs WT.U	ubiquitin specific peptidase 12b [Source:Xenbase;Acc:XB-GENE-5749343]
ENSXETG00000009388	fbxw7	2271.03	0.178281	0.0539345	3.3055	0.000948074	0.00970662	WT.T	WT.U	YES	WT.T vs WT.U	F-box and WD repeat domain containing 7 [Source:Xenbase;Acc:XB-GENE-1000486]
ENSXETG00000003719	cwf19l1	1900.94	0.177386	0.061496	2.88451	0.00392026	0.0275049	WT.T	WT.U	YES	WT.T vs WT.U	CWF19 like cell cycle control factor 1 [Source:Xenbase;Acc:XB-GENE-995269]
ENSXETG00000036616	znf521	7286.87	0.176655	0.0639963	2.76039	0.00577322	0.0364114	WT.T	WT.U	YES	WT.T vs WT.U	zinc finger protein 521 [Source:NCBI gene (formerly Entrezgene);Acc:101731404]
ENSXETG00000014458	ddx10	1438.05	0.176335	0.0661105	2.66728	0.00764682	0.0446843	WT.T	WT.U	YES	WT.T vs WT.U	DEAD-box helicase 10 [Source:Xenbase;Acc:XB-GENE-985914]
ENSXETG00000012644	tarbp2	2721.2	0.175637	0.0622712	2.82052	0.00479459	0.0317179	WT.T	WT.U	YES	WT.T vs WT.U	TARBP2 subunit of RISC loading complex [Source:Xenbase;Acc:XB-GENE-491800]
ENSXETG00000013007	ugp2	4692.22	0.166318	0.0551135	3.01774	0.00254665	0.0201303	WT.T	WT.U	YES	WT.T vs WT.U	UDP-glucose pyrophosphorylase 2 [Source:Xenbase;Acc:XB-GENE-974407]
ENSXETG00000005948	tcta	3102.28	0.166262	0.056582	2.93843	0.00329879	0.0241966	WT.T	WT.U	YES	WT.T vs WT.U	T cell leukemia translocation altered [Source:Xenbase;Acc:XB-GENE-954032]
ENSXETG00000038931	slc22a23	2931.8	0.165209	0.0629437	2.62472	0.00867214	0.0487171	WT.T	WT.U	YES	WT.T vs WT.U	solute carrier family 22 member 23 [Source:NCBI gene (formerly Entrezgene);Acc:100491610]
ENSXETG00000039812	mtdh	8356.67	0.164865	0.0584188	2.82213	0.00477064	0.0315877	WT.T	WT.U	YES	WT.T vs WT.U	metadherin [Source:NCBI gene (formerly Entrezgene);Acc:394771]
ENSXETG00000014368	zfand5	5887.63	0.158734	0.060608	2.61902	0.00881828	0.0492581	WT.T	WT.U	YES	WT.T vs WT.U	zinc finger AN1-type containing 5 [Source:Xenbase;Acc:XB-GENE-966583]
ENSXETG00000017114	dclk1	12853.8	0.152629	0.0459598	3.32092	0.000897203	0.00929778	WT.T	WT.U	YES	WT.T vs WT.U	doublecortin like kinase 1 [Source:Xenbase;Acc:XB-GENE-960590]
ENSXETG00000002339	znf423	6112.17	0.150762	0.0552098	2.73072	0.00631966	0.0389074	WT.T	WT.U	YES	WT.T vs WT.U	zinc finger protein 423 [Source:Xenbase;Acc:XB-GENE-490169]
ENSXETG00000014651	cog3	3916.06	0.150656	0.0556655	2.70645	0.00680058	0.0410666	WT.T	WT.U	YES	WT.T vs WT.U	component of oligomeric golgi complex 3 [Source:Xenbase;Acc:XB-GENE-855843]
ENSXETG00000008132	ankrd17	11736	0.150615	0.0416316	3.6178	0.000297113	0.0041204	WT.T	WT.U	YES	WT.T vs WT.U	ankyrin repeat domain 17 [Source:Xenbase;Acc:XB-GENE-994421]
ENSXETG00000034112	ildr2	3418.7	0.145414	0.0547041	2.65819	0.00785621	0.0454777	WT.T	WT.U	YES	WT.T vs WT.U	immunoglobulin-like domain containing receptor 2 [Source:NCBI gene (formerly Entrezgene);Acc:100170607]
ENSXETG00000000091	bap1	4495.98	0.142375	0.0503179	2.8295	0.00466208	0.0310047	WT.T	WT.U	YES	WT.T vs WT.U	BRCA1 associated protein 1 [Source:Xenbase;Acc:XB-GENE-494978]
ENSXETG00000003464	dlg1	3508.96	-0.130289	0.0495781	-2.62795	0.00859002	0.0483784	WT.T	WT.U	YES	WT.T vs WT.U	discs, large homolog 1 [Source:Xenbase;Acc:XB-GENE-1016132]
ENSXETG00000025765	ap2a2	13436.3	-0.140438	0.0463254	-3.03157	0.00243289	0.0194644	WT.T	WT.U	YES	WT.T vs WT.U	adaptor related protein complex 2 subunit alpha 2 [Source:Xenbase;Acc:XB-GENE-486024]
ENSXETG00000004519	rps27a	33926.1	-0.144828	0.054211	-2.67157	0.00754973	0.044258	WT.T	WT.U	YES	WT.T vs WT.U	ribosomal protein S27a [Source:Xenbase;Acc:XB-GENE-5741151]
ENSXETG00000040544	ticrr	2120.28	-0.153162	0.0585929	-2.614	0.00894902	0.0497628	WT.T	WT.U	YES	WT.T vs WT.U
ENSXETG00000016896	elf2	3128.04	-0.154128	0.056403	-2.73262	0.00628326	0.0387484	WT.T	WT.U	YES	WT.T vs WT.U	E74 like ETS transcription factor 2 [Source:Xenbase;Acc:XB-GENE-853311]
ENSXETG00000002026	mmp17	4169.14	-0.154328	0.0494515	-3.12079	0.00180366	0.0158034	WT.T	WT.U	YES	WT.T vs WT.U	matrix metallopeptidase 17 [Source:Xenbase;Acc:XB-GENE-963679]
ENSXETG00000012869	sptan1	49481.4	-0.154947	0.0580046	-2.67129	0.00755595	0.044258	WT.T	WT.U	YES	WT.T vs WT.U	spectrin, alpha, non-erythrocytic 1 [Source:Xenbase;Acc:XB-GENE-986854]
ENSXETG00000040200	flot2	13182.5	-0.156678	0.0468558	-3.34383	0.000826304	0.00875622	WT.T	WT.U	YES	WT.T vs WT.U	flotillin 2 [Source:NCBI gene (formerly Entrezgene);Acc:496443]
ENSXETG00000015299	smarca2	7375.24	-0.159467	0.0562342	-2.83576	0.00457163	0.0306394	WT.T	WT.U	YES	WT.T vs WT.U	SWI/SNF related, matrix associated, actin dependent regulator of chromatin, subfamily a, member 2 [Source:Xenbase;Acc:XB-GENE-1013843]
ENSXETG00000021239	gys1	2934.7	-0.161388	0.05918	-2.72707	0.00638988	0.0392257	WT.T	WT.U	YES	WT.T vs WT.U	glycogen synthase 1 [Source:Xenbase;Acc:XB-GENE-974345]
ENSXETG00000000629	wdr1	6946.89	-0.162599	0.0502932	-3.23301	0.00122492	0.0118071	WT.T	WT.U	YES	WT.T vs WT.U	WD repeat domain 1 [Source:Xenbase;Acc:XB-GENE-489897]
ENSXETG00000027677	aldoc	57727.9	-0.166927	0.0505725	-3.30076	0.00096425	0.00983151	WT.T	WT.U	YES	WT.T vs WT.U	aldolase, fructose-bisphosphate C [Source:Xenbase;Acc:XB-GENE-1005023]
ENSXETG00000010540	dmtn	7814.4	-0.167654	0.063616	-2.63541	0.00840363	0.0475628	WT.T	WT.U	YES	WT.T vs WT.U	dematin actin binding protein [Source:Xenbase;Acc:XB-GENE-982208]
ENSXETG00000039945	fam19a5	1851.07	-0.167672	0.0589976	-2.84201	0.00448297	0.0302204	WT.T	WT.U	YES	WT.T vs WT.U	TAFA chemokine like family member 5 [Source:NCBI gene (formerly Entrezgene);Acc:100124962]
ENSXETG00000009734	herc1	14809.8	-0.17007	0.0641594	-2.65074	0.00803148	0.046132	WT.T	WT.U	YES	WT.T vs WT.U	HECT and RLD domain containing E3 ubiquitin protein ligase family member 1 [Source:Xenbase;Acc:XB-GENE-1002062]
ENSXETG00000001609	smchd1	3331.49	-0.170462	0.0635868	-2.68077	0.00734527	0.0433747	WT.T	WT.U	YES	WT.T vs WT.U	structural maintenance of chromosomes flexible hinge domain containing 1 [Source:Xenbase;Acc:XB-GENE-968672]
ENSXETG00000021642	sun1	4457.36	-0.170798	0.0651572	-2.62132	0.00875902	0.0490194	WT.T	WT.U	YES	WT.T vs WT.U	Sad1 and UNC84 domain containing 1 [Source:Xenbase;Acc:XB-GENE-995941]
ENSXETG00000004288	slitrk2	1931.53	-0.172749	0.0605143	-2.85467	0.00430811	0.029351	WT.T	WT.U	YES	WT.T vs WT.U	SLIT and NTRK like family member 2 [Source:Xenbase;Acc:XB-GENE-964776]
ENSXETG00000031786	vsnl1	12105.1	-0.173922	0.0589728	-2.94919	0.00318608	0.0235905	WT.T	WT.U	YES	WT.T vs WT.U	visinin like 1 [Source:NCBI gene (formerly Entrezgene);Acc:779779]
ENSXETG00000005223	pbx2	7013.65	-0.179052	0.0520863	-3.43761	0.000586881	0.00675476	WT.T	WT.U	YES	WT.T vs WT.U	pre-B-cell leukemia homeobox 2 [Source:Xenbase;Acc:XB-GENE-484669]
ENSXETG00000041121	zmym2	8937.75	-0.180894	0.0685114	-2.64035	0.00828202	0.0471509	WT.T	WT.U	YES	WT.T vs WT.U	ryanodine receptor 3 [Source:HGNC Symbol;Acc:HGNC:10485]
ENSXETG00000015096	snap25	36162.7	-0.181865	0.0631101	-2.88171	0.00395518	0.0276582	WT.T	WT.U	YES	WT.T vs WT.U	synaptosome associated protein 25kDa [Source:Xenbase;Acc:XB-GENE-948769]
ENSXETG00000009543	usp24	5948.66	-0.183152	0.0572733	-3.19786	0.00138451	0.0129838	WT.T	WT.U	YES	WT.T vs WT.U	ubiquitin specific peptidase 24 [Source:Xenbase;Acc:XB-GENE-6035156]
ENSXETG00000038988	adarb1	14047.4	-0.183892	0.0688344	-2.67151	0.00755105	0.044258	WT.T	WT.U	YES	WT.T vs WT.U	protein kinase, cAMP-dependent, regulatory subunit type I beta [Source:NCBI gene (formerly Entrezgene);Acc:780384]
ENSXETG00000014144	rpl13a	32556.5	-0.18745	0.0700693	-2.67522	0.0074681	0.0439071	WT.T	WT.U	YES	WT.T vs WT.U	ribosomal protein L13a [Source:Xenbase;Acc:XB-GENE-5862263]
ENSXETG00000014618	rnf31	1499.32	-0.189812	0.0701674	-2.70514	0.00682766	0.0411966	WT.T	WT.U	YES	WT.T vs WT.U	ring finger protein 31 [Source:Xenbase;Acc:XB-GENE-968731]
ENSXETG00000014097	rarres1	10238.4	-0.189972	0.0686301	-2.76806	0.00563919	0.0357728	WT.T	WT.U	YES	WT.T vs WT.U	retinoic acid receptor responder (tazarotene induced) 1 [Source:Xenbase;Acc:XB-GENE-1011086]
ENSXETG00000039297	pgrmc1	2475.59	-0.191252	0.0599202	-3.19178	0.00141401	0.0131841	WT.T	WT.U	YES	WT.T vs WT.U	progesterone receptor membrane component 1 [Source:NCBI gene (formerly Entrezgene);Acc:448590]
ENSXETG00000018137	rps24	28635.5	-0.191635	0.0708343	-2.7054	0.00682226	0.0411808	WT.T	WT.U	YES	WT.T vs WT.U	ribosomal protein S24 [Source:Xenbase;Acc:XB-GENE-967645]
ENSXETG00000004365	faah.2	911.825	-0.192119	0.0721318	-2.66344	0.00773456	0.0450549	WT.T	WT.U	YES	WT.T vs WT.U	fatty acid amide hydrolase, gene 2 [Source:Xenbase;Acc:XB-GENE-997947]
ENSXETG00000018150	rpl36a	21531.4	-0.194678	0.0698845	-2.78571	0.0053411	0.0344568	WT.T	WT.U	YES	WT.T vs WT.U	ribosomal protein L36a [Source:Xenbase;Acc:XB-GENE-974799]
ENSXETG00000011062	luc7l3	6835.37	-0.195095	0.0726381	-2.68585	0.00723455	0.0429741	WT.T	WT.U	YES	WT.T vs WT.U	LUC7-like 3 pre-mRNA splicing factor [Source:Xenbase;Acc:XB-GENE-5815904]
ENSXETG00000027265	atxn7l3	1513.52	-0.195116	0.0684134	-2.85202	0.00434428	0.0295013	WT.T	WT.U	YES	WT.T vs WT.U	ataxin 7-like 3 [Source:Xenbase;Acc:XB-GENE-987014]
ENSXETG00000001644	fkbp4	3732.92	-0.19634	0.0643646	-3.05043	0.00228516	0.0186962	WT.T	WT.U	YES	WT.T vs WT.U	FKBP prolyl isomerase 4 [Source:Xenbase;Acc:XB-GENE-948088]
ENSXETG00000015700	ktn1	7342.29	-0.197751	0.0541667	-3.65078	0.000261447	0.00376222	WT.T	WT.U	YES	WT.T vs WT.U	kinectin 1 [Source:Xenbase;Acc:XB-GENE-983762]
ENSXETG00000004205	ywhah	15599.4	-0.198073	0.0554201	-3.57403	0.000351524	0.00468647	WT.T	WT.U	YES	WT.T vs WT.U	tyrosine 3-monooxygenase/tryptophan 5-monooxygenase activation protein eta [Source:Xenbase;Acc:XB-GENE-949031]
ENSXETG00000014353	tle2	3929.09	-0.199756	0.076488	-2.6116	0.00901197	0.0499455	WT.T	WT.U	YES	WT.T vs WT.U	transducin like enhancer of split 2 [Source:Xenbase;Acc:XB-GENE-876620]
ENSXETG00000014866	pcif1	4692.63	-0.199906	0.064763	-3.08672	0.00202375	0.017203	WT.T	WT.U	YES	WT.T vs WT.U	phosphorylated CTD interacting factor 1 [Source:Xenbase;Acc:XB-GENE-971096]
ENSXETG00000027686	serpinf1	942.118	-0.200489	0.0749495	-2.67499	0.00747308	0.0439114	WT.T	WT.U	YES	WT.T vs WT.U	serpin peptidase inhibitor, clade F (alpha-2 antiplasmin, pigment epithelium derived factor), member 1 [Source:Xenbase;Acc:XB-GENE-945026]
ENSXETG00000017288	fam131a	6059.5	-0.200693	0.0727253	-2.75961	0.00578707	0.0364457	WT.T	WT.U	YES	WT.T vs WT.U	family with sequence similarity 131 member A [Source:Xenbase;Acc:XB-GENE-939986]
ENSXETG00000010345	stx1a	8616.51	-0.201734	0.0697506	-2.89221	0.00382539	0.0270441	WT.T	WT.U	YES	WT.T vs WT.U	syntaxin 1A [Source:Xenbase;Acc:XB-GENE-976753]
ENSXETG00000017748	XB5843130	15534.4	-0.201959	0.0773303	-2.61164	0.00901096	0.0499455	WT.T	WT.U	YES	WT.T vs WT.U	uncharacterized XB5843130 [Source:Xenbase;Acc:XB-GENE-5843131]
ENSXETG00000039339	fam43a	3955.24	-0.202743	0.05733	-3.53643	0.000405577	0.00520128	WT.T	WT.U	YES	WT.T vs WT.U	family with sequence similarity 43 member A [Source:NCBI gene (formerly Entrezgene);Acc:100135352]
ENSXETG00000014638	aplp2	24835.9	-0.204674	0.0670559	-3.05228	0.00227107	0.0186209	WT.T	WT.U	YES	WT.T vs WT.U	amyloid beta (A4) precursor-like protein 2 [Source:Xenbase;Acc:XB-GENE-5894468]
ENSXETG00000016850	prnp	23954.8	-0.205745	0.0724913	-2.8382	0.00453694	0.0305173	WT.T	WT.U	YES	WT.T vs WT.U	prion protein [Source:Xenbase;Acc:XB-GENE-952814]
ENSXETG00000013742	ndrg4	63795.8	-0.206188	0.063151	-3.26499	0.00109467	0.0108552	WT.T	WT.U	YES	WT.T vs WT.U	NDRG family member 4 [Source:Xenbase;Acc:XB-GENE-941128]
ENSXETG00000007649	c11orf87	2378.15	-0.206848	0.0766643	-2.6981	0.00697368	0.0418253	WT.T	WT.U	YES	WT.T vs WT.U	chromosome 11 open reading frame 87 [Source:NCBI gene (formerly Entrezgene);Acc:780237]
ENSXETG00000016124	alcam	9393.7	-0.207793	0.0568499	-3.65511	0.000257072	0.00371452	WT.T	WT.U	YES	WT.T vs WT.U	activated leukocyte cell adhesion molecule [Source:Xenbase;Acc:XB-GENE-491704]
ENSXETG00000005637	nrg3	2763.41	-0.208724	0.0750921	-2.77957	0.00544316	0.0348539	WT.T	WT.U	YES	WT.T vs WT.U	neuregulin 3 [Source:Xenbase;Acc:XB-GENE-984146]
ENSXETG00000020741	gnb5	9636.13	-0.20901	0.0759311	-2.75263	0.00591193	0.0370432	WT.T	WT.U	YES	WT.T vs WT.U	guanine nucleotide binding protein (G protein), beta 5 [Source:Xenbase;Acc:XB-GENE-977853]
ENSXETG00000022399	gucy1b1	8104.81	-0.209484	0.0768128	-2.72721	0.00638728	0.0392257	WT.T	WT.U	YES	WT.T vs WT.U	guanylate cyclase 1 soluble subunit beta 1 [Source:Xenbase;Acc:XB-GENE-950986]
ENSXETG00000022131	chst2	3796.39	-0.209981	0.0750702	-2.79713	0.00515581	0.03348	WT.T	WT.U	YES	WT.T vs WT.U	carbohydrate (N-acetylglucosamine-6-O) sulfotransferase 2 [Source:Xenbase;Acc:XB-GENE-991540]
ENSXETG00000017916	galnt16	8128.48	-0.211034	0.0707348	-2.98345	0.00285017	0.021796	WT.T	WT.U	YES	WT.T vs WT.U	polypeptide N-acetylgalactosaminyltransferase 16 [Source:Xenbase;Acc:XB-GENE-986567]
ENSXETG00000020358	syngap1	10751.6	-0.212523	0.0807745	-2.63106	0.00851189	0.0481191	WT.T	WT.U	YES	WT.T vs WT.U	synaptic Ras GTPase activating protein 1 [Source:Xenbase;Acc:XB-GENE-487270]
ENSXETG00000006737	ftmt	9572.15	-0.212738	0.0806878	-2.63656	0.00837524	0.0475007	WT.T	WT.U	YES	WT.T vs WT.U	ferritin mitochondrial [Source:Xenbase;Acc:XB-GENE-955502]
ENSXETG00000023284	hivep2	4284.55	-0.213199	0.0793808	-2.68578	0.00723609	0.0429741	WT.T	WT.U	YES	WT.T vs WT.U	human immunodeficiency virus type I enhancer binding protein 2 [Source:Xenbase;Acc:XB-GENE-485854]
ENSXETG00000010098	eef1b2	17085	-0.213344	0.0694009	-3.07408	0.00211155	0.0177488	WT.T	WT.U	YES	WT.T vs WT.U	eukaryotic translation elongation factor 1 beta 2 [Source:Xenbase;Acc:XB-GENE-966955]
ENSXETG00000010128	nefm	7327.04	-0.213566	0.0763236	-2.79816	0.00513948	0.0333886	WT.T	WT.U	YES	WT.T vs WT.U	neurofilament medium [Source:Xenbase;Acc:XB-GENE-6457034]
ENSXETG00000003014	stpg2	5546.66	-0.213926	0.0674997	-3.16929	0.00152813	0.0139929	WT.T	WT.U	YES	WT.T vs WT.U	cystatin-like [Source:NCBI gene (formerly Entrezgene);Acc:105945141]
ENSXETG00000015931	slc9a3r2	3528.72	-0.218397	0.0631881	-3.4563	0.000547649	0.00645381	WT.T	WT.U	YES	WT.T vs WT.U	SLC9A3 regulator 2 [Source:Xenbase;Acc:XB-GENE-481282]
ENSXETG00000023064	ppp1r13b	5946.6	-0.219266	0.0743625	-2.94861	0.00319207	0.0235905	WT.T	WT.U	YES	WT.T vs WT.U	protein phosphatase 1 regulatory subunit 13B [Source:Xenbase;Acc:XB-GENE-993686]
ENSXETG00000017158	psap	12675.8	-0.21979	0.062558	-3.51338	0.000442439	0.00553516	WT.T	WT.U	YES	WT.T vs WT.U	prosaposin (variant Gaucher disease and variant metachromatic leukodystrophy) [Source:Xenbase;Acc:XB-GENE-1007545]
ENSXETG00000010034	prkcg	2221.65	-0.219843	0.0803993	-2.73439	0.00624956	0.0386201	WT.T	WT.U	YES	WT.T vs WT.U	protein kinase C gamma [Source:Xenbase;Acc:XB-GENE-876551]
ENSXETG00000015679	hus1	775.069	-0.221066	0.0780294	-2.83311	0.0046097	0.0307971	WT.T	WT.U	YES	WT.T vs WT.U	HUS1 checkpoint clamp component [Source:Xenbase;Acc:XB-GENE-983295]
ENSXETG00000019024	rplp2	10652.3	-0.221948	0.0774542	-2.86553	0.00416305	0.0287458	WT.T	WT.U	YES	WT.T vs WT.U	ribosomal protein lateral stalk subunit P2 [Source:Xenbase;Acc:XB-GENE-944337]
ENSXETG00000000109	rps12	47057.9	-0.222307	0.0757168	-2.93603	0.00332443	0.0242922	WT.T	WT.U	YES	WT.T vs WT.U	ribosomal protein S12 [Source:Xenbase;Acc:XB-GENE-972800]
ENSXETG00000019435	ttc14	1711.83	-0.222314	0.0675957	-3.28888	0.00100588	0.0101651	WT.T	WT.U	YES	WT.T vs WT.U	tetratricopeptide repeat domain 14 [Source:Xenbase;Acc:XB-GENE-989065]
ENSXETG00000005652	rps20	24441.5	-0.223348	0.0743853	-3.00259	0.00267695	0.0207997	WT.T	WT.U	YES	WT.T vs WT.U	ribosomal protein S20 [Source:Xenbase;Acc:XB-GENE-1001339]
ENSXETG00000002012	rps21	16081.5	-0.223897	0.0802337	-2.79056	0.00526163	0.0340034	WT.T	WT.U	YES	WT.T vs WT.U	ribosomal protein S21 [Source:Xenbase;Acc:XB-GENE-1007930]
ENSXETG00000022556	btbd6	3057.56	-0.224036	0.0631347	-3.54854	0.00038737	0.00501113	WT.T	WT.U	YES	WT.T vs WT.U	BTB (POZ) domain containing 6 [Source:Xenbase;Acc:XB-GENE-6258082]
ENSXETG00000018057	spred1	3479.78	-0.224175	0.0734767	-3.05097	0.00228102	0.0186727	WT.T	WT.U	YES	WT.T vs WT.U	sprouty related, EVH1 domain containing 1 [Source:Xenbase;Acc:XB-GENE-482851]
ENSXETG00000019505	bmerb1l	976.195	-0.224956	0.0858798	-2.61943	0.00880772	0.0492289	WT.T	WT.U	YES	WT.T vs WT.U	bMERB domain containing 1-like [Source:Xenbase;Acc:XB-GENE-5934805]
ENSXETG00000030866		5661.47	-0.225767	0.0762572	-2.9606	0.0030704	0.0229473	WT.T	WT.U	YES	WT.T vs WT.U
ENSXETG00000001112	nhs	1808.93	-0.226483	0.0765259	-2.95956	0.00308076	0.0229855	WT.T	WT.U	YES	WT.T vs WT.U	NHS actin remodeling regulator [Source:Xenbase;Acc:XB-GENE-5872334]
ENSXETG00000010286	cnksr2	1946.36	-0.226662	0.0689678	-3.2865	0.00101441	0.0102165	WT.T	WT.U	YES	WT.T vs WT.U	connector enhancer of kinase suppressor of Ras 2 [Source:Xenbase;Acc:XB-GENE-490704]
ENSXETG00000018293	kcnip1	1729.32	-0.226711	0.0759911	-2.98339	0.00285075	0.021796	WT.T	WT.U	YES	WT.T vs WT.U	Kv channel interacting protein 1 [Source:Xenbase;Acc:XB-GENE-973728]
ENSXETG00000013542	kcnn1	1548.05	-0.228228	0.0796787	-2.86435	0.00417867	0.0287931	WT.T	WT.U	YES	WT.T vs WT.U	potassium channel, calcium activated intermediate/small conductance subfamily N alpha, member 1 [Source:Xenbase;Acc:XB-GENE-1001815]
ENSXETG00000038649		3594.31	-0.228806	0.0607962	-3.7635	0.000167553	0.00273264	WT.T	WT.U	YES	WT.T vs WT.U	uncharacterized LOC100490440 [Source:NCBI gene (formerly Entrezgene);Acc:100490440]
ENSXETG00000013262	cast	784.467	-0.229723	0.084939	-2.70456	0.00683947	0.0412511	WT.T	WT.U	YES	WT.T vs WT.U	calpastatin [Source:Xenbase;Acc:XB-GENE-983329]
ENSXETG00000027024	rpl37	21043.3	-0.230377	0.0767223	-3.00273	0.00267566	0.0207997	WT.T	WT.U	YES	WT.T vs WT.U	ribosomal protein L37 [Source:Xenbase;Acc:XB-GENE-956873]
ENSXETG00000009199	abhd10	1795.53	-0.232347	0.0739982	-3.13991	0.00169002	0.0150915	WT.T	WT.U	YES	WT.T vs WT.U	abhydrolase domain containing 10 [Source:Xenbase;Acc:XB-GENE-994024]
ENSXETG00000014820	carmil1	2749.49	-0.232423	0.0625135	-3.71796	0.000200835	0.00309821	WT.T	WT.U	YES	WT.T vs WT.U	capping protein regulator and myosin 1 linker 1 [Source:Xenbase;Acc:XB-GENE-988355]
ENSXETG00000014390	ntn1	1362.06	-0.232524	0.0883966	-2.63047	0.00852673	0.0481191	WT.T	WT.U	YES	WT.T vs WT.U	netrin 1 [Source:NCBI gene (formerly Entrezgene);Acc:779839]
ENSXETG00000005627	rgr	2116.71	-0.232541	0.0758217	-3.06694	0.0021626	0.0180417	WT.T	WT.U	YES	WT.T vs WT.U	retinal G protein coupled receptor [Source:Xenbase;Acc:XB-GENE-1011414]
ENSXETG00000036665	hgsnat	2159.22	-0.234212	0.085265	-2.74687	0.00601671	0.0375411	WT.T	WT.U	YES	WT.T vs WT.U	heparan-alpha-glucosaminide N-acetyltransferase [Source:NCBI gene (formerly Entrezgene);Acc:100485725]
ENSXETG00000011833	ptprd	11416.4	-0.234363	0.0655219	-3.57686	0.000347742	0.00464857	WT.T	WT.U	YES	WT.T vs WT.U	protein tyrosine phosphatase receptor type D [Source:Xenbase;Acc:XB-GENE-478374]
ENSXETG00000000800	pnisr	9428.69	-0.234578	0.0849666	-2.76083	0.00576553	0.0363988	WT.T	WT.U	YES	WT.T vs WT.U	PNN-interacting serine/arginine-rich protein [Source:Xenbase;Acc:XB-GENE-977237]
ENSXETG00000005062	etv1	4507.92	-0.23521	0.0604316	-3.89217	9.93506e-05	0.00182061	WT.T	WT.U	YES	WT.T vs WT.U	ETS variant transcription factor 1 [Source:Xenbase;Acc:XB-GENE-489879]
ENSXETG00000007054	ncam2	7653.09	-0.235216	0.0830305	-2.83288	0.00461305	0.0308056	WT.T	WT.U	YES	WT.T vs WT.U	neural cell adhesion molecule 2 [Source:Xenbase;Acc:XB-GENE-1217730]
ENSXETG00000033712	fry	11284.7	-0.235937	0.0697266	-3.38374	0.000715052	0.00783492	WT.T	WT.U	YES	WT.T vs WT.U	FRY microtubule binding protein [Source:HGNC Symbol;Acc:HGNC:20367]
ENSXETG00000023188	igbp1	2431.88	-0.236128	0.0673292	-3.50706	0.000453081	0.00563501	WT.T	WT.U	YES	WT.T vs WT.U	immunoglobulin (CD79A) binding protein 1 [Source:Xenbase;Acc:XB-GENE-491066]
ENSXETG00000039651	rpl36	20150.6	-0.236904	0.0842827	-2.81082	0.00494156	0.0324728	WT.T	WT.U	YES	WT.T vs WT.U	ribosomal protein L36 [Source:NCBI gene (formerly Entrezgene);Acc:448678]
ENSXETG00000017405	map1lc3b	5426.24	-0.237038	0.0899049	-2.63655	0.0083755	0.0475007	WT.T	WT.U	YES	WT.T vs WT.U	microtubule associated protein 1 light chain 3 beta [Source:Xenbase;Acc:XB-GENE-953620]
ENSXETG00000007706	plxnb3	2664.93	-0.238623	0.0776531	-3.07294	0.0021196	0.0177732	WT.T	WT.U	YES	WT.T vs WT.U	plexin B3 [Source:Xenbase;Acc:XB-GENE-856492]
ENSXETG00000006333	tef	2595.68	-0.23899	0.0858138	-2.78498	0.00535307	0.034489	WT.T	WT.U	YES	WT.T vs WT.U	thyrotrophic embryonic factor [Source:Xenbase;Acc:XB-GENE-962732]
ENSXETG00000008591	tspan7	24790.7	-0.23965	0.0640435	-3.74198	0.000182573	0.00290482	WT.T	WT.U	YES	WT.T vs WT.U	tetraspanin 7 [Source:Xenbase;Acc:XB-GENE-941774]
ENSXETG00000021922	pfkp	10894.9	-0.239668	0.0791611	-3.02759	0.00246509	0.0196162	WT.T	WT.U	YES	WT.T vs WT.U	phosphofructokinase, platelet [Source:Xenbase;Acc:XB-GENE-484391]
ENSXETG00000020413	fkbp9	2130.56	-0.241153	0.0869829	-2.77242	0.00556416	0.0353574	WT.T	WT.U	YES	WT.T vs WT.U	FKBP prolyl isomerase 9 [Source:Xenbase;Acc:XB-GENE-1019523]
ENSXETG00000022866	serpini1	12685.6	-0.241364	0.070087	-3.44377	0.000573656	0.00668064	WT.T	WT.U	YES	WT.T vs WT.U	serpin family I member 1 [Source:Xenbase;Acc:XB-GENE-948443]
ENSXETG00000039209	drg2	1031.17	-0.241469	0.0895884	-2.69532	0.00703219	0.0420372	WT.T	WT.U	YES	WT.T vs WT.U	mediator of DNA damage checkpoint 1 [Source:NCBI gene (formerly Entrezgene);Acc:100489926]
ENSXETG00000016034	lhfpl6	2106.56	-0.241663	0.071528	-3.37858	0.000728604	0.00794816	WT.T	WT.U	YES	WT.T vs WT.U	LHFPL tetraspan subfamily member 6 [Source:Xenbase;Acc:XB-GENE-944757]
ENSXETG00000024756	dnm1	31206.9	-0.242199	0.0728295	-3.32556	0.000882415	0.00919958	WT.T	WT.U	YES	WT.T vs WT.U	dynamin 1 [Source:Xenbase;Acc:XB-GENE-986845]
ENSXETG00000019508	mfsd6l	856.387	-0.242469	0.0914566	-2.6512	0.00802073	0.0460881	WT.T	WT.U	YES	WT.T vs WT.U	major facilitator superfamily domain containing 6-like [Source:Xenbase;Acc:XB-GENE-5841491]
ENSXETG00000008581	olfml2a	2643.98	-0.242579	0.0724092	-3.35012	0.000807776	0.00861531	WT.T	WT.U	YES	WT.T vs WT.U	olfactomedin like 2A [Source:Xenbase;Acc:XB-GENE-996424]
ENSXETG00000003405	slit1	15025.8	-0.242926	0.0748743	-3.24445	0.00117677	0.0114774	WT.T	WT.U	YES	WT.T vs WT.U	slit guidance ligand 1 [Source:Xenbase;Acc:XB-GENE-1007728]
ENSXETG00000002027	kcnc4	1305.18	-0.243227	0.087582	-2.77713	0.00548408	0.0350135	WT.T	WT.U	YES	WT.T vs WT.U	potassium channel, voltage gated Shaw related subfamily C, member 4 [Source:Xenbase;Acc:XB-GENE-6032635]
ENSXETG00000030021	enpp6	1512.53	-0.243652	0.0671564	-3.62812	0.000285488	0.00400034	WT.T	WT.U	YES	WT.T vs WT.U	D-glutamate cyclase [Source:NCBI gene (formerly Entrezgene);Acc:549215]
ENSXETG00000030379	nphp3	954.3	-0.244809	0.0847695	-2.88793	0.00387782	0.0273105	WT.T	WT.U	YES	WT.T vs WT.U	PATJ, crumbs cell polarity complex component [Source:NCBI gene (formerly Entrezgene);Acc:100036704]
ENSXETG00000003496	gpbp1l1	2898.35	-0.24578	0.055294	-4.44497	8.79048e-06	0.000274589	WT.T	WT.U	YES	WT.T vs WT.U	GC-rich promoter binding protein 1-like 1 [Source:Xenbase;Acc:XB-GENE-941038]
ENSXETG00000033356	CCM2	1139.03	-0.246069	0.094227	-2.61145	0.00901603	0.0499455	WT.T	WT.U	YES	WT.T vs WT.U	CCM2 scaffold protein [Source:HGNC Symbol;Acc:HGNC:21708]
ENSXETG00000016474	lzts1	4900.24	-0.246226	0.0719696	-3.42125	0.00062333	0.00706803	WT.T	WT.U	YES	WT.T vs WT.U	leucine zipper, putative tumor suppressor 1 [Source:Xenbase;Acc:XB-GENE-960311]
ENSXETG00000023711	rpl19	36930.6	-0.246619	0.078482	-3.14236	0.0016759	0.014985	WT.T	WT.U	YES	WT.T vs WT.U	ribosomal protein L19 [Source:Xenbase;Acc:XB-GENE-1008915]
ENSXETG00000022022	snrk	7627.5	-0.246972	0.0603273	-4.09386	4.24245e-05	0.00093315	WT.T	WT.U	YES	WT.T vs WT.U	SNF related kinase [Source:Xenbase;Acc:XB-GENE-1005804]
ENSXETG00000024478	crip1	1387.95	-0.248203	0.078815	-3.14918	0.00163728	0.0147018	WT.T	WT.U	YES	WT.T vs WT.U	cysteine-rich protein 1 (intestinal) [Source:Xenbase;Acc:XB-GENE-953194]
ENSXETG00000032292	nme9	5031.63	-0.249051	0.0732893	-3.39819	0.000678335	0.00755546	WT.T	WT.U	YES	WT.T vs WT.U	misshapen-like kinase 1 [Source:NCBI gene (formerly Entrezgene);Acc:780196]
ENSXETG00000020644	phactr4	1484.96	-0.249803	0.0940569	-2.65587	0.00791039	0.0456665	WT.T	WT.U	YES	WT.T vs WT.U	phosphatase and actin regulator 4 [Source:Xenbase;Acc:XB-GENE-5930004]
ENSXETG00000036565	syt13	3668.49	-0.250087	0.0714632	-3.49952	0.000466099	0.00572962	WT.T	WT.U	YES	WT.T vs WT.U	synaptotagmin 13 [Source:NCBI gene (formerly Entrezgene);Acc:100494466]
ENSXETG00000035680	kctd4	2022.29	-0.250101	0.0898028	-2.78501	0.00535266	0.034489	WT.T	WT.U	YES	WT.T vs WT.U	potassium channel tetramerization domain containing 4 [Source:NCBI gene (formerly Entrezgene);Acc:100158517]
ENSXETG00000017309	vasn	636.736	-0.250202	0.083413	-2.99955	0.00270375	0.0209311	WT.T	WT.U	YES	WT.T vs WT.U	vasorin [Source:Xenbase;Acc:XB-GENE-941552]
ENSXETG00000021905	rps28p9	12713.5	-0.250244	0.0856409	-2.92201	0.00347782	0.0252244	WT.T	WT.U	YES	WT.T vs WT.U	ribosomal protein S28 pseudogene 9 [Source:Xenbase;Acc:XB-GENE-1006614]
ENSXETG00000017933	actn1	3721.45	-0.250314	0.0572923	-4.36907	1.24778e-05	0.000354255	WT.T	WT.U	YES	WT.T vs WT.U	actinin alpha 1 [Source:Xenbase;Acc:XB-GENE-493909]
ENSXETG00000013285	pttg1ip.1	1624.58	-0.250456	0.0902131	-2.77627	0.00549872	0.0350919	WT.T	WT.U	YES	WT.T vs WT.U	pituitary tumor-transforming 1 interacting protein, gene 1 [Source:NCBI gene (formerly Entrezgene);Acc:100145604]
ENSXETG00000023616	bpgm	1364.6	-0.252094	0.0829103	-3.04056	0.00236138	0.0190475	WT.T	WT.U	YES	WT.T vs WT.U	bisphosphoglycerate mutase [Source:Xenbase;Acc:XB-GENE-981498]
ENSXETG00000011753	lmbrd1	1540.21	-0.252288	0.0836278	-3.0168	0.00255462	0.0201606	WT.T	WT.U	YES	WT.T vs WT.U	LMBR1 domain containing 1 [Source:Xenbase;Acc:XB-GENE-1015707]
ENSXETG00000022603	itpkb	386.277	-0.252321	0.0951253	-2.65251	0.00798958	0.0459847	WT.T	WT.U	YES	WT.T vs WT.U	inositol-trisphosphate 3-kinase B [Source:Xenbase;Acc:XB-GENE-992196]
ENSXETG00000010024	lrp5	750.648	-0.252402	0.0962257	-2.62302	0.00871529	0.0489039	WT.T	WT.U	YES	WT.T vs WT.U	LDL receptor related protein 5 [Source:Xenbase;Acc:XB-GENE-485117]
ENSXETG00000013408	baiap2	1296.85	-0.252468	0.0858166	-2.94195	0.00326151	0.023996	WT.T	WT.U	YES	WT.T vs WT.U	BAI1-associated protein 2 [Source:Xenbase;Acc:XB-GENE-955133]
ENSXETG00000016889	adcy4	2118.65	-0.254026	0.0737698	-3.4435	0.000574243	0.00668222	WT.T	WT.U	YES	WT.T vs WT.U	adenylate cyclase 4 [Source:Xenbase;Acc:XB-GENE-984909]
ENSXETG00000007318	gns	2350.55	-0.254149	0.0801046	-3.17271	0.00151022	0.0138546	WT.T	WT.U	YES	WT.T vs WT.U	glucosamine (N-acetyl)-6-sulfatase [Source:Xenbase;Acc:XB-GENE-978429]
ENSXETG00000024438	slc66a3	734.385	-0.254194	0.0886914	-2.86605	0.00415625	0.0287122	WT.T	WT.U	YES	WT.T vs WT.U	solute carrier family 66 member 3 [Source:Xenbase;Acc:XB-GENE-5946334]
ENSXETG00000036258	kyat3	3964.46	-0.254784	0.0835909	-3.04799	0.0023038	0.0187969	WT.T	WT.U	YES	WT.T vs WT.U	nuclear mitotic apparatus protein 1 [Source:HGNC Symbol;Acc:HGNC:8059]
ENSXETG00000033123	rpf2	3962.18	-0.254793	0.0712967	-3.57371	0.000351965	0.00468812	WT.T	WT.U	YES	WT.T vs WT.U
ENSXETG00000008299	dnah2	1946.08	-0.256004	0.0842599	-3.03827	0.00237941	0.0191498	WT.T	WT.U	YES	WT.T vs WT.U	dynein, axonemal, heavy chain 2 [Source:Xenbase;Acc:XB-GENE-5967455]
ENSXETG00000036132	tpx2	912.196	-0.256451	0.0762317	-3.36411	0.000767919	0.00830372	WT.T	WT.U	YES	WT.T vs WT.U	RAB40C, member RAS oncogene family [Source:NCBI gene (formerly Entrezgene);Acc:100492927]
ENSXETG00000022024	ano10	669.89	-0.25761	0.0915861	-2.81276	0.00491181	0.032306	WT.T	WT.U	YES	WT.T vs WT.U	anoctamin 10 [Source:Xenbase;Acc:XB-GENE-955754]
ENSXETG00000023061	xrcc3	649.087	-0.258163	0.0883738	-2.92127	0.00348613	0.0252633	WT.T	WT.U	YES	WT.T vs WT.U	X-ray repair complementing defective repair in Chinese hamster cells 3 [Source:Xenbase;Acc:XB-GENE-1016741]
ENSXETG00000001671	taldo1	6235.92	-0.258499	0.084533	-3.05797	0.00222841	0.01843	WT.T	WT.U	YES	WT.T vs WT.U	transaldolase 1 [Source:Xenbase;Acc:XB-GENE-1005380]
ENSXETG00000024219	a2m	2348.36	-0.258751	0.0965235	-2.68071	0.00734663	0.0433747	WT.T	WT.U	YES	WT.T vs WT.U	alpha-2-macroglobulin [Source:Xenbase;Acc:XB-GENE-481725]
ENSXETG00000012067	erf	1434.19	-0.259293	0.0810712	-3.19833	0.00138225	0.0129777	WT.T	WT.U	YES	WT.T vs WT.U	ETS2 repressor factor [Source:Xenbase;Acc:XB-GENE-852957]
ENSXETG00000008809	vstm2b	4270.07	-0.259453	0.075433	-3.43951	0.000582759	0.006739	WT.T	WT.U	YES	WT.T vs WT.U	V-set and transmembrane domain containing 2B [Source:Xenbase;Acc:XB-GENE-947810]
ENSXETG00000039666	egr4	545.797	-0.259798	0.097783	-2.65689	0.00788661	0.0456002	WT.T	WT.U	YES	WT.T vs WT.U	metallo-beta-lactamase domain containing 2 [Source:NCBI gene (formerly Entrezgene);Acc:100490709]
ENSXETG00000024543	tex9	571.586	-0.259992	0.0890118	-2.92088	0.00349048	0.0252668	WT.T	WT.U	YES	WT.T vs WT.U	testis expressed 9 [Source:Xenbase;Acc:XB-GENE-994234]
ENSXETG00000034192	cabp1	1311.99	-0.261245	0.0986113	-2.64924	0.00806725	0.0462776	WT.T	WT.U	YES	WT.T vs WT.U	calcium binding protein 1 [Source:NCBI gene (formerly Entrezgene);Acc:100135743]
ENSXETG00000040583		2355.15	-0.262106	0.0810707	-3.23305	0.00122476	0.0118071	WT.T	WT.U	YES	WT.T vs WT.U
ENSXETG00000022566	dhrs4	942.463	-0.262207	0.0949086	-2.76274	0.00573189	0.0362522	WT.T	WT.U	YES	WT.T vs WT.U	dehydrogenase/reductase (SDR family) member 4 [Source:Xenbase;Acc:XB-GENE-959123]
ENSXETG00000021105	hadh	1818.61	-0.262446	0.0831956	-3.15457	0.00160737	0.0145067	WT.T	WT.U	YES	WT.T vs WT.U	hydroxyacyl-CoA dehydrogenase [Source:Xenbase;Acc:XB-GENE-1007278]
ENSXETG00000011541	p3h3	801.774	-0.262526	0.094463	-2.77915	0.00545019	0.0348571	WT.T	WT.U	YES	WT.T vs WT.U	prolyl 3-hydroxylase 3 [Source:Xenbase;Acc:XB-GENE-995859]
ENSXETG00000032441	syt17	2547.54	-0.263234	0.0921373	-2.85698	0.00427698	0.0292329	WT.T	WT.U	YES	WT.T vs WT.U	synaptotagmin 17 [Source:NCBI gene (formerly Entrezgene);Acc:100125097]
ENSXETG00000015878	maob	854.462	-0.264696	0.100618	-2.63069	0.00852107	0.0481191	WT.T	WT.U	YES	WT.T vs WT.U	HYDIN, axonemal central pair apparatus protein [Source:NCBI gene (formerly Entrezgene);Acc:100145658]
ENSXETG00000036705	myl9	760.443	-0.265047	0.098689	-2.68568	0.00723821	0.0429741	WT.T	WT.U	YES	WT.T vs WT.U	myosin light chain 9 [Source:NCBI gene (formerly Entrezgene);Acc:100124811]
ENSXETG00000036164	son	23312.1	-0.265402	0.0989832	-2.68128	0.00733416	0.0433651	WT.T	WT.U	YES	WT.T vs WT.U	SON DNA binding protein [Source:NCBI gene (formerly Entrezgene);Acc:100036715]
ENSXETG00000006898	rhoc	5802.95	-0.26544	0.056563	-4.69283	2.69455e-06	0.0001043	WT.T	WT.U	YES	WT.T vs WT.U	ras homolog family member C [Source:Xenbase;Acc:XB-GENE-941426]
ENSXETG00000010313	otub2	430.88	-0.265444	0.0957938	-2.77099	0.00558858	0.0354973	WT.T	WT.U	YES	WT.T vs WT.U	OTU deubiquitinase, ubiquitin aldehyde binding 2 [Source:Xenbase;Acc:XB-GENE-950643]
ENSXETG00000026360	abcc6	895.59	-0.265578	0.0911087	-2.91496	0.00355738	0.0255886	WT.T	WT.U	YES	WT.T vs WT.U	ATP binding cassette subfamily C member 6 [Source:Xenbase;Acc:XB-GENE-6465366]
ENSXETG00000021585	baiap3	3431.91	-0.266674	0.0930175	-2.86693	0.00414478	0.0286597	WT.T	WT.U	YES	WT.T vs WT.U	BAI1-associated protein 3 [Source:Xenbase;Acc:XB-GENE-956301]
ENSXETG00000012824	tbc1d16	1682.68	-0.266918	0.072508	-3.68122	0.000232122	0.00344811	WT.T	WT.U	YES	WT.T vs WT.U	TBC1 domain family member 16 [Source:Xenbase;Acc:XB-GENE-986691]
ENSXETG00000025503	srsf6	5161.15	-0.267462	0.0716323	-3.73382	0.000188599	0.00296465	WT.T	WT.U	YES	WT.T vs WT.U	serine/arginine-rich splicing factor 6 [Source:Xenbase;Acc:XB-GENE-488901]
ENSXETG00000008015	add1	12466.5	-0.267824	0.0688234	-3.89147	9.96386e-05	0.00182363	WT.T	WT.U	YES	WT.T vs WT.U	adducin 1 [Source:Xenbase;Acc:XB-GENE-995030]
ENSXETG00000015425	esd	1965.99	-0.268555	0.0671526	-3.99917	6.35661e-05	0.00128388	WT.T	WT.U	YES	WT.T vs WT.U	esterase D [Source:Xenbase;Acc:XB-GENE-952572]
ENSXETG00000005161	crat	893.611	-0.268724	0.0992648	-2.70714	0.00678655	0.0410153	WT.T	WT.U	YES	WT.T vs WT.U	carnitine O-acetyltransferase b [Source:Xenbase;Acc:XB-GENE-487012]
ENSXETG00000019058	myh14	6075.53	-0.268874	0.0714567	-3.76276	0.000168049	0.00273772	WT.T	WT.U	YES	WT.T vs WT.U	myosin, heavy chain 14, non-muscle [Source:Xenbase;Acc:XB-GENE-6468587]
ENSXETG00000038166		1846.5	-0.26923	0.0789807	-3.40881	0.000652467	0.00732235	WT.T	WT.U	YES	WT.T vs WT.U
ENSXETG00000018679	ibtk	2631.78	-0.269342	0.0684052	-3.93745	8.23516e-05	0.00157861	WT.T	WT.U	YES	WT.T vs WT.U	inhibitor of Bruton tyrosine kinase [Source:Xenbase;Acc:XB-GENE-5755983]
ENSXETG00000005906	kiaa1217	1090.17	-0.270312	0.0930229	-2.90586	0.0036624	0.0262042	WT.T	WT.U	YES	WT.T vs WT.U	KIAA1217 [Source:Xenbase;Acc:XB-GENE-6048493]
ENSXETG00000002258	mn1	2169.43	-0.272091	0.0992222	-2.74224	0.00610219	0.0379149	WT.T	WT.U	YES	WT.T vs WT.U	meningioma (disrupted in balanced translocation) 1 [Source:Xenbase;Acc:XB-GENE-855611]
ENSXETG00000008465	pde11a	933.055	-0.272102	0.0863098	-3.15261	0.00161815	0.0145919	WT.T	WT.U	YES	WT.T vs WT.U	phosphodiesterase 11A [Source:Xenbase;Acc:XB-GENE-5999893]
ENSXETG00000000953	ptgr2	636.972	-0.27218	0.0912894	-2.98151	0.00286835	0.0218779	WT.T	WT.U	YES	WT.T vs WT.U	prostaglandin reductase 2 [Source:Xenbase;Acc:XB-GENE-995226]
ENSXETG00000029917	hltf	1984.04	-0.272509	0.0658833	-4.13623	3.53053e-05	0.000811474	WT.T	WT.U	YES	WT.T vs WT.U	helicase-like transcription factor [Source:NCBI gene (formerly Entrezgene);Acc:394525]
ENSXETG00000022070	ehd3	2975.71	-0.272565	0.065737	-4.14629	3.37909e-05	0.000785189	WT.T	WT.U	YES	WT.T vs WT.U	EH domain containing 3 [Source:Xenbase;Acc:XB-GENE-961795]
ENSXETG00000013512	lmbr1	3068.47	-0.272584	0.0859508	-3.17139	0.00151709	0.013909	WT.T	WT.U	YES	WT.T vs WT.U	limb development membrane protein 1 [Source:Xenbase;Acc:XB-GENE-981846]
ENSXETG00000019927	crabp2	2177.93	-0.273031	0.101688	-2.68499	0.00725311	0.0430349	WT.T	WT.U	YES	WT.T vs WT.U	cellular retinoic acid binding protein 2 [Source:Xenbase;Acc:XB-GENE-959098]
ENSXETG00000010876	cgnl1	1297.68	-0.2731	0.067381	-4.05307	5.05506e-05	0.00106906	WT.T	WT.U	YES	WT.T vs WT.U	cingulin-like 1 [Source:Xenbase;Acc:XB-GENE-5754486]
ENSXETG00000007925	plppr2	4847.65	-0.274032	0.0926588	-2.95744	0.0031021	0.023096	WT.T	WT.U	YES	WT.T vs WT.U	phospholipid phosphatase related 2 [Source:Xenbase;Acc:XB-GENE-6031106]
ENSXETG00000015541	fut11	756.975	-0.274301	0.0929149	-2.95217	0.00315544	0.0234014	WT.T	WT.U	YES	WT.T vs WT.U	fucosyltransferase 11 (alpha (1,3) fucosyltransferase) [Source:Xenbase;Acc:XB-GENE-5933996]
ENSXETG00000019834	spg7	2932.36	-0.274302	0.0575325	-4.76778	1.8627e-06	7.62249e-05	WT.T	WT.U	YES	WT.T vs WT.U	spastic paraplegia 7 (pure and complicated autosomal recessive) [Source:Xenbase;Acc:XB-GENE-6034036]
ENSXETG00000037478	gpr83	701.766	-0.274687	0.0898041	-3.05874	0.00222271	0.0183985	WT.T	WT.U	YES	WT.T vs WT.U	G protein-coupled receptor 83 [Source:NCBI gene (formerly Entrezgene);Acc:779960]
ENSXETG00000015321	ajap1	1231.83	-0.275835	0.0892099	-3.09197	0.00198832	0.016935	WT.T	WT.U	YES	WT.T vs WT.U	adherens junctions associated protein 1 [Source:Xenbase;Acc:XB-GENE-990276]
ENSXETG00000015797	ccdc88c	2275.32	-0.277364	0.0989926	-2.80187	0.00508076	0.033112	WT.T	WT.U	YES	WT.T vs WT.U	coiled-coil domain containing 88C [Source:Xenbase;Acc:XB-GENE-1033686]
ENSXETG00000035618		1411.13	-0.277426	0.0795091	-3.48924	0.000484392	0.00587576	WT.T	WT.U	YES	WT.T vs WT.U
ENSXETG00000014145	rfx4	997.348	-0.277527	0.0976405	-2.84233	0.00447851	0.0302065	WT.T	WT.U	YES	WT.T vs WT.U	regulatory factor X4 [Source:Xenbase;Acc:XB-GENE-1018509]
ENSXETG00000020472	pacrgl	767.264	-0.27904	0.0878347	-3.17688	0.00148871	0.0137081	WT.T	WT.U	YES	WT.T vs WT.U	parkin coregulated like [Source:Xenbase;Acc:XB-GENE-954377]
ENSXETG00000011460	gatd3a	663.364	-0.279745	0.0889512	-3.14493	0.00166128	0.0148813	WT.T	WT.U	YES	WT.T vs WT.U	adhesion G protein-coupled receptor D2 [Source:NCBI gene (formerly Entrezgene);Acc:100145606]
ENSXETG00000003108	osbpl10	735.374	-0.279898	0.0927514	-3.01772	0.00254686	0.0201303	WT.T	WT.U	YES	WT.T vs WT.U	oxysterol binding protein like 10 [Source:Xenbase;Acc:XB-GENE-995970]
ENSXETG00000022253	plxnb2	4129.97	-0.280428	0.0550695	-5.09226	3.53814e-07	1.85301e-05	WT.T	WT.U	YES	WT.T vs WT.U	plexin B2 [Source:NCBI gene (formerly Entrezgene);Acc:550076]
ENSXETG00000008115	igsf9	2612.75	-0.28124	0.104814	-2.68323	0.00729151	0.0431868	WT.T	WT.U	YES	WT.T vs WT.U	immunoglobulin superfamily member 9 [Source:Xenbase;Acc:XB-GENE-989817]
ENSXETG00000000399	tsc22d1	800.984	-0.282642	0.0832419	-3.39543	0.000685198	0.00760929	WT.T	WT.U	YES	WT.T vs WT.U	selenoprotein O [Source:NCBI gene (formerly Entrezgene);Acc:100216080]
ENSXETG00000021089	uchl1	5740.8	-0.282873	0.0765463	-3.69546	0.000219493	0.00331026	WT.T	WT.U	YES	WT.T vs WT.U	ubiquitin C-terminal hydrolase L1 [Source:Xenbase;Acc:XB-GENE-1000432]
ENSXETG00000037713		530.522	-0.28297	0.0956848	-2.95731	0.00310335	0.023096	WT.T	WT.U	YES	WT.T vs WT.U
ENSXETG00000008793	sri	2368.97	-0.283396	0.0713711	-3.97074	7.1649e-05	0.0014149	WT.T	WT.U	YES	WT.T vs WT.U	sorcin [Source:Xenbase;Acc:XB-GENE-952117]
ENSXETG00000011382	kcnmb4	700.834	-0.28384	0.0985665	-2.87968	0.00398073	0.0277898	WT.T	WT.U	YES	WT.T vs WT.U	potassium channel subfamily M regulatory beta subunit 4 [Source:Xenbase;Acc:XB-GENE-1016303]
ENSXETG00000001242	clmp	1594.6	-0.284136	0.0753724	-3.76976	0.000163404	0.00268268	WT.T	WT.U	YES	WT.T vs WT.U	CXADR-like membrane protein [Source:Xenbase;Acc:XB-GENE-973667]
ENSXETG00000007948	lbh	6351.12	-0.284366	0.0988886	-2.87562	0.0040324	0.0280923	WT.T	WT.U	YES	WT.T vs WT.U	limb bud and heart development [Source:Xenbase;Acc:XB-GENE-5945476]
ENSXETG00000019807	cntrl	1803.16	-0.284474	0.0738186	-3.85369	0.000116351	0.00206328	WT.T	WT.U	YES	WT.T vs WT.U	centriolin [Source:Xenbase;Acc:XB-GENE-959037]
ENSXETG00000008237	epb41l2	3194.49	-0.284769	0.0807283	-3.52751	0.000419494	0.00533361	WT.T	WT.U	YES	WT.T vs WT.U	erythrocyte membrane protein band 4.1-like 2 [Source:Xenbase;Acc:XB-GENE-988171]
ENSXETG00000032745	kcnc2	1940.77	-0.284816	0.0914054	-3.11596	0.00183346	0.0159893	WT.T	WT.U	YES	WT.T vs WT.U	potassium channel, voltage gated Shaw related subfamily C, member 2 [Source:NCBI gene (formerly Entrezgene);Acc:100489216]
ENSXETG00000033772	ppp1r2	3197.73	-0.285589	0.0768961	-3.71396	0.000204045	0.0031323	WT.T	WT.U	YES	WT.T vs WT.U	protein phosphatase 1 regulatory inhibitor subunit 2 [Source:NCBI gene (formerly Entrezgene);Acc:100038193]
ENSXETG00000002062	mgll	4516.75	-0.286033	0.0607617	-4.70746	2.50821e-06	9.86318e-05	WT.T	WT.U	YES	WT.T vs WT.U	monoglyceride lipase [Source:Xenbase;Acc:XB-GENE-942085]
ENSXETG00000001023	cry2	2074.59	-0.286106	0.10721	-2.66865	0.00761567	0.044555	WT.T	WT.U	YES	WT.T vs WT.U	cryptochrome circadian regulator 2 [Source:Xenbase;Acc:XB-GENE-984563]
ENSXETG00000015325	cntn2	2897.2	-0.286786	0.0750365	-3.82195	0.000132403	0.00228774	WT.T	WT.U	YES	WT.T vs WT.U	contactin 2 [Source:Xenbase;Acc:XB-GENE-6070188]
ENSXETG00000006189	anks6	425.185	-0.289077	0.08999	-3.21233	0.00131665	0.0125044	WT.T	WT.U	YES	WT.T vs WT.U	ankyrin repeat and sterile alpha motif domain containing 6 [Source:Xenbase;Acc:XB-GENE-5969671]
ENSXETG00000018649	tmem98	788.571	-0.289482	0.102269	-2.83058	0.0046464	0.0309864	WT.T	WT.U	YES	WT.T vs WT.U	transmembrane protein 98 [Source:Xenbase;Acc:XB-GENE-5859301]
ENSXETG00000021019	pld2	1634.95	-0.289546	0.0889668	-3.25454	0.00113575	0.0111729	WT.T	WT.U	YES	WT.T vs WT.U	phospholipase D2 [Source:Xenbase;Acc:XB-GENE-5998608]
ENSXETG00000013536	clcf1	1277.91	-0.289578	0.105236	-2.75171	0.00592851	0.0371315	WT.T	WT.U	YES	WT.T vs WT.U	occludin/ELL domain containing 1 gene 2 [Source:NCBI gene (formerly Entrezgene);Acc:780218]
ENSXETG00000016522	ppfibp1	1155.78	-0.289674	0.0990328	-2.92503	0.0034442	0.025005	WT.T	WT.U	YES	WT.T vs WT.U	PTPRF interacting protein, binding protein 1 (liprin beta 1) [Source:Xenbase;Acc:XB-GENE-1014146]
ENSXETG00000004120	klf10	1335.19	-0.289939	0.0820336	-3.5344	0.000408706	0.00522783	WT.T	WT.U	YES	WT.T vs WT.U	Kruppel-like factor 10 [Source:Xenbase;Acc:XB-GENE-854761]
ENSXETG00000010302	chga	16890.5	-0.290023	0.0692192	-4.18992	2.79048e-05	0.000670485	WT.T	WT.U	YES	WT.T vs WT.U	chromogranin A [Source:Xenbase;Acc:XB-GENE-960411]
ENSXETG00000038396	cdh8	885.127	-0.290062	0.0941899	-3.07954	0.00207321	0.017513	WT.T	WT.U	YES	WT.T vs WT.U	provisional ortholog of cytochrome P450 family 27 subfamily A member 1 [Source:NCBI gene (formerly Entrezgene);Acc:100496109]
ENSXETG00000013081	tll1	1450.7	-0.290579	0.0993724	-2.92414	0.00345411	0.0250647	WT.T	WT.U	YES	WT.T vs WT.U	C-type natriuretic peptide 1 [Source:NCBI gene (formerly Entrezgene);Acc:100495918]
ENSXETG00000014363	vash2	778.742	-0.291921	0.0932808	-3.12949	0.00175109	0.0155077	WT.T	WT.U	YES	WT.T vs WT.U	vasohibin 2 [Source:Xenbase;Acc:XB-GENE-985620]
ENSXETG00000009667	c1orf216	1085.07	-0.291979	0.080976	-3.60575	0.000311251	0.00424498	WT.T	WT.U	YES	WT.T vs WT.U	chromosome 1 open reading frame 216 [Source:Xenbase;Acc:XB-GENE-1006872]
ENSXETG00000008965	scn3a	13800.3	-0.292159	0.0764802	-3.82006	0.000133417	0.00229989	WT.T	WT.U	YES	WT.T vs WT.U	sodium channel, voltage gated, type III alpha subunit [Source:Xenbase;Acc:XB-GENE-5812330]
ENSXETG00000003339	iqgap2	5644.19	-0.293013	0.0831825	-3.52253	0.000427444	0.00539767	WT.T	WT.U	YES	WT.T vs WT.U	IQ motif containing GTPase activating protein 2 [Source:Xenbase;Acc:XB-GENE-5752023]
ENSXETG00000003330	otof	1342.69	-0.293889	0.109609	-2.68126	0.00733459	0.0433651	WT.T	WT.U	YES	WT.T vs WT.U	otoferlin [Source:Xenbase;Acc:XB-GENE-1006200]
ENSXETG00000009786	fuca2	910.372	-0.294998	0.111589	-2.64362	0.00820252	0.0468422	WT.T	WT.U	YES	WT.T vs WT.U	alpha-L-fucosidase 2 [Source:Xenbase;Acc:XB-GENE-945131]
ENSXETG00000010781	pacrg	440.365	-0.295366	0.104127	-2.83661	0.0045595	0.0305874	WT.T	WT.U	YES	WT.T vs WT.U	parkin co-regulated [Source:Xenbase;Acc:XB-GENE-6258806]
ENSXETG00000023863	pam	21223.1	-0.296067	0.0734971	-4.02828	5.61862e-05	0.00116335	WT.T	WT.U	YES	WT.T vs WT.U	peptidylglycine alpha-amidating monooxygenase [Source:Xenbase;Acc:XB-GENE-950935]
ENSXETG00000011662	drd2	499.671	-0.296421	0.101548	-2.91901	0.00351142	0.0253565	WT.T	WT.U	YES	WT.T vs WT.U	dopamine receptor D2 [Source:Xenbase;Acc:XB-GENE-1005779]
ENSXETG00000011615	fam171a2	19154.6	-0.297101	0.071421	-4.15986	3.1844e-05	0.000748158	WT.T	WT.U	YES	WT.T vs WT.U	family with sequence similarity 171 member A2 [Source:Xenbase;Acc:XB-GENE-5900474]
ENSXETG00000001656	cbwd2	775.756	-0.297379	0.0837958	-3.54886	0.000386908	0.00500952	WT.T	WT.U	YES	WT.T vs WT.U	COBW domain containing 1, gene 2 [Source:Xenbase;Acc:XB-GENE-5850900]
ENSXETG00000004256	klhl22	2015.3	-0.297489	0.0603961	-4.92564	8.40845e-07	3.89548e-05	WT.T	WT.U	YES	WT.T vs WT.U	kelch like family member 22 [Source:Xenbase;Acc:XB-GENE-948974]
ENSXETG00000033428	arhgef1	2670.05	-0.298186	0.0875184	-3.40712	0.000656514	0.00735107	WT.T	WT.U	YES	WT.T vs WT.U	Rho guanine nucleotide exchange factor 1 [Source:NCBI gene (formerly Entrezgene);Acc:100037905]
ENSXETG00000003076	tnk2	2908.76	-0.298573	0.0740137	-4.03403	5.48295e-05	0.00114324	WT.T	WT.U	YES	WT.T vs WT.U	tyrosine kinase, non-receptor, 2 [Source:Xenbase;Acc:XB-GENE-984470]
ENSXETG00000025679	kmt2e	7047.67	-0.298728	0.0687161	-4.34728	1.37837e-05	0.000377899	WT.T	WT.U	YES	WT.T vs WT.U	lysine (K)-specific methyltransferase 2E [Source:Xenbase;Acc:XB-GENE-976589]
ENSXETG00000016361	rnf145	2273.82	-0.299245	0.0657566	-4.55079	5.34443e-06	0.00018256	WT.T	WT.U	YES	WT.T vs WT.U	ring finger protein 145 [Source:Xenbase;Acc:XB-GENE-979193]
ENSXETG00000031676	cib2	675.43	-0.300116	0.107782	-2.78447	0.00536155	0.0344987	WT.T	WT.U	YES	WT.T vs WT.U	calcium and integrin binding family member 2 [Source:NCBI gene (formerly Entrezgene);Acc:780271]
ENSXETG00000010661	hdac7	1090.26	-0.301125	0.08665	-3.47518	0.000510504	0.00611327	WT.T	WT.U	YES	WT.T vs WT.U	histone deacetylase 7 [Source:Xenbase;Acc:XB-GENE-488662]
ENSXETG00000000355	cck	683.043	-0.302711	0.099096	-3.05473	0.00225265	0.0185531	WT.T	WT.U	YES	WT.T vs WT.U	cholecystokinin [Source:Xenbase;Acc:XB-GENE-495439]
ENSXETG00000003264	pacsin2	3871.7	-0.302773	0.0773986	-3.91187	9.15843e-05	0.00170143	WT.T	WT.U	YES	WT.T vs WT.U	protein kinase C and casein kinase substrate in neurons 2 [Source:Xenbase;Acc:XB-GENE-489578]
ENSXETG00000013953	atg2b	4563.12	-0.303237	0.0833753	-3.63702	0.000275814	0.00392037	WT.T	WT.U	YES	WT.T vs WT.U	autophagy related 2B [Source:Xenbase;Acc:XB-GENE-5763717]
ENSXETG00000038391	gpx3	9659.87	-0.303413	0.0958305	-3.16615	0.00154474	0.0141014	WT.T	WT.U	YES	WT.T vs WT.U	glutathione peroxidase 3 [Source:NCBI gene (formerly Entrezgene);Acc:394558]
ENSXETG00000012653	irx2	2281.34	-0.30354	0.095445	-3.18026	0.00147141	0.0135996	WT.T	WT.U	YES	WT.T vs WT.U	iroquois homeobox 2 [Source:Xenbase;Acc:XB-GENE-480618]
ENSXETG00000033663	gtf2ird1	2921.86	-0.303732	0.0779921	-3.8944	9.84424e-05	0.00180844	WT.T	WT.U	YES	WT.T vs WT.U	GTF2I repeat domain containing 1 [Source:NCBI gene (formerly Entrezgene);Acc:100488034]
ENSXETG00000025040	celsr2	8050.41	-0.303907	0.0759079	-4.00363	6.23781e-05	0.00126333	WT.T	WT.U	YES	WT.T vs WT.U	cadherin EGF LAG seven-pass G-type receptor 2 [Source:Xenbase;Acc:XB-GENE-919957]
ENSXETG00000018739	cdo1	2161.59	-0.303918	0.0914187	-3.32446	0.000885903	0.0092165	WT.T	WT.U	YES	WT.T vs WT.U	cysteine dioxygenase type 1 [Source:Xenbase;Acc:XB-GENE-998513]
ENSXETG00000001888	appl2	1547.76	-0.30404	0.0895962	-3.39345	0.000690191	0.00764729	WT.T	WT.U	YES	WT.T vs WT.U	adaptor protein, phosphotyrosine interacting with PH domain and leucine zipper 2 [Source:Xenbase;Acc:XB-GENE-855619]
ENSXETG00000006223	acot9	936.815	-0.304445	0.113723	-2.67708	0.0074268	0.0437261	WT.T	WT.U	YES	WT.T vs WT.U	acyl-CoA thioesterase 9 [Source:Xenbase;Acc:XB-GENE-943630]
ENSXETG00000034357		9402.89	-0.304658	0.107961	-2.82192	0.00477372	0.0315939	WT.T	WT.U	YES	WT.T vs WT.U
ENSXETG00000010633	ptprk	5550.18	-0.304734	0.059211	-5.14657	2.65285e-07	1.49538e-05	WT.T	WT.U	YES	WT.T vs WT.U	protein tyrosine phosphatase receptor type K [Source:Xenbase;Acc:XB-GENE-1008531]
ENSXETG00000011072	tmem63c	2567.45	-0.306062	0.0663753	-4.61108	4.00582e-06	0.000145199	WT.T	WT.U	YES	WT.T vs WT.U	transmembrane protein 63C [Source:Xenbase;Acc:XB-GENE-992232]
ENSXETG00000041224	fosb	5900.13	-0.306069	0.0920498	-3.32504	0.000884054	0.00920372	WT.T	WT.U	YES	WT.T vs WT.U	uncharacterized XB6038542 [Source:NCBI gene (formerly Entrezgene);Acc:100496911]
ENSXETG00000001048	trpm6	1114.22	-0.306543	0.100403	-3.05313	0.00226468	0.0186143	WT.T	WT.U	YES	WT.T vs WT.U	transient receptor potential cation channel, subfamily M, member 6 [Source:Xenbase;Acc:XB-GENE-958179]
ENSXETG00000010142	nefl	4033.55	-0.30682	0.0695294	-4.41281	1.02037e-05	0.000304825	WT.T	WT.U	YES	WT.T vs WT.U	neurofilament, light [Source:Xenbase;Acc:XB-GENE-492106]
ENSXETG00000018965	crata	1178.22	-0.307025	0.092988	-3.30177	0.000960774	0.00980721	WT.T	WT.U	YES	WT.T vs WT.U	carnitine O-acetyltransferase a [Source:Xenbase;Acc:XB-GENE-996699]
ENSXETG00000011493	pcmtd2	3756.16	-0.307252	0.0971079	-3.16403	0.001556	0.0141956	WT.T	WT.U	YES	WT.T vs WT.U	protein-L-isoaspartate (D-aspartate) O-methyltransferase domain containing 2 [Source:Xenbase;Acc:XB-GENE-947888]
ENSXETG00000036549	znf638	876.986	-0.307384	0.117711	-2.61134	0.00901883	0.0499455	WT.T	WT.U	YES	WT.T vs WT.U	amine oxidase, copper containing 3 [Source:NCBI gene (formerly Entrezgene);Acc:594972]
ENSXETG00000031212	celf1	691.696	-0.307489	0.0899431	-3.41871	0.000629192	0.00710417	WT.T	WT.U	YES	WT.T vs WT.U	leucine rich repeat containing 61 [Source:NCBI gene (formerly Entrezgene);Acc:100124864]
ENSXETG00000012613	becn1	2566.15	-0.309017	0.0677799	-4.55913	5.13664e-06	0.000177095	WT.T	WT.U	YES	WT.T vs WT.U	beclin 1, autophagy related [Source:Xenbase;Acc:XB-GENE-999318]
ENSXETG00000024155	mpnd	3551.11	-0.309357	0.109781	-2.81795	0.00483311	0.0319157	WT.T	WT.U	YES	WT.T vs WT.U	MPN domain containing [Source:Xenbase;Acc:XB-GENE-5858624]
ENSXETG00000006404	septin11	1759.84	-0.309468	0.0604676	-5.11791	3.08937e-07	1.68382e-05	WT.T	WT.U	YES	WT.T vs WT.U	septin 11 [Source:Xenbase;Acc:XB-GENE-956044]
ENSXETG00000008191	pcbd1	696.227	-0.310253	0.0960736	-3.22933	0.00124083	0.0119063	WT.T	WT.U	YES	WT.T vs WT.U	pterin-4 alpha-carbinolamine dehydratase/dimerization cofactor of hepatocyte nuclear factor 1 alpha [Source:Xenbase;Acc:XB-GENE-975699]
ENSXETG00000015769	nrcam	15935.3	-0.310319	0.0712709	-4.35407	1.33632e-05	0.000370992	WT.T	WT.U	YES	WT.T vs WT.U	neuronal cell adhesion molecule [Source:Xenbase;Acc:XB-GENE-489769]
ENSXETG00000022941	msh3	781.182	-0.310558	0.104709	-2.9659	0.00301797	0.0226654	WT.T	WT.U	YES	WT.T vs WT.U	mutS homolog 3 [Source:Xenbase;Acc:XB-GENE-1014070]
ENSXETG00000002000	amigo1	5964.58	-0.310928	0.0879331	-3.53596	0.000406296	0.0052015	WT.T	WT.U	YES	WT.T vs WT.U	adhesion molecule with Ig-like domain 1 [Source:Xenbase;Acc:XB-GENE-922133]
ENSXETG00000019567	eef1a2	18416.4	-0.310961	0.086773	-3.58362	0.00033887	0.00455876	WT.T	WT.U	YES	WT.T vs WT.U	eukaryotic translation elongation factor 1 alpha 2 [Source:Xenbase;Acc:XB-GENE-975439]
ENSXETG00000024163	wdr41	2112.45	-0.31201	0.0906533	-3.44179	0.00057788	0.0067142	WT.T	WT.U	YES	WT.T vs WT.U	adenylate cyclase 5 [Source:HGNC Symbol;Acc:HGNC:236]
ENSXETG00000010248	prkd1	1634.7	-0.313317	0.0790191	-3.96508	7.33707e-05	0.00144452	WT.T	WT.U	YES	WT.T vs WT.U	protein kinase D1 [Source:Xenbase;Acc:XB-GENE-487626]
ENSXETG00000022577	carmil3	15178.6	-0.313521	0.100079	-3.13272	0.00173193	0.0154024	WT.T	WT.U	YES	WT.T vs WT.U	capping protein regulator and myosin 1 linker 3 [Source:Xenbase;Acc:XB-GENE-5845745]
ENSXETG00000001526	smarca1	1908.14	-0.313552	0.0922349	-3.3995	0.000675101	0.00752509	WT.T	WT.U	YES	WT.T vs WT.U	SWI/SNF related, matrix associated, actin dependent regulator of chromatin, subfamily a, member 1 [Source:Xenbase;Acc:XB-GENE-492011]
ENSXETG00000019070	tbcb	3987.09	-0.313773	0.0787112	-3.98639	6.70871e-05	0.00134401	WT.T	WT.U	YES	WT.T vs WT.U	tubulin folding cofactor B [Source:Xenbase;Acc:XB-GENE-489743]
ENSXETG00000003648	ptpn3	2211	-0.31409	0.0795992	-3.9459	7.95017e-05	0.00153665	WT.T	WT.U	YES	WT.T vs WT.U	protein tyrosine phosphatase non-receptor type 3 [Source:Xenbase;Acc:XB-GENE-5758498]
ENSXETG00000022881	inpp5k	3423.92	-0.314434	0.0779591	-4.03332	5.49932e-05	0.00114505	WT.T	WT.U	YES	WT.T vs WT.U	inositol polyphosphate-5-phosphatase K [Source:Xenbase;Acc:XB-GENE-996350]
ENSXETG00000021305	nbeal2	1295.42	-0.314936	0.0999818	-3.14994	0.00163306	0.0146995	WT.T	WT.U	YES	WT.T vs WT.U	neurobeachin like 2 [Source:Xenbase;Acc:XB-GENE-6038810]
ENSXETG00000030597	fam83b	9419.27	-0.315761	0.0622115	-5.07561	3.86265e-07	1.97461e-05	WT.T	WT.U	YES	WT.T vs WT.U	disco interacting protein 2 homolog A [Source:NCBI gene (formerly Entrezgene);Acc:100124714]
ENSXETG00000010292	rin3	569.673	-0.316168	0.103009	-3.06933	0.00214537	0.0179589	WT.T	WT.U	YES	WT.T vs WT.U	Ras and Rab interactor 3 [Source:Xenbase;Acc:XB-GENE-488895]
ENSXETG00000032302	btnl8	665.468	-0.31653	0.110647	-2.86071	0.00422692	0.029038	WT.T	WT.U	YES	WT.T vs WT.U	butyrophilin like 8 [Source:NCBI gene (formerly Entrezgene);Acc:100127790]
ENSXETG00000004872	parvb	442.051	-0.317487	0.115176	-2.75654	0.00584162	0.0367425	WT.T	WT.U	YES	WT.T vs WT.U	parvin beta [Source:Xenbase;Acc:XB-GENE-947900]
ENSXETG00000020444	dsp	1592.73	-0.318397	0.106688	-2.98438	0.00284151	0.0217589	WT.T	WT.U	YES	WT.T vs WT.U	desmoplakin [Source:Xenbase;Acc:XB-GENE-492195]
ENSXETG00000014231	smarcd2	690.417	-0.319985	0.0973329	-3.28753	0.00101071	0.0101931	WT.T	WT.U	YES	WT.T vs WT.U	SWI/SNF related, matrix associated, actin dependent regulator of chromatin, subfamily d, member 2 [Source:Xenbase;Acc:XB-GENE-489103]
ENSXETG00000039399	luzp2	1465.58	-0.323029	0.0786334	-4.10804	3.99034e-05	0.000890917	WT.T	WT.U	YES	WT.T vs WT.U	leucine zipper protein 2 [Source:NCBI gene (formerly Entrezgene);Acc:100497382]
ENSXETG00000008826	pdlim1	689.675	-0.324183	0.121592	-2.66615	0.00767251	0.0447639	WT.T	WT.U	YES	WT.T vs WT.U	PDZ and LIM domain 1 [Source:Xenbase;Acc:XB-GENE-1004691]
ENSXETG00000004875	usp40	1343.09	-0.324268	0.110663	-2.93024	0.00338701	0.0246502	WT.T	WT.U	YES	WT.T vs WT.U	ubiquitin specific peptidase 40 [Source:Xenbase;Acc:XB-GENE-980927]
ENSXETG00000032294	MGC145260	815.143	-0.326169	0.094269	-3.45999	0.000540205	0.00638131	WT.T	WT.U	YES	WT.T vs WT.U	hypothetical protein MGC145260 [Source:NCBI gene (formerly Entrezgene);Acc:780342]
ENSXETG00000026004	chd8	3756.3	-0.326604	0.0911997	-3.5812	0.000342021	0.00458865	WT.T	WT.U	YES	WT.T vs WT.U	chromodomain helicase DNA binding protein 8 [Source:Xenbase;Acc:XB-GENE-966847]
ENSXETG00000007370	ccpg1	5714.51	-0.326744	0.0925627	-3.52998	0.000415589	0.0052976	WT.T	WT.U	YES	WT.T vs WT.U	cell cycle progression 1 [Source:Xenbase;Acc:XB-GENE-1017213]
ENSXETG00000014603	slc7a8	8850.17	-0.328078	0.0668524	-4.9075	9.2246e-07	4.15668e-05	WT.T	WT.U	YES	WT.T vs WT.U	solute carrier family 7 member 8 [Source:Xenbase;Acc:XB-GENE-485467]
ENSXETG00000000451	nln	2120.36	-0.329349	0.0928867	-3.5457	0.000391566	0.0050303	WT.T	WT.U	YES	WT.T vs WT.U	neurolysin (metallopeptidase M3 family) [Source:Xenbase;Acc:XB-GENE-960645]
ENSXETG00000024780	pxmp2	813.119	-0.329384	0.0971203	-3.39151	0.000695085	0.00766919	WT.T	WT.U	YES	WT.T vs WT.U	peroxisomal membrane protein 2 [Source:Xenbase;Acc:XB-GENE-951886]
ENSXETG00000035038		3093.3	-0.329991	0.0876817	-3.76351	0.000167545	0.00273264	WT.T	WT.U	YES	WT.T vs WT.U	provisional ortholog of ArfGAP with SH3 domain, ankyrin repeat and PH domain 2 [Source:NCBI gene (formerly Entrezgene);Acc:100489773]
ENSXETG00000038446	nefh	3778.91	-0.330032	0.08052	-4.09877	4.15358e-05	0.000917688	WT.T	WT.U	YES	WT.T vs WT.U	neurofilament heavy [Source:NCBI gene (formerly Entrezgene);Acc:100101753]
ENSXETG00000038597	gadd45gip1	679.029	-0.330188	0.119485	-2.76342	0.00571994	0.0362089	WT.T	WT.U	YES	WT.T vs WT.U	Golgi integral membrane protein 4 [Source:NCBI gene (formerly Entrezgene);Acc:100485996]
ENSXETG00000026886	plpp2	1208.06	-0.332441	0.0847793	-3.92125	8.80896e-05	0.00165178	WT.T	WT.U	YES	WT.T vs WT.U	phospholipid phosphatase 2 [Source:Xenbase;Acc:XB-GENE-5816438]
ENSXETG00000012529	llgl2	1464.65	-0.334574	0.0755402	-4.42908	9.46369e-06	0.000288682	WT.T	WT.U	YES	WT.T vs WT.U	LLGL2, scribble cell polarity complex component [Source:Xenbase;Acc:XB-GENE-868478]
ENSXETG00000035177	myzap	635.595	-0.334923	0.109155	-3.06833	0.00215261	0.0179903	WT.T	WT.U	YES	WT.T vs WT.U
ENSXETG00000023433	rnf144a	1066.63	-0.335628	0.0924228	-3.63144	0.000281848	0.00396433	WT.T	WT.U	YES	WT.T vs WT.U	ring finger protein 144A [Source:Xenbase;Acc:XB-GENE-962808]
ENSXETG00000007231	fgfr4	1429.03	-0.336013	0.104155	-3.22608	0.00125498	0.0120266	WT.T	WT.U	YES	WT.T vs WT.U	fibroblast growth factor receptor 4 [Source:Xenbase;Acc:XB-GENE-478699]
ENSXETG00000018027	ift27	942.455	-0.336368	0.10091	-3.33336	0.000858047	0.00899615	WT.T	WT.U	YES	WT.T vs WT.U	intraflagellar transport 27 [Source:NCBI gene (formerly Entrezgene);Acc:100216008]
ENSXETG00000016951	cry1	5277.41	-0.336693	0.0866571	-3.88535	0.000102183	0.00185873	WT.T	WT.U	YES	WT.T vs WT.U	cryptochrome circadian regulator 1 [Source:Xenbase;Acc:XB-GENE-946007]
ENSXETG00000023076	aspg	7802.72	-0.338803	0.105042	-3.22541	0.00125791	0.0120469	WT.T	WT.U	YES	WT.T vs WT.U	asparaginase [Source:Xenbase;Acc:XB-GENE-993696]
ENSXETG00000006826	acsf2	1265.74	-0.338938	0.0941248	-3.60094	0.000317067	0.00431637	WT.T	WT.U	YES	WT.T vs WT.U	acyl-CoA synthetase family member 2 [Source:Xenbase;Acc:XB-GENE-993379]
ENSXETG00000012263	kcnab1	885.356	-0.339438	0.0827757	-4.10069	4.11918e-05	0.000911656	WT.T	WT.U	YES	WT.T vs WT.U	potassium channel, voltage gated subfamily A regulatory beta subunit 1 [Source:Xenbase;Acc:XB-GENE-950688]
ENSXETG00000009837	corin	413.39	-0.340269	0.120262	-2.82938	0.00466377	0.0310047	WT.T	WT.U	YES	WT.T vs WT.U	corin, serine peptidase [Source:Xenbase;Acc:XB-GENE-950958]
ENSXETG00000025994	rps6ka2	505.197	-0.34095	0.120807	-2.82227	0.00476848	0.0315874	WT.T	WT.U	YES	WT.T vs WT.U	ribosomal protein S6 kinase A2 [Source:Xenbase;Acc:XB-GENE-487242]
ENSXETG00000000326	TMTC1	2880.24	-0.341504	0.0916184	-3.72746	0.000193419	0.00301835	WT.T	WT.U	YES	WT.T vs WT.U	transmembrane and tetratricopeptide repeat containing 1 [Source:NCBI gene (formerly Entrezgene);Acc:100498549]
ENSXETG00000001088	kansl1l	577.65	-0.342305	0.113326	-3.02053	0.00252337	0.0200155	WT.T	WT.U	YES	WT.T vs WT.U	KAT8 regulatory NSL complex subunit 1 like [Source:Xenbase;Acc:XB-GENE-6457137]
ENSXETG00000005146	crbn	1068.8	-0.342464	0.093673	-3.65595	0.000256228	0.00371003	WT.T	WT.U	YES	WT.T vs WT.U	cereblon [Source:Xenbase;Acc:XB-GENE-973907]
ENSXETG00000005117	bicc1	509.358	-0.342607	0.121079	-2.82962	0.00466036	0.0310047	WT.T	WT.U	YES	WT.T vs WT.U	BicC family RNA binding protein 1 [Source:Xenbase;Acc:XB-GENE-488512]
ENSXETG00000022807	rab40b	1526.82	-0.34305	0.108924	-3.14946	0.00163572	0.0147018	WT.T	WT.U	YES	WT.T vs WT.U	RAB40B, member RAS oncogene family [Source:Xenbase;Acc:XB-GENE-490554]
ENSXETG00000012389	diras3	582.801	-0.343619	0.117295	-2.92952	0.00339491	0.0246835	WT.T	WT.U	YES	WT.T vs WT.U	DIRAS family GTP binding RAS like 3 [Source:Xenbase;Acc:XB-GENE-978992]
ENSXETG00000019349	ltbp1	2482.12	-0.344263	0.077012	-4.47025	7.81268e-06	0.000249618	WT.T	WT.U	YES	WT.T vs WT.U	latent transforming growth factor beta binding protein 1 [Source:Xenbase;Acc:XB-GENE-488058]
ENSXETG00000018705	dusp5	667.423	-0.344792	0.119646	-2.88176	0.00395457	0.0276582	WT.T	WT.U	YES	WT.T vs WT.U	dual specificity phosphatase 5 [Source:Xenbase;Acc:XB-GENE-957572]
ENSXETG00000030655	prelp	1908.86	-0.345224	0.093899	-3.67654	0.000236418	0.00349094	WT.T	WT.U	YES	WT.T vs WT.U	proline/arginine-rich end leucine-rich repeat protein [Source:NCBI gene (formerly Entrezgene);Acc:100124759]
ENSXETG00000030143	sbspon	370	-0.345697	0.108368	-3.19003	0.00142256	0.0132471	WT.T	WT.U	YES	WT.T vs WT.U	somatomedin B and thrombospondin type 1 domain containing [Source:NCBI gene (formerly Entrezgene);Acc:100489582]
ENSXETG00000014815	ripor2	3467.26	-0.346056	0.0872277	-3.96728	7.26982e-05	0.00143318	WT.T	WT.U	YES	WT.T vs WT.U	RHO family interacting cell polarization regulator 2 [Source:Xenbase;Acc:XB-GENE-5965443]
ENSXETG00000008638	oxtr	1430.62	-0.346846	0.0918146	-3.77768	0.000158298	0.00262208	WT.T	WT.U	YES	WT.T vs WT.U	MGC107780 protein [Source:NCBI gene (formerly Entrezgene);Acc:548409]
ENSXETG00000011294	trim36	674.166	-0.347461	0.100827	-3.44613	0.000568684	0.00664884	WT.T	WT.U	YES	WT.T vs WT.U	tripartite motif containing 36 [Source:Xenbase;Acc:XB-GENE-1017281]
ENSXETG00000009282	plekhh2	388.537	-0.34786	0.113871	-3.05485	0.00225173	0.0185531	WT.T	WT.U	YES	WT.T vs WT.U	pleckstrin homology, MyTH4 and FERM domain containing H2 [Source:Xenbase;Acc:XB-GENE-6042215]
ENSXETG00000039844	prxl2c	434.395	-0.349872	0.108236	-3.2325	0.00122711	0.0118206	WT.T	WT.U	YES	WT.T vs WT.U	peroxiredoxin like 2C [Source:NCBI gene (formerly Entrezgene);Acc:493529]
ENSXETG00000000595	cdc37l1	459.873	-0.350122	0.0966137	-3.62394	0.000290152	0.00405038	WT.T	WT.U	YES	WT.T vs WT.U	cell division cycle 37-like 1 [Source:Xenbase;Acc:XB-GENE-984706]
ENSXETG00000024861	loxl1	906.878	-0.350226	0.103273	-3.39126	0.00069573	0.00766919	WT.T	WT.U	YES	WT.T vs WT.U	lysyl oxidase like 1 [Source:Xenbase;Acc:XB-GENE-1002050]
ENSXETG00000024073	clic1	762.189	-0.350299	0.11477	-3.05218	0.00227183	0.0186209	WT.T	WT.U	YES	WT.T vs WT.U	chloride intracellular channel 1 [Source:Xenbase;Acc:XB-GENE-479419]
ENSXETG00000008516	nif	3693.58	-0.35105	0.0899833	-3.90128	9.56872e-05	0.00176438	WT.T	WT.U	YES	WT.T vs WT.U	low molecular weight neuronal intermediate filament [Source:Xenbase;Acc:XB-GENE-876557]
ENSXETG00000023942	nt5dc2	5738.5	-0.351549	0.0823458	-4.26918	1.96193e-05	0.000509507	WT.T	WT.U	YES	WT.T vs WT.U	5'-nucleotidase domain containing 2 [Source:Xenbase;Acc:XB-GENE-5814769]
ENSXETG00000024196	swap70	1315.48	-0.351724	0.0954778	-3.68383	0.000229757	0.0034164	WT.T	WT.U	YES	WT.T vs WT.U	switching B cell complex subunit SWAP70 [Source:Xenbase;Acc:XB-GENE-988796]
ENSXETG00000001455	cand2	734.074	-0.35192	0.10201	-3.44985	0.000560894	0.00658895	WT.T	WT.U	YES	WT.T vs WT.U	cullin-associated and neddylation-dissociated 2 (putative) [Source:Xenbase;Acc:XB-GENE-988059]
ENSXETG00000012171	boc	756.567	-0.352308	0.115279	-3.05614	0.00224206	0.0185173	WT.T	WT.U	YES	WT.T vs WT.U	BOC cell adhesion associated, oncogene regulated [Source:Xenbase;Acc:XB-GENE-923398]
ENSXETG00000004126	plcxd1	320.872	-0.353129	0.119278	-2.96054	0.00307099	0.0229473	WT.T	WT.U	YES	WT.T vs WT.U	phosphatidylinositol-specific phospholipase C, X domain containing 1 [Source:Xenbase;Acc:XB-GENE-961406]
ENSXETG00000000986	cdan1	811.299	-0.353183	0.0914223	-3.86321	0.000111908	0.00199885	WT.T	WT.U	YES	WT.T vs WT.U	codanin 1 [Source:Xenbase;Acc:XB-GENE-1013862]
ENSXETG00000006958	irx1	2318.43	-0.35378	0.0997535	-3.54654	0.000390323	0.0050303	WT.T	WT.U	YES	WT.T vs WT.U	iroquois homeobox 1 [Source:Xenbase;Acc:XB-GENE-486817]
ENSXETG00000015484	focad	3248.06	-0.353836	0.108668	-3.2561	0.00112953	0.0111264	WT.T	WT.U	YES	WT.T vs WT.U	focadhesin [Source:Xenbase;Acc:XB-GENE-6038577]
ENSXETG00000038793	mthfs	302.988	-0.354034	0.112979	-3.13362	0.00172662	0.0153645	WT.T	WT.U	YES	WT.T vs WT.U	5,10-methenyltetrahydrofolate synthetase (5-formyltetrahydrofolate cyclo-ligase) [Source:NCBI gene (formerly Entrezgene);Acc:100145299]
ENSXETG00000009717	tln2	10309.6	-0.354087	0.0571933	-6.19105	5.97647e-10	6.46723e-08	WT.T	WT.U	YES	WT.T vs WT.U	talin 2 [Source:Xenbase;Acc:XB-GENE-481871]
ENSXETG00000007462	vim	22062.3	-0.354116	0.112442	-3.14933	0.00163645	0.0147018	WT.T	WT.U	YES	WT.T vs WT.U	vimentin [Source:Xenbase;Acc:XB-GENE-493024]
ENSXETG00000025405	opn5	516.203	-0.355125	0.0906606	-3.91708	8.96271e-05	0.00167135	WT.T	WT.U	YES	WT.T vs WT.U	inhibitory synaptic factor family member 2B [Source:NCBI gene (formerly Entrezgene);Acc:101730523]
ENSXETG00000040684	nudt2	251.702	-0.35523	0.128459	-2.76532	0.00568661	0.0360582	WT.T	WT.U	YES	WT.T vs WT.U	novel aldo-keto reductase family 1 c (akr1c) protein [Source:NCBI gene (formerly Entrezgene);Acc:734139]
ENSXETG00000016387	foxc2	488.518	-0.356034	0.121007	-2.94227	0.00325818	0.0239834	WT.T	WT.U	YES	WT.T vs WT.U	forkhead box C2 [Source:Xenbase;Acc:XB-GENE-481382]
ENSXETG00000004536	b3galt2l	357.16	-0.356406	0.109941	-3.24181	0.00118775	0.0115586	WT.T	WT.U	YES	WT.T vs WT.U	Beta-1,3-galactosyltransferase 2 like [Source:Xenbase;Acc:XB-GENE-5795334]
ENSXETG00000003739	dnmbp	1230.64	-0.357109	0.0959917	-3.7202	0.000199064	0.00308275	WT.T	WT.U	YES	WT.T vs WT.U	dynamin binding protein [Source:Xenbase;Acc:XB-GENE-967684]
ENSXETG00000005403	dclre1c	746.008	-0.357162	0.0996861	-3.58287	0.000339842	0.00456769	WT.T	WT.U	YES	WT.T vs WT.U	DNA cross-link repair 1C [Source:Xenbase;Acc:XB-GENE-952753]
ENSXETG00000000802	ror2	337.984	-0.357425	0.127032	-2.81367	0.00489799	0.0322349	WT.T	WT.U	YES	WT.T vs WT.U	receptor tyrosine kinase like orphan receptor 2 [Source:Xenbase;Acc:XB-GENE-491498]
ENSXETG00000027291	abcd4	763.843	-0.35935	0.0990562	-3.62774	0.000285914	0.00400253	WT.T	WT.U	YES	WT.T vs WT.U	ATP binding cassette subfamily D member 4 [Source:Xenbase;Acc:XB-GENE-1006704]
ENSXETG00000004740	adh1c	223.496	-0.361083	0.120362	-2.99997	0.00270002	0.0209289	WT.T	WT.U	YES	WT.T vs WT.U	14 kDa phosphohistidine phosphatase [Source:NCBI gene (formerly Entrezgene);Acc:100494164]
ENSXETG00000038313	en1	558.957	-0.361542	0.101919	-3.54734	0.000389147	0.00502535	WT.T	WT.U	YES	WT.T vs WT.U	solute carrier family 18 member A2 [Source:HGNC Symbol;Acc:HGNC:10935]
ENSXETG00000008477	nphp3	777.412	-0.362569	0.0760521	-4.76737	1.86642e-06	7.62249e-05	WT.T	WT.U	YES	WT.T vs WT.U	nephronophthisis 3 (adolescent) [Source:Xenbase;Acc:XB-GENE-487873]
ENSXETG00000011767	ddx43	147.802	-0.363351	0.132496	-2.74235	0.00610012	0.0379149	WT.T	WT.U	YES	WT.T vs WT.U	DEAD-box helicase 43 [Source:Xenbase;Acc:XB-GENE-988016]
ENSXETG00000038671		1156.22	-0.364109	0.123045	-2.95915	0.00308484	0.0229928	WT.T	WT.U	YES	WT.T vs WT.U
ENSXETG00000005193	gramd2b	325.561	-0.364824	0.104316	-3.49729	0.000470009	0.00575858	WT.T	WT.U	YES	WT.T vs WT.U	GRAM domain containing 2B [Source:Xenbase;Acc:XB-GENE-490792]
ENSXETG00000003403	aldh16a1	1417.58	-0.36574	0.0969076	-3.77411	0.000160579	0.00264803	WT.T	WT.U	YES	WT.T vs WT.U	aldehyde dehydrogenase 16 family member A1 [Source:Xenbase;Acc:XB-GENE-5726619]
ENSXETG00000000340	abcg2	2126.34	-0.366196	0.0770055	-4.75546	1.97996e-06	8.01992e-05	WT.T	WT.U	YES	WT.T vs WT.U	ATP binding cassette subfamily G member 2 (Junior blood group) [Source:Xenbase;Acc:XB-GENE-991895]
ENSXETG00000040711		1441.96	-0.367265	0.11403	-3.22079	0.00127838	0.012204	WT.T	WT.U	YES	WT.T vs WT.U
ENSXETG00000007210	kcnk4	147.108	-0.368018	0.13671	-2.69196	0.00710342	0.0423605	WT.T	WT.U	YES	WT.T vs WT.U	potassium channel, two pore domain subfamily K, member 4 [Source:Xenbase;Acc:XB-GENE-994204]
ENSXETG00000022616	fam184a	2263.04	-0.368311	0.0969646	-3.7984	0.000145631	0.00247306	WT.T	WT.U	YES	WT.T vs WT.U	family with sequence similarity 184 member A [Source:Xenbase;Acc:XB-GENE-976222]
ENSXETG00000015441	hivep1	3207.77	-0.368538	0.0713227	-5.1672	2.37631e-07	1.35496e-05	WT.T	WT.U	YES	WT.T vs WT.U	HIVEP zinc finger 1 [Source:Xenbase;Acc:XB-GENE-479002]
ENSXETG00000005954	gmppb	702.573	-0.369101	0.119255	-3.09506	0.00196772	0.0168426	WT.T	WT.U	YES	WT.T vs WT.U	GDP-mannose pyrophosphorylase B [Source:Xenbase;Acc:XB-GENE-922650]
ENSXETG00000016987	zfp36l1	5598.49	-0.369174	0.0941196	-3.92239	8.76741e-05	0.00165155	WT.T	WT.U	YES	WT.T vs WT.U	ZFP36 ring finger protein-like 1 [Source:Xenbase;Acc:XB-GENE-966625]
ENSXETG00000021908	kat7	3781.55	-0.369203	0.0489884	-7.53654	4.82587e-14	9.9366e-12	WT.T	WT.U	YES	WT.T vs WT.U	lysine acetyltransferase 7 [Source:Xenbase;Acc:XB-GENE-488776]
ENSXETG00000039253	slc44a3	166.928	-0.369335	0.12545	-2.94409	0.0032391	0.0238785	WT.T	WT.U	YES	WT.T vs WT.U	solute carrier family 44 member 3 [Source:NCBI gene (formerly Entrezgene);Acc:100488884]
ENSXETG00000039627		333.455	-0.369455	0.128032	-2.88564	0.00390613	0.0274399	WT.T	WT.U	YES	WT.T vs WT.U
ENSXETG00000000463	rgs7bp	1369.25	-0.370212	0.0748205	-4.94801	7.49761e-07	3.52864e-05	WT.T	WT.U	YES	WT.T vs WT.U	regulator of G-protein signaling 7 binding protein [Source:Xenbase;Acc:XB-GENE-1001518]
ENSXETG00000013900	tfpi2	2238	-0.370539	0.105783	-3.50284	0.000460326	0.0056857	WT.T	WT.U	YES	WT.T vs WT.U	tissue factor pathway inhibitor 2 [Source:Xenbase;Acc:XB-GENE-1002090]
ENSXETG00000012615	wnk4	771.837	-0.370762	0.128791	-2.8788	0.00399197	0.0278499	WT.T	WT.U	YES	WT.T vs WT.U	WNK lysine deficient protein kinase 4 [Source:Xenbase;Acc:XB-GENE-981916]
ENSXETG00000035511	apoe	1662.27	-0.371842	0.123261	-3.01672	0.00255527	0.0201606	WT.T	WT.U	YES	WT.T vs WT.U	apolipoprotein E [Source:NCBI gene (formerly Entrezgene);Acc:394678]
ENSXETG00000001913	hsd3b7	207.901	-0.373212	0.135569	-2.75292	0.00590666	0.0370385	WT.T	WT.U	YES	WT.T vs WT.U	hydroxy-delta-5-steroid dehydrogenase, 3 beta- and steroid delta-isomerase 7 [Source:Xenbase;Acc:XB-GENE-1008841]
ENSXETG00000011781	rab11fip5	508.182	-0.373806	0.100978	-3.70184	0.000214039	0.0032412	WT.T	WT.U	YES	WT.T vs WT.U	RAB11 family interacting protein 5 (class 1) [Source:Xenbase;Acc:XB-GENE-481066]
ENSXETG00000033914		493.894	-0.373911	0.138494	-2.69983	0.00693739	0.041689	WT.T	WT.U	YES	WT.T vs WT.U
ENSXETG00000020454	krt8.1	6301.88	-0.374793	0.0989003	-3.78961	0.000150886	0.00253615	WT.T	WT.U	YES	WT.T vs WT.U	keratin 8, gene 1 [Source:Xenbase;Acc:XB-GENE-876929]
ENSXETG00000001796	lrrc14b	932.471	-0.375345	0.103791	-3.61636	0.000298773	0.00413183	WT.T	WT.U	YES	WT.T vs WT.U	leucine rich repeat containing 14B [Source:Xenbase;Acc:XB-GENE-6033244]
ENSXETG00000005812	nfatc3	504.321	-0.375713	0.110902	-3.38781	0.000704539	0.00774137	WT.T	WT.U	YES	WT.T vs WT.U	nuclear factor of activated T cells 3 [Source:Xenbase;Acc:XB-GENE-493918]
ENSXETG00000030197		1430.76	-0.377449	0.119565	-3.15686	0.0015948	0.0144252	WT.T	WT.U	YES	WT.T vs WT.U
ENSXETG00000023455	glipr2	1127.01	-0.378233	0.116105	-3.25768	0.00112325	0.0110867	WT.T	WT.U	YES	WT.T vs WT.U	GLI pathogenesis-related 2 [Source:Xenbase;Acc:XB-GENE-5758336]
ENSXETG00000015231	sulf1	4946.11	-0.379466	0.0653702	-5.80488	6.44113e-09	5.3949e-07	WT.T	WT.U	YES	WT.T vs WT.U	sulfatase 1 [Source:Xenbase;Acc:XB-GENE-966419]
ENSXETG00000005567	rfx1	1247.78	-0.379921	0.0875396	-4.33999	1.42489e-05	0.000387596	WT.T	WT.U	YES	WT.T vs WT.U	regulatory factor X1 [Source:Xenbase;Acc:XB-GENE-994757]
ENSXETG00000006315	comt	1258.34	-0.38009	0.0967841	-3.92719	8.59437e-05	0.00162515	WT.T	WT.U	YES	WT.T vs WT.U	catechol-O-methyltransferase [Source:Xenbase;Acc:XB-GENE-948947]
ENSXETG00000031689	EHHADH	304.471	-0.380315	0.131509	-2.89193	0.0038288	0.0270553	WT.T	WT.U	YES	WT.T vs WT.U	enoyl-CoA, hydratase/3-hydroxyacyl CoA dehydrogenase [Source:NCBI gene (formerly Entrezgene);Acc:100216115]
ENSXETG00000020299	pon2	267.946	-0.381608	0.125328	-3.04486	0.00232785	0.0188788	WT.T	WT.U	YES	WT.T vs WT.U	paraoxonase 2 [Source:Xenbase;Acc:XB-GENE-491654]
ENSXETG00000039261	six1	350.435	-0.382876	0.114495	-3.34404	0.000825665	0.008756	WT.T	WT.U	YES	WT.T vs WT.U	FA complementation group E [Source:NCBI gene (formerly Entrezgene);Acc:100126687]
ENSXETG00000030477	ifitm1	1327.21	-0.383748	0.119237	-3.21837	0.00128922	0.0122832	WT.T	WT.U	YES	WT.T vs WT.U	interferon induced transmembrane protein 1 [Source:NCBI gene (formerly Entrezgene);Acc:100170175]
ENSXETG00000013836	septin10	973.903	-0.384752	0.114625	-3.35661	0.000789054	0.00846002	WT.T	WT.U	YES	WT.T vs WT.U	septin 10 [Source:Xenbase;Acc:XB-GENE-1005816]
ENSXETG00000019215	hpgds	3767.29	-0.385519	0.127652	-3.02008	0.00252708	0.0200342	WT.T	WT.U	YES	WT.T vs WT.U	hematopoietic prostaglandin D synthase [Source:Xenbase;Acc:XB-GENE-944778]
ENSXETG00000022512	larp1b	1021.52	-0.385688	0.0976023	-3.95163	7.7621e-05	0.00151059	WT.T	WT.U	YES	WT.T vs WT.U	La ribonucleoprotein domain family member 1B [Source:Xenbase;Acc:XB-GENE-5737452]
ENSXETG00000009279	acta2	926.816	-0.38628	0.112321	-3.43907	0.000583722	0.00673962	WT.T	WT.U	YES	WT.T vs WT.U	actin, alpha 2, smooth muscle, aorta [Source:Xenbase;Acc:XB-GENE-493937]
ENSXETG00000022803	foxk2	2221.39	-0.386728	0.122474	-3.15764	0.00159052	0.0143952	WT.T	WT.U	YES	WT.T vs WT.U	forkhead box K2 [Source:Xenbase;Acc:XB-GENE-483520]
ENSXETG00000010183	anp32b	2260.98	-0.38682	0.103896	-3.72315	0.000196753	0.00305112	WT.T	WT.U	YES	WT.T vs WT.U	acidic nuclear phosphoprotein 32 family member B [Source:Xenbase;Acc:XB-GENE-988727]
ENSXETG00000004548	xrcc6	1905.99	-0.387301	0.0970142	-3.99221	6.54611e-05	0.00131677	WT.T	WT.U	YES	WT.T vs WT.U	X-ray repair complementing defective repair in Chinese hamster cells 6 [Source:Xenbase;Acc:XB-GENE-970899]
ENSXETG00000010459	uap1	959.153	-0.387714	0.10223	-3.79256	0.000149105	0.00252051	WT.T	WT.U	YES	WT.T vs WT.U	UDP-N-acetylglucosamine pyrophosphorylase 1 [Source:Xenbase;Acc:XB-GENE-951691]
ENSXETG00000012355	dach1	1859.33	-0.388138	0.0697395	-5.56554	2.61343e-08	1.90858e-06	WT.T	WT.U	YES	WT.T vs WT.U	dachshund family transcription factor 1 [Source:Xenbase;Acc:XB-GENE-980849]
ENSXETG00000005931	ptpru	6499.13	-0.388516	0.075978	-5.11354	3.16185e-07	1.70453e-05	WT.T	WT.U	YES	WT.T vs WT.U	protein tyrosine phosphatase receptor type U [Source:Xenbase;Acc:XB-GENE-922688]
ENSXETG00000024746	hmces	508.485	-0.388853	0.0916829	-4.24128	2.2225e-05	0.000557506	WT.T	WT.U	YES	WT.T vs WT.U	5-hydroxymethylcytosine binding, ES cell specific [Source:Xenbase;Acc:XB-GENE-964491]
ENSXETG00000035786	mettl11b	274.033	-0.3889	0.115588	-3.36454	0.000766716	0.00830372	WT.T	WT.U	YES	WT.T vs WT.U	ankyrin repeat domain 35 [Source:HGNC Symbol;Acc:HGNC:26323]
ENSXETG00000019294	atg9a	3428.67	-0.388927	0.0874567	-4.44708	8.70439e-06	0.000273395	WT.T	WT.U	YES	WT.T vs WT.U	autophagy related 9A [Source:Xenbase;Acc:XB-GENE-984232]
ENSXETG00000038749	stom	2800.58	-0.390086	0.115899	-3.36575	0.000763363	0.00827861	WT.T	WT.U	YES	WT.T vs WT.U	stomatin [Source:NCBI gene (formerly Entrezgene);Acc:100379777]
ENSXETG00000030657	mphosph9	1278.99	-0.390347	0.102664	-3.8022	0.00014342	0.00243983	WT.T	WT.U	YES	WT.T vs WT.U	M-phase phosphoprotein 9 [Source:NCBI gene (formerly Entrezgene);Acc:100037862]
ENSXETG00000023614	nkx6-2	385.579	-0.390868	0.118709	-3.29265	0.000992473	0.0100639	WT.T	WT.U	YES	WT.T vs WT.U	NK6 homeobox 2 [Source:Xenbase;Acc:XB-GENE-484527]
ENSXETG00000008640	ctbs	290.726	-0.392601	0.117022	-3.35493	0.000793843	0.00849727	WT.T	WT.U	YES	WT.T vs WT.U	chitobiase [Source:Xenbase;Acc:XB-GENE-975891]
ENSXETG00000013287	atp2c2	3193.99	-0.39382	0.0677847	-5.80987	6.25229e-09	5.26648e-07	WT.T	WT.U	YES	WT.T vs WT.U	ATPase, Ca++ transporting, type 2C, member 2 [Source:Xenbase;Acc:XB-GENE-5873516]
ENSXETG00000017606	otud4	1972.37	-0.394952	0.0739177	-5.34313	9.13576e-08	5.8631e-06	WT.T	WT.U	YES	WT.T vs WT.U	OTU deubiquitinase 4 [Source:Xenbase;Acc:XB-GENE-5900161]
ENSXETG00000015781	ssuh2	1505.93	-0.395453	0.0916517	-4.31474	1.59794e-05	0.000426836	WT.T	WT.U	YES	WT.T vs WT.U	ssu-2 homolog [Source:Xenbase;Acc:XB-GENE-988051]
ENSXETG00000030687	eps8l1	106.737	-0.395528	0.143799	-2.75056	0.00594943	0.0372153	WT.T	WT.U	YES	WT.T vs WT.U
ENSXETG00000015604	ttll12	502.28	-0.395774	0.121748	-3.25075	0.00115101	0.0112781	WT.T	WT.U	YES	WT.T vs WT.U	tubulin tyrosine ligase like 12 [Source:Xenbase;Acc:XB-GENE-6047893]
ENSXETG00000039058	drc3	41.5997	-0.3964	0.14644	-2.7069	0.00679143	0.0410281	WT.T	WT.U	YES	WT.T vs WT.U	hairy and enhancer of split 3 [Source:NCBI gene (formerly Entrezgene);Acc:100494165]
ENSXETG00000023590	XB950724	1362.81	-0.397456	0.105163	-3.77941	0.0001572	0.00260973	WT.T	WT.U	YES	WT.T vs WT.U	provisional ortholog of ATP binding cassette subfamily B member 1 [Source:Xenbase;Acc:XB-GENE-950725]
ENSXETG00000022426	ydjc	470.097	-0.399067	0.0942033	-4.23623	2.27303e-05	0.000565398	WT.T	WT.U	YES	WT.T vs WT.U	YdjC chitooligosaccharide deacetylase homolog [Source:Xenbase;Acc:XB-GENE-941275]
ENSXETG00000013886	ngef	1037.94	-0.40106	0.0836049	-4.79708	1.60996e-06	6.68562e-05	WT.T	WT.U	YES	WT.T vs WT.U	neuronal guanine nucleotide exchange factor [Source:Xenbase;Acc:XB-GENE-950834]
ENSXETG00000013842	wif1	339.137	-0.402399	0.133723	-3.0092	0.00261934	0.0205326	WT.T	WT.U	YES	WT.T vs WT.U	WNT inhibitory factor 1 [Source:Xenbase;Acc:XB-GENE-486515]
ENSXETG00000035609	5_8S_rRNA	240.68	-0.402644	0.13931	-2.89027	0.00384906	0.027122	WT.T	WT.U	YES	WT.T vs WT.U	5.8S ribosomal RNA [Source:RFAM;Acc:RF00002]
ENSXETG00000037984	5_8S_rRNA	240.68	-0.402644	0.13931	-2.89027	0.00384906	0.027122	WT.T	WT.U	YES	WT.T vs WT.U	5.8S ribosomal RNA [Source:RFAM;Acc:RF00002]
ENSXETG00000039172	5_8S_rRNA	240.68	-0.402644	0.13931	-2.89027	0.00384906	0.027122	WT.T	WT.U	YES	WT.T vs WT.U	5.8S ribosomal RNA [Source:RFAM;Acc:RF00002]
ENSXETG00000004179	limk2	1598.06	-0.403011	0.0788254	-5.11271	3.17577e-07	1.70582e-05	WT.T	WT.U	YES	WT.T vs WT.U	LIM domain kinase 2 [Source:Xenbase;Acc:XB-GENE-976145]
ENSXETG00000004225	upb1	382.492	-0.403188	0.127232	-3.16892	0.00153005	0.0140018	WT.T	WT.U	YES	WT.T vs WT.U	ureidopropionase, beta [Source:Xenbase;Acc:XB-GENE-976127]
ENSXETG00000015279	snx33	310.642	-0.403741	0.121657	-3.31869	0.00090441	0.00935651	WT.T	WT.U	YES	WT.T vs WT.U	sorting nexin 33 [Source:Xenbase;Acc:XB-GENE-955365]
ENSXETG00000012203	txndc16	2268.98	-0.403947	0.0641466	-6.29725	3.02971e-10	3.62222e-08	WT.T	WT.U	YES	WT.T vs WT.U	thioredoxin domain containing 16 [Source:Xenbase;Acc:XB-GENE-989133]
ENSXETG00000019941	shroom3	969.852	-0.404322	0.0998368	-4.04982	5.1256e-05	0.0010809	WT.T	WT.U	YES	WT.T vs WT.U	shroom family member 3 [Source:Xenbase;Acc:XB-GENE-490224]
ENSXETG00000035938	topaz1	119.293	-0.404624	0.153322	-2.63904	0.00831404	0.0472606	WT.T	WT.U	YES	WT.T vs WT.U	testis and ovary specific PAZ domain containing 1 [Source:NCBI gene (formerly Entrezgene);Acc:100380130]
ENSXETG00000023098	sardh	447.069	-0.405346	0.15267	-2.65504	0.00792984	0.0457609	WT.T	WT.U	YES	WT.T vs WT.U	sarcosine dehydrogenase [Source:Xenbase;Acc:XB-GENE-6038613]
ENSXETG00000025524	ncoa5	102.359	-0.406274	0.154519	-2.62928	0.00855666	0.0482673	WT.T	WT.U	YES	WT.T vs WT.U
ENSXETG00000040738	lnpep	74.8919	-0.408493	0.154708	-2.6404	0.00828072	0.0471509	WT.T	WT.U	YES	WT.T vs WT.U	G0/G1 switch 2 [Source:HGNC Symbol;Acc:HGNC:30229]
ENSXETG00000011188	prph	4498.21	-0.40855	0.112783	-3.62245	0.00029183	0.00406726	WT.T	WT.U	YES	WT.T vs WT.U	peripherin [Source:Xenbase;Acc:XB-GENE-493857]
ENSXETG00000004999	tbc1d8b	2327.79	-0.408867	0.0703153	-5.81476	6.07215e-09	5.14398e-07	WT.T	WT.U	YES	WT.T vs WT.U	TBC1 domain family member 8B [Source:Xenbase;Acc:XB-GENE-923435]
ENSXETG00000009022	galm	460.336	-0.409526	0.112017	-3.65592	0.000256261	0.00371003	WT.T	WT.U	YES	WT.T vs WT.U	galactose mutarotase (aldose 1-epimerase) [Source:Xenbase;Acc:XB-GENE-1001023]
ENSXETG00000023887	man2c1	1476.19	-0.410528	0.10875	-3.77495	0.000160037	0.00264204	WT.T	WT.U	YES	WT.T vs WT.U	mannosidase, alpha, class 2C, member 1 [Source:Xenbase;Acc:XB-GENE-992248]
ENSXETG00000020597	efemp2	972.316	-0.411426	0.119111	-3.45414	0.000552044	0.00649528	WT.T	WT.U	YES	WT.T vs WT.U	EGF containing fibulin extracellular matrix protein 2 [Source:Xenbase;Acc:XB-GENE-1013529]
ENSXETG00000040050		39.0683	-0.411732	0.154627	-2.66274	0.00775078	0.045114	WT.T	WT.U	YES	WT.T vs WT.U	uncharacterized LOC100488374 [Source:NCBI gene (formerly Entrezgene);Acc:100488374]
ENSXETG00000022343	arl3l2	44.1371	-0.411814	0.154833	-2.65973	0.00782039	0.0453766	WT.T	WT.U	YES	WT.T vs WT.U	ADP-ribosylation factor-like 3, like 2 [Source:Xenbase;Acc:XB-GENE-5842996]
ENSXETG00000005682	npbwr1	308.658	-0.412407	0.116034	-3.55419	0.000379145	0.00493487	WT.T	WT.U	YES	WT.T vs WT.U	neuropeptides B/W receptor 1 [Source:Xenbase;Acc:XB-GENE-984596]
ENSXETG00000008062	gpx7	118.269	-0.413129	0.150015	-2.75392	0.00588862	0.0369597	WT.T	WT.U	YES	WT.T vs WT.U	glutathione peroxidase 7 [Source:Xenbase;Acc:XB-GENE-940915]
ENSXETG00000032034	cyp2j2	53.3856	-0.413206	0.154755	-2.67007	0.00758357	0.0444022	WT.T	WT.U	YES	WT.T vs WT.U
ENSXETG00000008102	icmt	1105.21	-0.41389	0.0851689	-4.85963	1.17604e-06	5.14302e-05	WT.T	WT.U	YES	WT.T vs WT.U	calpain 5 [Source:NCBI gene (formerly Entrezgene);Acc:448405]
ENSXETG00000017864	snx31	49.6803	-0.413965	0.153274	-2.70082	0.00691692	0.0415829	WT.T	WT.U	YES	WT.T vs WT.U	sorting nexin 31 [Source:Xenbase;Acc:XB-GENE-5933724]
ENSXETG00000024745	h1-1	5328.56	-0.414494	0.125596	-3.30021	0.00096614	0.009844	WT.T	WT.U	YES	WT.T vs WT.U	H1.10 linker histone [Source:Xenbase;Acc:XB-GENE-5928644]
ENSXETG00000012183	cit	9074.74	-0.414923	0.0612924	-6.76957	1.29168e-11	1.95399e-09	WT.T	WT.U	YES	WT.T vs WT.U	citron rho-interacting serine/threonine kinase [Source:Xenbase;Acc:XB-GENE-981097]
ENSXETG00000036170	pld1	2496.36	-0.415012	0.0818531	-5.07021	3.9738e-07	2.02445e-05	WT.T	WT.U	YES	WT.T vs WT.U
ENSXETG00000022341	col5a1	1666.28	-0.415209	0.0899897	-4.61396	3.9507e-06	0.000144376	WT.T	WT.U	YES	WT.T vs WT.U	collagen, type V, alpha 1 [Source:Xenbase;Acc:XB-GENE-5954567]
ENSXETG00000036737		253.054	-0.415657	0.11705	-3.5511	0.00038362	0.00497565	WT.T	WT.U	YES	WT.T vs WT.U	XenBase Gene 100487674 CMD superfamily [Source:NCBI gene (formerly Entrezgene);Acc:100487674]
ENSXETG00000013227	nkx6-1	591.163	-0.416299	0.124689	-3.33869	0.000841759	0.00886626	WT.T	WT.U	YES	WT.T vs WT.U	NK6 homeobox 1 [Source:Xenbase;Acc:XB-GENE-483574]
ENSXETG00000031145	cyfip2	81.081	-0.416502	0.153229	-2.71817	0.00656444	0.0399991	WT.T	WT.U	YES	WT.T vs WT.U
ENSXETG00000012783	emp2	931.497	-0.416748	0.155105	-2.68687	0.00721253	0.0428904	WT.T	WT.U	YES	WT.T vs WT.U	epithelial membrane protein 2 [Source:Xenbase;Acc:XB-GENE-957163]
ENSXETG00000011677	rasl11b	857.874	-0.417488	0.116188	-3.59322	0.000326616	0.00443009	WT.T	WT.U	YES	WT.T vs WT.U	RAS like family 11 member B [Source:Xenbase;Acc:XB-GENE-491056]
ENSXETG00000008779	fbn1	1122.08	-0.417713	0.0887624	-4.70597	2.52663e-06	9.90933e-05	WT.T	WT.U	YES	WT.T vs WT.U	fibrillin 1 [Source:Xenbase;Acc:XB-GENE-954190]
ENSXETG00000031362	rfng	716.113	-0.41774	0.0969275	-4.30982	1.63385e-05	0.00043371	WT.T	WT.U	YES	WT.T vs WT.U	retinoblastoma binding protein 8 [Source:NCBI gene (formerly Entrezgene);Acc:100380142]
ENSXETG00000027610	naaa	220.207	-0.418028	0.146401	-2.85536	0.00429875	0.0293276	WT.T	WT.U	YES	WT.T vs WT.U	N-acylethanolamine acid amidase [Source:Xenbase;Acc:XB-GENE-1006650]
ENSXETG00000015433	jarid2	11787.4	-0.418256	0.149175	-2.8038	0.00505044	0.0329982	WT.T	WT.U	YES	WT.T vs WT.U	jumonji and AT-rich interaction domain containing 2 [Source:Xenbase;Acc:XB-GENE-982166]
ENSXETG00000008988	galnt15	64.329	-0.418353	0.152405	-2.74502	0.00605079	0.0376745	WT.T	WT.U	YES	WT.T vs WT.U	polypeptide N-acetylgalactosaminyltransferase 15 [Source:Xenbase;Acc:XB-GENE-982198]
ENSXETG00000002288	fkbp10	914.194	-0.41863	0.12759	-3.28104	0.00103424	0.010381	WT.T	WT.U	YES	WT.T vs WT.U	FKBP prolyl isomerase 10 [Source:Xenbase;Acc:XB-GENE-1007111]
ENSXETG00000022230	alkbh3	1132.37	-0.418829	0.127663	-3.28072	0.00103541	0.0103856	WT.T	WT.U	YES	WT.T vs WT.U	alkB homolog 3, alpha-ketoglutarate-dependent dioxygenase [Source:Xenbase;Acc:XB-GENE-5967038]
ENSXETG00000010865	aldh1a2	2080.38	-0.419195	0.115381	-3.63313	0.000280001	0.00395585	WT.T	WT.U	YES	WT.T vs WT.U	aldehyde dehydrogenase 1 family member A2 [Source:Xenbase;Acc:XB-GENE-1012909]
ENSXETG00000002052	chodl	258.294	-0.41929	0.125592	-3.33851	0.000842303	0.00886626	WT.T	WT.U	YES	WT.T vs WT.U	chondrolectin [Source:Xenbase;Acc:XB-GENE-1010975]
ENSXETG00000018164	sema4a	4321.98	-0.419587	0.0840736	-4.99071	6.01572e-07	2.92188e-05	WT.T	WT.U	YES	WT.T vs WT.U	sema domain, immunoglobulin domain (Ig), transmembrane domain (TM) and short cytoplasmic domain, (semaphorin) 4A [Source:Xenbase;Acc:XB-GENE-5914424]
ENSXETG00000006377	mthfd2l	36.9917	-0.41998	0.154078	-2.72577	0.00641519	0.0393159	WT.T	WT.U	YES	WT.T vs WT.U	methylenetetrahydrofolate dehydrogenase (NADP+ dependent) 2 like [Source:Xenbase;Acc:XB-GENE-6076442]
ENSXETG00000041316	mum1	1181.76	-0.42102	0.0774458	-5.43631	5.43948e-08	3.69909e-06	WT.T	WT.U	YES	WT.T vs WT.U	PWWP domain containing 3A, DNA repair factor [Source:NCBI gene (formerly Entrezgene);Acc:100496852]
ENSXETG00000016442	mgc107841	780.457	-0.421278	0.100521	-4.19095	2.77788e-05	0.000669628	WT.T	WT.U	YES	WT.T vs WT.U	novel acyl-CoA-dehydrogenase protein [Source:Xenbase;Acc:XB-GENE-5779684]
ENSXETG00000016740	acsm3	160.816	-0.422399	0.140142	-3.01408	0.00257762	0.0203046	WT.T	WT.U	YES	WT.T vs WT.U	acyl-CoA synthetase medium chain family member 3 [Source:Xenbase;Acc:XB-GENE-486978]
ENSXETG00000031811	evx2	235.145	-0.422465	0.123497	-3.42087	0.000624223	0.0070696	WT.T	WT.U	YES	WT.T vs WT.U	sperm-tail PG-rich repeat containing 1 [Source:NCBI gene (formerly Entrezgene);Acc:100498427]
ENSXETG00000011949	antxrl	1342.14	-0.42271	0.0990488	-4.26769	1.97505e-05	0.000510108	WT.T	WT.U	YES	WT.T vs WT.U	ANTXR like [Source:Xenbase;Acc:XB-GENE-994785]
ENSXETG00000035695	fastkd1	202.715	-0.423072	0.130729	-3.23625	0.00121109	0.0117304	WT.T	WT.U	YES	WT.T vs WT.U	zinc finger protein 383 [Source:NCBI gene (formerly Entrezgene);Acc:548739]
ENSXETG00000033276		235.178	-0.425406	0.142422	-2.98694	0.00281789	0.0216339	WT.T	WT.U	YES	WT.T vs WT.U
ENSXETG00000015592	fgfr2	2981.59	-0.425859	0.0886933	-4.80148	1.575e-06	6.57728e-05	WT.T	WT.U	YES	WT.T vs WT.U	fibroblast growth factor receptor 2 [Source:Xenbase;Acc:XB-GENE-1018296]
ENSXETG00000009187	pappa2	1951.55	-0.425955	0.0898982	-4.7382	2.1563e-06	8.61647e-05	WT.T	WT.U	YES	WT.T vs WT.U	pappalysin 2 [Source:Xenbase;Acc:XB-GENE-980009]
ENSXETG00000034354	nek11	61.8033	-0.426429	0.155055	-2.75018	0.0059562	0.0372262	WT.T	WT.U	YES	WT.T vs WT.U	NIMA-related kinase 11 [Source:NCBI gene (formerly Entrezgene);Acc:779890]
ENSXETG00000033379	usp9x	71.0287	-0.426687	0.154592	-2.76008	0.00577874	0.0364114	WT.T	WT.U	YES	WT.T vs WT.U	STEAP3 metalloreductase [Source:HGNC Symbol;Acc:HGNC:24592]
ENSXETG00000022354	nos1	3735.96	-0.427389	0.0869545	-4.91509	8.8741e-07	4.04795e-05	WT.T	WT.U	YES	WT.T vs WT.U	nitric oxide synthase 1 [Source:Xenbase;Acc:XB-GENE-487610]
ENSXETG00000004606	bbox1	249.807	-0.427478	0.129696	-3.29601	0.000980693	0.00996489	WT.T	WT.U	YES	WT.T vs WT.U	butyrobetaine (gamma), 2-oxoglutarate dioxygenase (gamma-butyrobetaine hydroxylase) 1 [Source:Xenbase;Acc:XB-GENE-956892]
ENSXETG00000020455	krt18.1	1782.09	-0.429368	0.093349	-4.5996	4.23301e-06	0.000152316	WT.T	WT.U	YES	WT.T vs WT.U	keratin 18, type I, gene 1 [Source:NCBI gene (formerly Entrezgene);Acc:394541]
ENSXETG00000039398	nkx2-8	132.023	-0.432225	0.149536	-2.89043	0.00384715	0.027122	WT.T	WT.U	YES	WT.T vs WT.U	NK2 homeobox 8 [Source:NCBI gene (formerly Entrezgene);Acc:394548]
ENSXETG00000023062	zfyve21	1797.18	-0.432693	0.0679589	-6.36697	1.92794e-10	2.36213e-08	WT.T	WT.U	YES	WT.T vs WT.U	zinc finger FYVE-type containing 21 [Source:Xenbase;Acc:XB-GENE-1007908]
ENSXETG00000023244	alpl	424.722	-0.432766	0.117787	-3.67413	0.000238659	0.00351005	WT.T	WT.U	YES	WT.T vs WT.U	alkaline phosphatase, liver/bone/kidney [Source:Xenbase;Acc:XB-GENE-1010301]
ENSXETG00000006038	rassf7	604.581	-0.432967	0.121046	-3.5769	0.000347699	0.00464857	WT.T	WT.U	YES	WT.T vs WT.U	Ras association (RalGDS/AF-6) domain family (N-terminal) member 7 [Source:Xenbase;Acc:XB-GENE-956640]
ENSXETG00000002262	kcnt1	2883.02	-0.433469	0.0994425	-4.359	1.3066e-05	0.000366864	WT.T	WT.U	YES	WT.T vs WT.U	potassium channel, sodium activated subfamily T, member 2 like [Source:NCBI gene (formerly Entrezgene);Acc:779818]
ENSXETG00000005052	agmo	113.979	-0.433553	0.139301	-3.11234	0.00185608	0.0161454	WT.T	WT.U	YES	WT.T vs WT.U	alkylglycerol monooxygenase [Source:Xenbase;Acc:XB-GENE-950748]
ENSXETG00000000993	slc45a3	335.572	-0.433621	0.106004	-4.09061	4.30243e-05	0.000944941	WT.T	WT.U	YES	WT.T vs WT.U	solute carrier family 45 member 3 [Source:Xenbase;Acc:XB-GENE-492251]
ENSXETG00000038365	dhrs3	722.732	-0.433866	0.117572	-3.69022	0.000224062	0.00335527	WT.T	WT.U	YES	WT.T vs WT.U
ENSXETG00000033846	npy2r	572.161	-0.434806	0.1007	-4.31783	1.5757e-05	0.000423183	WT.T	WT.U	YES	WT.T vs WT.U	neuropeptide Y receptor Y2 [Source:NCBI gene (formerly Entrezgene);Acc:100498351]
ENSXETG00000021072	shisa3	172.638	-0.435391	0.124825	-3.48801	0.000486635	0.00589409	WT.T	WT.U	YES	WT.T vs WT.U	shisa family member 3 [Source:Xenbase;Acc:XB-GENE-939878]
ENSXETG00000006754	ppef1	1723.92	-0.436009	0.0972824	-4.48189	7.39858e-06	0.000239595	WT.T	WT.U	YES	WT.T vs WT.U	protein phosphatase, EF-hand calcium binding domain 1 [Source:Xenbase;Acc:XB-GENE-6037564]
ENSXETG00000003345	avil	75.6423	-0.436174	0.1513	-2.88283	0.00394117	0.0276124	WT.T	WT.U	YES	WT.T vs WT.U	deltex E3 ubiquitin ligase 3 like [Source:NCBI gene (formerly Entrezgene);Acc:550107]
ENSXETG00000000567	uhrf2	3815.46	-0.437106	0.0799852	-5.46483	4.63343e-08	3.19491e-06	WT.T	WT.U	YES	WT.T vs WT.U	ubiquitin-like with PHD and ring finger domains 2, E3 ubiquitin protein ligase [Source:Xenbase;Acc:XB-GENE-6054034]
ENSXETG00000034537		396.372	-0.437442	0.127414	-3.43323	0.000596438	0.0068438	WT.T	WT.U	YES	WT.T vs WT.U	exophilin 5 [Source:NCBI gene (formerly Entrezgene);Acc:100492888]
ENSXETG00000009189	znf593	2087.09	-0.439571	0.125215	-3.51053	0.000447212	0.00558116	WT.T	WT.U	YES	WT.T vs WT.U	zinc finger protein 593 [Source:Xenbase;Acc:XB-GENE-1217394]
ENSXETG00000034178	pdcd6ip	302.926	-0.440245	0.127165	-3.46199	0.000536192	0.00634401	WT.T	WT.U	YES	WT.T vs WT.U	FERM, ARH/RhoGEF and pleckstrin domain protein 2 [Source:HGNC Symbol;Acc:HGNC:16460]
ENSXETG00000002600	egln2	846.436	-0.441789	0.104364	-4.23314	2.30453e-05	0.000569692	WT.T	WT.U	YES	WT.T vs WT.U	egl-9 family hypoxia-inducible factor 2 [Source:Xenbase;Acc:XB-GENE-961781]
ENSXETG00000011444	ppic	250.943	-0.442302	0.118929	-3.71904	0.000199981	0.00309147	WT.T	WT.U	YES	WT.T vs WT.U	peptidylprolyl isomerase C (cyclophilin C) [Source:Xenbase;Acc:XB-GENE-948735]
ENSXETG00000013164	pklr	645.868	-0.44274	0.110183	-4.01821	5.86411e-05	0.00120744	WT.T	WT.U	YES	WT.T vs WT.U	pyruvate kinase L/R [Source:Xenbase;Acc:XB-GENE-5918041]
ENSXETG00000008487	scrn3	627.273	-0.443084	0.113632	-3.89928	9.64784e-05	0.00177676	WT.T	WT.U	YES	WT.T vs WT.U	secernin 3 [Source:Xenbase;Acc:XB-GENE-977151]
ENSXETG00000017821	myh2	1245.4	-0.444341	0.151575	-2.93149	0.00337337	0.0245871	WT.T	WT.U	YES	WT.T vs WT.U	myosin, heavy chain 2, skeletal muscle, adult [Source:Xenbase;Acc:XB-GENE-5760121]
ENSXETG00000002019	eps8l3	70.3286	-0.445276	0.152497	-2.9199	0.00350139	0.0253056	WT.T	WT.U	YES	WT.T vs WT.U	EPS8-like 3 [Source:Xenbase;Acc:XB-GENE-982663]
ENSXETG00000012023	hspbap1	121.909	-0.445361	0.143959	-3.09367	0.00197695	0.0169119	WT.T	WT.U	YES	WT.T vs WT.U	HSPB (heat shock 27kDa) associated protein 1 [Source:Xenbase;Acc:XB-GENE-997370]
ENSXETG00000016183	otol1	202.479	-0.445601	0.147836	-3.01416	0.00257691	0.0203046	WT.T	WT.U	YES	WT.T vs WT.U	otolin 1 [Source:Xenbase;Acc:XB-GENE-950285]
ENSXETG00000009086	per1	1277.88	-0.445749	0.123593	-3.6066	0.000310239	0.00423508	WT.T	WT.U	YES	WT.T vs WT.U	period circadian regulator 1 [Source:Xenbase;Acc:XB-GENE-495464]
ENSXETG00000017095	ppp1r12b	52.8494	-0.4459	0.145922	-3.05574	0.00224509	0.018532	WT.T	WT.U	YES	WT.T vs WT.U	protein phosphatase 1 regulatory subunit 12B [Source:Xenbase;Acc:XB-GENE-5738329]
ENSXETG00000040224	anpep	363.56	-0.446437	0.118749	-3.7595	0.000170254	0.00276632	WT.T	WT.U	YES	WT.T vs WT.U	netrin 4 [Source:HGNC Symbol;Acc:HGNC:13658]
ENSXETG00000020610	adgre5	366.784	-0.446698	0.127443	-3.50508	0.000456466	0.00566285	WT.T	WT.U	YES	WT.T vs WT.U	adhesion G protein-coupled receptor E5 [Source:Xenbase;Acc:XB-GENE-952950]
ENSXETG00000039165	trappc8	1349.5	-0.447327	0.0958918	-4.66491	3.0875e-06	0.000117365	WT.T	WT.U	YES	WT.T vs WT.U	UBA like domain containing 2 [Source:HGNC Symbol;Acc:HGNC:28438]
ENSXETG00000017458	csrnp3	108.357	-0.447393	0.14947	-2.99319	0.00276079	0.0212838	WT.T	WT.U	YES	WT.T vs WT.U
ENSXETG00000013302	vsx2	423.513	-0.449253	0.126696	-3.5459	0.000391272	0.0050303	WT.T	WT.U	YES	WT.T vs WT.U	visual system homeobox 2 [Source:Xenbase;Acc:XB-GENE-853775]
ENSXETG00000012316	slc25a21	270.195	-0.449412	0.113455	-3.96117	7.45838e-05	0.00146451	WT.T	WT.U	YES	WT.T vs WT.U	solute carrier family 25 (mitochondrial oxoadipate carrier), member 21 [Source:Xenbase;Acc:XB-GENE-943812]
ENSXETG00000010716	ckap4	423.492	-0.450006	0.15072	-2.9857	0.00282926	0.0216876	WT.T	WT.U	YES	WT.T vs WT.U	cytoskeleton-associated protein 4 [Source:Xenbase;Acc:XB-GENE-5855800]
ENSXETG00000037705	rnf113a	89.3703	-0.45054	0.148461	-3.03475	0.00240738	0.0193124	WT.T	WT.U	YES	WT.T vs WT.U	collagen type XIX alpha 1 chain [Source:HGNC Symbol;Acc:HGNC:2196]
ENSXETG00000012714	arhgef37	1490.84	-0.450563	0.110027	-4.09504	4.22103e-05	0.000931202	WT.T	WT.U	YES	WT.T vs WT.U	Rho guanine nucleotide exchange factor 37 [Source:Xenbase;Acc:XB-GENE-988765]
ENSXETG00000040646	fam92b	522.79	-0.450564	0.107008	-4.21057	2.54723e-05	0.000623146	WT.T	WT.U	YES	WT.T vs WT.U
ENSXETG00000002554	rxfp3	1516.6	-0.450631	0.110762	-4.06845	4.73262e-05	0.00101683	WT.T	WT.U	YES	WT.T vs WT.U	relaxin family peptide receptor 3 [Source:Xenbase;Acc:XB-GENE-478939]
ENSXETG00000006338	thbs3	572.419	-0.451069	0.103597	-4.35408	1.33626e-05	0.000370992	WT.T	WT.U	YES	WT.T vs WT.U	thrombospondin 3 [Source:Xenbase;Acc:XB-GENE-5761978]
ENSXETG00000011407	sfr1	391.601	-0.452638	0.141609	-3.19639	0.00139161	0.0130244	WT.T	WT.U	YES	WT.T vs WT.U	SWI5-dependent homologous recombination repair protein 1 [Source:Xenbase;Acc:XB-GENE-973224]
ENSXETG00000015068	tgfbi	862.866	-0.452841	0.137455	-3.29446	0.000986126	0.0100132	WT.T	WT.U	YES	WT.T vs WT.U	transforming growth factor beta induced [Source:Xenbase;Acc:XB-GENE-5751247]
ENSXETG00000003744	cutc	493.563	-0.453499	0.112714	-4.02346	5.73485e-05	0.00118246	WT.T	WT.U	YES	WT.T vs WT.U	cutC copper transporter [Source:Xenbase;Acc:XB-GENE-1005045]
ENSXETG00000000060	lrrc57	719.314	-0.453735	0.0832183	-5.45234	4.97106e-08	3.39613e-06	WT.T	WT.U	YES	WT.T vs WT.U	leucine rich repeat containing 57 [Source:Xenbase;Acc:XB-GENE-5779276]
ENSXETG00000000053	tmem151b	499.985	-0.457003	0.103631	-4.40991	1.03414e-05	0.000306715	WT.T	WT.U	YES	WT.T vs WT.U	transmembrane protein 151B [Source:Xenbase;Acc:XB-GENE-5750851]
ENSXETG00000017616	hhip	364.278	-0.458094	0.137698	-3.32681	0.000878459	0.00916478	WT.T	WT.U	YES	WT.T vs WT.U	hedgehog interacting protein [Source:Xenbase;Acc:XB-GENE-487499]
ENSXETG00000009816	fkbp11	765.109	-0.458646	0.113733	-4.03266	5.51491e-05	0.00114668	WT.T	WT.U	YES	WT.T vs WT.U	FKBP prolyl isomerase 11 [Source:Xenbase;Acc:XB-GENE-966311]
ENSXETG00000038179		141.058	-0.460181	0.142869	-3.221	0.00127744	0.012204	WT.T	WT.U	YES	WT.T vs WT.U	uncharacterized LOC100497953 [Source:NCBI gene (formerly Entrezgene);Acc:100497953]
ENSXETG00000035913	igfbp2	533.533	-0.46024	0.119609	-3.84787	0.00011915	0.00210143	WT.T	WT.U	YES	WT.T vs WT.U	insulin like growth factor binding protein 2 [Source:NCBI gene (formerly Entrezgene);Acc:100101720]
ENSXETG00000041045	prtg	337.665	-0.460621	0.108704	-4.23738	2.26148e-05	0.00056424	WT.T	WT.U	YES	WT.T vs WT.U	protogenin [Source:NCBI gene (formerly Entrezgene);Acc:100496178]
ENSXETG00000038809	lep	134.041	-0.460899	0.139009	-3.31561	0.000914418	0.00944028	WT.T	WT.U	YES	WT.T vs WT.U	leptin [Source:NCBI gene (formerly Entrezgene);Acc:100486715]
ENSXETG00000031980	slc28a3	541.681	-0.460943	0.0997137	-4.62266	3.78851e-06	0.000139713	WT.T	WT.U	YES	WT.T vs WT.U	lactate dehydrogenase D [Source:NCBI gene (formerly Entrezgene);Acc:100495564]
ENSXETG00000012512	glul-like.1	34486.2	-0.461078	0.0658631	-7.00055	2.54952e-12	4.29507e-10	WT.T	WT.U	YES	WT.T vs WT.U	glutamate-ammonia ligase [Source:Xenbase;Acc:XB-GENE-990053]
ENSXETG00000001670	pgm5	231.38	-0.461284	0.144299	-3.19673	0.00138993	0.0130169	WT.T	WT.U	YES	WT.T vs WT.U	phosphoglucomutase 5 [Source:Xenbase;Acc:XB-GENE-953082]
ENSXETG00000041131	ppp2ca	653.774	-0.463522	0.151856	-3.05239	0.00227027	0.0186209	WT.T	WT.U	YES	WT.T vs WT.U	thyroid stimulating hormone beta [Source:NCBI gene (formerly Entrezgene);Acc:100496349]
ENSXETG00000011440	cyp46a1.3	1397.69	-0.46508	0.086301	-5.38905	7.08316e-08	4.64636e-06	WT.T	WT.U	YES	WT.T vs WT.U	cytochrome P450 family 46 subfamily A member 1, gene 3 [Source:Xenbase;Acc:XB-GENE-969052]
ENSXETG00000012867	pkn3	271.163	-0.47008	0.140811	-3.33839	0.000842669	0.00886626	WT.T	WT.U	YES	WT.T vs WT.U	protein kinase N3 [Source:Xenbase;Acc:XB-GENE-6085008]
ENSXETG00000023571		41.5182	-0.470123	0.150161	-3.1308	0.00174332	0.0154614	WT.T	WT.U	YES	WT.T vs WT.U	immunoglobulin omega chain [Source:NCBI gene (formerly Entrezgene);Acc:100488699]
ENSXETG00000009646	ctdsp2	5085.09	-0.470826	0.0819646	-5.74426	9.23234e-09	7.43856e-07	WT.T	WT.U	YES	WT.T vs WT.U	CTD small phosphatase 2 [Source:Xenbase;Acc:XB-GENE-951111]
ENSXETG00000040968	rasl10b	887.788	-0.471527	0.105029	-4.48951	7.13863e-06	0.000232809	WT.T	WT.U	YES	WT.T vs WT.U	RAS like family 10 member B [Source:NCBI gene (formerly Entrezgene);Acc:100489153]
ENSXETG00000016932	pnp	6473.95	-0.471596	0.0787406	-5.98924	2.10823e-09	2.01642e-07	WT.T	WT.U	YES	WT.T vs WT.U	purine nucleoside phosphorylase [Source:Xenbase;Acc:XB-GENE-1011598]
ENSXETG00000002284	p3h4	424.5	-0.471597	0.110697	-4.26026	2.04194e-05	0.000519241	WT.T	WT.U	YES	WT.T vs WT.U	prolyl 3-hydroxylase family member 4 (non-enzymatic) [Source:Xenbase;Acc:XB-GENE-1007100]
ENSXETG00000020288	ntn3	592.761	-0.473409	0.143143	-3.30724	0.000942192	0.00966643	WT.T	WT.U	YES	WT.T vs WT.U	netrin 3 [Source:Xenbase;Acc:XB-GENE-960264]
ENSXETG00000014602	twsg2	635.158	-0.474189	0.104723	-4.52802	5.95401e-06	0.000200155	WT.T	WT.U	YES	WT.T vs WT.U	twisted gastrulation homolog 2 [Source:Xenbase;Acc:XB-GENE-487717]
ENSXETG00000034838		3101.09	-0.474915	0.115274	-4.11988	3.79065e-05	0.000852754	WT.T	WT.U	YES	WT.T vs WT.U
ENSXETG00000030390	HHIPL1	371.079	-0.475295	0.127586	-3.72528	0.000195097	0.00303814	WT.T	WT.U	YES	WT.T vs WT.U	HHIP like 1 [Source:NCBI gene (formerly Entrezgene);Acc:100486805]
ENSXETG00000010836	foxd3	52.1119	-0.476262	0.14741	-3.23087	0.00123413	0.0118728	WT.T	WT.U	YES	WT.T vs WT.U	forkhead box D3 [Source:Xenbase;Acc:XB-GENE-487289]
ENSXETG00000003731	rbp4	15256.5	-0.476834	0.076477	-6.235	4.51764e-10	5.03564e-08	WT.T	WT.U	YES	WT.T vs WT.U	retinol binding protein 4 [Source:Xenbase;Acc:XB-GENE-5841608]
ENSXETG00000038908	myoc	478.724	-0.47852	0.13946	-3.43122	0.000600869	0.00688399	WT.T	WT.U	YES	WT.T vs WT.U	myocilin, trabecular meshwork inducible glucocorticoid response [Source:NCBI gene (formerly Entrezgene);Acc:100489733]
ENSXETG00000017472		64.3638	-0.47892	0.149216	-3.20957	0.00132933	0.0126006	WT.T	WT.U	YES	WT.T vs WT.U	cytochrome P450 2D15 [Source:NCBI gene (formerly Entrezgene);Acc:100495359]
ENSXETG00000008245	ccn2	1044.06	-0.481279	0.10011	-4.80751	1.52821e-06	6.43628e-05	WT.T	WT.U	YES	WT.T vs WT.U	cellular communication network factor 2 [Source:Xenbase;Acc:XB-GENE-855547]
ENSXETG00000015766	tcirg1	269.995	-0.481614	0.133111	-3.61812	0.000296747	0.00411917	WT.T	WT.U	YES	WT.T vs WT.U	T cell immune regulator 1, ATPase H+ transporting V0 subunit a3 [Source:Xenbase;Acc:XB-GENE-5721917]
ENSXETG00000040986	usp31	245.753	-0.482568	0.148736	-3.24447	0.00117671	0.0114774	WT.T	WT.U	YES	WT.T vs WT.U	early growth response 4 [Source:NCBI gene (formerly Entrezgene);Acc:100487839]
ENSXETG00000008690	mettl22	225.072	-0.483788	0.134771	-3.5897	0.000331058	0.00447396	WT.T	WT.U	YES	WT.T vs WT.U	methyltransferase like 22 [Source:Xenbase;Acc:XB-GENE-5960602]
ENSXETG00000038030		2156.63	-0.484652	0.113752	-4.2606	2.03881e-05	0.000519241	WT.T	WT.U	YES	WT.T vs WT.U
ENSXETG00000001183	ppt1	1020.59	-0.485491	0.0781407	-6.21304	5.19683e-10	5.66493e-08	WT.T	WT.U	YES	WT.T vs WT.U	palmitoyl-protein thioesterase 1 [Source:Xenbase;Acc:XB-GENE-923070]
ENSXETG00000032408	cytl1	354.31	-0.485725	0.133154	-3.64784	0.000264455	0.00379531	WT.T	WT.U	YES	WT.T vs WT.U	cytokine like 1 [Source:NCBI gene (formerly Entrezgene);Acc:100494235]
ENSXETG00000015865	dis3l	1093.92	-0.486168	0.1023	-4.75238	2.0104e-06	8.12102e-05	WT.T	WT.U	YES	WT.T vs WT.U	DIS3 like exosome 3'-5' exoribonuclease [Source:Xenbase;Acc:XB-GENE-1013178]
ENSXETG00000020478	fn3krp	2129.88	-0.486477	0.0854763	-5.69137	1.26025e-08	9.78175e-07	WT.T	WT.U	YES	WT.T vs WT.U	fructosamine 3 kinase related protein [Source:Xenbase;Acc:XB-GENE-920684]
ENSXETG00000033809	etv3l	76.3914	-0.489355	0.14845	-3.29643	0.000979204	0.00995658	WT.T	WT.U	YES	WT.T vs WT.U
ENSXETG00000035344		684.671	-0.490552	0.106805	-4.59297	4.36979e-06	0.000156479	WT.T	WT.U	YES	WT.T vs WT.U	corticoliberin [Source:NCBI gene (formerly Entrezgene);Acc:100485454]
ENSXETG00000007396	igf2bp3	636.056	-0.490674	0.102011	-4.80999	1.50938e-06	6.39332e-05	WT.T	WT.U	YES	WT.T vs WT.U	insulin like growth factor 2 mRNA binding protein 3 [Source:Xenbase;Acc:XB-GENE-483018]
ENSXETG00000037869	dlx1	99.5048	-0.491838	0.1542	-3.18962	0.0014246	0.0132578	WT.T	WT.U	YES	WT.T vs WT.U
ENSXETG00000037098		202.672	-0.491922	0.148299	-3.31709	0.000909614	0.00939769	WT.T	WT.U	YES	WT.T vs WT.U
ENSXETG00000040697	golt1b	735.295	-0.493724	0.106437	-4.63866	3.50681e-06	0.000130624	WT.T	WT.U	YES	WT.T vs WT.U	astacin-like metallo-endopeptidase 2 gene d1 [Source:NCBI gene (formerly Entrezgene);Acc:100495740]
ENSXETG00000013415	serhl	352.779	-0.493955	0.131439	-3.75804	0.000171248	0.00277198	WT.T	WT.U	YES	WT.T vs WT.U	serine hydrolase-like (pseudogene) [Source:Xenbase;Acc:XB-GENE-5751959]
ENSXETG00000033120	XB5765667	147.554	-0.495319	0.154892	-3.19783	0.00138465	0.0129838	WT.T	WT.U	YES	WT.T vs WT.U	uncharacterized XB5765667 [Source:NCBI gene (formerly Entrezgene);Acc:100127659]
ENSXETG00000005090	pacsin3	863.604	-0.496414	0.0966453	-5.13645	2.79974e-07	1.56627e-05	WT.T	WT.U	YES	WT.T vs WT.U	protein kinase C and casein kinase substrate in neurons 3 [Source:Xenbase;Acc:XB-GENE-493382]
ENSXETG00000037911	mtx3	207.631	-0.497103	0.13957	-3.56167	0.000368501	0.00483027	WT.T	WT.U	YES	WT.T vs WT.U	1 [Source:NCBI gene (formerly Entrezgene);Acc:105947788]
ENSXETG00000003766	hpd	9455.89	-0.497686	0.105099	-4.73539	2.18632e-06	8.64323e-05	WT.T	WT.U	YES	WT.T vs WT.U	4-hydroxyphenylpyruvate dioxygenase [Source:Xenbase;Acc:XB-GENE-955609]
ENSXETG00000034903	marc1	397.013	-0.498172	0.120617	-4.13018	3.62473e-05	0.000824181	WT.T	WT.U	YES	WT.T vs WT.U	mitochondrial amidoxime reducing component 1 [Source:NCBI gene (formerly Entrezgene);Acc:100487963]
ENSXETG00000014385	sult2b1	526.588	-0.498826	0.110364	-4.51981	6.18949e-06	0.000205471	WT.T	WT.U	YES	WT.T vs WT.U	sulfotransferase family 2B member 1 [Source:Xenbase;Acc:XB-GENE-5805878]
ENSXETG00000039262	uggt2	143.114	-0.499005	0.154485	-3.23011	0.00123742	0.0118924	WT.T	WT.U	YES	WT.T vs WT.U
ENSXETG00000038459	fbp1	364.136	-0.500118	0.129625	-3.8582	0.000114224	0.00202809	WT.T	WT.U	YES	WT.T vs WT.U	fructose-bisphosphatase 1 [Source:NCBI gene (formerly Entrezgene);Acc:394750]
ENSXETG00000009111	optn	671.231	-0.501127	0.110554	-4.53285	5.8193e-06	0.000196071	WT.T	WT.U	YES	WT.T vs WT.U	optineurin [Source:Xenbase;Acc:XB-GENE-943658]
ENSXETG00000033774	arvcf	1026.89	-0.50198	0.104613	-4.79843	1.59917e-06	6.65947e-05	WT.T	WT.U	YES	WT.T vs WT.U	neuropeptide B [Source:NCBI gene (formerly Entrezgene);Acc:100379764]
ENSXETG00000009422	b4galnt3	729.332	-0.503886	0.123987	-4.06401	4.82366e-05	0.0010319	WT.T	WT.U	YES	WT.T vs WT.U	beta-1,4-N-acetyl-galactosaminyl transferase 3 [Source:Xenbase;Acc:XB-GENE-6051199]
ENSXETG00000023652	herc3	2669.12	-0.505071	0.0950122	-5.31585	1.06162e-07	6.66883e-06	WT.T	WT.U	YES	WT.T vs WT.U	HECT and RLD domain containing E3 ubiquitin protein ligase 3 [Source:Xenbase;Acc:XB-GENE-968537]
ENSXETG00000009665	cyp2a13l	528.491	-0.507394	0.128603	-3.94543	7.9656e-05	0.00153763	WT.T	WT.U	YES	WT.T vs WT.U	cytochrome P450 family 2 subfamily A member 13 like [Source:Xenbase;Acc:XB-GENE-5892286]
ENSXETG00000036283	plscr4	75.4837	-0.507787	0.154868	-3.27883	0.00104238	0.0104414	WT.T	WT.U	YES	WT.T vs WT.U	phospholipid scramblase 4 [Source:NCBI gene (formerly Entrezgene);Acc:100488434]
ENSXETG00000041103		62.0233	-0.507951	0.155009	-3.27692	0.00104948	0.0104829	WT.T	WT.U	YES	WT.T vs WT.U	tubulin tyrosine ligase like 13, pseudogene [Source:NCBI gene (formerly Entrezgene);Acc:100492422]
ENSXETG00000021106	cyp2u1	514.63	-0.510646	0.133525	-3.82434	0.000131125	0.0022736	WT.T	WT.U	YES	WT.T vs WT.U	cytochrome P450 family 2 subfamily U member 1 [Source:Xenbase;Acc:XB-GENE-1007290]
ENSXETG00000021481	lrig3	459.845	-0.515672	0.117817	-4.37687	1.20395e-05	0.000347248	WT.T	WT.U	YES	WT.T vs WT.U	leucine-rich repeats and immunoglobulin like domains 3 [Source:Xenbase;Acc:XB-GENE-1219309]
ENSXETG00000006900	ddx17	16891.1	-0.51573	0.100188	-5.14764	2.63788e-07	1.49262e-05	WT.T	WT.U	YES	WT.T vs WT.U	DEAD-box helicase 17 [Source:Xenbase;Acc:XB-GENE-1000758]
ENSXETG00000022587	coq8a	962.936	-0.51792	0.143531	-3.60843	0.000308051	0.00422461	WT.T	WT.U	YES	WT.T vs WT.U	coenzyme Q8A [Source:Xenbase;Acc:XB-GENE-946116]
ENSXETG00000038990	med7	1182.09	-0.518707	0.119423	-4.34345	1.40264e-05	0.000382948	WT.T	WT.U	YES	WT.T vs WT.U
ENSXETG00000032831		83.8001	-0.52028	0.15438	-3.37013	0.000751317	0.00815393	WT.T	WT.U	YES	WT.T vs WT.U
ENSXETG00000031383	afg3l1p	777.935	-0.522566	0.0845458	-6.18086	6.37537e-10	6.79963e-08	WT.T	WT.U	YES	WT.T vs WT.U	dedicator of cytokinesis 5 [Source:NCBI gene (formerly Entrezgene);Acc:100488768]
ENSXETG00000005766	mief2	332.733	-0.524421	0.112214	-4.67339	2.96273e-06	0.000113789	WT.T	WT.U	YES	WT.T vs WT.U	mitochondrial elongation factor 2 [Source:Xenbase;Acc:XB-GENE-977723]
ENSXETG00000006439	enc1.2	2758.83	-0.524583	0.0776706	-6.75395	1.43873e-11	2.15446e-09	WT.T	WT.U	YES	WT.T vs WT.U	ectodermal-neural cortex (with BTB-like domain), gene 2 [Source:Xenbase;Acc:XB-GENE-5914613]
ENSXETG00000027109	cyp4f22	76.6819	-0.525084	0.155088	-3.38573	0.000709899	0.00778421	WT.T	WT.U	YES	WT.T vs WT.U	cytochrome P450 family 4 subfamily F member 22 [Source:Xenbase;Acc:XB-GENE-5889578]
ENSXETG00000023591	vwf	205.829	-0.526159	0.132858	-3.9603	7.48558e-05	0.00146791	WT.T	WT.U	YES	WT.T vs WT.U	von Willebrand factor [Source:Xenbase;Acc:XB-GENE-921798]
ENSXETG00000016677	eef2k	4282.56	-0.528105	0.102909	-5.13179	2.87007e-07	1.59359e-05	WT.T	WT.U	YES	WT.T vs WT.U	eukaryotic elongation factor 2 kinase [Source:Xenbase;Acc:XB-GENE-949102]
ENSXETG00000036284		615.847	-0.528656	0.135411	-3.90409	9.45819e-05	0.00175272	WT.T	WT.U	YES	WT.T vs WT.U
ENSXETG00000040437	ubxn1	4794.19	-0.529682	0.113486	-4.66737	3.05075e-06	0.000116565	WT.T	WT.U	YES	WT.T vs WT.U
ENSXETG00000039527	slc12a8	134.508	-0.534011	0.144248	-3.70204	0.000213874	0.0032412	WT.T	WT.U	YES	WT.T vs WT.U
ENSXETG00000006167	hhatl	94.9413	-0.536961	0.147626	-3.63729	0.000275519	0.00391993	WT.T	WT.U	YES	WT.T vs WT.U	hedgehog acyltransferase like [Source:Xenbase;Acc:XB-GENE-5744180]
ENSXETG00000038375	serf1a	124.723	-0.539343	0.140873	-3.82857	0.000128891	0.00224274	WT.T	WT.U	YES	WT.T vs WT.U	small EDRK-rich factor 1 b [Source:NCBI gene (formerly Entrezgene);Acc:101734220]
ENSXETG00000003085	lcat	491.639	-0.542091	0.101519	-5.33979	9.3052e-08	5.9461e-06	WT.T	WT.U	YES	WT.T vs WT.U	lecithin-cholesterol acyltransferase [Source:Xenbase;Acc:XB-GENE-980396]
ENSXETG00000030114	nubpl	735.93	-0.542262	0.0979467	-5.5363	3.08929e-08	2.2125e-06	WT.T	WT.U	YES	WT.T vs WT.U	glucuronokinase 1 [Source:NCBI gene (formerly Entrezgene);Acc:100127873]
ENSXETG00000005916	msrb2	1764.77	-0.543257	0.0814274	-6.67168	2.52892e-11	3.6756e-09	WT.T	WT.U	YES	WT.T vs WT.U	methionine sulfoxide reductase B2 [Source:Xenbase;Acc:XB-GENE-5732572]
ENSXETG00000016214	lrp2	2226.4	-0.54326	0.110001	-4.9387	7.86443e-07	3.68956e-05	WT.T	WT.U	YES	WT.T vs WT.U	LDL receptor related protein 2 [Source:Xenbase;Acc:XB-GENE-486052]
ENSXETG00000017139	sox13	259.017	-0.543502	0.128344	-4.23473	2.28825e-05	0.000567279	WT.T	WT.U	YES	WT.T vs WT.U	SRY-box 13 [Source:Xenbase;Acc:XB-GENE-481889]
ENSXETG00000015544	lrrk2	1318.31	-0.548281	0.154058	-3.55894	0.000372361	0.00487654	WT.T	WT.U	YES	WT.T vs WT.U	leucine-rich repeat kinase 2 [Source:Xenbase;Acc:XB-GENE-5768572]
ENSXETG00000009265	adipor2	611.383	-0.549414	0.105815	-5.19221	2.07812e-07	1.21052e-05	WT.T	WT.U	YES	WT.T vs WT.U	uncharacterized LOC100145082 [Source:NCBI gene (formerly Entrezgene);Acc:100145082]
ENSXETG00000011253	piezo1	655.696	-0.54952	0.139477	-3.93986	8.15301e-05	0.00156565	WT.T	WT.U	YES	WT.T vs WT.U	piezo-type mechanosensitive ion channel component 1 [Source:Xenbase;Acc:XB-GENE-6050252]
ENSXETG00000021044	spon2	411.674	-0.549854	0.128868	-4.2668	1.98296e-05	0.000511258	WT.T	WT.U	YES	WT.T vs WT.U	spondin 2, extracellular matrix protein [Source:Xenbase;Acc:XB-GENE-945214]
ENSXETG00000020722	selenbp1	1271.38	-0.550632	0.113531	-4.85007	1.23421e-06	5.32081e-05	WT.T	WT.U	YES	WT.T vs WT.U	selenium binding protein 1 [Source:Xenbase;Acc:XB-GENE-959074]
ENSXETG00000024577	cyth2	597.594	-0.550898	0.108065	-5.09784	3.43556e-07	1.81901e-05	WT.T	WT.U	YES	WT.T vs WT.U	cytohesin 2 [Source:Xenbase;Acc:XB-GENE-5834088]
ENSXETG00000016768	fbxo25	1388.58	-0.551519	0.126816	-4.34895	1.3679e-05	0.000376934	WT.T	WT.U	YES	WT.T vs WT.U	F-box protein 25 [Source:Xenbase;Acc:XB-GENE-1003978]
ENSXETG00000008016	mfsd10	427.805	-0.551889	0.13964	-3.95223	7.74265e-05	0.00151033	WT.T	WT.U	YES	WT.T vs WT.U	major facilitator superfamily domain containing 10 [Source:Xenbase;Acc:XB-GENE-958779]
ENSXETG00000027249	mgc75753	2455.06	-0.554277	0.103863	-5.33664	9.4686e-08	6.02455e-06	WT.T	WT.U	YES	WT.T vs WT.U	Novel protein of BTG family [Source:Xenbase;Acc:XB-GENE-5849780]
ENSXETG00000007773	loxl2	402.879	-0.555452	0.103504	-5.36647	8.02936e-08	5.17544e-06	WT.T	WT.U	YES	WT.T vs WT.U	lysyl oxidase like 2 [Source:Xenbase;Acc:XB-GENE-1010775]
ENSXETG00000040384		2348.8	-0.556173	0.0692927	-8.02643	1.00354e-15	2.47958e-13	WT.T	WT.U	YES	WT.T vs WT.U
ENSXETG00000018022	rbp4l	782.105	-0.557057	0.127286	-4.37642	1.20647e-05	0.000347298	WT.T	WT.U	YES	WT.T vs WT.U	retinol binding protein 4, like [Source:Xenbase;Acc:XB-GENE-5839942]
ENSXETG00000007899	cxcl14	790.006	-0.558183	0.133981	-4.16612	3.09822e-05	0.000736791	WT.T	WT.U	YES	WT.T vs WT.U	chemokine (C-X-C motif) ligand 14 [Source:Xenbase;Acc:XB-GENE-944199]
ENSXETG00000012748	hspa12b	375.175	-0.559916	0.110927	-5.04759	4.47422e-07	2.23335e-05	WT.T	WT.U	YES	WT.T vs WT.U	heat shock protein family A (Hsp70) member 12B [Source:Xenbase;Acc:XB-GENE-1003961]
ENSXETG00000006221	arsd	75.5851	-0.561177	0.154385	-3.63491	0.000278074	0.00393738	WT.T	WT.U	YES	WT.T vs WT.U	arylsulfatase D [Source:Xenbase;Acc:XB-GENE-5874310]
ENSXETG00000014528	acss3	1116	-0.569376	0.113359	-5.02276	5.09342e-07	2.517e-05	WT.T	WT.U	YES	WT.T vs WT.U	acyl-CoA synthetase short chain family member 3 [Source:Xenbase;Acc:XB-GENE-6035224]
ENSXETG00000037389	itga6	373.139	-0.571948	0.152295	-3.75552	0.000172979	0.00279349	WT.T	WT.U	YES	WT.T vs WT.U
ENSXETG00000034085	megf10	1658.03	-0.575874	0.102994	-5.59135	2.25317e-08	1.66186e-06	WT.T	WT.U	YES	WT.T vs WT.U	multiple EGF like domains 10 [Source:NCBI gene (formerly Entrezgene);Acc:780183]
ENSXETG00000017502	fut10	530.39	-0.577767	0.132906	-4.34717	1.37904e-05	0.000377899	WT.T	WT.U	YES	WT.T vs WT.U	fucosyltransferase 10 (alpha (1,3) fucosyltransferase) [Source:Xenbase;Acc:XB-GENE-976919]
ENSXETG00000027557	mttp.2	1219.25	-0.578603	0.0789268	-7.33088	2.28654e-13	4.29087e-11	WT.T	WT.U	YES	WT.T vs WT.U	microsomal triglyceride transfer protein, gene 2 [Source:Xenbase;Acc:XB-GENE-5744488]
ENSXETG00000035264	ctdsp2	147.429	-0.579751	0.146009	-3.97065	7.16756e-05	0.0014149	WT.T	WT.U	YES	WT.T vs WT.U
ENSXETG00000016053	kctd17	55.7943	-0.580329	0.153722	-3.77517	0.000159895	0.00264204	WT.T	WT.U	YES	WT.T vs WT.U	potassium channel tetramerization domain containing 17 [Source:Xenbase;Acc:XB-GENE-6035411]
ENSXETG00000030037	nphs1	47.9646	-0.581807	0.153466	-3.79111	0.000149974	0.00252942	WT.T	WT.U	YES	WT.T vs WT.U	histamine H3 receptor-like [Source:NCBI gene (formerly Entrezgene);Acc:116411706]
ENSXETG00000003301	ttc39b	3095.64	-0.58589	0.0864543	-6.77688	1.22799e-11	1.8768e-09	WT.T	WT.U	YES	WT.T vs WT.U	tetratricopeptide repeat domain 39B [Source:Xenbase;Acc:XB-GENE-1016436]
ENSXETG00000032908	brms1	391.872	-0.585974	0.104754	-5.59378	2.22173e-08	1.64686e-06	WT.T	WT.U	YES	WT.T vs WT.U
ENSXETG00000026901	vrk3	1764.39	-0.586143	0.149497	-3.92077	8.82661e-05	0.00165178	WT.T	WT.U	YES	WT.T vs WT.U	VRK serine/threonine kinase 3 [Source:Xenbase;Acc:XB-GENE-986614]
ENSXETG00000008803	atf5	878.603	-0.588433	0.127491	-4.61547	3.92204e-06	0.000143921	WT.T	WT.U	YES	WT.T vs WT.U	activating transcription factor 5 [Source:Xenbase;Acc:XB-GENE-5808898]
ENSXETG00000016903	khnyn	772.357	-0.592772	0.0979049	-6.05457	1.40793e-09	1.42963e-07	WT.T	WT.U	YES	WT.T vs WT.U	KH and NYN domain containing [Source:Xenbase;Acc:XB-GENE-1219052]
ENSXETG00000041069	smim1	175.451	-0.595173	0.133618	-4.45428	8.41763e-06	0.00026608	WT.T	WT.U	YES	WT.T vs WT.U	small integral membrane protein 1 (Vel blood group) [Source:NCBI gene (formerly Entrezgene);Acc:100488049]
ENSXETG00000025848	sh3bgrl2	384.376	-0.600022	0.102942	-5.82871	5.58563e-09	4.75902e-07	WT.T	WT.U	YES	WT.T vs WT.U	SH3 domain binding glutamate-rich protein like 2 [Source:Xenbase;Acc:XB-GENE-1015677]
ENSXETG00000008782	shc4	235.363	-0.601749	0.140152	-4.29354	1.7585e-05	0.000462231	WT.T	WT.U	YES	WT.T vs WT.U	SHC (Src homology 2 domain containing) family member 4 [Source:Xenbase;Acc:XB-GENE-490134]
ENSXETG00000004123		1829.86	-0.602005	0.101909	-5.9073	3.4776e-09	3.18243e-07	WT.T	WT.U	YES	WT.T vs WT.U
ENSXETG00000016054	mpst	1225.45	-0.602332	0.0802254	-7.508	6.00385e-14	1.21927e-11	WT.T	WT.U	YES	WT.T vs WT.U	mercaptopyruvate sulfurtransferase [Source:Xenbase;Acc:XB-GENE-951794]
ENSXETG00000021286	sesn1	6768.15	-0.609362	0.12179	-5.0034	5.6327e-07	2.75593e-05	WT.T	WT.U	YES	WT.T vs WT.U	sestrin 1 [Source:Xenbase;Acc:XB-GENE-491636]
ENSXETG00000004428	nab2	656.488	-0.61839	0.0958802	-6.44962	1.12133e-10	1.43308e-08	WT.T	WT.U	YES	WT.T vs WT.U	NGFI-A binding protein 2 (EGR1 binding protein 2) [Source:Xenbase;Acc:XB-GENE-957953]
ENSXETG00000036989	npas4	83.9142	-0.619648	0.1506	-4.11453	3.87968e-05	0.00087014	WT.T	WT.U	YES	WT.T vs WT.U
ENSXETG00000038968	rad18	548.887	-0.62326	0.109432	-5.69538	1.23096e-08	9.60474e-07	WT.T	WT.U	YES	WT.T vs WT.U	amine oxidase [flavin-containing] A [Source:NCBI gene (formerly Entrezgene);Acc:100495198]
ENSXETG00000027561	ogdhl	941.087	-0.623369	0.132525	-4.70377	2.55407e-06	9.99052e-05	WT.T	WT.U	YES	WT.T vs WT.U	cytochrome P450 family 2 subfamily A member 6 gene 1 [Source:NCBI gene (formerly Entrezgene);Acc:100145695]
ENSXETG00000009660	endoul2	58.1114	-0.628283	0.154996	-4.05355	5.04473e-05	0.0010684	WT.T	WT.U	YES	WT.T vs WT.U	endonuclease, poly(U) specific like 2 [Source:Xenbase;Acc:XB-GENE-5929403]
ENSXETG00000011119	mxra8	623.112	-0.630708	0.128439	-4.91055	9.08213e-07	4.11084e-05	WT.T	WT.U	YES	WT.T vs WT.U	matrix-remodelling associated 8 [Source:Xenbase;Acc:XB-GENE-921677]
ENSXETG00000026667		173.285	-0.632486	0.143347	-4.41227	1.02292e-05	0.000304825	WT.T	WT.U	YES	WT.T vs WT.U	uncharacterized LOC100124852 [Source:NCBI gene (formerly Entrezgene);Acc:100124852]
ENSXETG00000024477	XB5730115	174.192	-0.634987	0.146357	-4.33861	1.43384e-05	0.000388606	WT.T	WT.U	YES	WT.T vs WT.U	uncharacterized XB5730115 [Source:Xenbase;Acc:XB-GENE-5730116]
ENSXETG00000031751	ferd3l	62.7752	-0.641015	0.154409	-4.1514	3.30446e-05	0.000770261	WT.T	WT.U	YES	WT.T vs WT.U	Fer3-like bHLH transcription factor [Source:NCBI gene (formerly Entrezgene);Acc:100124312]
ENSXETG00000018477	tlr6	142.66	-0.641539	0.144924	-4.42672	9.5678e-06	0.000291258	WT.T	WT.U	YES	WT.T vs WT.U	toll like receptor 6 [Source:Xenbase;Acc:XB-GENE-492949]
ENSXETG00000008165	sts	120.714	-0.642355	0.143414	-4.47903	7.49813e-06	0.000241652	WT.T	WT.U	YES	WT.T vs WT.U	steroid sulfatase [Source:Xenbase;Acc:XB-GENE-1013410]
ENSXETG00000032861		196.813	-0.642735	0.14575	-4.40984	1.03445e-05	0.000306715	WT.T	WT.U	YES	WT.T vs WT.U	cholesterol 24-hydroxylase [Source:NCBI gene (formerly Entrezgene);Acc:100498621]
ENSXETG00000006076	efemp1	152.976	-0.649067	0.149194	-4.3505	1.35826e-05	0.000375676	WT.T	WT.U	YES	WT.T vs WT.U	EGF containing fibulin extracellular matrix protein 1 [Source:Xenbase;Acc:XB-GENE-1012537]
ENSXETG00000027815	vcan	10067.2	-0.651619	0.0797259	-8.17323	3.00234e-16	8.09267e-14	WT.T	WT.U	YES	WT.T vs WT.U	versican [Source:Xenbase;Acc:XB-GENE-922302]
ENSXETG00000014883	nbr1	3606	-0.652231	0.101234	-6.44283	1.1727e-10	1.48592e-08	WT.T	WT.U	YES	WT.T vs WT.U	neighbor of BRCA1 gene 1 [Source:Xenbase;Acc:XB-GENE-949692]
ENSXETG00000007433		1551.57	-0.653254	0.104365	-6.25935	3.86585e-10	4.40856e-08	WT.T	WT.U	YES	WT.T vs WT.U	ATP-binding cassette sub-family B member 5-like [Source:NCBI gene (formerly Entrezgene);Acc:116406449]
ENSXETG00000026919	shisa4	336.598	-0.662155	0.116212	-5.69784	1.21337e-08	9.51758e-07	WT.T	WT.U	YES	WT.T vs WT.U	shisa family member 4 [Source:NCBI gene (formerly Entrezgene);Acc:780140]
ENSXETG00000011668	heca	1597.08	-0.664611	0.0871292	-7.62788	2.38641e-14	5.05408e-12	WT.T	WT.U	YES	WT.T vs WT.U	hdc homolog, cell cycle regulator [Source:Xenbase;Acc:XB-GENE-492753]
ENSXETG00000003065	c14orf28	127.254	-0.674251	0.152659	-4.41673	1.00207e-05	0.000301946	WT.T	WT.U	YES	WT.T vs WT.U	chromosome 14 open reading frame 28 [Source:Xenbase;Acc:XB-GENE-6041562]
ENSXETG00000029941		609.3	-0.688813	0.146879	-4.68966	2.7366e-06	0.000105651	WT.T	WT.U	YES	WT.T vs WT.U	cytochrome P450, family 46, subfamily A, polypeptide 1-like [Source:NCBI gene (formerly Entrezgene);Acc:100145328]
ENSXETG00000000078	cish	912.915	-0.690213	0.124752	-5.53269	3.15364e-08	2.24773e-06	WT.T	WT.U	YES	WT.T vs WT.U	cytokine inducible SH2 containing protein [Source:Xenbase;Acc:XB-GENE-490099]
ENSXETG00000015639		128.137	-0.691723	0.135149	-5.11823	3.08418e-07	1.68382e-05	WT.T	WT.U	YES	WT.T vs WT.U	synaptotagmin 13 [Source:NCBI gene (formerly Entrezgene);Acc:100496122]
ENSXETG00000034504	egln3	412.316	-0.710025	0.138585	-5.12341	3.00064e-07	1.65472e-05	WT.T	WT.U	YES	WT.T vs WT.U	egl-9 family hypoxia-inducible factor 3 [Source:NCBI gene (formerly Entrezgene);Acc:100145602]
ENSXETG00000037915	etfrf1	4506.39	-0.710182	0.0709963	-10.0031	1.47729e-23	6.844e-21	WT.T	WT.U	YES	WT.T vs WT.U	A-kinase anchoring protein 12 [Source:NCBI gene (formerly Entrezgene);Acc:100127584]
ENSXETG00000034915		245.09	-0.711418	0.113961	-6.24264	4.30251e-10	4.83218e-08	WT.T	WT.U	YES	WT.T vs WT.U	abhydrolase domain containing 12B [Source:NCBI gene (formerly Entrezgene);Acc:100495642]
ENSXETG00000021094	nsun7	198.135	-0.719613	0.137846	-5.2204	1.78532e-07	1.07591e-05	WT.T	WT.U	YES	WT.T vs WT.U	NOP2/Sun RNA methyltransferase family member 7 [Source:Xenbase;Acc:XB-GENE-983394]
ENSXETG00000013606	arrdc2	537.346	-0.720514	0.114555	-6.28968	3.1812e-10	3.74296e-08	WT.T	WT.U	YES	WT.T vs WT.U	arrestin domain containing 2 [Source:Xenbase;Acc:XB-GENE-946088]
ENSXETG00000039311	ccdc27	44.2653	-0.728352	0.15487	-4.70299	2.56373e-06	0.000100019	WT.T	WT.U	YES	WT.T vs WT.U
ENSXETG00000012244	nthl1	430.232	-0.731805	0.136311	-5.36864	7.93314e-08	5.17193e-06	WT.T	WT.U	YES	WT.T vs WT.U	pentraxin 3 [Source:NCBI gene (formerly Entrezgene);Acc:100494643]
ENSXETG00000009916	hgd	1000.65	-0.742048	0.123198	-6.02323	1.70972e-09	1.68977e-07	WT.T	WT.U	YES	WT.T vs WT.U	homogentisate 1,2-dioxygenase [Source:Xenbase;Acc:XB-GENE-996013]
ENSXETG00000015724	tymp	102.637	-0.744691	0.155078	-4.80204	1.57056e-06	6.57726e-05	WT.T	WT.U	YES	WT.T vs WT.U	thymidine phosphorylase [Source:Xenbase;Acc:XB-GENE-995988]
ENSXETG00000027480	dhdh-like.1	261.578	-0.748485	0.109962	-6.80679	9.98007e-12	1.57398e-09	WT.T	WT.U	YES	WT.T vs WT.U	trans-1,2-dihydrobenzene-1,2-diol dehydrogenase [Source:Xenbase;Acc:XB-GENE-968486]
ENSXETG00000014839	cdc14b	1011.6	-0.766219	0.0951249	-8.05487	7.95606e-16	1.99913e-13	WT.T	WT.U	YES	WT.T vs WT.U	cell division cycle 14B [Source:Xenbase;Acc:XB-GENE-977314]
ENSXETG00000035346	ciao1	552.008	-0.767413	0.107358	-7.1482	8.79262e-13	1.53354e-10	WT.T	WT.U	YES	WT.T vs WT.U
ENSXETG00000014248	gh1	17174.6	-0.767863	0.112342	-6.83506	8.19685e-12	1.30665e-09	WT.T	WT.U	YES	WT.T vs WT.U	growth hormone 1 [Source:Xenbase;Acc:XB-GENE-487882]
ENSXETG00000005937	amt	524.053	-0.78289	0.120261	-6.50991	7.5196e-11	9.9534e-09	WT.T	WT.U	YES	WT.T vs WT.U	aminomethyltransferase [Source:Xenbase;Acc:XB-GENE-921598]
ENSXETG00000007265	usp13	596.564	-0.791876	0.114929	-6.89013	5.57407e-12	9.08083e-10	WT.T	WT.U	YES	WT.T vs WT.U	ubiquitin specific peptidase 13 [Source:Xenbase;Acc:XB-GENE-998128]
ENSXETG00000007889	sult6b1.4	775.655	-0.802965	0.130775	-6.14004	8.25031e-10	8.67452e-08	WT.T	WT.U	YES	WT.T vs WT.U	sulfotransferase family 6B member 1 gene 4 [Source:Xenbase;Acc:XB-GENE-5735978]
ENSXETG00000010417	znf704	235.863	-0.80381	0.139187	-5.77505	7.69282e-09	6.30089e-07	WT.T	WT.U	YES	WT.T vs WT.U	zinc finger protein 704 [Source:Xenbase;Acc:XB-GENE-988666]
ENSXETG00000025248	pdcd4	2787.55	-0.808789	0.0901075	-8.97583	2.81223e-19	1.01686e-16	WT.T	WT.U	YES	WT.T vs WT.U	programmed cell death 4 [Source:Xenbase;Acc:XB-GENE-959687]
ENSXETG00000012326	sall4	717.493	-0.809963	0.0997576	-8.11931	4.68845e-16	1.21941e-13	WT.T	WT.U	YES	WT.T vs WT.U	spalt-like transcription factor 4 [Source:Xenbase;Acc:XB-GENE-485252]
ENSXETG00000020289	pdk4	1773.95	-0.814552	0.0978529	-8.32425	8.48671e-17	2.41953e-14	WT.T	WT.U	YES	WT.T vs WT.U	pyruvate dehydrogenase kinase 4 [Source:Xenbase;Acc:XB-GENE-491645]
ENSXETG00000011050	txnip	3569.79	-0.880847	0.106833	-8.24507	1.6507e-16	4.61728e-14	WT.T	WT.U	YES	WT.T vs WT.U	thioredoxin interacting protein [Source:Xenbase;Acc:XB-GENE-968442]
ENSXETG00000003984	gh2	2027.82	-0.90111	0.152917	-5.89281	3.7968e-09	3.43216e-07	WT.T	WT.U	YES	WT.T vs WT.U	growth hormone 2 [Source:Xenbase;Acc:XB-GENE-5872064]
ENSXETG00000036501		1227.51	-0.923976	0.0821286	-11.2504	2.30642e-29	1.70964e-26	WT.T	WT.U	YES	WT.T vs WT.U
ENSXETG00000034049		241.546	-0.947488	0.149014	-6.35838	2.03898e-10	2.4777e-08	WT.T	WT.U	YES	WT.T vs WT.U
ENSXETG00000000784	hebp2	3526.57	-0.964229	0.12529	-7.69597	1.40426e-14	3.05328e-12	WT.T	WT.U	YES	WT.T vs WT.U	heme binding protein 2 [Source:Xenbase;Acc:XB-GENE-489461]
ENSXETG00000009649	xkrx	372.785	-1.08872	0.120782	-9.01394	1.98788e-19	7.36759e-17	WT.T	WT.U	YES	WT.T vs WT.U	XK related X-linked [Source:Xenbase;Acc:XB-GENE-957186]

## Sheet: B. T3 reg but not meta
Genes that are regulated by T3 treatment of premetamorphic tadpoles but do not change during metamorphosis
ensembl	id	baseMean	log2FoldChange	lfcSE	stat	pvalue	padj	Condition	Control	Call	Comparison	description
ENSXETG00000014020	igf2	135.943	1.70295	0.146905	11.5921	4.51745e-31	3.72062e-28	WT.T	WT.U	YES	WT.T vs WT.U	insulin like growth factor 2 [Source:Xenbase;Acc:XB-GENE-482586]
ENSXETG00000021730	pappa	981.355	1.60173	0.0915782	17.4903	1.69753e-68	5.03318e-65	WT.T	WT.U	YES	WT.T vs WT.U	pappalysin 1 [Source:Xenbase;Acc:XB-GENE-482885]
ENSXETG00000017590	frem3	278.695	1.28891	0.118455	10.881	1.42038e-27	9.15528e-25	WT.T	WT.U	YES	WT.T vs WT.U	FRAS1 related extracellular matrix 3 [Source:Xenbase;Acc:XB-GENE-6257844]
ENSXETG00000025660	slc26a3.2	14.2974	1.24433	0.124205	10.0184	1.26571e-23	6.05297e-21	WT.T	WT.U	YES	WT.T vs WT.U	solute carrier family 26 member 3 [Source:Xenbase;Acc:XB-GENE-486240]
ENSXETG00000034887		20.8496	1.18611	0.140785	8.42492	3.6101e-17	1.09224e-14	WT.T	WT.U	YES	WT.T vs WT.U
ENSXETG00000021861	gdf11.1	222.164	1.1284	0.13527	8.3418	7.3168e-17	2.16943e-14	WT.T	WT.U	YES	WT.T vs WT.U	growth differentiation factor 11, gene 1 [Source:Xenbase;Acc:XB-GENE-487193]
ENSXETG00000009722	ca12	27.1026	1.00018	0.143086	6.99004	2.748e-12	4.57742e-10	WT.T	WT.U	YES	WT.T vs WT.U	carbonic anhydrase XII [Source:Xenbase;Acc:XB-GENE-1015246]
ENSXETG00000020086	irs1	3460.53	0.974929	0.0721305	13.5162	1.25523e-41	1.32919e-38	WT.T	WT.U	YES	WT.T vs WT.U	insulin receptor substrate 1 [Source:Xenbase;Acc:XB-GENE-478672]
ENSXETG00000025024	cyp27a1	58.3956	0.900838	0.152839	5.89404	3.76867e-09	3.42764e-07	WT.T	WT.U	YES	WT.T vs WT.U	cytochrome P450 family 27 subfamily A member 1 [Source:Xenbase;Acc:XB-GENE-5871552]
ENSXETG00000012429	acsl4	2366.47	0.820518	0.094641	8.66979	4.32907e-18	1.3655e-15	WT.T	WT.U	YES	WT.T vs WT.U	acyl-CoA synthetase long-chain family member 4 [Source:Xenbase;Acc:XB-GENE-5966957]
ENSXETG00000002710	rcor2	7761.74	0.810227	0.0921341	8.794	1.44329e-18	4.976e-16	WT.T	WT.U	YES	WT.T vs WT.U	REST corepressor 2 [Source:Xenbase;Acc:XB-GENE-482248]
ENSXETG00000010987	ccn4	40.3702	0.757328	0.155052	4.88434	1.03774e-06	4.64788e-05	WT.T	WT.U	YES	WT.T vs WT.U	cellular communication network factor 4 [Source:Xenbase;Acc:XB-GENE-484776]
ENSXETG00000026907	trmt61a	366.56	0.747098	0.149054	5.01227	5.37915e-07	2.64937e-05	WT.T	WT.U	YES	WT.T vs WT.U	tRNA methyltransferase 61A [Source:Xenbase;Acc:XB-GENE-957980]
ENSXETG00000035183	sh3bp2	56.1611	0.728281	0.153786	4.73569	2.18316e-06	8.64323e-05	WT.T	WT.U	YES	WT.T vs WT.U	SH3-domain binding protein 2 [Source:NCBI gene (formerly Entrezgene);Acc:100495660]
ENSXETG00000004748	olfml2b	238.379	0.726919	0.118064	6.15696	7.41524e-10	7.85221e-08	WT.T	WT.U	YES	WT.T vs WT.U	olfactomedin like 2B [Source:Xenbase;Acc:XB-GENE-960543]
ENSXETG00000007761	arhgef26	705.078	0.724094	0.111579	6.4895	8.61238e-11	1.11999e-08	WT.T	WT.U	YES	WT.T vs WT.U	Rho guanine nucleotide exchange factor 26 [Source:Xenbase;Acc:XB-GENE-1011101]
ENSXETG00000000835	nfib	3328.49	0.712108	0.118209	6.02412	1.70035e-09	1.68977e-07	WT.T	WT.U	YES	WT.T vs WT.U	nuclear factor I B [Source:Xenbase;Acc:XB-GENE-486376]
ENSXETG00000031890	ldlrad1	20.4099	0.70319	0.144319	4.87246	1.10216e-06	4.8803e-05	WT.T	WT.U	YES	WT.T vs WT.U	low density lipoprotein receptor class A domain containing 1 [Source:NCBI gene (formerly Entrezgene);Acc:101730886]
ENSXETG00000028021	slc6a12	836.837	0.662457	0.090348	7.33228	2.26274e-13	4.29087e-11	WT.T	WT.U	YES	WT.T vs WT.U	solute carrier family 6 (neurotransmitter transporter), member 12 [Source:Xenbase;Acc:XB-GENE-6033368]
ENSXETG00000013658	dot1l	1634.77	0.659684	0.071388	9.24082	2.44608e-20	9.29825e-18	WT.T	WT.U	YES	WT.T vs WT.U	DOT1-like histone H3K79 methyltransferase [Source:Xenbase;Acc:XB-GENE-6033925]
ENSXETG00000033022	igdcc3	1436.34	0.654039	0.0794448	8.23263	1.83154e-16	5.02827e-14	WT.T	WT.U	YES	WT.T vs WT.U	immunoglobulin superfamily, DCC subclass, member 3 [Source:NCBI gene (formerly Entrezgene);Acc:100489799]
ENSXETG00000019659	ldlrad4	424.42	0.647666	0.0959708	6.74857	1.49309e-11	2.21351e-09	WT.T	WT.U	YES	WT.T vs WT.U	low density lipoprotein receptor class A domain containing 4 [Source:Xenbase;Acc:XB-GENE-953560]
ENSXETG00000040180		79.0461	0.635942	0.153805	4.13474	3.55362e-05	0.000813001	WT.T	WT.U	YES	WT.T vs WT.U
ENSXETG00000017899	fhod3	72.0426	0.633927	0.14936	4.24429	2.19286e-05	0.000551004	WT.T	WT.U	YES	WT.T vs WT.U	formin-like 3 [Source:Xenbase;Acc:XB-GENE-6072905]
ENSXETG00000000572	acvr1b	551.843	0.632937	0.101764	6.21965	4.98265e-10	5.47169e-08	WT.T	WT.U	YES	WT.T vs WT.U	activin A receptor type 1B [Source:Xenbase;Acc:XB-GENE-483904]
ENSXETG00000008163	cavin1	2292.57	0.632121	0.0989149	6.39055	1.65293e-10	2.05922e-08	WT.T	WT.U	YES	WT.T vs WT.U	solute carrier family 13 member 4 like [Source:NCBI gene (formerly Entrezgene);Acc:595063]
ENSXETG00000038770	sox1	434.07	0.62523	0.125615	4.97734	6.44631e-07	3.1e-05	WT.T	WT.U	YES	WT.T vs WT.U	HemK methyltransferase family member 1 [Source:NCBI gene (formerly Entrezgene);Acc:101732423]
ENSXETG00000015149		12.7624	0.614531	0.119022	5.16317	2.42807e-07	1.37916e-05	WT.T	WT.U	YES	WT.T vs WT.U	retinol dehydrogenase 8 [Source:NCBI gene (formerly Entrezgene);Acc:100491569]
ENSXETG00000022909	kiaa0232	5682.32	0.609765	0.0694525	8.7796	1.64058e-18	5.40478e-16	WT.T	WT.U	YES	WT.T vs WT.U	KIAA0232 [Source:Xenbase;Acc:XB-GENE-5888041]
ENSXETG00000008129	adamts3	1195.86	0.600771	0.112905	5.32102	1.03187e-07	6.50959e-06	WT.T	WT.U	YES	WT.T vs WT.U	ADAM metallopeptidase with thrombospondin type 1 motif 3 [Source:Xenbase;Acc:XB-GENE-490472]
ENSXETG00000000706	dnajc21	545.831	0.599914	0.119319	5.02782	4.96089e-07	2.45971e-05	WT.T	WT.U	YES	WT.T vs WT.U	DnaJ heat shock protein family (Hsp40) member C21 [Source:Xenbase;Acc:XB-GENE-1008007]
ENSXETG00000030092		49.6637	0.596663	0.155068	3.84774	0.000119211	0.00210143	WT.T	WT.U	YES	WT.T vs WT.U	abhydrolase domain containing 15 [Source:NCBI gene (formerly Entrezgene);Acc:100497109]
ENSXETG00000023752	adamts14	174.219	0.588946	0.155132	3.79641	0.000146807	0.00248733	WT.T	WT.U	YES	WT.T vs WT.U	ADAM metallopeptidase with thrombospondin type 1 motif 14 [Source:Xenbase;Acc:XB-GENE-490125]
ENSXETG00000012337	thdl17	14.1285	0.588867	0.101529	5.80001	6.63111e-09	5.46145e-07	WT.T	WT.U	YES	WT.T vs WT.U	thyroid hormone down-regulated protein (gene 17) [Source:Xenbase;Acc:XB-GENE-479852]
ENSXETG00000032153	card19	43.5722	0.576052	0.15493	3.71815	0.00020069	0.00309821	WT.T	WT.U	YES	WT.T vs WT.U
ENSXETG00000006633	znf706	1046.66	0.572367	0.0785027	7.29106	3.07537e-13	5.67211e-11	WT.T	WT.U	YES	WT.T vs WT.U	zinc finger protein 706 [Source:Xenbase;Acc:XB-GENE-980122]
ENSXETG00000005000	prkx	611.522	0.569546	0.1164	4.893	9.9312e-07	4.46151e-05	WT.T	WT.U	YES	WT.T vs WT.U	protein kinase X-linked [Source:Xenbase;Acc:XB-GENE-6046135]
ENSXETG00000040987		17.864	0.559153	0.138351	4.04156	5.30964e-05	0.0011118	WT.T	WT.U	YES	WT.T vs WT.U
ENSXETG00000001531		238.852	0.558007	0.120453	4.63257	3.61159e-06	0.00013419	WT.T	WT.U	YES	WT.T vs WT.U	synaptotagmin-like protein 2 [Source:NCBI gene (formerly Entrezgene);Acc:100486361]
ENSXETG00000008317	fcgbp	23.3938	0.556143	0.109849	5.0628	4.13143e-07	2.09039e-05	WT.T	WT.U	YES	WT.T vs WT.U	Fc fragment of IgG binding protein [Source:NCBI gene (formerly Entrezgene);Acc:100379885]
ENSXETG00000009497	adamts10	260.432	0.553844	0.143978	3.84673	0.000119703	0.00210759	WT.T	WT.U	YES	WT.T vs WT.U	ADAM metallopeptidase with thrombospondin type 1 motif 10 [Source:Xenbase;Acc:XB-GENE-961723]
ENSXETG00000016685	hps5	431.564	0.54831	0.128445	4.26882	1.96507e-05	0.000509507	WT.T	WT.U	YES	WT.T vs WT.U	Hermansky-Pudlak syndrome 5 [Source:Xenbase;Acc:XB-GENE-5931110]
ENSXETG00000013461	ppcs	1026.13	0.547152	0.0805061	6.7964	1.07265e-11	1.65646e-09	WT.T	WT.U	YES	WT.T vs WT.U	phosphopantothenoylcysteine synthetase [Source:Xenbase;Acc:XB-GENE-954648]
ENSXETG00000022215	mmp13l	17.3099	0.545516	0.133602	4.08314	4.44309e-05	0.000964403	WT.T	WT.U	YES	WT.T vs WT.U	matrix metallopeptidase 13 (collagenase 3) like [Source:Xenbase;Acc:XB-GENE-481559]
ENSXETG00000014366	flvcr1	2223.14	0.545158	0.075808	7.1913	6.41791e-13	1.13268e-10	WT.T	WT.U	YES	WT.T vs WT.U	FLVCR heme transporter 1 [Source:Xenbase;Acc:XB-GENE-6050557]
ENSXETG00000014621	ipo4	2705.66	0.541342	0.119351	4.53571	5.74099e-06	0.000193873	WT.T	WT.U	YES	WT.T vs WT.U	importin 4 [Source:Xenbase;Acc:XB-GENE-493034]
ENSXETG00000026058	cnfn.1	38.9738	0.538038	0.140268	3.83579	0.000125159	0.00218578	WT.T	WT.U	YES	WT.T vs WT.U	cornifelin, gene 1 [Source:Xenbase;Acc:XB-GENE-5856332]
ENSXETG00000032815	gpcpd1	2662.93	0.537014	0.0995358	5.39518	6.84543e-08	4.55083e-06	WT.T	WT.U	YES	WT.T vs WT.U	glycerophosphocholine phosphodiesterase 1 [Source:NCBI gene (formerly Entrezgene);Acc:100216176]
ENSXETG00000020744	mapk6	8754.56	0.532457	0.0931847	5.71399	1.10357e-08	8.70234e-07	WT.T	WT.U	YES	WT.T vs WT.U	mitogen-activated protein kinase 6 [Source:Xenbase;Acc:XB-GENE-478419]
ENSXETG00000023755	ago2	831.662	0.53228	0.0998703	5.32971	9.83679e-08	6.23207e-06	WT.T	WT.U	YES	WT.T vs WT.U	argonaute 2, RISC catalytic component [Source:Xenbase;Acc:XB-GENE-1001916]
ENSXETG00000039986		346.077	0.530634	0.116554	4.55269	5.29655e-06	0.000181762	WT.T	WT.U	YES	WT.T vs WT.U
ENSXETG00000025946	slc66a2.1	179.459	0.528393	0.131137	4.02932	5.59385e-05	0.00115984	WT.T	WT.U	YES	WT.T vs WT.U	solute carrier family 66 member 2, gene 1 [Source:Xenbase;Acc:XB-GENE-988363]
ENSXETG00000016808	ppp1r3c.2	185.995	0.526577	0.134606	3.91199	9.15394e-05	0.00170143	WT.T	WT.U	YES	WT.T vs WT.U	protein phosphatase 1 regulatory subunit 3C [Source:Xenbase;Acc:XB-GENE-876322]
ENSXETG00000029957	bcl2l11	86.4136	0.526246	0.144708	3.6366	0.000276261	0.00392296	WT.T	WT.U	YES	WT.T vs WT.U	BCL2 like 11 [Source:NCBI gene (formerly Entrezgene);Acc:613103]
ENSXETG00000000289	bmf	106.678	0.526024	0.150224	3.50161	0.000462459	0.00569904	WT.T	WT.U	YES	WT.T vs WT.U	Bcl2 modifying factor [Source:Xenbase;Acc:XB-GENE-982389]
ENSXETG00000010136	homer3	2178.3	0.52182	0.0891522	5.85313	4.82401e-09	4.20682e-07	WT.T	WT.U	YES	WT.T vs WT.U	homer scaffold protein 3 [Source:Xenbase;Acc:XB-GENE-962123]
ENSXETG00000013443	twistnb	276.823	0.518618	0.135053	3.84011	0.000122977	0.00215246	WT.T	WT.U	YES	WT.T vs WT.U	RNA polymerase I subunit F [Source:Xenbase;Acc:XB-GENE-5812677]
ENSXETG00000014727	tmem215	27.953	0.517125	0.15027	3.44131	0.000578912	0.00671547	WT.T	WT.U	YES	WT.T vs WT.U	transmembrane protein 215 [Source:Xenbase;Acc:XB-GENE-962098]
ENSXETG00000037404		23.3415	0.509963	0.150927	3.37887	0.000727853	0.00794582	WT.T	WT.U	YES	WT.T vs WT.U	urokinase plasminogen activator surface receptor-like [Source:NCBI gene (formerly Entrezgene);Acc:101731406]
ENSXETG00000008178	immp1l	273.407	0.509767	0.114846	4.43871	9.05004e-06	0.000278354	WT.T	WT.U	YES	WT.T vs WT.U	inner mitochondrial membrane peptidase subunit 1 [Source:Xenbase;Acc:XB-GENE-5806212]
ENSXETG00000021574	dpagt1	238.961	0.508029	0.119304	4.25829	2.05998e-05	0.000522931	WT.T	WT.U	YES	WT.T vs WT.U	dolichyl-phosphate (UDP-N-acetylglucosamine) N-acetylglucosaminephosphotransferase 1 (GlcNAc-1-P transferase) [Source:Xenbase;Acc:XB-GENE-952499]
ENSXETG00000026830	twf1	336.678	0.507428	0.128777	3.94037	8.13554e-05	0.00156432	WT.T	WT.U	YES	WT.T vs WT.U	twinfilin actin binding protein 1 [Source:Xenbase;Acc:XB-GENE-489056]
ENSXETG00000000121	kif13b	891.156	0.505217	0.0882425	5.72532	1.03237e-08	8.22845e-07	WT.T	WT.U	YES	WT.T vs WT.U	kinesin family member 13B [Source:Xenbase;Acc:XB-GENE-956968]
ENSXETG00000039483	insig2	52.2369	0.501844	0.155122	3.23516	0.00121572	0.0117568	WT.T	WT.U	YES	WT.T vs WT.U
ENSXETG00000014778	nufip1	563.806	0.500989	0.123958	4.04159	5.309e-05	0.0011118	WT.T	WT.U	YES	WT.T vs WT.U	nuclear FMR1 interacting protein 1 [Source:Xenbase;Acc:XB-GENE-1015991]
ENSXETG00000034439	c1h4orf54	246.756	0.49858	0.112267	4.441	8.95402e-06	0.000277126	WT.T	WT.U	YES	WT.T vs WT.U	chromosome 4 open reading frame 54 [Source:NCBI gene (formerly Entrezgene);Acc:101731618]
ENSXETG00000036896		13.8461	0.493543	0.11259	4.38353	1.16773e-05	0.000338285	WT.T	WT.U	YES	WT.T vs WT.U
ENSXETG00000002320	lars1	6009.34	0.493502	0.119996	4.11265	3.9115e-05	0.000875952	WT.T	WT.U	YES	WT.T vs WT.U	leucyl-tRNA synthetase 1 [Source:Xenbase;Acc:XB-GENE-972511]
ENSXETG00000039534		24.7425	0.492835	0.145933	3.37713	0.000732458	0.00797846	WT.T	WT.U	YES	WT.T vs WT.U	ervatamin-C [Source:NCBI gene (formerly Entrezgene);Acc:100496172]
ENSXETG00000010534	polr3d	1078.94	0.492539	0.0854565	5.76363	8.23261e-09	6.67437e-07	WT.T	WT.U	YES	WT.T vs WT.U	polymerase (RNA) III (DNA directed) polypeptide D, 44kDa [Source:Xenbase;Acc:XB-GENE-1014712]
ENSXETG00000022117	brwd3	1695.97	0.492321	0.0755577	6.51583	7.22869e-11	9.65453e-09	WT.T	WT.U	YES	WT.T vs WT.U	bromodomain and WD repeat domain containing 3 [Source:Xenbase;Acc:XB-GENE-5757854]
ENSXETG00000001232	dnmt3a	4518.95	0.492065	0.0843971	5.83035	5.53105e-09	4.73976e-07	WT.T	WT.U	YES	WT.T vs WT.U	DNA (cytosine-5-)-methyltransferase 3 alpha [Source:Xenbase;Acc:XB-GENE-959529]
ENSXETG00000028025	srm	1581.31	0.491902	0.0963724	5.10418	3.32239e-07	1.77174e-05	WT.T	WT.U	YES	WT.T vs WT.U	spermidine synthase [Source:Xenbase;Acc:XB-GENE-993102]
ENSXETG00000034847	CSRNP3	3386.69	0.490523	0.0822824	5.96146	2.49997e-09	2.3457e-07	WT.T	WT.U	YES	WT.T vs WT.U	cysteine-serine-rich nuclear protein 3 [Source:NCBI gene (formerly Entrezgene);Acc:100490263]
ENSXETG00000023684	znf827	1629.27	0.488857	0.0692959	7.05462	1.73067e-12	2.9491e-10	WT.T	WT.U	YES	WT.T vs WT.U	zinc finger protein 827 [Source:Xenbase;Acc:XB-GENE-1033048]
ENSXETG00000000216	utp25	1048.05	0.488152	0.122351	3.98976	6.61395e-05	0.00132862	WT.T	WT.U	YES	WT.T vs WT.U	UTP25, small subunit processor component [Source:Xenbase;Acc:XB-GENE-1002187]
ENSXETG00000035410	ncor2	38.4982	0.487713	0.15511	3.1443	0.00166482	0.014904	WT.T	WT.U	YES	WT.T vs WT.U	left-right determination factor [Source:NCBI gene (formerly Entrezgene);Acc:100170470]
ENSXETG00000014527	creld2	411.586	0.487175	0.138286	3.52296	0.00042676	0.00539361	WT.T	WT.U	YES	WT.T vs WT.U	cysteine rich with EGF-like domains 2 [Source:Xenbase;Acc:XB-GENE-999014]
ENSXETG00000023203	kxd1	474.191	0.487017	0.100009	4.86973	1.11748e-06	4.91594e-05	WT.T	WT.U	YES	WT.T vs WT.U	KxDL motif containing 1 [Source:Xenbase;Acc:XB-GENE-5898620]
ENSXETG00000036259	foxo1	931.817	0.482778	0.0775413	6.22607	4.78274e-10	5.29135e-08	WT.T	WT.U	YES	WT.T vs WT.U	forkhead box O1 [Source:NCBI gene (formerly Entrezgene);Acc:493378]
ENSXETG00000003171	leng1	273.29	0.482179	0.114596	4.20765	2.5804e-05	0.000628093	WT.T	WT.U	YES	WT.T vs WT.U	leukocyte receptor cluster (LRC) member 1 [Source:Xenbase;Acc:XB-GENE-494175]
ENSXETG00000016975	pwp1	906.003	0.480896	0.113538	4.23557	2.27973e-05	0.000566114	WT.T	WT.U	YES	WT.T vs WT.U	PWP1 homolog, endonuclein [Source:Xenbase;Acc:XB-GENE-978886]
ENSXETG00000006929	stard4	502.501	0.478325	0.119305	4.00925	6.09114e-05	0.00124211	WT.T	WT.U	YES	WT.T vs WT.U	StAR related lipid transfer domain containing 4 [Source:Xenbase;Acc:XB-GENE-5944117]
ENSXETG00000007594	mrpl46	545.33	0.477973	0.0994905	4.8042	1.55368e-06	6.52502e-05	WT.T	WT.U	YES	WT.T vs WT.U	mitochondrial ribosomal protein L46 [Source:Xenbase;Acc:XB-GENE-970912]
ENSXETG00000019945	slc35e4	570.753	0.477625	0.0867529	5.50558	3.67965e-08	2.57315e-06	WT.T	WT.U	YES	WT.T vs WT.U	solute carrier family 35 member E4 [Source:Xenbase;Acc:XB-GENE-980438]
ENSXETG00000030605	LOXHD1	208.113	0.474561	0.1383	3.43139	0.000600504	0.00688399	WT.T	WT.U	YES	WT.T vs WT.U
ENSXETG00000019577	tekt3	261.116	0.473951	0.127677	3.71211	0.000205542	0.00314322	WT.T	WT.U	YES	WT.T vs WT.U	tektin 3 [Source:Xenbase;Acc:XB-GENE-989321]
ENSXETG00000026506	iah1	213.011	0.4675	0.133605	3.49913	0.00046678	0.00573323	WT.T	WT.U	YES	WT.T vs WT.U	iisoamyl acetate hydrolyzing esterase 1 (putative) [Source:Xenbase;Acc:XB-GENE-962803]
ENSXETG00000024390	rara	1007.07	0.466915	0.0845582	5.52182	3.3551e-08	2.35732e-06	WT.T	WT.U	YES	WT.T vs WT.U	retinoic acid receptor alpha [Source:Xenbase;Acc:XB-GENE-480836]
ENSXETG00000000663	tram2	1021.42	0.465842	0.121728	3.82691	0.000129762	0.0022526	WT.T	WT.U	YES	WT.T vs WT.U	translocation associated membrane protein 2 [Source:Xenbase;Acc:XB-GENE-960498]
ENSXETG00000009151	septin12	1607.77	0.465447	0.103994	4.47573	7.61521e-06	0.000244892	WT.T	WT.U	YES	WT.T vs WT.U	septin 12 [Source:Xenbase;Acc:XB-GENE-5894593]
ENSXETG00000003758	rhof	72.6778	0.465017	0.151871	3.06192	0.00219926	0.0182758	WT.T	WT.U	YES	WT.T vs WT.U	ras homolog family member F (in filopodia) [Source:Xenbase;Acc:XB-GENE-920536]
ENSXETG00000008674	prdm1	76.6049	0.463922	0.153146	3.02928	0.00245139	0.0195596	WT.T	WT.U	YES	WT.T vs WT.U	PR domain 1 [Source:Xenbase;Acc:XB-GENE-853254]
ENSXETG00000005504	slc7a1	2338.41	0.4634	0.124444	3.72376	0.00019628	0.00304696	WT.T	WT.U	YES	WT.T vs WT.U	solute carrier family 7 (cationic amino acid transporter, y+ system), member 1 [Source:Xenbase;Acc:XB-GENE-984439]
ENSXETG00000016103	fsd2	39.1469	0.459885	0.155111	2.96487	0.00302808	0.0227297	WT.T	WT.U	YES	WT.T vs WT.U	fibronectin type 3 and SPRY domain containing 2 [Source:Xenbase;Acc:XB-GENE-487381]
ENSXETG00000003077	tfrc	530.12	0.459792	0.155088	2.96472	0.0030296	0.0227297	WT.T	WT.U	YES	WT.T vs WT.U	transferrin receptor [Source:Xenbase;Acc:XB-GENE-487708]
ENSXETG00000021122	nt5c3a	189.714	0.458946	0.14342	3.20002	0.00137416	0.0129201	WT.T	WT.U	YES	WT.T vs WT.U	5'-nucleotidase, cytosolic IIIA [Source:Xenbase;Acc:XB-GENE-1004833]
ENSXETG00000006739	tmed9	1259.21	0.456877	0.109776	4.16192	3.15586e-05	0.000746183	WT.T	WT.U	YES	WT.T vs WT.U	transmembrane p24 trafficking protein 9 [Source:Xenbase;Acc:XB-GENE-944838]
ENSXETG00000039898		27.3211	0.455979	0.140755	3.23952	0.00119732	0.0116319	WT.T	WT.U	YES	WT.T vs WT.U
ENSXETG00000034879	thsd7a	573.389	0.454622	0.0925307	4.9132	8.96003e-07	4.07461e-05	WT.T	WT.U	YES	WT.T vs WT.U	zinc finger MYND-type containing 19 [Source:NCBI gene (formerly Entrezgene);Acc:780340]
ENSXETG00000000686	xkr6	168.27	0.453957	0.134011	3.38746	0.000705437	0.00774137	WT.T	WT.U	YES	WT.T vs WT.U	X-linked Kx blood group related 6 [Source:Xenbase;Acc:XB-GENE-983572]
ENSXETG00000032973	iqca1	271.242	0.453481	0.129535	3.50083	0.000463807	0.00570617	WT.T	WT.U	YES	WT.T vs WT.U	IQ motif containing with AAA domain 1 [Source:NCBI gene (formerly Entrezgene);Acc:100145101]
ENSXETG00000027014	traf4	745.119	0.453085	0.108972	4.15782	3.21292e-05	0.000752474	WT.T	WT.U	YES	WT.T vs WT.U	TNF receptor associated factor 4 [Source:Xenbase;Acc:XB-GENE-990354]
ENSXETG00000018198	mrpl19	721.744	0.451883	0.101687	4.44388	8.83502e-06	0.000274589	WT.T	WT.U	YES	WT.T vs WT.U	mitochondrial ribosomal protein L19 [Source:Xenbase;Acc:XB-GENE-1003776]
ENSXETG00000027651	ccdc28b	2962.48	0.451047	0.0881555	5.1165	3.11265e-07	1.68853e-05	WT.T	WT.U	YES	WT.T vs WT.U	coiled-coil domain containing 28B [Source:Xenbase;Acc:XB-GENE-957340]
ENSXETG00000018866	ercc8	410.916	0.450061	0.0989335	4.54912	5.38699e-06	0.000183591	WT.T	WT.U	YES	WT.T vs WT.U	excision repair cross-complementation group 8 [Source:Xenbase;Acc:XB-GENE-1000476]
ENSXETG00000002592	txn	32.9675	0.449895	0.141528	3.17884	0.00147865	0.0136552	WT.T	WT.U	YES	WT.T vs WT.U	thioredoxin [Source:Xenbase;Acc:XB-GENE-5895392]
ENSXETG00000040690	tfrc	1941.63	0.449891	0.130752	3.4408	0.000579997	0.00672001	WT.T	WT.U	YES	WT.T vs WT.U
ENSXETG00000027655	slc25a40	719.528	0.446358	0.122868	3.63284	0.000280323	0.00395585	WT.T	WT.U	YES	WT.T vs WT.U	solute carrier family 25 member 40 [Source:Xenbase;Acc:XB-GENE-1003942]
ENSXETG00000014154	ap4s1	603.658	0.44581	0.112211	3.97296	7.0986e-05	0.00140691	WT.T	WT.U	YES	WT.T vs WT.U	adaptor related protein complex 4, sigma 1 subunit [Source:Xenbase;Acc:XB-GENE-941798]
ENSXETG00000009700	rin2	794.831	0.439939	0.0812044	5.41768	6.0377e-08	4.08717e-06	WT.T	WT.U	YES	WT.T vs WT.U	Ras and Rab interactor 2 [Source:Xenbase;Acc:XB-GENE-484799]
ENSXETG00000004065	lrp12	2141.71	0.436622	0.0618631	7.05787	1.6907e-12	2.91449e-10	WT.T	WT.U	YES	WT.T vs WT.U	LDL receptor related protein 12 [Source:Xenbase;Acc:XB-GENE-980112]
ENSXETG00000011228	tk2	871.61	0.435348	0.095363	4.56517	4.99084e-06	0.000173442	WT.T	WT.U	YES	WT.T vs WT.U	thymidine kinase 2, mitochondrial [Source:Xenbase;Acc:XB-GENE-983640]
ENSXETG00000007852	tfb1m	186.117	0.433748	0.13972	3.10442	0.00190651	0.0164422	WT.T	WT.U	YES	WT.T vs WT.U	transcription factor B1, mitochondrial [Source:Xenbase;Acc:XB-GENE-5721420]
ENSXETG00000022388	me2	782.779	0.433036	0.123605	3.50339	0.000459373	0.00568465	WT.T	WT.U	YES	WT.T vs WT.U	malic enzyme 2, NAD(+)-dependent, mitochondrial [Source:Xenbase;Acc:XB-GENE-943055]
ENSXETG00000003728	slc35g1	322.527	0.431944	0.13069	3.30511	0.000949389	0.00971339	WT.T	WT.U	YES	WT.T vs WT.U	solute carrier family 35 member G1 [Source:Xenbase;Acc:XB-GENE-6073766]
ENSXETG00000012090	tet3	4877.68	0.431915	0.0755562	5.71647	1.08759e-08	8.62218e-07	WT.T	WT.U	YES	WT.T vs WT.U	tet methylcytosine dioxygenase 3 [Source:Xenbase;Acc:XB-GENE-877084]
ENSXETG00000030001	rrs1	667.12	0.431671	0.127228	3.3929	0.000691565	0.00765108	WT.T	WT.U	YES	WT.T vs WT.U	ribosome biogenesis regulator 1 homolog [Source:NCBI gene (formerly Entrezgene);Acc:100124888]
ENSXETG00000010432	tmem135	788.518	0.430658	0.0874125	4.92673	8.36156e-07	3.8859e-05	WT.T	WT.U	YES	WT.T vs WT.U	transmembrane protein 135 [Source:Xenbase;Acc:XB-GENE-954105]
ENSXETG00000022910	adpgkl	938.219	0.430568	0.0864284	4.98178	6.30006e-07	3.04229e-05	WT.T	WT.U	YES	WT.T vs WT.U	ADP-dependent glucokinase like [Source:Xenbase;Acc:XB-GENE-6037604]
ENSXETG00000003493	dph2	330.642	0.429438	0.122196	3.51435	0.000440831	0.0055197	WT.T	WT.U	YES	WT.T vs WT.U	diphthamide biosynthesis 2 [Source:Xenbase;Acc:XB-GENE-980245]
ENSXETG00000035148	naf1	961.698	0.429263	0.106067	4.04708	5.18606e-05	0.00109054	WT.T	WT.U	YES	WT.T vs WT.U	nuclear assembly factor 1 ribonucleoprotein [Source:NCBI gene (formerly Entrezgene);Acc:100170163]
ENSXETG00000010447	ints4	1575.97	0.428994	0.0878463	4.88346	1.04241e-06	4.65474e-05	WT.T	WT.U	YES	WT.T vs WT.U	integrator complex subunit 4 [Source:Xenbase;Acc:XB-GENE-5841108]
ENSXETG00000004651	slc39a1l	298.221	0.428942	0.113485	3.77972	0.000157002	0.00260937	WT.T	WT.U	YES	WT.T vs WT.U	solute carrier family 39 member 1 like [Source:NCBI gene (formerly Entrezgene);Acc:548711]
ENSXETG00000021643	dnaaf5	412.621	0.426363	0.0932783	4.57087	4.85715e-06	0.000170633	WT.T	WT.U	YES	WT.T vs WT.U	dynein, axonemal, assembly factor 5 [Source:Xenbase;Acc:XB-GENE-5902235]
ENSXETG00000037087	dusp11	879.572	0.424321	0.102877	4.12453	3.71497e-05	0.000839548	WT.T	WT.U	YES	WT.T vs WT.U	dual specificity phosphatase 11 [Source:NCBI gene (formerly Entrezgene);Acc:100151717]
ENSXETG00000021232	zbtb45	628.663	0.424288	0.0826542	5.13329	2.84721e-07	1.58684e-05	WT.T	WT.U	YES	WT.T vs WT.U	zinc finger and BTB domain containing 45 [Source:Xenbase;Acc:XB-GENE-5817018]
ENSXETG00000012740	cdc25b	1797.51	0.42318	0.132003	3.20585	0.00134666	0.0127161	WT.T	WT.U	YES	WT.T vs WT.U	cell division cycle 25B [Source:Xenbase;Acc:XB-GENE-1012329]
ENSXETG00000035864	MTERF3	527.769	0.422758	0.116939	3.61519	0.000300126	0.00414666	WT.T	WT.U	YES	WT.T vs WT.U	mitochondrial transcription termination factor 3 [Source:NCBI gene (formerly Entrezgene);Acc:394691]
ENSXETG00000025153	emc8	1760.7	0.422556	0.0924093	4.57266	4.81569e-06	0.000169579	WT.T	WT.U	YES	WT.T vs WT.U	ER membrane protein complex subunit 8 [Source:Xenbase;Acc:XB-GENE-1003841]
ENSXETG00000041284	BAALC	1085.68	0.422097	0.0807346	5.22821	1.71163e-07	1.03995e-05	WT.T	WT.U	YES	WT.T vs WT.U	BAALC, MAP3K1 and KLF4 binding [Source:NCBI gene (formerly Entrezgene);Acc:100490693]
ENSXETG00000003756	tmem120b	1418.7	0.421856	0.0877178	4.80924	1.51509e-06	6.3992e-05	WT.T	WT.U	YES	WT.T vs WT.U	transmembrane protein 120B [Source:Xenbase;Acc:XB-GENE-6087368]
ENSXETG00000040743	srp9	788.155	0.421687	0.0992584	4.24837	2.15329e-05	0.000542899	WT.T	WT.U	YES	WT.T vs WT.U	signal recognition particle 9kDa [Source:NCBI gene (formerly Entrezgene);Acc:549540]
ENSXETG00000002030	pus1	343.67	0.42054	0.125147	3.36037	0.000778392	0.00838305	WT.T	WT.U	YES	WT.T vs WT.U	pseudouridylate synthase 1 [Source:Xenbase;Acc:XB-GENE-963672]
ENSXETG00000006456	uggt2	1706.82	0.419197	0.0999982	4.19204	2.76454e-05	0.000667496	WT.T	WT.U	YES	WT.T vs WT.U	UDP-glucose glycoprotein glucosyltransferase 2 [Source:Xenbase;Acc:XB-GENE-997034]
ENSXETG00000034329	krr1	2198.56	0.418215	0.0984506	4.24797	2.15714e-05	0.000542947	WT.T	WT.U	YES	WT.T vs WT.U	sterile alpha and TIR motif containing 1 [Source:NCBI gene (formerly Entrezgene);Acc:779619]
ENSXETG00000003979	acp2	564.965	0.417739	0.0867243	4.81686	1.45832e-06	6.21253e-05	WT.T	WT.U	YES	WT.T vs WT.U	acid phosphatase 2, lysosomal [Source:Xenbase;Acc:XB-GENE-1001255]
ENSXETG00000032215	tshz3	369.683	0.417545	0.122488	3.40885	0.000652371	0.00732235	WT.T	WT.U	YES	WT.T vs WT.U	SHQ1, H/ACA ribonucleoprotein assembly factor [Source:NCBI gene (formerly Entrezgene);Acc:780072]
ENSXETG00000030683	elof1	14.876	0.41579	0.112388	3.69958	0.000215957	0.0032669	WT.T	WT.U	YES	WT.T vs WT.U	uncharacterized XB5740036 [Source:NCBI gene (formerly Entrezgene);Acc:100145000]
ENSXETG00000009529	paqr3	1168.77	0.415044	0.0811265	5.116	3.1208e-07	1.68853e-05	WT.T	WT.U	YES	WT.T vs WT.U	progestin and adipoQ receptor family member 3 [Source:Xenbase;Acc:XB-GENE-5731648]
ENSXETG00000040460	myh1	1069.33	0.414971	0.0886709	4.6799	2.87014e-06	0.000110519	WT.T	WT.U	YES	WT.T vs WT.U	mitochondrial fission regulator 1 [Source:NCBI gene (formerly Entrezgene);Acc:100498377]
ENSXETG00000006623	lrrc15	26.9593	0.414886	0.148862	2.78705	0.00531898	0.034344	WT.T	WT.U	YES	WT.T vs WT.U	leucine rich repeat containing 15 [Source:Xenbase;Acc:XB-GENE-990725]
ENSXETG00000019214	smarcad1	2643.64	0.409852	0.104472	3.92307	8.74289e-05	0.00165092	WT.T	WT.U	YES	WT.T vs WT.U	SWI/SNF-related, matrix-associated actin-dependent regulator of chromatin, subfamily a, containing DEAD/H box 1 [Source:Xenbase;Acc:XB-GENE-492700]
ENSXETG00000003434	exosc1	795.84	0.409717	0.111435	3.67675	0.000236228	0.00349094	WT.T	WT.U	YES	WT.T vs WT.U	exosome component 1 [Source:Xenbase;Acc:XB-GENE-1007857]
ENSXETG00000003576	chst6	22.7332	0.408782	0.146461	2.79106	0.00525354	0.0339807	WT.T	WT.U	YES	WT.T vs WT.U	carbohydrate (N-acetylglucosamine 6-O) sulfotransferase 6 [Source:Xenbase;Acc:XB-GENE-960885]
ENSXETG00000028667	SNORD29	36.783	0.405594	0.153546	2.64151	0.00825386	0.0470628	WT.T	WT.U	YES	WT.T vs WT.U	Small nucleolar RNA SNORD29 [Source:RFAM;Acc:RF00070]
ENSXETG00000039868	nudt15	211.472	0.404393	0.118411	3.41518	0.000637407	0.00717718	WT.T	WT.U	YES	WT.T vs WT.U	nudix hydrolase 15 [Source:NCBI gene (formerly Entrezgene);Acc:100492948]
ENSXETG00000040245	gdf3	73.2871	0.404078	0.153308	2.63573	0.00839562	0.0475602	WT.T	WT.U	YES	WT.T vs WT.U	adrenomedullin [Source:NCBI gene (formerly Entrezgene);Acc:100135021]
ENSXETG00000016526	ugdhl	28.5145	0.402945	0.152637	2.63989	0.0082933	0.0471882	WT.T	WT.U	YES	WT.T vs WT.U	UDP-glucose dehydrogenase like [Source:Xenbase;Acc:XB-GENE-5783367]
ENSXETG00000034516	gnb4	11.7489	0.402068	0.123342	3.25979	0.00111495	0.0110194	WT.T	WT.U	YES	WT.T vs WT.U
ENSXETG00000037838	traf3ip1	33.1992	0.400764	0.15243	2.62916	0.0085595	0.0482673	WT.T	WT.U	YES	WT.T vs WT.U
ENSXETG00000035156	sbk1	2905.83	0.400455	0.0715533	5.59661	2.18589e-08	1.63406e-06	WT.T	WT.U	YES	WT.T vs WT.U	SH3 domain binding kinase 1 [Source:NCBI gene (formerly Entrezgene);Acc:100125030]
ENSXETG00000015232	slco5a1	1848.7	0.397994	0.0780958	5.09623	3.46475e-07	1.82793e-05	WT.T	WT.U	YES	WT.T vs WT.U	solute carrier organic anion transporter family member 5A1 [Source:Xenbase;Acc:XB-GENE-480413]
ENSXETG00000023985	znf644	4396.49	0.396824	0.0684113	5.80055	6.60964e-09	5.46145e-07	WT.T	WT.U	YES	WT.T vs WT.U	zinc finger protein 644 [Source:Xenbase;Acc:XB-GENE-979355]
ENSXETG00000023757	scd	18424.3	0.396499	0.101076	3.92279	8.75292e-05	0.00165092	WT.T	WT.U	YES	WT.T vs WT.U	stearoyl-CoA desaturase (delta-9-desaturase) [Source:Xenbase;Acc:XB-GENE-988226]
ENSXETG00000014101	tet2	2158.07	0.394735	0.0630927	6.25643	3.93901e-10	4.4577e-08	WT.T	WT.U	YES	WT.T vs WT.U	tet methylcytosine dioxygenase 2 [Source:Xenbase;Acc:XB-GENE-6031110]
ENSXETG00000005476	cux1	2396.19	0.394624	0.0730113	5.40497	6.4818e-08	4.36785e-06	WT.T	WT.U	YES	WT.T vs WT.U	cut like homeobox 1 [Source:Xenbase;Acc:XB-GENE-853070]
ENSXETG00000036508		174.797	0.391501	0.130659	2.99636	0.00273225	0.0211187	WT.T	WT.U	YES	WT.T vs WT.U
ENSXETG00000012859	amot	1123.02	0.391446	0.0854019	4.58357	4.57101e-06	0.000162507	WT.T	WT.U	YES	WT.T vs WT.U	angiomotin [Source:Xenbase;Acc:XB-GENE-992097]
ENSXETG00000002956	ammecr1l	735.18	0.391067	0.0789413	4.95389	7.27438e-07	3.43448e-05	WT.T	WT.U	YES	WT.T vs WT.U	AMMECR1 like [Source:Xenbase;Acc:XB-GENE-5787907]
ENSXETG00000021084	cracd	2066.82	0.390869	0.0772613	5.05906	4.21334e-07	2.11738e-05	WT.T	WT.U	YES	WT.T vs WT.U	capping protein inhibiting regulator of actin dynamics [Source:Xenbase;Acc:XB-GENE-6040138]
ENSXETG00000003765	zpr1	1303.16	0.390398	0.0862611	4.52577	6.01747e-06	0.00020183	WT.T	WT.U	YES	WT.T vs WT.U	ZPR1 zinc finger [Source:Xenbase;Acc:XB-GENE-941928]
ENSXETG00000036701	neurod2	830.412	0.389827	0.10414	3.7433	0.00018162	0.00289865	WT.T	WT.U	YES	WT.T vs WT.U	neuronal differentiation 2 [Source:NCBI gene (formerly Entrezgene);Acc:779941]
ENSXETG00000038257	limd2	2623.08	0.389176	0.0884795	4.39849	1.09008e-05	0.000319378	WT.T	WT.U	YES	WT.T vs WT.U	LIM domain containing 2 [Source:NCBI gene (formerly Entrezgene);Acc:496845]
ENSXETG00000018453	mtr	1462.08	0.388499	0.13397	2.8999	0.00373279	0.0265796	WT.T	WT.U	YES	WT.T vs WT.U	5-methyltetrahydrofolate-homocysteine methyltransferase [Source:Xenbase;Acc:XB-GENE-1001004]
ENSXETG00000039712	nckipsd	16.5424	0.387769	0.126663	3.06141	0.00220298	0.0182965	WT.T	WT.U	YES	WT.T vs WT.U	alpha-tectorin [Source:NCBI gene (formerly Entrezgene);Acc:100487808]
ENSXETG00000008528	nxt2	525.149	0.387195	0.100673	3.84606	0.000120034	0.00211092	WT.T	WT.U	YES	WT.T vs WT.U	nuclear transport factor 2-like export factor 2 [Source:NCBI gene (formerly Entrezgene);Acc:100145163]
ENSXETG00000004579	uprt	633.522	0.386843	0.0886015	4.3661	1.26483e-05	0.000357786	WT.T	WT.U	YES	WT.T vs WT.U	uracil phosphoribosyltransferase homolog [Source:Xenbase;Acc:XB-GENE-998574]
ENSXETG00000016256	slc25a27	355.019	0.386734	0.106923	3.61696	0.000298086	0.00413003	WT.T	WT.U	YES	WT.T vs WT.U	solute carrier family 25 member 27 [Source:Xenbase;Acc:XB-GENE-1005902]
ENSXETG00000032249	mtif2	399.885	0.385879	0.129078	2.98951	0.00279426	0.0215069	WT.T	WT.U	YES	WT.T vs WT.U	mitochondrial translational initiation factor 2 [Source:NCBI gene (formerly Entrezgene);Acc:100496951]
ENSXETG00000031809	dnaja3	1963.67	0.385702	0.0992396	3.88657	0.000101669	0.00185335	WT.T	WT.U	YES	WT.T vs WT.U	DnaJ heat shock protein family (Hsp40) member A3 [Source:NCBI gene (formerly Entrezgene);Acc:100145451]
ENSXETG00000016899	noct	1058.26	0.385519	0.127467	3.02447	0.0024907	0.0197881	WT.T	WT.U	YES	WT.T vs WT.U	nocturnin [Source:Xenbase;Acc:XB-GENE-1014542]
ENSXETG00000025311	chchd4	800.836	0.384754	0.102785	3.74327	0.000181642	0.00289865	WT.T	WT.U	YES	WT.T vs WT.U	coiled-coil-helix-coiled-coil-helix domain containing 4 [Source:Xenbase;Acc:XB-GENE-968362]
ENSXETG00000027469	gtf3c3	498.171	0.384709	0.0869426	4.42486	9.65028e-06	0.000292567	WT.T	WT.U	YES	WT.T vs WT.U	general transcription factor IIIC subunit 3 [Source:Xenbase;Acc:XB-GENE-1217329]
ENSXETG00000018779	adamts17	329.849	0.384612	0.10538	3.64976	0.000262483	0.00377065	WT.T	WT.U	YES	WT.T vs WT.U	ADAM metallopeptidase with thrombospondin type 1 motif 17 [Source:Xenbase;Acc:XB-GENE-6460749]
ENSXETG00000038980	lpgat1	892.974	0.384102	0.133263	2.88228	0.00394809	0.0276347	WT.T	WT.U	YES	WT.T vs WT.U	translocase of inner mitochondrial membrane 8A [Source:NCBI gene (formerly Entrezgene);Acc:100488371]
ENSXETG00000034215	dlk2	6945.08	0.383366	0.0493137	7.77403	7.60253e-15	1.70769e-12	WT.T	WT.U	YES	WT.T vs WT.U	signal-induced proliferation-associated 1 [Source:NCBI gene (formerly Entrezgene);Acc:100490716]
ENSXETG00000023819	ovca2	96.3497	0.382594	0.145805	2.62401	0.0086902	0.0487816	WT.T	WT.U	YES	WT.T vs WT.U	OVCA2, serine hydrolase domain containing [Source:Xenbase;Acc:XB-GENE-978283]
ENSXETG00000006830	dnajc16	1344.45	0.381017	0.0678126	5.61868	1.92424e-08	1.44806e-06	WT.T	WT.U	YES	WT.T vs WT.U	DnaJ heat shock protein family (Hsp40) member C16 [Source:Xenbase;Acc:XB-GENE-6035331]
ENSXETG00000000279	pak6	1497.76	0.380349	0.0749108	5.07736	3.82724e-07	1.96511e-05	WT.T	WT.U	YES	WT.T vs WT.U	p21 protein (Cdc42/Rac)-activated kinase 6 [Source:Xenbase;Acc:XB-GENE-960331]
ENSXETG00000035873	st8sia4	1613.07	0.379768	0.105705	3.59272	0.000327242	0.00443452	WT.T	WT.U	YES	WT.T vs WT.U	ST8 alpha-N-acetyl-neuraminide alpha-2,8-sialyltransferase 4 [Source:NCBI gene (formerly Entrezgene);Acc:100036733]
ENSXETG00000014976	slc39a6	934.846	0.377713	0.0740505	5.10074	3.38324e-07	1.79773e-05	WT.T	WT.U	YES	WT.T vs WT.U	solute carrier family 39 (zinc transporter), member 6 [Source:Xenbase;Acc:XB-GENE-986480]
ENSXETG00000024754	dolk	749.417	0.377519	0.0930214	4.05842	4.94065e-05	0.00105086	WT.T	WT.U	YES	WT.T vs WT.U	dolichol kinase [Source:Xenbase;Acc:XB-GENE-966505]
ENSXETG00000032496	lix1l	234.078	0.376859	0.118636	3.17659	0.00149016	0.013713	WT.T	WT.U	YES	WT.T vs WT.U	AFG1 like ATPase [Source:NCBI gene (formerly Entrezgene);Acc:100490998]
ENSXETG00000004213	dhx30	757.296	0.376641	0.100879	3.73358	0.000188777	0.00296465	WT.T	WT.U	YES	WT.T vs WT.U	DEAH-box helicase 30 [Source:Xenbase;Acc:XB-GENE-5777932]
ENSXETG00000001021	acap3	4241.81	0.376457	0.0600739	6.26657	3.69085e-10	4.24161e-08	WT.T	WT.U	YES	WT.T vs WT.U	ArfGAP with coiled-coil, ankyrin repeat and PH domains 3 [Source:Xenbase;Acc:XB-GENE-1013301]
ENSXETG00000030882	trmt44	687.56	0.375065	0.0927066	4.04572	5.21626e-05	0.00109534	WT.T	WT.U	YES	WT.T vs WT.U	tRNA methyltransferase 44 homolog [Source:NCBI gene (formerly Entrezgene);Acc:100124986]
ENSXETG00000004363	adora2a	17.1256	0.374931	0.138906	2.69916	0.00695143	0.0417384	WT.T	WT.U	YES	WT.T vs WT.U	NACHT, LRR and PYD domains-containing protein 14 [Source:NCBI gene (formerly Entrezgene);Acc:100491706]
ENSXETG00000010440	eed	1776.48	0.374643	0.076144	4.92019	8.64581e-07	3.96445e-05	WT.T	WT.U	YES	WT.T vs WT.U	embryonic ectoderm development [Source:Xenbase;Acc:XB-GENE-491480]
ENSXETG00000011523	rtcb	2868.37	0.372643	0.0817496	4.55834	5.15592e-06	0.000177347	WT.T	WT.U	YES	WT.T vs WT.U	RNA 2',3'-cyclic phosphate and 5'-OH ligase [Source:Xenbase;Acc:XB-GENE-974751]
ENSXETG00000016038	lyar	469.132	0.372156	0.12063	3.0851	0.00203486	0.0172678	WT.T	WT.U	YES	WT.T vs WT.U	Ly1 antibody reactive [Source:Xenbase;Acc:XB-GENE-992532]
ENSXETG00000005851	hspa13	632.471	0.370933	0.08605	4.31067	1.6276e-05	0.0004332	WT.T	WT.U	YES	WT.T vs WT.U	heat shock protein family A (Hsp70) member 13 [Source:Xenbase;Acc:XB-GENE-963595]
ENSXETG00000000029	cdon	856.649	0.369954	0.0940775	3.93244	8.40893e-05	0.00160234	WT.T	WT.U	YES	WT.T vs WT.U	cell adhesion associated, oncogene regulated [Source:Xenbase;Acc:XB-GENE-922837]
ENSXETG00000010280	pik3c3	1366.54	0.36909	0.0726913	5.0775	3.82429e-07	1.96511e-05	WT.T	WT.U	YES	WT.T vs WT.U	phosphatidylinositol 3-kinase catalytic subunit type 3 [Source:Xenbase;Acc:XB-GENE-6085226]
ENSXETG00000019000	ddx56	947.705	0.368875	0.118666	3.10852	0.00188026	0.0163011	WT.T	WT.U	YES	WT.T vs WT.U	DEAD-box helicase 56 [Source:Xenbase;Acc:XB-GENE-941616]
ENSXETG00000033574	TSR2	482.637	0.368573	0.0954031	3.86333	0.000111854	0.00199885	WT.T	WT.U	YES	WT.T vs WT.U	TSR2, 20S rRNA accumulation, homolog [Source:NCBI gene (formerly Entrezgene);Acc:100488316]
ENSXETG00000031949	dhx57	962.674	0.368348	0.102512	3.59323	0.000326606	0.00443009	WT.T	WT.U	YES	WT.T vs WT.U	DEAH-box helicase 57 [Source:NCBI gene (formerly Entrezgene);Acc:100124795]
ENSXETG00000030201	numb	1181.78	0.368282	0.10326	3.56654	0.000361721	0.00477092	WT.T	WT.U	YES	WT.T vs WT.U	angiopoietin like 6 [Source:NCBI gene (formerly Entrezgene);Acc:100495309]
ENSXETG00000020367	slc39a7	2869.87	0.367755	0.0884245	4.15897	3.19688e-05	0.000749902	WT.T	WT.U	YES	WT.T vs WT.U	solute carrier family 39 member 7 [Source:Xenbase;Acc:XB-GENE-492963]
ENSXETG00000008525	piga	420.677	0.366008	0.121289	3.01766	0.00254734	0.0201303	WT.T	WT.U	YES	WT.T vs WT.U	phosphatidylinositol glycan anchor biosynthesis class A [Source:Xenbase;Acc:XB-GENE-996765]
ENSXETG00000022451	mrm3	422.365	0.365702	0.117816	3.104	0.00190923	0.016456	WT.T	WT.U	YES	WT.T vs WT.U	mitochondrial rRNA methyltransferase 3 [Source:Xenbase;Acc:XB-GENE-951934]
ENSXETG00000024618	rbm24	410.897	0.364177	0.12725	2.8619	0.00421114	0.0289699	WT.T	WT.U	YES	WT.T vs WT.U	RNA binding motif protein 24 [Source:Xenbase;Acc:XB-GENE-493647]
ENSXETG00000037905	b3gnt7	15.3122	0.363086	0.119232	3.04521	0.00232515	0.0188788	WT.T	WT.U	YES	WT.T vs WT.U	UDP-GlcNAc:betaGal beta-1,3-N-acetylglucosaminyltransferase 7 [Source:NCBI gene (formerly Entrezgene);Acc:407949]
ENSXETG00000023797	tsr1	1487.41	0.362845	0.0954344	3.80204	0.00014351	0.00243983	WT.T	WT.U	YES	WT.T vs WT.U	TSR1, ribosome maturation factor [Source:Xenbase;Acc:XB-GENE-5753585]
ENSXETG00000006075	pnpt1	812.911	0.361117	0.104612	3.45198	0.000556496	0.00654247	WT.T	WT.U	YES	WT.T vs WT.U	polyribonucleotide nucleotidyltransferase 1 [Source:Xenbase;Acc:XB-GENE-967251]
ENSXETG00000017874	nob1	1257.77	0.360299	0.102587	3.51214	0.000444519	0.00555648	WT.T	WT.U	YES	WT.T vs WT.U	NIN1 (RPN12) binding protein 1 homolog [Source:Xenbase;Acc:XB-GENE-1016105]
ENSXETG00000023418	alg13l	277.278	0.360097	0.137553	2.61788	0.00884782	0.0493673	WT.T	WT.U	YES	WT.T vs WT.U	ALG13, UDP-N-acetylglucosaminyltransferase subunit-like [Source:Xenbase;Acc:XB-GENE-5852383]
ENSXETG00000006802	adamts20	162.623	0.3597	0.12875	2.79379	0.00520939	0.0337393	WT.T	WT.U	YES	WT.T vs WT.U	ADAM metallopeptidase with thrombospondin type 1 motif 20 [Source:Xenbase;Acc:XB-GENE-949936]
ENSXETG00000018798	pdss1	546.451	0.359429	0.104671	3.43391	0.00059495	0.00683202	WT.T	WT.U	YES	WT.T vs WT.U	decaprenyl diphosphate synthase subunit 1 [Source:Xenbase;Acc:XB-GENE-982903]
ENSXETG00000018301	ergic1	485.39	0.359425	0.10506	3.42113	0.000623608	0.00706803	WT.T	WT.U	YES	WT.T vs WT.U	endoplasmic reticulum-golgi intermediate compartment 1 [Source:Xenbase;Acc:XB-GENE-947913]
ENSXETG00000030851	ide	3256.17	0.358791	0.0825286	4.34748	1.37712e-05	0.000377899	WT.T	WT.U	YES	WT.T vs WT.U	insulin degrading enzyme [Source:NCBI gene (formerly Entrezgene);Acc:100490154]
ENSXETG00000000982	zbtb8os	494.108	0.358761	0.112998	3.17494	0.00149869	0.0137744	WT.T	WT.U	YES	WT.T vs WT.U	zinc finger and BTB domain containing 8 opposite strand [Source:Xenbase;Acc:XB-GENE-489455]
ENSXETG00000031334		741.459	0.357959	0.0970349	3.68898	0.000225158	0.0033615	WT.T	WT.U	YES	WT.T vs WT.U
ENSXETG00000001859	cdv3	2840.12	0.357723	0.0964314	3.70961	0.000207578	0.00316274	WT.T	WT.U	YES	WT.T vs WT.U	CDV3 homolog [Source:Xenbase;Acc:XB-GENE-5805319]
ENSXETG00000016260	rcan2	2746.61	0.356404	0.0659669	5.40277	6.56183e-08	4.40177e-06	WT.T	WT.U	YES	WT.T vs WT.U	regulator of calcineurin 2 [Source:Xenbase;Acc:XB-GENE-945556]
ENSXETG00000015205	twnk	645.725	0.354579	0.105644	3.35635	0.000789792	0.00846002	WT.T	WT.U	YES	WT.T vs WT.U	twinkle mtDNA helicase [Source:Xenbase;Acc:XB-GENE-978896]
ENSXETG00000023742	slc15a4	596.904	0.354552	0.0941483	3.76589	0.000165956	0.00271257	WT.T	WT.U	YES	WT.T vs WT.U	solute carrier family 15 member 4 [Source:Xenbase;Acc:XB-GENE-986485]
ENSXETG00000015100	ttc39c	6585.12	0.354511	0.069797	5.07917	3.79091e-07	1.96504e-05	WT.T	WT.U	YES	WT.T vs WT.U	tetratricopeptide repeat domain 39C [Source:Xenbase;Acc:XB-GENE-5934070]
ENSXETG00000016509	ik	768.657	0.353064	0.101245	3.48722	0.000488077	0.00590191	WT.T	WT.U	YES	WT.T vs WT.U	IK cytokine [Source:Xenbase;Acc:XB-GENE-6073275]
ENSXETG00000005734	pemt	578.311	0.353003	0.110775	3.18666	0.00143924	0.0133857	WT.T	WT.U	YES	WT.T vs WT.U	phosphatidylethanolamine N-methyltransferase [Source:Xenbase;Acc:XB-GENE-953360]
ENSXETG00000005540	gspt1	4774.89	0.352556	0.100887	3.49455	0.000474853	0.00580354	WT.T	WT.U	YES	WT.T vs WT.U	G1 to S phase transition 1 [Source:Xenbase;Acc:XB-GENE-955565]
ENSXETG00000002039	pigw	296.209	0.352026	0.124448	2.8287	0.0046737	0.0310429	WT.T	WT.U	YES	WT.T vs WT.U	phosphatidylinositol glycan anchor biosynthesis class W [Source:Xenbase;Acc:XB-GENE-976534]
ENSXETG00000011719	tmem161b	837.625	0.350257	0.092736	3.77692	0.000158778	0.0026271	WT.T	WT.U	YES	WT.T vs WT.U	transmembrane protein 161B [Source:Xenbase;Acc:XB-GENE-1001045]
ENSXETG00000016963	mrpl38	1036.24	0.349721	0.100979	3.4633	0.000533588	0.00632329	WT.T	WT.U	YES	WT.T vs WT.U	mitochondrial ribosomal protein L38 [Source:Xenbase;Acc:XB-GENE-5959674]
ENSXETG00000007593	mrps11	783.521	0.347449	0.100957	3.44154	0.000578402	0.00671481	WT.T	WT.U	YES	WT.T vs WT.U	mitochondrial ribosomal protein S11 [Source:Xenbase;Acc:XB-GENE-970920]
ENSXETG00000008633	mcoln3	690.966	0.347129	0.0977483	3.55125	0.000383402	0.00497565	WT.T	WT.U	YES	WT.T vs WT.U	mucolipin 3 [Source:Xenbase;Acc:XB-GENE-980380]
ENSXETG00000019471	tp53inp2	385.264	0.346897	0.127549	2.71972	0.00653367	0.039828	WT.T	WT.U	YES	WT.T vs WT.U	tumor protein p53 inducible nuclear protein 2 [Source:Xenbase;Acc:XB-GENE-950012]
ENSXETG00000032595	ulk2	4108.6	0.34661	0.0761534	4.55147	5.32712e-06	0.000182389	WT.T	WT.U	YES	WT.T vs WT.U	unc-51 like autophagy activating kinase 2 [Source:NCBI gene (formerly Entrezgene);Acc:100487396]
ENSXETG00000025077	nus1	634.71	0.346549	0.0972371	3.56396	0.000365299	0.00480236	WT.T	WT.U	YES	WT.T vs WT.U	NUS1, dehydrodolichyl diphosphate synthase subunit [Source:Xenbase;Acc:XB-GENE-981164]
ENSXETG00000021556	phldb1	2354.72	0.345703	0.0634042	5.45237	4.97033e-08	3.39613e-06	WT.T	WT.U	YES	WT.T vs WT.U	pleckstrin homology-like domain, family B, member 1 [Source:Xenbase;Acc:XB-GENE-5873646]
ENSXETG00000007263	gtf2h4	2356.06	0.345525	0.0694334	4.97636	6.47925e-07	3.1e-05	WT.T	WT.U	YES	WT.T vs WT.U	general transcription factor IIH subunit 4 [Source:Xenbase;Acc:XB-GENE-5871042]
ENSXETG00000013022	sim2	379.984	0.345239	0.109236	3.1605	0.00157498	0.0142808	WT.T	WT.U	YES	WT.T vs WT.U	SIM bHLH transcription factor 2 [Source:Xenbase;Acc:XB-GENE-1013958]
ENSXETG00000001688	mamdc2	645.588	0.344395	0.10292	3.34624	0.000819157	0.00870538	WT.T	WT.U	YES	WT.T vs WT.U	MAM domain containing 2 [Source:Xenbase;Acc:XB-GENE-482693]
ENSXETG00000004196	pisd	4280.21	0.343613	0.0708234	4.85168	1.22419e-06	5.32081e-05	WT.T	WT.U	YES	WT.T vs WT.U	phosphatidylserine decarboxylase [Source:Xenbase;Acc:XB-GENE-998711]
ENSXETG00000020999	acvr2b	410.815	0.343481	0.113685	3.02135	0.00251648	0.0199715	WT.T	WT.U	YES	WT.T vs WT.U	activin A receptor type 2B [Source:Xenbase;Acc:XB-GENE-484248]
ENSXETG00000018541	mtrf1l	768.906	0.342901	0.0789742	4.34193	1.41236e-05	0.000384894	WT.T	WT.U	YES	WT.T vs WT.U	mitochondrial translational release factor 1 like [Source:Xenbase;Acc:XB-GENE-953961]
ENSXETG00000007233	nsd1	3795.63	0.341687	0.0568155	6.01397	1.81032e-09	1.77735e-07	WT.T	WT.U	YES	WT.T vs WT.U	nuclear receptor binding SET domain protein 1 [Source:Xenbase;Acc:XB-GENE-989206]
ENSXETG00000013567	inka2	245.814	0.340759	0.12013	2.8366	0.00455974	0.0305874	WT.T	WT.U	YES	WT.T vs WT.U	inka box actin regulator 2 [Source:Xenbase;Acc:XB-GENE-5867957]
ENSXETG00000025164	slc30a7	1270.8	0.340745	0.0781167	4.362	1.28881e-05	0.000363243	WT.T	WT.U	YES	WT.T vs WT.U	solute carrier family 30 (zinc transporter), member 7 [Source:Xenbase;Acc:XB-GENE-977014]
ENSXETG00000005673	st18	941.891	0.340628	0.111279	3.06103	0.00220579	0.0183095	WT.T	WT.U	YES	WT.T vs WT.U	ST18 C2H2C-type zinc finger transcription factor [Source:Xenbase;Acc:XB-GENE-984591]
ENSXETG00000040672	ttf1	454.662	0.34019	0.129316	2.63068	0.00852138	0.0481191	WT.T	WT.U	YES	WT.T vs WT.U	transcription termination factor, RNA polymerase I [Source:NCBI gene (formerly Entrezgene);Acc:100493119]
ENSXETG00000035035	ddx27	1786.17	0.339946	0.0777099	4.37454	1.21686e-05	0.00034873	WT.T	WT.U	YES	WT.T vs WT.U	sideroflexin 1 [Source:NCBI gene (formerly Entrezgene);Acc:548998]
ENSXETG00000007198	nudt22	621.235	0.339857	0.0858937	3.95671	7.59883e-05	0.00148597	WT.T	WT.U	YES	WT.T vs WT.U	nudix hydrolase 22 [Source:Xenbase;Acc:XB-GENE-5961541]
ENSXETG00000002294	ttc25	223.012	0.33944	0.125935	2.69536	0.00703122	0.0420372	WT.T	WT.U	YES	WT.T vs WT.U	outer dynein arm docking complex subunit 4 [Source:Xenbase;Acc:XB-GENE-5960304]
ENSXETG00000010452	gab2	325.828	0.339333	0.124862	2.71765	0.00657466	0.0400285	WT.T	WT.U	YES	WT.T vs WT.U	GRB2 associated binding protein 2 [Source:Xenbase;Acc:XB-GENE-494700]
ENSXETG00000022733	rhoq	209.285	0.338589	0.116573	2.90452	0.00367822	0.0263047	WT.T	WT.U	YES	WT.T vs WT.U	ras homolog family member Q [Source:Xenbase;Acc:XB-GENE-492072]
ENSXETG00000020057	utp6	1256.09	0.338566	0.113652	2.97897	0.00289217	0.0219925	WT.T	WT.U	YES	WT.T vs WT.U	UTP6 small subunit processome component [Source:Xenbase;Acc:XB-GENE-997471]
ENSXETG00000003875	tmem129	572.67	0.338559	0.0952438	3.55466	0.000378472	0.00493487	WT.T	WT.U	YES	WT.T vs WT.U	transmembrane protein 129 [Source:Xenbase;Acc:XB-GENE-5934178]
ENSXETG00000021846	dpf3	1806.86	0.337388	0.0817999	4.12455	3.71467e-05	0.000839548	WT.T	WT.U	YES	WT.T vs WT.U	D4, zinc and double PHD fingers, family 3 [Source:Xenbase;Acc:XB-GENE-6067294]
ENSXETG00000012815	tdrd3	1342.76	0.336419	0.0808641	4.1603	3.17825e-05	0.000747901	WT.T	WT.U	YES	WT.T vs WT.U	tudor domain containing 3 [Source:Xenbase;Acc:XB-GENE-949075]
ENSXETG00000011143	dnajc11	1470.4	0.334439	0.0757453	4.41532	1.00862e-05	0.000302689	WT.T	WT.U	YES	WT.T vs WT.U	DnaJ heat shock protein family (Hsp40) member C11 [Source:Xenbase;Acc:XB-GENE-942676]
ENSXETG00000035096	SHISA7	1833.97	0.33436	0.0823399	4.06073	4.89191e-05	0.00104349	WT.T	WT.U	YES	WT.T vs WT.U	shisa family member 7 [Source:NCBI gene (formerly Entrezgene);Acc:100494066]
ENSXETG00000001529	vbp1	2324.98	0.334039	0.093735	3.56366	0.000365725	0.00480236	WT.T	WT.U	YES	WT.T vs WT.U	von Hippel-Lindau binding protein 1 [Source:Xenbase;Acc:XB-GENE-980556]
ENSXETG00000038548	med8	706.903	0.333736	0.0860167	3.8799	0.000104498	0.00188465	WT.T	WT.U	YES	WT.T vs WT.U	mediator complex subunit 8 [Source:NCBI gene (formerly Entrezgene);Acc:549368]
ENSXETG00000024631	hinfp	1289.57	0.333652	0.0771983	4.32202	1.54608e-05	0.000415984	WT.T	WT.U	YES	WT.T vs WT.U	histone H4 transcription factor [Source:Xenbase;Acc:XB-GENE-966256]
ENSXETG00000022612	mrpl51	439.457	0.333612	0.10744	3.10512	0.00190205	0.0164227	WT.T	WT.U	YES	WT.T vs WT.U	mitochondrial ribosomal protein L51 [Source:Xenbase;Acc:XB-GENE-5936450]
ENSXETG00000020475	tonsl	2460.26	0.332969	0.0822672	4.04741	5.1788e-05	0.00109054	WT.T	WT.U	YES	WT.T vs WT.U	tonsoku like, DNA repair protein [Source:Xenbase;Acc:XB-GENE-5939806]
ENSXETG00000035213		2415.99	0.332007	0.0618494	5.368	7.96161e-08	5.17193e-06	WT.T	WT.U	YES	WT.T vs WT.U	probable peptidyl-tRNA hydrolase 2 [Source:NCBI gene (formerly Entrezgene);Acc:100497652]
ENSXETG00000020436	riok1	533.062	0.331947	0.107984	3.07403	0.0021119	0.0177488	WT.T	WT.U	YES	WT.T vs WT.U	RIO kinase 1 [Source:Xenbase;Acc:XB-GENE-492176]
ENSXETG00000021226		38.0034	0.33185	0.123437	2.68842	0.0071791	0.0427087	WT.T	WT.U	YES	WT.T vs WT.U
ENSXETG00000036824	gcn1	1094.89	0.331501	0.0883667	3.75142	0.000175836	0.00282869	WT.T	WT.U	YES	WT.T vs WT.U	selenoprotein I [Source:HGNC Symbol;Acc:HGNC:29361]
ENSXETG00000023523	bax	522.02	0.331107	0.111281	2.9754	0.00292603	0.0221859	WT.T	WT.U	YES	WT.T vs WT.U	BCL2-associated X protein [Source:Xenbase;Acc:XB-GENE-486067]
ENSXETG00000005150	nyap2	1206.62	0.331106	0.0857772	3.86008	0.000113351	0.00201732	WT.T	WT.U	YES	WT.T vs WT.U	neuronal tyrosine-phosphorylated phosphoinositide-3-kinase adaptor 2 [Source:Xenbase;Acc:XB-GENE-1012710]
ENSXETG00000018823	stk36	473.39	0.33107	0.116979	2.83016	0.00465253	0.0309929	WT.T	WT.U	YES	WT.T vs WT.U	serine/threonine kinase 36 [Source:Xenbase;Acc:XB-GENE-5998666]
ENSXETG00000019654	dus1l	877.161	0.32999	0.0935827	3.52619	0.000421591	0.00534195	WT.T	WT.U	YES	WT.T vs WT.U	dihydrouridine synthase 1-like [Source:Xenbase;Acc:XB-GENE-955162]
ENSXETG00000035999	eif3j	3548.74	0.329634	0.0808245	4.07839	4.53493e-05	0.000980033	WT.T	WT.U	YES	WT.T vs WT.U	eukaryotic translation initiation factor 3 subunit J [Source:NCBI gene (formerly Entrezgene);Acc:496929]
ENSXETG00000012776	entpd6	551.281	0.327556	0.10771	3.04108	0.00235728	0.0190341	WT.T	WT.U	YES	WT.T vs WT.U	ectonucleoside triphosphate diphosphohydrolase 6 (putative) [Source:Xenbase;Acc:XB-GENE-990122]
ENSXETG00000035460		944.898	0.327255	0.111668	2.9306	0.00338309	0.0246458	WT.T	WT.U	YES	WT.T vs WT.U
ENSXETG00000014539	ccdc59	381.622	0.326391	0.104423	3.12567	0.00177404	0.0156098	WT.T	WT.U	YES	WT.T vs WT.U	coiled-coil domain containing 59 [Source:Xenbase;Acc:XB-GENE-998225]
ENSXETG00000019357	capn15	1857.53	0.326367	0.078804	4.1415	3.45045e-05	0.000799264	WT.T	WT.U	YES	WT.T vs WT.U	family with sequence similarity 98 member A [Source:NCBI gene (formerly Entrezgene);Acc:100488558]
ENSXETG00000018061	fam98b	792.134	0.326129	0.0966422	3.3746	0.000739228	0.00804629	WT.T	WT.U	YES	WT.T vs WT.U	family with sequence similarity 98 member B [Source:Xenbase;Acc:XB-GENE-5928439]
ENSXETG00000009296	lrpprc	7705.09	0.325981	0.0896117	3.63771	0.000275074	0.00391736	WT.T	WT.U	YES	WT.T vs WT.U	leucine rich pentatricopeptide repeat containing [Source:Xenbase;Acc:XB-GENE-1014657]
ENSXETG00000038398	srpra	830.475	0.325801	0.0972992	3.34844	0.000812669	0.00865167	WT.T	WT.U	YES	WT.T vs WT.U	tetraspanin-15 [Source:NCBI gene (formerly Entrezgene);Acc:101730599]
ENSXETG00000004297	ppp1r1a	3130.56	0.325591	0.0647124	5.03135	4.87046e-07	2.42297e-05	WT.T	WT.U	YES	WT.T vs WT.U	protein phosphatase 1 regulatory inhibitor subunit 1A [Source:Xenbase;Acc:XB-GENE-489186]
ENSXETG00000017046	tlcd5	204.04	0.325438	0.121173	2.68572	0.00723739	0.0429741	WT.T	WT.U	YES	WT.T vs WT.U	TLC domain containing 5 [Source:Xenbase;Acc:XB-GENE-966251]
ENSXETG00000018964	dolpp1	537.145	0.32524	0.105956	3.06959	0.0021435	0.0179533	WT.T	WT.U	YES	WT.T vs WT.U	dolichyldiphosphatase 1 [Source:Xenbase;Acc:XB-GENE-996706]
ENSXETG00000008147	abhd17a	1097.82	0.325175	0.0811364	4.00776	6.12966e-05	0.00124824	WT.T	WT.U	YES	WT.T vs WT.U	abhydrolase domain containing 17A [Source:Xenbase;Acc:XB-GENE-5820301]
ENSXETG00000031652	ptcd2	631.033	0.324557	0.0970555	3.34404	0.000825692	0.008756	WT.T	WT.U	YES	WT.T vs WT.U	pentatricopeptide repeat domain 2 [Source:NCBI gene (formerly Entrezgene);Acc:100489047]
ENSXETG00000007189	stip1	4956.31	0.323638	0.0893774	3.62103	0.00029343	0.00408077	WT.T	WT.U	YES	WT.T vs WT.U	stress induced phosphoprotein 1 [Source:Xenbase;Acc:XB-GENE-958361]
ENSXETG00000012421	pak3	4918.18	0.323222	0.063228	5.112	3.1877e-07	1.70605e-05	WT.T	WT.U	YES	WT.T vs WT.U	p21 protein (Cdc42/Rac)-activated kinase 3 [Source:Xenbase;Acc:XB-GENE-961764]
ENSXETG00000014731	mrpl45	1307.85	0.322139	0.101144	3.18494	0.00144785	0.0134404	WT.T	WT.U	YES	WT.T vs WT.U	mitochondrial ribosomal protein L45 [Source:Xenbase;Acc:XB-GENE-958318]
ENSXETG00000003537	plcxd3	927.984	0.321891	0.088714	3.62841	0.000285172	0.00400003	WT.T	WT.U	YES	WT.T vs WT.U	phosphatidylinositol-specific phospholipase C, X domain containing 3 [Source:Xenbase;Acc:XB-GENE-962063]
ENSXETG00000031086	ddost	579.355	0.321103	0.0979848	3.27707	0.0010489	0.0104829	WT.T	WT.U	YES	WT.T vs WT.U	nucleolar protein 9 [Source:NCBI gene (formerly Entrezgene);Acc:100145740]
ENSXETG00000013053	gatad2a	2648.41	0.320693	0.070192	4.5688	4.90517e-06	0.000171913	WT.T	WT.U	YES	WT.T vs WT.U	GATA zinc finger domain containing 2A [Source:Xenbase;Acc:XB-GENE-1015730]
ENSXETG00000022958	usp28	759.849	0.320607	0.0871601	3.67837	0.000234728	0.00347637	WT.T	WT.U	YES	WT.T vs WT.U	ubiquitin specific peptidase 28 [Source:Xenbase;Acc:XB-GENE-990711]
ENSXETG00000016918	rfc3	797.132	0.320287	0.0987283	3.24413	0.00117812	0.011483	WT.T	WT.U	YES	WT.T vs WT.U	replication factor C subunit 3 [Source:Xenbase;Acc:XB-GENE-984444]
ENSXETG00000014807	txnl4a	506.831	0.319493	0.110164	2.90015	0.00372979	0.026571	WT.T	WT.U	YES	WT.T vs WT.U	thioredoxin like 4A [Source:Xenbase;Acc:XB-GENE-1004157]
ENSXETG00000027007	sdf2	1509.67	0.318598	0.0672296	4.73895	2.14827e-06	8.60761e-05	WT.T	WT.U	YES	WT.T vs WT.U	stromal cell derived factor 2 [Source:Xenbase;Acc:XB-GENE-489307]
ENSXETG00000017618	med31	1029.22	0.318486	0.0782287	4.07122	4.67685e-05	0.00100777	WT.T	WT.U	YES	WT.T vs WT.U	mediator complex subunit 31 [Source:Xenbase;Acc:XB-GENE-951034]
ENSXETG00000025128	maip1	1368.06	0.317731	0.0995816	3.19066	0.00141949	0.0132268	WT.T	WT.U	YES	WT.T vs WT.U	matrix AAA peptidase interacting protein 1 [Source:Xenbase;Acc:XB-GENE-990590]
ENSXETG00000002767	josd2	286.822	0.317008	0.105141	3.01508	0.00256912	0.0202592	WT.T	WT.U	YES	WT.T vs WT.U	Josephin domain containing 2 [Source:Xenbase;Acc:XB-GENE-5740260]
ENSXETG00000040408	ehd4	460.511	0.316734	0.0972661	3.25636	0.0011285	0.0111237	WT.T	WT.U	YES	WT.T vs WT.U	calcium channel, voltage-dependent, gamma subunit 3 [Source:NCBI gene (formerly Entrezgene);Acc:100488289]
ENSXETG00000002406	sim1	510.728	0.315992	0.105254	3.00217	0.00268059	0.0208171	WT.T	WT.U	YES	WT.T vs WT.U	SIM bHLH transcription factor 1 [Source:Xenbase;Acc:XB-GENE-485816]
ENSXETG00000032892	awat1	3090.65	0.315663	0.0676445	4.6665	3.06373e-06	0.00011676	WT.T	WT.U	YES	WT.T vs WT.U	acyl-CoA wax alcohol acyltransferase 1 [Source:NCBI gene (formerly Entrezgene);Acc:100127622]
ENSXETG00000016097	pgp	448.845	0.315576	0.0974531	3.23823	0.00120272	0.0116767	WT.T	WT.U	YES	WT.T vs WT.U	phosphoglycolate phosphatase [Source:Xenbase;Acc:XB-GENE-999283]
ENSXETG00000007091	heatr3	1058.22	0.315381	0.103537	3.04606	0.00231859	0.018877	WT.T	WT.U	YES	WT.T vs WT.U	HEAT repeat containing 3 [Source:Xenbase;Acc:XB-GENE-5805167]
ENSXETG00000027405	dus3l	1227.54	0.31533	0.0771092	4.08939	4.32509e-05	0.000948512	WT.T	WT.U	YES	WT.T vs WT.U	dihydrouridine synthase 3-like [Source:Xenbase;Acc:XB-GENE-943237]
ENSXETG00000020901	txnl1	2682.65	0.314765	0.0896934	3.50935	0.000449211	0.00559626	WT.T	WT.U	YES	WT.T vs WT.U	thioredoxin like 1 [Source:Xenbase;Acc:XB-GENE-965625]
ENSXETG00000008852	supv3l1	692.565	0.314534	0.0920399	3.41736	0.000632316	0.00713401	WT.T	WT.U	YES	WT.T vs WT.U	Suv3 like RNA helicase [Source:Xenbase;Acc:XB-GENE-989015]
ENSXETG00000002652	abhd13	733.665	0.314525	0.0979815	3.21004	0.00132715	0.012596	WT.T	WT.U	YES	WT.T vs WT.U	abhydrolase domain containing 13 [Source:Xenbase;Acc:XB-GENE-5936168]
ENSXETG00000020255	usp16	634.179	0.314493	0.107266	2.93189	0.0033691	0.024568	WT.T	WT.U	YES	WT.T vs WT.U	ubiquitin specific peptidase 16 [Source:Xenbase;Acc:XB-GENE-1007164]
ENSXETG00000040498		803.171	0.314455	0.0918478	3.42366	0.000617843	0.00702956	WT.T	WT.U	YES	WT.T vs WT.U	solute carrier family 35 member E2B [Source:HGNC Symbol;Acc:HGNC:33941]
ENSXETG00000024117	nup54	2047.56	0.314345	0.0801766	3.92066	8.8308e-05	0.00165178	WT.T	WT.U	YES	WT.T vs WT.U	nucleoporin 54kDa [Source:Xenbase;Acc:XB-GENE-948035]
ENSXETG00000025084	slc35a1	1270.43	0.314089	0.0799651	3.92783	8.57155e-05	0.00162498	WT.T	WT.U	YES	WT.T vs WT.U	solute carrier family 35 (CMP-sialic acid transporter), member A1 [Source:Xenbase;Acc:XB-GENE-1001033]
ENSXETG00000003142	TNFRSF11B	332.287	0.313647	0.116118	2.70111	0.00691074	0.0415626	WT.T	WT.U	YES	WT.T vs WT.U	tumor necrosis factor receptor superfamily member 11b [Source:NCBI gene (formerly Entrezgene);Acc:100494982]
ENSXETG00000024755	ndufaf3	569.152	0.313424	0.114681	2.73301	0.00627577	0.0387337	WT.T	WT.U	YES	WT.T vs WT.U	NADH:ubiquinone oxidoreductase complex assembly factor 3 [Source:Xenbase;Acc:XB-GENE-999944]
ENSXETG00000003338	f2r	304.665	0.312509	0.11366	2.7495	0.00596865	0.0372883	WT.T	WT.U	YES	WT.T vs WT.U	coagulation factor 2 (thrombin) receptor [Source:Xenbase;Acc:XB-GENE-985799]
ENSXETG00000000810	diras2	601.491	0.312463	0.0911424	3.4283	0.000607372	0.00693171	WT.T	WT.U	YES	WT.T vs WT.U	DIRAS family GTP binding RAS like 2 [Source:Xenbase;Acc:XB-GENE-485682]
ENSXETG00000007511	tra2b	2777.01	0.311278	0.0800874	3.88673	0.000101604	0.00185335	WT.T	WT.U	YES	WT.T vs WT.U	transformer 2 beta homolog [Source:Xenbase;Acc:XB-GENE-5864557]
ENSXETG00000019661	abcc1	2217.25	0.31101	0.118591	2.62254	0.00872777	0.048934	WT.T	WT.U	YES	WT.T vs WT.U	ATP binding cassette subfamily C member 1 [Source:Xenbase;Acc:XB-GENE-960171]
ENSXETG00000035998	HTD2	213.36	0.310638	0.116497	2.6665	0.00766467	0.0447533	WT.T	WT.U	YES	WT.T vs WT.U	hydroxyacyl-thioester dehydratase type 2 [Source:HGNC Symbol;Acc:HGNC:53111]
ENSXETG00000012531	abl2	1584.46	0.310387	0.0709578	4.37425	1.2185e-05	0.00034873	WT.T	WT.U	YES	WT.T vs WT.U	ABL proto-oncogene 2, non-receptor tyrosine kinase [Source:Xenbase;Acc:XB-GENE-6459814]
ENSXETG00000008556	tbp	1542.85	0.309131	0.0670016	4.61379	3.95392e-06	0.000144376	WT.T	WT.U	YES	WT.T vs WT.U	TATA-box binding protein [Source:Xenbase;Acc:XB-GENE-488470]
ENSXETG00000022127	oxa1l	1078.24	0.307976	0.0945011	3.25897	0.00111819	0.0110441	WT.T	WT.U	YES	WT.T vs WT.U	oxidase (cytochrome c) assembly 1-like [Source:Xenbase;Acc:XB-GENE-996616]
ENSXETG00000009643	zbtb43	721.044	0.307254	0.0939056	3.27195	0.0010681	0.0106201	WT.T	WT.U	YES	WT.T vs WT.U	zinc finger and BTB domain containing 43 [Source:Xenbase;Acc:XB-GENE-5880504]
ENSXETG00000012949	ctps1	1611.67	0.307244	0.115881	2.65137	0.00801664	0.0460825	WT.T	WT.U	YES	WT.T vs WT.U	CTP synthase 1 [Source:Xenbase;Acc:XB-GENE-957432]
ENSXETG00000004129	jade3	1794.36	0.306873	0.0672235	4.56497	4.99561e-06	0.000173442	WT.T	WT.U	YES	WT.T vs WT.U	jade family PHD finger 3 [Source:Xenbase;Acc:XB-GENE-978173]
ENSXETG00000008383	golt1b	721.521	0.305555	0.104147	2.93389	0.00334748	0.0244344	WT.T	WT.U	YES	WT.T vs WT.U	golgi transport 1B [Source:Xenbase;Acc:XB-GENE-5753086]
ENSXETG00000015621	gfod2	712.986	0.305324	0.0837862	3.64409	0.000268342	0.00383253	WT.T	WT.U	YES	WT.T vs WT.U	glucose-fructose oxidoreductase domain containing 2 [Source:Xenbase;Acc:XB-GENE-5740207]
ENSXETG00000005251	tor2a	1250.71	0.30487	0.0805863	3.78315	0.000154854	0.0025911	WT.T	WT.U	YES	WT.T vs WT.U	torsin family 2, member A [Source:Xenbase;Acc:XB-GENE-5806617]
ENSXETG00000021641	med16	1955.43	0.304409	0.0824284	3.69301	0.000221617	0.0033355	WT.T	WT.U	YES	WT.T vs WT.U	mediator complex subunit 16 [Source:Xenbase;Acc:XB-GENE-967800]
ENSXETG00000040035	lrrc75b	1194.51	0.303873	0.104646	2.90382	0.00368635	0.0263247	WT.T	WT.U	YES	WT.T vs WT.U	leucine rich repeat containing 75B [Source:NCBI gene (formerly Entrezgene);Acc:100497675]
ENSXETG00000023130	nrip1	1646.31	0.3029	0.083153	3.64268	0.000269813	0.00384767	WT.T	WT.U	YES	WT.T vs WT.U	nuclear receptor interacting protein 1 [Source:Xenbase;Acc:XB-GENE-968871]
ENSXETG00000012243	unc119b	472.037	0.302602	0.0899482	3.36418	0.000767727	0.00830372	WT.T	WT.U	YES	WT.T vs WT.U	unc-119 lipid binding chaperone B [Source:Xenbase;Acc:XB-GENE-981104]
ENSXETG00000011245	nae1	3023	0.302394	0.0789159	3.83185	0.000127186	0.00221827	WT.T	WT.U	YES	WT.T vs WT.U	NEDD8 activating enzyme E1 subunit 1 [Source:Xenbase;Acc:XB-GENE-971667]
ENSXETG00000009920	wdr3	2147.52	0.302143	0.0929486	3.25065	0.00115142	0.0112781	WT.T	WT.U	YES	WT.T vs WT.U	WD repeat domain 3 [Source:Xenbase;Acc:XB-GENE-975167]
ENSXETG00000014541	zbtb18	1213.77	0.302127	0.108938	2.77339	0.00554752	0.0352818	WT.T	WT.U	YES	WT.T vs WT.U	zinc finger and BTB domain containing 18 [Source:Xenbase;Acc:XB-GENE-1003542]
ENSXETG00000015206	mrpl43	1142.1	0.302109	0.0943964	3.20042	0.00137226	0.0129167	WT.T	WT.U	YES	WT.T vs WT.U	mitochondrial ribosomal protein L43 [Source:Xenbase;Acc:XB-GENE-1006776]
ENSXETG00000009634	csrnp2	3154.07	0.301907	0.0797426	3.78602	0.00015308	0.0025643	WT.T	WT.U	YES	WT.T vs WT.U	cysteine-serine-rich nuclear protein 2 [Source:Xenbase;Acc:XB-GENE-983697]
ENSXETG00000002672	slc37a3	860.072	0.301086	0.0898399	3.35136	0.000804144	0.00858893	WT.T	WT.U	YES	WT.T vs WT.U	solute carrier family 37 member 3 [Source:Xenbase;Acc:XB-GENE-995744]
ENSXETG00000012654	rbm7	368.148	0.301049	0.105402	2.85619	0.00428762	0.0292786	WT.T	WT.U	YES	WT.T vs WT.U	RNA binding motif protein 7 [Source:Xenbase;Acc:XB-GENE-947267]
ENSXETG00000004558	yme1l1	3683.72	0.301031	0.081539	3.69186	0.000222617	0.00334039	WT.T	WT.U	YES	WT.T vs WT.U	YME1 like 1 ATPase [Source:Xenbase;Acc:XB-GENE-1000059]
ENSXETG00000036605	ptdss1	2345.11	0.300314	0.0639768	4.69411	2.67774e-06	0.00010392	WT.T	WT.U	YES	WT.T vs WT.U	phosphatidylserine synthase 1 [Source:NCBI gene (formerly Entrezgene);Acc:100145636]
ENSXETG00000025514	styx	783.531	0.300065	0.0839221	3.57552	0.000349531	0.00466828	WT.T	WT.U	YES	WT.T vs WT.U	serine/threonine/tyrosine interacting protein [Source:Xenbase;Acc:XB-GENE-967347]
ENSXETG00000001852	mrpl32	669.709	0.299807	0.0978743	3.06319	0.00218991	0.0182186	WT.T	WT.U	YES	WT.T vs WT.U	mitochondrial ribosomal protein L32 [Source:Xenbase;Acc:XB-GENE-5732412]
ENSXETG00000036663	spcs3	3030.99	0.29927	0.0843981	3.54594	0.000391221	0.0050303	WT.T	WT.U	YES	WT.T vs WT.U	signal peptidase complex subunit 3 [Source:NCBI gene (formerly Entrezgene);Acc:549848]
ENSXETG00000003551	kif16b	963.697	0.298346	0.0862404	3.45946	0.000541251	0.00638857	WT.T	WT.U	YES	WT.T vs WT.U	kinesin family member 16B [Source:Xenbase;Acc:XB-GENE-948787]
ENSXETG00000041193	or13c8	5373.33	0.297614	0.0532872	5.58509	2.33577e-08	1.71424e-06	WT.T	WT.U	YES	WT.T vs WT.U	retinoic acid induced 1 [Source:NCBI gene (formerly Entrezgene);Acc:100487671]
ENSXETG00000011700	trmt11	1187.5	0.297568	0.0944334	3.15108	0.00162666	0.0146597	WT.T	WT.U	YES	WT.T vs WT.U	tRNA methyltransferase 11 homolog [Source:Xenbase;Acc:XB-GENE-950553]
ENSXETG00000040676	dnajc18	2468.18	0.297388	0.0610433	4.87176	1.10609e-06	4.8803e-05	WT.T	WT.U	YES	WT.T vs WT.U	DnaJ heat shock protein family (Hsp40) member C18 [Source:NCBI gene (formerly Entrezgene);Acc:100124938]
ENSXETG00000016335	pdcl	3440.5	0.296976	0.073769	4.02576	5.67923e-05	0.00117426	WT.T	WT.U	YES	WT.T vs WT.U	phosducin like [Source:Xenbase;Acc:XB-GENE-969621]
ENSXETG00000033824	atg4d	398.692	0.296954	0.111049	2.67408	0.00749348	0.0440138	WT.T	WT.U	YES	WT.T vs WT.U
ENSXETG00000004597	tsen34	526.578	0.296822	0.111582	2.66014	0.00781092	0.0453394	WT.T	WT.U	YES	WT.T vs WT.U	tRNA splicing endonuclease subunit 34 [Source:Xenbase;Acc:XB-GENE-5932624]
ENSXETG00000026791	zmpste24	4427.86	0.296434	0.0914211	3.24251	0.00118482	0.0115407	WT.T	WT.U	YES	WT.T vs WT.U	zinc metallopeptidase STE24 [Source:Xenbase;Acc:XB-GENE-954285]
ENSXETG00000014162	ntmt1	512.996	0.295388	0.0912795	3.23608	0.00121182	0.0117304	WT.T	WT.U	YES	WT.T vs WT.U	N-terminal Xaa-Pro-Lys N-methyltransferase 1 [Source:Xenbase;Acc:XB-GENE-994935]
ENSXETG00000027126	elac1	272.262	0.294855	0.111875	2.63557	0.0083995	0.0475628	WT.T	WT.U	YES	WT.T vs WT.U	elaC ribonuclease Z 1 [Source:Xenbase;Acc:XB-GENE-1015217]
ENSXETG00000010835	alg6	474.256	0.294518	0.112675	2.61387	0.00895227	0.0497628	WT.T	WT.U	YES	WT.T vs WT.U	ALG6, alpha-1,3-glucosyltransferase [Source:Xenbase;Acc:XB-GENE-998187]
ENSXETG00000014376	c9orf85	594.122	0.294357	0.110033	2.67516	0.00746939	0.0439071	WT.T	WT.U	YES	WT.T vs WT.U	chromosome 9 open reading frame 85 [Source:Xenbase;Acc:XB-GENE-1015527]
ENSXETG00000027491	dbr1	2314.65	0.294346	0.0717409	4.10291	4.07993e-05	0.00090682	WT.T	WT.U	YES	WT.T vs WT.U	debranching RNA lariats 1 [Source:Xenbase;Acc:XB-GENE-5851881]
ENSXETG00000032863	fibin	2504.64	0.294208	0.0659807	4.459	8.23427e-06	0.00026084	WT.T	WT.U	YES	WT.T vs WT.U	tripartite motif containing 8 [Source:NCBI gene (formerly Entrezgene);Acc:613104]
ENSXETG00000012850	lpp	893.84	0.294119	0.107638	2.73248	0.00628599	0.0387484	WT.T	WT.U	YES	WT.T vs WT.U	LIM domain containing preferred translocation partner in lipoma [Source:Xenbase;Acc:XB-GENE-951633]
ENSXETG00000020283	pde7a	1019.81	0.293954	0.0753379	3.90182	9.54737e-05	0.00176264	WT.T	WT.U	YES	WT.T vs WT.U	phosphodiesterase 7A [Source:Xenbase;Acc:XB-GENE-1013813]
ENSXETG00000022954	map2k6	1928.52	0.293466	0.0969495	3.027	0.00246995	0.0196338	WT.T	WT.U	YES	WT.T vs WT.U	mitogen-activated protein kinase kinase 6 [Source:Xenbase;Acc:XB-GENE-944183]
ENSXETG00000003714	sgta	3855.86	0.292969	0.0595492	4.91978	8.66429e-07	3.96445e-05	WT.T	WT.U	YES	WT.T vs WT.U	small glutamine-rich tetratricopeptide repeat (TPR)-containing, alpha [Source:Xenbase;Acc:XB-GENE-962231]
ENSXETG00000010304	taf6l	1996.25	0.290463	0.0918603	3.162	0.00156689	0.0142585	WT.T	WT.U	YES	WT.T vs WT.U	TATA-box binding protein associated factor 6 like [Source:Xenbase;Acc:XB-GENE-1000128]
ENSXETG00000013077	ano8	1034.19	0.289839	0.0767017	3.77878	0.000157601	0.00261345	WT.T	WT.U	YES	WT.T vs WT.U	anoctamin 8 [Source:Xenbase;Acc:XB-GENE-6044545]
ENSXETG00000021498	c18orf25	1265.46	0.289538	0.0621067	4.66195	3.1323e-06	0.000118486	WT.T	WT.U	YES	WT.T vs WT.U	chromosome 18 open reading frame 25 [Source:Xenbase;Acc:XB-GENE-988446]
ENSXETG00000031117	nf2	933.643	0.28948	0.107489	2.69312	0.0070786	0.0422635	WT.T	WT.U	YES	WT.T vs WT.U	G protein-coupled receptor 27 [Source:NCBI gene (formerly Entrezgene);Acc:100485839]
ENSXETG00000021787	rbms2	382.792	0.289241	0.105676	2.73705	0.00619937	0.038406	WT.T	WT.U	YES	WT.T vs WT.U	RNA binding motif single stranded interacting protein 2 [Source:Xenbase;Acc:XB-GENE-494623]
ENSXETG00000007667	exosc6	770.773	0.288801	0.087119	3.31501	0.000916387	0.00944746	WT.T	WT.U	YES	WT.T vs WT.U	exosome component 6 [Source:Xenbase;Acc:XB-GENE-998313]
ENSXETG00000041270	ube2d1	1221.18	0.288663	0.0927513	3.11222	0.00185686	0.0161454	WT.T	WT.U	YES	WT.T vs WT.U	ubiquitin conjugating enzyme E2 D1 [Source:NCBI gene (formerly Entrezgene);Acc:780353]
ENSXETG00000014711	nop14	2218.93	0.28854	0.0813662	3.54619	0.000390852	0.0050303	WT.T	WT.U	YES	WT.T vs WT.U	NOP14 nucleolar protein [Source:Xenbase;Acc:XB-GENE-992782]
ENSXETG00000022904	crk	1271.88	0.288378	0.0906651	3.18069	0.00146923	0.0135892	WT.T	WT.U	YES	WT.T vs WT.U	v-crk avian sarcoma virus CT10 oncogene homolog [Source:Xenbase;Acc:XB-GENE-996357]
ENSXETG00000021958	nfe2l1	4126.56	0.287772	0.104294	2.75925	0.00579347	0.0364706	WT.T	WT.U	YES	WT.T vs WT.U	nuclear factor, erythroid 2 like 1 [Source:Xenbase;Acc:XB-GENE-481363]
ENSXETG00000003177	cd37	739.65	0.287588	0.0941512	3.05454	0.00225409	0.0185546	WT.T	WT.U	YES	WT.T vs WT.U	CD37 molecule [Source:Xenbase;Acc:XB-GENE-5831804]
ENSXETG00000003130	taf2	1971.58	0.287269	0.0817402	3.51442	0.000440713	0.0055197	WT.T	WT.U	YES	WT.T vs WT.U	TATA-box binding protein associated factor 2 [Source:Xenbase;Acc:XB-GENE-968254]
ENSXETG00000010138	taf9b	1225.68	0.287169	0.0825231	3.47986	0.000501677	0.00602215	WT.T	WT.U	YES	WT.T vs WT.U	TATA-box binding protein associated factor 9b [Source:Xenbase;Acc:XB-GENE-973353]
ENSXETG00000010848	mindy2	1180.22	0.28709	0.092025	3.11969	0.00181041	0.0158336	WT.T	WT.U	YES	WT.T vs WT.U	to MINDY lysine 48 deubiquitinase 2 [Source:Xenbase;Acc:XB-GENE-990463]
ENSXETG00000015141	stard3	1493.85	0.286845	0.0590134	4.86067	1.16988e-06	5.13121e-05	WT.T	WT.U	YES	WT.T vs WT.U	StAR related lipid transfer domain containing 3 [Source:Xenbase;Acc:XB-GENE-5799234]
ENSXETG00000012033	gsc	711.74	0.28682	0.100311	2.85931	0.00424563	0.0291126	WT.T	WT.U	YES	WT.T vs WT.U	large tumor suppressor kinase 1 [Source:NCBI gene (formerly Entrezgene);Acc:100145677]
ENSXETG00000002491	rundc3b	1017.64	0.286509	0.0860851	3.3282	0.000874079	0.00912551	WT.T	WT.U	YES	WT.T vs WT.U	RUN domain containing 3B [Source:Xenbase;Acc:XB-GENE-944466]
ENSXETG00000036965	mief1	1942.86	0.286255	0.0722277	3.96323	7.39413e-05	0.00145382	WT.T	WT.U	YES	WT.T vs WT.U	mitochondrial elongation factor 1 [Source:NCBI gene (formerly Entrezgene);Acc:595090]
ENSXETG00000001116	scml2	1034.17	0.286027	0.108092	2.64614	0.00814171	0.0465847	WT.T	WT.U	YES	WT.T vs WT.U	Scm polycomb group protein like 2 [Source:Xenbase;Acc:XB-GENE-6043728]
ENSXETG00000001747	mettl17	400.839	0.286008	0.104282	2.74264	0.00609467	0.0379149	WT.T	WT.U	YES	WT.T vs WT.U	methyltransferase like 17 [Source:Xenbase;Acc:XB-GENE-1001711]
ENSXETG00000013000	vps54	2509.75	0.285574	0.064861	4.40286	1.06833e-05	0.000313624	WT.T	WT.U	YES	WT.T vs WT.U	VPS54 GARP complex subunit [Source:Xenbase;Acc:XB-GENE-1013521]
ENSXETG00000010334	baz1b	4891.79	0.285528	0.0855168	3.33886	0.000841232	0.00886626	WT.T	WT.U	YES	WT.T vs WT.U	bromodomain adjacent to zinc finger domain 1B [Source:Xenbase;Acc:XB-GENE-853544]
ENSXETG00000003356	ubtf	14783.1	0.285506	0.0656996	4.34563	1.38875e-05	0.000379857	WT.T	WT.U	YES	WT.T vs WT.U	upstream binding transcription factor [Source:Xenbase;Acc:XB-GENE-966565]
ENSXETG00000002841	faf1	2560.92	0.285147	0.0678808	4.2007	2.66095e-05	0.000643533	WT.T	WT.U	YES	WT.T vs WT.U	Fas (TNFRSF6) associated factor 1 [Source:Xenbase;Acc:XB-GENE-940895]
ENSXETG00000006051	usp22	2035.18	0.284189	0.0787653	3.60805	0.000308511	0.00422461	WT.T	WT.U	YES	WT.T vs WT.U	ubiquitin specific peptidase 22 [Source:Xenbase;Acc:XB-GENE-6086060]
ENSXETG00000007681	znrf1	3952.1	0.283948	0.0608189	4.66875	3.03037e-06	0.000116086	WT.T	WT.U	YES	WT.T vs WT.U	zinc and ring finger 1, E3 ubiquitin protein ligase [Source:Xenbase;Acc:XB-GENE-998325]
ENSXETG00000014500	micu3	1670.33	0.283443	0.0986065	2.87449	0.00404687	0.0281594	WT.T	WT.U	YES	WT.T vs WT.U	mitochondrial calcium uptake family member 3 [Source:Xenbase;Acc:XB-GENE-959526]
ENSXETG00000039870	pnisr	2825.45	0.283181	0.0823034	3.4407	0.00058021	0.00672001	WT.T	WT.U	YES	WT.T vs WT.U	malectin [Source:NCBI gene (formerly Entrezgene);Acc:100196926]
ENSXETG00000040489	plk3	850.79	0.283066	0.0875374	3.23366	0.00122216	0.0118036	WT.T	WT.U	YES	WT.T vs WT.U	deoxyhypusine hydroxylase [Source:NCBI gene (formerly Entrezgene);Acc:100145112]
ENSXETG00000021620	ube3c	2716.21	0.281991	0.0588384	4.79264	1.64602e-06	6.81627e-05	WT.T	WT.U	YES	WT.T vs WT.U	ubiquitin protein ligase E3C [Source:Xenbase;Acc:XB-GENE-1011935]
ENSXETG00000019290	stk16	745.095	0.281952	0.098673	2.85744	0.00427079	0.0292279	WT.T	WT.U	YES	WT.T vs WT.U	serine/threonine kinase 16 [Source:Xenbase;Acc:XB-GENE-971765]
ENSXETG00000037018	slc27a4	1358.49	0.281835	0.0925321	3.04581	0.00232053	0.018877	WT.T	WT.U	YES	WT.T vs WT.U	solute carrier family 27 member 4 [Source:NCBI gene (formerly Entrezgene);Acc:101735131]
ENSXETG00000012227	cnih1	2960.92	0.281225	0.0799131	3.51914	0.00043295	0.005444	WT.T	WT.U	YES	WT.T vs WT.U	cornichon family AMPA receptor auxiliary protein 1 [Source:Xenbase;Acc:XB-GENE-1004741]
ENSXETG00000014643	rabggta	3615.54	0.281091	0.0678146	4.145	3.39817e-05	0.000788386	WT.T	WT.U	YES	WT.T vs WT.U	Rab geranylgeranyltransferase subunit alpha [Source:Xenbase;Acc:XB-GENE-1004892]
ENSXETG00000010036	gtf2a1	1521.73	0.280995	0.0718046	3.91334	9.10296e-05	0.00169537	WT.T	WT.U	YES	WT.T vs WT.U	general transcription factor IIA 1 [Source:Xenbase;Acc:XB-GENE-1006404]
ENSXETG00000001364	stam	3173.52	0.280922	0.0688582	4.07973	4.50889e-05	0.000977256	WT.T	WT.U	YES	WT.T vs WT.U	signal transducing adaptor molecule [Source:Xenbase;Acc:XB-GENE-482429]
ENSXETG00000006089	lrrc8c	547.351	0.280621	0.0986204	2.84547	0.00443461	0.0299649	WT.T	WT.U	YES	WT.T vs WT.U	leucine rich repeat containing 8 VRAC subunit C [Source:Xenbase;Acc:XB-GENE-5797483]
ENSXETG00000020233	wdr73	369.078	0.280099	0.10536	2.65849	0.00784919	0.045476	WT.T	WT.U	YES	WT.T vs WT.U	WD repeat domain 73 [Source:Xenbase;Acc:XB-GENE-5809223]
ENSXETG00000005759	znf462	9876.05	0.280018	0.0536627	5.21811	1.8076e-07	1.08493e-05	WT.T	WT.U	YES	WT.T vs WT.U	zinc finger protein 462 [Source:Xenbase;Acc:XB-GENE-976911]
ENSXETG00000016812	tnpo1	1435.61	0.279993	0.0964189	2.90392	0.0036852	0.0263247	WT.T	WT.U	YES	WT.T vs WT.U	transportin 1 [Source:Xenbase;Acc:XB-GENE-493792]
ENSXETG00000023572	gk5	1005.87	0.279753	0.0936139	2.98837	0.00280472	0.021544	WT.T	WT.U	YES	WT.T vs WT.U	glycerol kinase 5 [Source:Xenbase;Acc:XB-GENE-983229]
ENSXETG00000014990	atxn2l	2432.74	0.279446	0.0846386	3.30164	0.000961206	0.00980721	WT.T	WT.U	YES	WT.T vs WT.U	ataxin 2-like [Source:Xenbase;Acc:XB-GENE-6000372]
ENSXETG00000037012	celf3	2332.58	0.279191	0.0712125	3.92053	8.83546e-05	0.00165178	WT.T	WT.U	YES	WT.T vs WT.U	CUGBP, Elav-like family member 3 [Source:NCBI gene (formerly Entrezgene);Acc:549245]
ENSXETG00000013107	cdk13	2582.46	0.277823	0.066369	4.18604	2.83859e-05	0.000680939	WT.T	WT.U	YES	WT.T vs WT.U	cyclin-dependent kinase 13 [Source:Xenbase;Acc:XB-GENE-6040279]
ENSXETG00000002886	nphp4.2	1544.15	0.277772	0.0887968	3.12817	0.00175896	0.0155588	WT.T	WT.U	YES	WT.T vs WT.U	nephronophthisis 4, gene 2 [Source:Xenbase;Acc:XB-GENE-487536]
ENSXETG00000005239	ptp4a2	1080.73	0.277676	0.098749	2.81193	0.00492448	0.0323749	WT.T	WT.U	YES	WT.T vs WT.U	protein tyrosine phosphatase type IVA, member 2 [Source:Xenbase;Acc:XB-GENE-1007312]
ENSXETG00000021386	kbtbd3	523.987	0.276754	0.0891428	3.10461	0.00190529	0.0164411	WT.T	WT.U	YES	WT.T vs WT.U	kelch repeat and BTB (POZ) domain containing 3 [Source:Xenbase;Acc:XB-GENE-6044137]
ENSXETG00000022527	strap	1703.16	0.276572	0.064176	4.30959	1.63558e-05	0.00043371	WT.T	WT.U	YES	WT.T vs WT.U	serine/threonine kinase receptor associated protein [Source:Xenbase;Acc:XB-GENE-996947]
ENSXETG00000010255	cinp	451.489	0.276555	0.0969024	2.85395	0.0043179	0.0294041	WT.T	WT.U	YES	WT.T vs WT.U	cyclin-dependent kinase 2 interacting protein [Source:Xenbase;Acc:XB-GENE-954228]
ENSXETG00000029930	mrpl47	591.932	0.276038	0.0954391	2.89229	0.00382442	0.0270441	WT.T	WT.U	YES	WT.T vs WT.U	mitochondrial ribosomal protein L47 [Source:NCBI gene (formerly Entrezgene);Acc:100494080]
ENSXETG00000030041	lrp12	1731.44	0.275734	0.0931215	2.96101	0.00306629	0.0229353	WT.T	WT.U	YES	WT.T vs WT.U	3-hydroxyacyl-CoA dehydratase 3 [Source:NCBI gene (formerly Entrezgene);Acc:100379797]
ENSXETG00000034425	glp2r	458.029	0.275564	0.100904	2.73094	0.00631533	0.0388968	WT.T	WT.U	YES	WT.T vs WT.U	zinc finger protein 408 [Source:NCBI gene (formerly Entrezgene);Acc:100493930]
ENSXETG00000016770	uggt1	1652.36	0.275484	0.0856349	3.21695	0.00129559	0.0123272	WT.T	WT.U	YES	WT.T vs WT.U	UDP-glucose glycoprotein glucosyltransferase 1 [Source:Xenbase;Acc:XB-GENE-988149]
ENSXETG00000002555	csnk2a1	3103.34	0.274055	0.072713	3.76899	0.000163909	0.00268801	WT.T	WT.U	YES	WT.T vs WT.U	casein kinase 2, alpha 1 polypeptide [Source:Xenbase;Acc:XB-GENE-959752]
ENSXETG00000010721	ints2	1327.9	0.273838	0.0809668	3.3821	0.000719341	0.00787028	WT.T	WT.U	YES	WT.T vs WT.U	integrator complex subunit 2 [Source:Xenbase;Acc:XB-GENE-5787298]
ENSXETG00000018715	olfm4	13.4692	0.273809	0.089098	3.07312	0.0021183	0.0177724	WT.T	WT.U	YES	WT.T vs WT.U	olfactomedin 4 [Source:Xenbase;Acc:XB-GENE-5725072]
ENSXETG00000004530	rif1	3218.72	0.273272	0.0838191	3.26026	0.00111312	0.011016	WT.T	WT.U	YES	WT.T vs WT.U	replication timing regulatory factor 1 [Source:Xenbase;Acc:XB-GENE-920162]
ENSXETG00000040904	mex3d	511.596	0.273054	0.0970125	2.81463	0.00488341	0.0321906	WT.T	WT.U	YES	WT.T vs WT.U	mex-3 RNA binding family member D [Source:NCBI gene (formerly Entrezgene);Acc:100144717]
ENSXETG00000007293	mios	1329.85	0.27301	0.0738521	3.69671	0.000218413	0.00329733	WT.T	WT.U	YES	WT.T vs WT.U	missing oocyte, meiosis regulator, homolog [Source:Xenbase;Acc:XB-GENE-5959761]
ENSXETG00000026014	emc6	1907.86	0.272882	0.0964669	2.82876	0.00467286	0.0310429	WT.T	WT.U	YES	WT.T vs WT.U	ER membrane protein complex subunit 6 [Source:NCBI gene (formerly Entrezgene);Acc:448052]
ENSXETG00000022387	ess2	860.822	0.272871	0.0814942	3.34835	0.000812936	0.00865167	WT.T	WT.U	YES	WT.T vs WT.U	ess-2 splicing factor homolog [Source:Xenbase;Acc:XB-GENE-980795]
ENSXETG00000023721	rbm34	1843.49	0.272502	0.069044	3.94679	7.92058e-05	0.00153382	WT.T	WT.U	YES	WT.T vs WT.U	RNA binding motif protein 34 [Source:Xenbase;Acc:XB-GENE-5895036]
ENSXETG00000014830	dimt1	1164.91	0.272479	0.0766157	3.55644	0.000375912	0.00491003	WT.T	WT.U	YES	WT.T vs WT.U	DIM1 dimethyladenosine transferase 1 homolog [Source:Xenbase;Acc:XB-GENE-1001527]
ENSXETG00000011252	ctu2	899.826	0.272007	0.101754	2.67318	0.00751366	0.0441149	WT.T	WT.U	YES	WT.T vs WT.U	cytosolic thiouridylase subunit 2 [Source:Xenbase;Acc:XB-GENE-5732028]
ENSXETG00000015293	sec11a	1718.42	0.271949	0.0910797	2.98583	0.00282807	0.0216876	WT.T	WT.U	YES	WT.T vs WT.U	SEC11 homolog A, signal peptidase complex subunit [Source:Xenbase;Acc:XB-GENE-943208]
ENSXETG00000012963	ssu72	1512	0.271869	0.0848304	3.20485	0.00135132	0.0127519	WT.T	WT.U	YES	WT.T vs WT.U	SSU72 homolog, RNA polymerase II CTD phosphatase [Source:Xenbase;Acc:XB-GENE-5725626]
ENSXETG00000003280	agap1	7122.37	0.271562	0.049612	5.47372	4.40677e-08	3.05282e-06	WT.T	WT.U	YES	WT.T vs WT.U	ArfGAP with GTPase domain, ankyrin repeat and PH domain 1 [Source:Xenbase;Acc:XB-GENE-981023]
ENSXETG00000008672	atg5	440.346	0.271522	0.0919304	2.95357	0.00314126	0.0233195	WT.T	WT.U	YES	WT.T vs WT.U	autophagy related 5 [Source:Xenbase;Acc:XB-GENE-1012765]
ENSXETG00000030589	rbp4	1340.41	0.271363	0.0820657	3.30665	0.000944173	0.00967617	WT.T	WT.U	YES	WT.T vs WT.U	coiled-coil serine rich protein 2 [Source:NCBI gene (formerly Entrezgene);Acc:100379972]
ENSXETG00000033298		14.4535	0.271349	0.0918815	2.95325	0.0031445	0.0233319	WT.T	WT.U	YES	WT.T vs WT.U
ENSXETG00000021376	mpped2	702.678	0.271262	0.0836792	3.24169	0.00118822	0.0115586	WT.T	WT.U	YES	WT.T vs WT.U	metallophosphoesterase domain containing 2 [Source:Xenbase;Acc:XB-GENE-1016332]
ENSXETG00000038177	jagn1	2505.82	0.271216	0.0641156	4.23011	2.33574e-05	0.000574252	WT.T	WT.U	YES	WT.T vs WT.U	jagunal homolog 1 [Source:NCBI gene (formerly Entrezgene);Acc:431675]
ENSXETG00000009878	asnsd1	1486.41	0.27099	0.0715569	3.78706	0.000152439	0.00255646	WT.T	WT.U	YES	WT.T vs WT.U	asparagine synthetase domain containing 1 [Source:Xenbase;Acc:XB-GENE-940928]
ENSXETG00000032798	mtrex	2359.53	0.27098	0.0806239	3.36104	0.000776508	0.00838139	WT.T	WT.U	YES	WT.T vs WT.U	Mtr4 exosome RNA helicase [Source:NCBI gene (formerly Entrezgene);Acc:100496866]
ENSXETG00000013194	riok2	1639.74	0.270208	0.089247	3.02764	0.00246468	0.0196162	WT.T	WT.U	YES	WT.T vs WT.U	RIO kinase 2 [Source:Xenbase;Acc:XB-GENE-942399]
ENSXETG00000021616	slc7a4	2796.24	0.269487	0.0746049	3.61219	0.000303619	0.00418732	WT.T	WT.U	YES	WT.T vs WT.U	solute carrier family 7 member 4 [Source:Xenbase;Acc:XB-GENE-960138]
ENSXETG00000007502	fbxl18	457.962	0.26931	0.100324	2.68441	0.00726574	0.0430514	WT.T	WT.U	YES	WT.T vs WT.U	F-box and leucine-rich repeat protein 18 [Source:Xenbase;Acc:XB-GENE-980052]
ENSXETG00000004002	gpc2	1180.23	0.268959	0.0713867	3.76763	0.000164804	0.0026967	WT.T	WT.U	YES	WT.T vs WT.U	glypican 2 [Source:Xenbase;Acc:XB-GENE-6258957]
ENSXETG00000038083	ddx46	1019.6	0.268919	0.0708186	3.7973	0.000146281	0.00248125	WT.T	WT.U	YES	WT.T vs WT.U	opioid growth factor receptor [Source:NCBI gene (formerly Entrezgene);Acc:100492978]
ENSXETG00000023095	zfpl1	952.816	0.26826	0.0803207	3.33986	0.000838207	0.00885703	WT.T	WT.U	YES	WT.T vs WT.U	zinc finger protein like 1 [Source:Xenbase;Acc:XB-GENE-991966]
ENSXETG00000020756	ap4e1	1504.31	0.267232	0.0725056	3.68567	0.0002281	0.00339516	WT.T	WT.U	YES	WT.T vs WT.U	adaptor related protein complex 4 subunit epsilon 1 [Source:Xenbase;Acc:XB-GENE-988221]
ENSXETG00000040481	shf	1255.55	0.267056	0.094384	2.82947	0.00466258	0.0310047	WT.T	WT.U	YES	WT.T vs WT.U	germ cell-less, spermatogenesis associated 1 [Source:NCBI gene (formerly Entrezgene);Acc:780182]
ENSXETG00000019440	wdr74	879.087	0.266969	0.100557	2.65491	0.00793298	0.0457613	WT.T	WT.U	YES	WT.T vs WT.U	WD repeat domain 74 [Source:Xenbase;Acc:XB-GENE-969801]
ENSXETG00000007592	tanc1	1329.69	0.266919	0.085789	3.11134	0.00186238	0.0161744	WT.T	WT.U	YES	WT.T vs WT.U	tetratricopeptide repeat, ankyrin repeat and coiled-coil containing 1 [Source:Xenbase;Acc:XB-GENE-6032651]
ENSXETG00000021117	kbtbd2	1011.89	0.266916	0.074895	3.56386	0.000365435	0.00480236	WT.T	WT.U	YES	WT.T vs WT.U	kelch repeat and BTB (POZ) domain containing 2 [Source:Xenbase;Acc:XB-GENE-1012666]
ENSXETG00000003604	emc2	2885.65	0.266905	0.0716017	3.72763	0.000193287	0.00301835	WT.T	WT.U	YES	WT.T vs WT.U	ER membrane protein complex subunit 2 [Source:Xenbase;Acc:XB-GENE-484487]
ENSXETG00000003246	ccdc47	2172.61	0.266784	0.0786548	3.39184	0.000694259	0.00766919	WT.T	WT.U	YES	WT.T vs WT.U	coiled-coil domain containing 47 [Source:Xenbase;Acc:XB-GENE-1003204]
ENSXETG00000024459	mmgt1	1803.85	0.266612	0.0812076	3.28309	0.00102676	0.0103338	WT.T	WT.U	YES	WT.T vs WT.U	membrane magnesium transporter 1 [Source:Xenbase;Acc:XB-GENE-999449]
ENSXETG00000013060	exosc3	662.064	0.266042	0.101568	2.61935	0.00880974	0.0492289	WT.T	WT.U	YES	WT.T vs WT.U	exosome component 3 [Source:Xenbase;Acc:XB-GENE-966926]
ENSXETG00000029937	psmd11	3864.39	0.265998	0.091174	2.91748	0.00352874	0.0254443	WT.T	WT.U	YES	WT.T vs WT.U	proteasome 26S subunit, non-ATPase 11 [Source:NCBI gene (formerly Entrezgene);Acc:100492225]
ENSXETG00000000783	sec23b	5900.37	0.265541	0.0743843	3.56985	0.000357186	0.00474064	WT.T	WT.U	YES	WT.T vs WT.U	Sec23 homolog B, COPII coat complex component [Source:Xenbase;Acc:XB-GENE-974663]
ENSXETG00000008514	tia1	3286.94	0.264981	0.0856079	3.09529	0.00196622	0.0168395	WT.T	WT.U	YES	WT.T vs WT.U	TIA1 cytotoxic granule-associated RNA binding protein [Source:Xenbase;Acc:XB-GENE-1002876]
ENSXETG00000035772	GPR162	5082.57	0.264585	0.0530207	4.99022	6.031e-07	2.92188e-05	WT.T	WT.U	YES	WT.T vs WT.U	G protein-coupled receptor 162 [Source:NCBI gene (formerly Entrezgene);Acc:100490736]
ENSXETG00000002359	lsm14a	2808.81	0.264271	0.0770267	3.4309	0.000601585	0.00688688	WT.T	WT.U	YES	WT.T vs WT.U	LSM14A mRNA processing body assembly factor [Source:Xenbase;Acc:XB-GENE-5955547]
ENSXETG00000034598		7747.53	0.264234	0.0606857	4.35414	1.33588e-05	0.000370992	WT.T	WT.U	YES	WT.T vs WT.U
ENSXETG00000022250	znf800	1146.49	0.264166	0.0867494	3.04516	0.00232557	0.0188788	WT.T	WT.U	YES	WT.T vs WT.U	zinc finger protein 800 [Source:Xenbase;Acc:XB-GENE-1217280]
ENSXETG00000006072	ppp4r3b	6103.91	0.264019	0.0805423	3.27802	0.00104538	0.0104573	WT.T	WT.U	YES	WT.T vs WT.U	protein phosphatase 4 regulatory subunit 3B [Source:Xenbase;Acc:XB-GENE-1004661]
ENSXETG00000005164	atf6b	1235.8	0.263993	0.0614399	4.29677	1.73306e-05	0.000457165	WT.T	WT.U	YES	WT.T vs WT.U	activating transcription factor 6 beta [Source:Xenbase;Acc:XB-GENE-1013925]
ENSXETG00000010057	pitpnc1l	498.169	0.262727	0.0991971	2.64854	0.00808414	0.0463268	WT.T	WT.U	YES	WT.T vs WT.U	phosphatidylinositol transfer protein cytoplasmic 1 like [Source:Xenbase;Acc:XB-GENE-5779888]
ENSXETG00000021080	tmem33	1768.33	0.262607	0.0708277	3.70768	0.000209165	0.00317387	WT.T	WT.U	YES	WT.T vs WT.U	transmembrane protein 33 [Source:Xenbase;Acc:XB-GENE-983353]
ENSXETG00000004098	smg9	2280.21	0.262237	0.0574071	4.56803	4.92323e-06	0.000172139	WT.T	WT.U	YES	WT.T vs WT.U	SMG9 nonsense mediated mRNA decay factor [Source:Xenbase;Acc:XB-GENE-990837]
ENSXETG00000022578	pin4	965.06	0.26215	0.08388	3.1253	0.00177623	0.0156098	WT.T	WT.U	YES	WT.T vs WT.U	peptidylprolyl cis/trans isomerase, NIMA-interacting 4 [Source:Xenbase;Acc:XB-GENE-1004487]
ENSXETG00000003179	dcakd	497.203	0.261872	0.0985461	2.65735	0.00787566	0.0455725	WT.T	WT.U	YES	WT.T vs WT.U	dephospho-CoA kinase domain containing [Source:Xenbase;Acc:XB-GENE-1003179]
ENSXETG00000035111		895.399	0.261746	0.0743916	3.51849	0.000434017	0.0054528	WT.T	WT.U	YES	WT.T vs WT.U	uncharacterized LOC100488455 [Source:NCBI gene (formerly Entrezgene);Acc:100488455]
ENSXETG00000013633	rab30	1474	0.261647	0.0687488	3.80584	0.000141326	0.00241106	WT.T	WT.U	YES	WT.T vs WT.U	RAB30, member RAS oncogene family [Source:Xenbase;Acc:XB-GENE-479337]
ENSXETG00000016478	klf13	700.117	0.261102	0.0851387	3.06678	0.00216378	0.0180417	WT.T	WT.U	YES	WT.T vs WT.U	Kruppel-like factor 13 [Source:Xenbase;Acc:XB-GENE-479837]
ENSXETG00000002208	papolg	2052.53	0.260671	0.0637991	4.08581	4.39236e-05	0.000956193	WT.T	WT.U	YES	WT.T vs WT.U	poly(A) polymerase gamma [Source:Xenbase;Acc:XB-GENE-979168]
ENSXETG00000004776	smap2	1987.05	0.260151	0.069562	3.73985	0.000184132	0.00292266	WT.T	WT.U	YES	WT.T vs WT.U	small ArfGAP2 [Source:Xenbase;Acc:XB-GENE-5817085]
ENSXETG00000030437	vcl	3957.29	0.260054	0.0540283	4.81328	1.4847e-06	6.3068e-05	WT.T	WT.U	YES	WT.T vs WT.U	trinucleotide repeat containing adaptor 6A [Source:HGNC Symbol;Acc:HGNC:11969]
ENSXETG00000018665	ankrd13a	1586.85	0.259426	0.0849164	3.05508	0.00224999	0.0185518	WT.T	WT.U	YES	WT.T vs WT.U	ankyrin repeat domain 13A [Source:Xenbase;Acc:XB-GENE-998906]
ENSXETG00000006961	trappc12	1979.18	0.259213	0.0628352	4.12528	3.70277e-05	0.000839352	WT.T	WT.U	YES	WT.T vs WT.U	trafficking protein particle complex 12 [Source:Xenbase;Acc:XB-GENE-944473]
ENSXETG00000012235	cybc1	1143.21	0.258991	0.0741527	3.49267	0.000478218	0.00582586	WT.T	WT.U	YES	WT.T vs WT.U	cytochrome b-245 chaperone 1 [Source:Xenbase;Acc:XB-GENE-977743]
ENSXETG00000015693	tdp1	629.844	0.258376	0.0881074	2.93251	0.00336236	0.024531	WT.T	WT.U	YES	WT.T vs WT.U	tyrosyl-DNA phosphodiesterase 1 [Source:Xenbase;Acc:XB-GENE-950568]
ENSXETG00000027207	ufm1	1349.39	0.258332	0.0853188	3.02785	0.00246304	0.0196162	WT.T	WT.U	YES	WT.T vs WT.U	ubiquitin-fold modifier 1 [Source:Xenbase;Acc:XB-GENE-973175]
ENSXETG00000014148	gart	1690.83	0.258329	0.0948996	2.72213	0.00648631	0.03962	WT.T	WT.U	YES	WT.T vs WT.U	phosphoribosylglycinamide formyltransferase, phosphoribosylglycinamide synthetase, phosphoribosylaminoimidazole synthetase [Source:Xenbase;Acc:XB-GENE-993017]
ENSXETG00000018920	elp2	1184.55	0.258119	0.0919792	2.80627	0.00501179	0.0328056	WT.T	WT.U	YES	WT.T vs WT.U	elongator acetyltransferase complex subunit 2 [Source:Xenbase;Acc:XB-GENE-5752362]
ENSXETG00000020144	exosc7	655.359	0.258033	0.0851531	3.03022	0.00244372	0.0195195	WT.T	WT.U	YES	WT.T vs WT.U	exosome component 7 [Source:Xenbase;Acc:XB-GENE-1016257]
ENSXETG00000022643	sde2	1111.44	0.257924	0.0781019	3.30241	0.000958584	0.00980069	WT.T	WT.U	YES	WT.T vs WT.U	SDE2 telomere maintenance homolog (S. pombe) [Source:Xenbase;Acc:XB-GENE-5807809]
ENSXETG00000024516	fyttd1	2554.86	0.25763	0.0620825	4.1498	3.3277e-05	0.00077446	WT.T	WT.U	YES	WT.T vs WT.U	forty-two-three domain containing 1 [Source:Xenbase;Acc:XB-GENE-1015369]
ENSXETG00000011532	znf384	1708.19	0.256978	0.0729972	3.52038	0.000430924	0.00543236	WT.T	WT.U	YES	WT.T vs WT.U	zinc finger protein 384 [Source:Xenbase;Acc:XB-GENE-979648]
ENSXETG00000031548	MSANTD2	1685.83	0.256189	0.0875054	2.9277	0.00341481	0.0248159	WT.T	WT.U	YES	WT.T vs WT.U	Myb/SANT DNA binding domain containing 2 [Source:HGNC Symbol;Acc:HGNC:26266]
ENSXETG00000009109	cdc123	696.465	0.25615	0.093644	2.73536	0.00623119	0.0385388	WT.T	WT.U	YES	WT.T vs WT.U	cell division cycle 123 [Source:Xenbase;Acc:XB-GENE-952729]
ENSXETG00000040590		1812.67	0.25599	0.0693546	3.69103	0.00022335	0.003348	WT.T	WT.U	YES	WT.T vs WT.U	proline rich 14-like [Source:NCBI gene (formerly Entrezgene);Acc:100498447]
ENSXETG00000032207	ZNF131	551.029	0.255969	0.0915311	2.79653	0.00516549	0.0335164	WT.T	WT.U	YES	WT.T vs WT.U	zinc finger protein 131 [Source:NCBI gene (formerly Entrezgene);Acc:100491098]
ENSXETG00000018598	hira	3489.38	0.255817	0.0881026	2.90363	0.00368868	0.0263287	WT.T	WT.U	YES	WT.T vs WT.U	histone cell cycle regulator [Source:Xenbase;Acc:XB-GENE-976072]
ENSXETG00000005093	yipf6	1962.29	0.255744	0.0642868	3.97817	6.94468e-05	0.00138009	WT.T	WT.U	YES	WT.T vs WT.U	Yip1 domain family member 6 [Source:Xenbase;Acc:XB-GENE-1009736]
ENSXETG00000025808	lgalsl	2152.77	0.255711	0.0815019	3.13749	0.00170404	0.0151908	WT.T	WT.U	YES	WT.T vs WT.U	lectin, galactoside-binding-like [Source:Xenbase;Acc:XB-GENE-957366]
ENSXETG00000022814	fam20b	2414.85	0.255489	0.0617311	4.13873	3.49227e-05	0.000807689	WT.T	WT.U	YES	WT.T vs WT.U	family with sequence similarity 20 member B [Source:Xenbase;Acc:XB-GENE-1005213]
ENSXETG00000018632	ngfr	973.75	0.255274	0.0679569	3.75642	0.000172363	0.00278657	WT.T	WT.U	YES	WT.T vs WT.U	nerve growth factor receptor [Source:Xenbase;Acc:XB-GENE-977685]
ENSXETG00000034823	SOX8	663.225	0.255061	0.0964497	2.6445	0.00818124	0.0467698	WT.T	WT.U	YES	WT.T vs WT.U	SRY-box 8 [Source:NCBI gene (formerly Entrezgene);Acc:100497725]
ENSXETG00000004301	naa25	2491.88	0.25487	0.0816777	3.12043	0.00180587	0.0158133	WT.T	WT.U	YES	WT.T vs WT.U	N(alpha)-acetyltransferase 25, NatB auxiliary subunit [Source:Xenbase;Acc:XB-GENE-486846]
ENSXETG00000037439	vcpkmt	1205.16	0.254839	0.0879562	2.89733	0.00376348	0.0267211	WT.T	WT.U	YES	WT.T vs WT.U	valosin containing protein lysine methyltransferase [Source:NCBI gene (formerly Entrezgene);Acc:595025]
ENSXETG00000025645	ap1ar	2262.51	0.254741	0.0730444	3.48748	0.000487601	0.00590096	WT.T	WT.U	YES	WT.T vs WT.U	adaptor related protein complex 1 associated regulatory protein [Source:Xenbase;Acc:XB-GENE-5953379]
ENSXETG00000000759	rfk	813.824	0.254588	0.0819864	3.10525	0.00190116	0.0164227	WT.T	WT.U	YES	WT.T vs WT.U	riboflavin kinase [Source:Xenbase;Acc:XB-GENE-1010122]
ENSXETG00000033350	atp2a1	2628.32	0.254585	0.0960136	2.65155	0.00801237	0.0460758	WT.T	WT.U	YES	WT.T vs WT.U	heterogeneous nuclear ribonucleoprotein L like [Source:NCBI gene (formerly Entrezgene);Acc:100151733]
ENSXETG00000024053	ccz1b	942.572	0.254323	0.0927764	2.74125	0.00612066	0.0379978	WT.T	WT.U	YES	WT.T vs WT.U	CCZ1 homolog B, vacuolar protein trafficking and biogenesis associated [Source:Xenbase;Acc:XB-GENE-941313]
ENSXETG00000009319	nckipsd	1875.6	0.253905	0.0889395	2.85481	0.00430627	0.029351	WT.T	WT.U	YES	WT.T vs WT.U	NCK interacting protein with SH3 domain [Source:Xenbase;Acc:XB-GENE-1010951]
ENSXETG00000010135	ddx49	1470.83	0.253544	0.0855777	2.96273	0.00304924	0.0228308	WT.T	WT.U	YES	WT.T vs WT.U	DEAD-box helicase 49 [Source:Xenbase;Acc:XB-GENE-974822]
ENSXETG00000023127	psmc2	4646.39	0.253292	0.0884049	2.86513	0.00416837	0.0287691	WT.T	WT.U	YES	WT.T vs WT.U	proteasome 26S subunit, ATPase 2 [Source:Xenbase;Acc:XB-GENE-1000016]
ENSXETG00000017844	stk3	2904.92	0.253262	0.0699267	3.62182	0.000292533	0.00407211	WT.T	WT.U	YES	WT.T vs WT.U	serine/threonine kinase 3 [Source:Xenbase;Acc:XB-GENE-960732]
ENSXETG00000040023	ptp4a1	9452.19	0.253073	0.0783574	3.22973	0.00123909	0.0118973	WT.T	WT.U	YES	WT.T vs WT.U	protein tyrosine phosphatase 4A1 [Source:NCBI gene (formerly Entrezgene);Acc:493385]
ENSXETG00000025170	gpr173	1157.45	0.253015	0.0750627	3.37071	0.000749746	0.00814284	WT.T	WT.U	YES	WT.T vs WT.U	G protein-coupled receptor 173 [Source:Xenbase;Acc:XB-GENE-958790]
ENSXETG00000005580	ganab	8591.28	0.252847	0.0616237	4.10307	4.07702e-05	0.00090682	WT.T	WT.U	YES	WT.T vs WT.U	glucosidase, alpha; neutral AB [Source:Xenbase;Acc:XB-GENE-997256]
ENSXETG00000014760	mff	1961.79	0.252784	0.0710345	3.55861	0.000372821	0.00487826	WT.T	WT.U	YES	WT.T vs WT.U	mitochondrial fission factor [Source:Xenbase;Acc:XB-GENE-5870242]
ENSXETG00000039845	cabin1	1103.68	0.252681	0.0769888	3.28204	0.00103057	0.0103652	WT.T	WT.U	YES	WT.T vs WT.U	zinc and ring finger 2, E3 ubiquitin protein ligase [Source:NCBI gene (formerly Entrezgene);Acc:100487680]
ENSXETG00000034338	jpt2	1889.83	0.252545	0.0883921	2.8571	0.00427528	0.0292329	WT.T	WT.U	YES	WT.T vs WT.U	Jupiter microtubule associated homolog 2 [Source:NCBI gene (formerly Entrezgene);Acc:100216034]
ENSXETG00000011972	alg2	674.76	0.252483	0.0887532	2.84478	0.00444424	0.0300164	WT.T	WT.U	YES	WT.T vs WT.U	ALG2, alpha-1,3/1,6-mannosyltransferase [Source:Xenbase;Acc:XB-GENE-494529]
ENSXETG00000006756	phka1p1	2512.8	0.252186	0.0584464	4.31483	1.59727e-05	0.000426836	WT.T	WT.U	YES	WT.T vs WT.U	phosphorylase kinase, alpha 1 pseudogene 1 [Source:Xenbase;Acc:XB-GENE-1012252]
ENSXETG00000012300	adnp	8449.08	0.251787	0.0455826	5.52375	3.31837e-08	2.34261e-06	WT.T	WT.U	YES	WT.T vs WT.U	activity-dependent neuroprotector homeobox [Source:Xenbase;Acc:XB-GENE-852807]
ENSXETG00000012631	srp68	4860.87	0.251075	0.0542507	4.62805	3.69133e-06	0.00013681	WT.T	WT.U	YES	WT.T vs WT.U	signal recognition particle 68kDa [Source:Xenbase;Acc:XB-GENE-993904]
ENSXETG00000020094	selenot	5767.58	0.250955	0.0703944	3.56499	0.000363871	0.00479076	WT.T	WT.U	YES	WT.T vs WT.U	selenoprotein T [Source:Xenbase;Acc:XB-GENE-5780991]
ENSXETG00000011562	luc7l	2096	0.250944	0.0782284	3.20784	0.00133735	0.0126523	WT.T	WT.U	YES	WT.T vs WT.U	LUC7-like [Source:Xenbase;Acc:XB-GENE-6085956]
ENSXETG00000023009	glmn	1093.66	0.250562	0.0877138	2.85659	0.00428222	0.0292552	WT.T	WT.U	YES	WT.T vs WT.U	glomulin, FKBP associated protein [Source:Xenbase;Acc:XB-GENE-965006]
ENSXETG00000004916	pcgf3	616.442	0.250431	0.0808192	3.09865	0.00194404	0.0166784	WT.T	WT.U	YES	WT.T vs WT.U	polycomb group ring finger 3 [Source:Xenbase;Acc:XB-GENE-987640]
ENSXETG00000019722	phtf2	659.088	0.249943	0.0926468	2.69781	0.00697982	0.0418253	WT.T	WT.U	YES	WT.T vs WT.U	putative homeodomain transcription factor 2 [Source:Xenbase;Acc:XB-GENE-1010978]
ENSXETG00000001661	arl2	847.75	0.249677	0.0822397	3.03597	0.00239761	0.0192445	WT.T	WT.U	YES	WT.T vs WT.U	ADP ribosylation factor like GTPase 2 [Source:Xenbase;Acc:XB-GENE-494099]
ENSXETG00000017177	npc1	1380.62	0.249307	0.0844875	2.95082	0.00316937	0.0234812	WT.T	WT.U	YES	WT.T vs WT.U	NPC intracellular cholesterol transporter 1 [Source:Xenbase;Acc:XB-GENE-984654]
ENSXETG00000024480	ppp1cc	10079.3	0.249134	0.0671166	3.71196	0.000205661	0.00314322	WT.T	WT.U	YES	WT.T vs WT.U	protein phosphatase 1, catalytic subunit, gamma isozyme [Source:Xenbase;Acc:XB-GENE-967934]
ENSXETG00000009368	stimate	1941.74	0.249093	0.0717111	3.47357	0.000513583	0.00613033	WT.T	WT.U	YES	WT.T vs WT.U	STIM activating enhancer [Source:Xenbase;Acc:XB-GENE-5830208]
ENSXETG00000021451	med26	673.165	0.248535	0.0823847	3.01676	0.00255491	0.0201606	WT.T	WT.U	YES	WT.T vs WT.U	mediator complex subunit 26 [Source:Xenbase;Acc:XB-GENE-1001802]
ENSXETG00000010132	fndc3c	1635.2	0.248019	0.0807347	3.07202	0.00212615	0.017818	WT.T	WT.U	YES	WT.T vs WT.U	fibronectin type III domain containing 3C [Source:Xenbase;Acc:XB-GENE-5957601]
ENSXETG00000008603	akt1	2772.4	0.247855	0.0708805	3.4968	0.00047087	0.00576436	WT.T	WT.U	YES	WT.T vs WT.U	v-akt murine thymoma viral oncogene homolog 1 [Source:Xenbase;Acc:XB-GENE-484953]
ENSXETG00000004378	trappc3	5022.14	0.247795	0.0663643	3.73386	0.00018857	0.00296465	WT.T	WT.U	YES	WT.T vs WT.U	trafficking protein particle complex 3 [Source:Xenbase;Acc:XB-GENE-1003911]
ENSXETG00000014708	fam210a	990.725	0.247733	0.0832637	2.97528	0.00292723	0.0221859	WT.T	WT.U	YES	WT.T vs WT.U	family with sequence similarity 210 member A [Source:Xenbase;Acc:XB-GENE-944382]
ENSXETG00000004327	fam199x	2002.57	0.247411	0.0605174	4.08826	4.34626e-05	0.000948944	WT.T	WT.U	YES	WT.T vs WT.U	family with sequence similarity 199, X-linked [Source:Xenbase;Acc:XB-GENE-965912]
ENSXETG00000003439	mms19	2706.37	0.247256	0.0540638	4.57342	4.79829e-06	0.000169368	WT.T	WT.U	YES	WT.T vs WT.U	MMS19 homolog, cytosolic iron-sulfur assembly component [Source:Xenbase;Acc:XB-GENE-979258]
ENSXETG00000031930	sidt2	5110.22	0.246661	0.068887	3.58066	0.000342733	0.00459405	WT.T	WT.U	YES	WT.T vs WT.U	strawberry notch homolog 1 [Source:NCBI gene (formerly Entrezgene);Acc:100170149]
ENSXETG00000019266	bend3	638.114	0.246639	0.0839095	2.93935	0.00328899	0.0241502	WT.T	WT.U	YES	WT.T vs WT.U	BEN domain containing 3 [Source:Xenbase;Acc:XB-GENE-6051071]
ENSXETG00000008424	znrd2	1447.31	0.246635	0.0820883	3.00451	0.00266006	0.0207228	WT.T	WT.U	YES	WT.T vs WT.U	zinc ribbon domain containing 2 [Source:Xenbase;Acc:XB-GENE-5770639]
ENSXETG00000004144	nipa2	1668.95	0.246453	0.0788576	3.12529	0.00177631	0.0156098	WT.T	WT.U	YES	WT.T vs WT.U	NIPA magnesium transporter 2 [Source:Xenbase;Acc:XB-GENE-973321]
ENSXETG00000012910	snrnp40	1476.05	0.245492	0.0857759	2.86201	0.00420962	0.0289699	WT.T	WT.U	YES	WT.T vs WT.U	small nuclear ribonucleoprotein, U5 40kDa subunit [Source:Xenbase;Acc:XB-GENE-957415]
ENSXETG00000022460	gemin4	972.515	0.245008	0.0776655	3.15465	0.00160688	0.0145067	WT.T	WT.U	YES	WT.T vs WT.U	gem nuclear organelle associated protein 4 [Source:Xenbase;Acc:XB-GENE-1001764]
ENSXETG00000039292	RNF185	1002.78	0.24468	0.073453	3.33111	0.000864999	0.00904983	WT.T	WT.U	YES	WT.T vs WT.U	ring finger protein 185 [Source:HGNC Symbol;Acc:HGNC:26783]
ENSXETG00000025677	sypl1	1098.95	0.244536	0.0905969	2.69916	0.00695142	0.0417384	WT.T	WT.U	YES	WT.T vs WT.U	synaptophysin-like 1 [Source:Xenbase;Acc:XB-GENE-942136]
ENSXETG00000006965	pxdn	2010.6	0.244507	0.0689431	3.5465	0.000390381	0.0050303	WT.T	WT.U	YES	WT.T vs WT.U	peroxidasin [Source:Xenbase;Acc:XB-GENE-923300]
ENSXETG00000022651	foxn2	508.763	0.244085	0.0876899	2.7835	0.00537758	0.0345568	WT.T	WT.U	YES	WT.T vs WT.U	forkhead box N2 [Source:Xenbase;Acc:XB-GENE-952918]
ENSXETG00000016663	polr3e	1789.66	0.244009	0.066582	3.6648	0.000247536	0.00361193	WT.T	WT.U	YES	WT.T vs WT.U	polymerase (RNA) III (DNA directed) polypeptide E (80kD) [Source:NCBI gene (formerly Entrezgene);Acc:549724]
ENSXETG00000007514	ipo8	2515.1	0.243956	0.0676162	3.60796	0.000308617	0.00422461	WT.T	WT.U	YES	WT.T vs WT.U	importin 8 [Source:Xenbase;Acc:XB-GENE-494871]
ENSXETG00000023334	slc25a22l	2031.78	0.243474	0.0810452	3.00418	0.00266298	0.0207346	WT.T	WT.U	YES	WT.T vs WT.U	solute carrier family 25 (mitochondrial carrier: glutamate), member 22 like [Source:Xenbase;Acc:XB-GENE-1012864]
ENSXETG00000019846	afg3l1p	2073.79	0.243348	0.0803503	3.02859	0.00245699	0.0195938	WT.T	WT.U	YES	WT.T vs WT.U	AFG3-like AAA ATPase 1, pseudogene [Source:Xenbase;Acc:XB-GENE-1014910]
ENSXETG00000024985	emc10	3700.08	0.243189	0.0509509	4.773	1.81503e-06	7.45369e-05	WT.T	WT.U	YES	WT.T vs WT.U	ER membrane protein complex subunit 10 [Source:Xenbase;Acc:XB-GENE-5788294]
ENSXETG00000018905	tbc1d10b	2418.14	0.243123	0.0797863	3.04717	0.00231004	0.0188374	WT.T	WT.U	YES	WT.T vs WT.U	TBC1 domain family member 10B [Source:Xenbase;Acc:XB-GENE-940041]
ENSXETG00000011574	kiaa1549	5732.52	0.242939	0.0614852	3.95117	7.77691e-05	0.00151104	WT.T	WT.U	YES	WT.T vs WT.U	KIAA1549 [Source:Xenbase;Acc:XB-GENE-6257828]
ENSXETG00000014415	smarcd3	1761.78	0.242573	0.0838204	2.89396	0.00380413	0.0269452	WT.T	WT.U	YES	WT.T vs WT.U	SWI/SNF related, matrix associated, actin dependent regulator of chromatin, subfamily d, member 3 [Source:Xenbase;Acc:XB-GENE-494884]
ENSXETG00000005579	gtf2f1	1902.43	0.242062	0.0910604	2.65825	0.00785466	0.0454777	WT.T	WT.U	YES	WT.T vs WT.U	general transcription factor IIF subunit 1 [Source:Xenbase;Acc:XB-GENE-974834]
ENSXETG00000004590	cyth1	4372.97	0.242041	0.0646916	3.74146	0.000182955	0.00290708	WT.T	WT.U	YES	WT.T vs WT.U	cytohesin 1 [Source:Xenbase;Acc:XB-GENE-986107]
ENSXETG00000020912	atxn2	3516.54	0.241473	0.0534277	4.51961	6.19531e-06	0.000205471	WT.T	WT.U	YES	WT.T vs WT.U	ataxin 2 [Source:Xenbase;Acc:XB-GENE-920190]
ENSXETG00000020548	nol4	3446.97	0.241463	0.0776147	3.11105	0.00186423	0.016181	WT.T	WT.U	YES	WT.T vs WT.U	nucleolar protein 4 [Source:Xenbase;Acc:XB-GENE-6037484]
ENSXETG00000015330	ube2q2	1200.17	0.241116	0.0715087	3.37184	0.00074669	0.0081156	WT.T	WT.U	YES	WT.T vs WT.U	ubiquitin conjugating enzyme E2Q family member 2 [Source:Xenbase;Acc:XB-GENE-5858741]
ENSXETG00000000116	tbpl1	1142.68	0.241044	0.0867	2.78021	0.00543245	0.0348189	WT.T	WT.U	YES	WT.T vs WT.U	TATA-box binding protein like 1 [Source:Xenbase;Acc:XB-GENE-488460]
ENSXETG00000017108	pfkfb2	824.335	0.240937	0.0888965	2.71031	0.00672197	0.0407413	WT.T	WT.U	YES	WT.T vs WT.U	6-phosphofructo-2-kinase/fructose-2,6-biphosphatase 2 [Source:Xenbase;Acc:XB-GENE-981174]
ENSXETG00000015185	plpp5	1209.83	0.24085	0.0899561	2.67741	0.0074193	0.0436993	WT.T	WT.U	YES	WT.T vs WT.U	phospholipid phosphatase 5 [Source:Xenbase;Acc:XB-GENE-5812193]
ENSXETG00000031770		2311.41	0.240714	0.0731707	3.28975	0.00100275	0.0101403	WT.T	WT.U	YES	WT.T vs WT.U	SUMO specific peptidase 5 [Source:NCBI gene (formerly Entrezgene);Acc:100144689]
ENSXETG00000037670	arl5b	2344.51	0.240605	0.0668574	3.59877	0.000319723	0.00434853	WT.T	WT.U	YES	WT.T vs WT.U	ADP ribosylation factor like GTPase 5B [Source:NCBI gene (formerly Entrezgene);Acc:448415]
ENSXETG00000013590	plk3	2729.45	0.240526	0.0647523	3.71456	0.00020356	0.00313047	WT.T	WT.U	YES	WT.T vs WT.U	polo-like kinase 3 [Source:Xenbase;Acc:XB-GENE-5860546]
ENSXETG00000027596	aimp2	3284.59	0.240308	0.0818555	2.93576	0.00332727	0.0242989	WT.T	WT.U	YES	WT.T vs WT.U	aminoacyl tRNA synthetase complex-interacting multifunctional protein 2 [Source:Xenbase;Acc:XB-GENE-998779]
ENSXETG00000023207	pus7	1845.79	0.239881	0.0815994	2.93974	0.00328492	0.0241323	WT.T	WT.U	YES	WT.T vs WT.U	pseudouridine synthase 7 [Source:Xenbase;Acc:XB-GENE-5812368]
ENSXETG00000018840		8646.95	0.239431	0.0778707	3.07472	0.00210701	0.0177379	WT.T	WT.U	YES	WT.T vs WT.U
ENSXETG00000011819	amotl2	1585.09	0.239332	0.067059	3.56898	0.000358378	0.0047488	WT.T	WT.U	YES	WT.T vs WT.U	angiomotin like 2 [Source:Xenbase;Acc:XB-GENE-972335]
ENSXETG00000007333	dyrk2	1531.62	0.238615	0.0713738	3.34317	0.00082828	0.0087709	WT.T	WT.U	YES	WT.T vs WT.U	dual specificity tyrosine phosphorylation regulated kinase 2 [Source:Xenbase;Acc:XB-GENE-854514]
ENSXETG00000019443	tnfaip1	1515.2	0.238611	0.0612331	3.89676	9.74865e-05	0.0017931	WT.T	WT.U	YES	WT.T vs WT.U	TNF alpha induced protein 1 [Source:Xenbase;Acc:XB-GENE-943703]
ENSXETG00000007331	tusc2	963.471	0.238267	0.0877094	2.71655	0.00659666	0.040146	WT.T	WT.U	YES	WT.T vs WT.U	tumor suppressor 2, mitochondrial calcium regulator [Source:Xenbase;Acc:XB-GENE-1217571]
ENSXETG00000033126	acsl3	6091.92	0.238095	0.085773	2.77588	0.00550531	0.0351189	WT.T	WT.U	YES	WT.T vs WT.U	acyl-CoA synthetase long chain family member 3 [Source:NCBI gene (formerly Entrezgene);Acc:100036652]
ENSXETG00000013760	ttl	1132.59	0.23809	0.0778069	3.06001	0.00221326	0.018351	WT.T	WT.U	YES	WT.T vs WT.U	tubulin tyrosine ligase [Source:Xenbase;Acc:XB-GENE-493215]
ENSXETG00000017353	tmco1	1326.05	0.237593	0.0846209	2.80774	0.00498911	0.0326983	WT.T	WT.U	YES	WT.T vs WT.U	transmembrane and coiled-coil domains 1 [Source:Xenbase;Acc:XB-GENE-942601]
ENSXETG00000001979	ambra1	1736.11	0.237511	0.0699502	3.39543	0.000685221	0.00760929	WT.T	WT.U	YES	WT.T vs WT.U	autophagy/beclin-1 regulator 1 [Source:Xenbase;Acc:XB-GENE-984578]
ENSXETG00000010883	xpo5	1622.25	0.23722	0.0823787	2.87962	0.00398149	0.0277898	WT.T	WT.U	YES	WT.T vs WT.U	exportin 5 [Source:Xenbase;Acc:XB-GENE-5947328]
ENSXETG00000002243	dcaf10	2390.84	0.236926	0.0772663	3.06636	0.00216684	0.018057	WT.T	WT.U	YES	WT.T vs WT.U	DDB1 and CUL4 associated factor 10 [Source:Xenbase;Acc:XB-GENE-967155]
ENSXETG00000004796	lmbrd2	1181.78	0.23692	0.077033	3.07556	0.00210105	0.0177078	WT.T	WT.U	YES	WT.T vs WT.U	LMBR1 domain containing 2 [Source:Xenbase;Acc:XB-GENE-991215]
ENSXETG00000033252		662.848	0.236619	0.0892068	2.65248	0.00799033	0.0459847	WT.T	WT.U	YES	WT.T vs WT.U	coiled-coil domain containing 137 [Source:NCBI gene (formerly Entrezgene);Acc:100485278]
ENSXETG00000008199	gfpt1	2582.41	0.236264	0.0733789	3.21978	0.00128289	0.0122386	WT.T	WT.U	YES	WT.T vs WT.U	glutamine--fructose-6-phosphate transaminase 1 [Source:Xenbase;Acc:XB-GENE-493902]
ENSXETG00000013867	fam168b	1289.49	0.236205	0.073381	3.21889	0.0012869	0.012269	WT.T	WT.U	YES	WT.T vs WT.U	family with sequence similarity 168 member B [Source:Xenbase;Acc:XB-GENE-5865193]
ENSXETG00000009003	bag4	698.342	0.235762	0.0878138	2.6848	0.00725737	0.0430362	WT.T	WT.U	YES	WT.T vs WT.U	BAG cochaperone 4 [Source:Xenbase;Acc:XB-GENE-1010831]
ENSXETG00000023315	dicer1	2393.16	0.235723	0.0624841	3.77253	0.000161601	0.00265603	WT.T	WT.U	YES	WT.T vs WT.U	dicer 1, ribonuclease III [Source:Xenbase;Acc:XB-GENE-491114]
ENSXETG00000018960	limch1	15.7794	0.235723	0.0623409	3.78119	0.00015608	0.00259986	WT.T	WT.U	YES	WT.T vs WT.U
ENSXETG00000026235	trafd1	1485.03	0.235334	0.0787238	2.98937	0.00279554	0.0215069	WT.T	WT.U	YES	WT.T vs WT.U	TRAF-type zinc finger domain containing 1 [Source:Xenbase;Acc:XB-GENE-958272]
ENSXETG00000010407	sec24a	4586.68	0.235311	0.0691692	3.40196	0.000669043	0.00747442	WT.T	WT.U	YES	WT.T vs WT.U	SEC24 homolog A, COPII coat complex component [Source:Xenbase;Acc:XB-GENE-987688]
ENSXETG00000006795	yaf2	565.681	0.235166	0.0883927	2.66047	0.00780323	0.0453279	WT.T	WT.U	YES	WT.T vs WT.U	YY1 associated factor 2 [Source:Xenbase;Acc:XB-GENE-949941]
ENSXETG00000017701	ttc27	1857.84	0.23494	0.0849879	2.7644	0.00570283	0.0361301	WT.T	WT.U	YES	WT.T vs WT.U	tetratricopeptide repeat domain 27 [Source:Xenbase;Acc:XB-GENE-952006]
ENSXETG00000025614	endog	606.715	0.234885	0.0846471	2.77487	0.00552242	0.0351696	WT.T	WT.U	YES	WT.T vs WT.U	endonuclease G [Source:Xenbase;Acc:XB-GENE-998565]
ENSXETG00000010444	vamp4	1155.76	0.234352	0.0863625	2.71359	0.00665587	0.0404233	WT.T	WT.U	YES	WT.T vs WT.U	vesicle associated membrane protein 4 [Source:Xenbase;Acc:XB-GENE-965232]
ENSXETG00000004459	fnta	2423.69	0.234037	0.0711357	3.29	0.00100187	0.0101384	WT.T	WT.U	YES	WT.T vs WT.U	farnesyltransferase, CAAX box, alpha [Source:Xenbase;Acc:XB-GENE-489936]
ENSXETG00000009787	cdk8	1841.34	0.233795	0.0805023	2.9042	0.00368191	0.0263184	WT.T	WT.U	YES	WT.T vs WT.U	cyclin-dependent kinase 8 [Source:Xenbase;Acc:XB-GENE-962267]
ENSXETG00000010403	txndc15	1270.53	0.233684	0.0755909	3.09143	0.00199195	0.0169469	WT.T	WT.U	YES	WT.T vs WT.U	thioredoxin domain containing 15 [Source:Xenbase;Acc:XB-GENE-987696]
ENSXETG00000007684	jmjd1c	5606.97	0.233209	0.0622959	3.74357	0.000181427	0.00289865	WT.T	WT.U	YES	WT.T vs WT.U	jumonji domain containing 1C [Source:Xenbase;Acc:XB-GENE-1008867]
ENSXETG00000003128	rnf168	878.917	0.23299	0.0768635	3.03122	0.00243568	0.0194762	WT.T	WT.U	YES	WT.T vs WT.U	ring finger protein 168, E3 ubiquitin protein ligase [Source:Xenbase;Acc:XB-GENE-5765249]
ENSXETG00000022819	snf8	611.469	0.232844	0.0869927	2.6766	0.00743736	0.0437709	WT.T	WT.U	YES	WT.T vs WT.U	SNF8, ESCRT-II complex subunit [Source:Xenbase;Acc:XB-GENE-961618]
ENSXETG00000003155	thoc1	2205.58	0.232843	0.0779724	2.98623	0.00282444	0.0216731	WT.T	WT.U	YES	WT.T vs WT.U	THO complex 1 protein [Source:Xenbase;Acc:XB-GENE-951669]
ENSXETG00000016487	trim9	3674.1	0.231902	0.0583391	3.97507	7.03597e-05	0.00139636	WT.T	WT.U	YES	WT.T vs WT.U	tripartite motif containing 9 [Source:Xenbase;Acc:XB-GENE-961277]
ENSXETG00000023853	vezt	3454.39	0.231413	0.0631376	3.66522	0.000247126	0.00360949	WT.T	WT.U	YES	WT.T vs WT.U	vezatin, adherens junctions transmembrane protein [Source:Xenbase;Acc:XB-GENE-1015453]
ENSXETG00000014835	ercc6l2	1395.12	0.23132	0.0723533	3.19709	0.0013882	0.0130089	WT.T	WT.U	YES	WT.T vs WT.U	excision repair cross-complementation group 6 like 2 [Source:Xenbase;Acc:XB-GENE-952480]
ENSXETG00000007010	ywhaq	19592.7	0.231224	0.0824908	2.80302	0.0050626	0.0330485	WT.T	WT.U	YES	WT.T vs WT.U	tyrosine 3-monooxygenase/tryptophan 5-monooxygenase activation protein theta [Source:Xenbase;Acc:XB-GENE-946182]
ENSXETG00000003451	lsg1	2003.21	0.231068	0.0860748	2.6845	0.00726381	0.0430514	WT.T	WT.U	YES	WT.T vs WT.U	large 60S subunit nuclear export GTPase 1 [Source:Xenbase;Acc:XB-GENE-990730]
ENSXETG00000014321	shtn1	1955.08	0.230735	0.0816216	2.82689	0.00470029	0.0311775	WT.T	WT.U	YES	WT.T vs WT.U	shootin 1 [Source:Xenbase;Acc:XB-GENE-6046708]
ENSXETG00000008515	c2orf42	830.591	0.230301	0.0844728	2.72633	0.00640423	0.0392654	WT.T	WT.U	YES	WT.T vs WT.U	chromosome 2 open reading frame 42 [Source:Xenbase;Acc:XB-GENE-5859116]
ENSXETG00000010448	prrc2c	10950	0.230205	0.0637412	3.61156	0.000304357	0.00419339	WT.T	WT.U	YES	WT.T vs WT.U	proline-rich coiled-coil 2C [Source:Xenbase;Acc:XB-GENE-984671]
ENSXETG00000020354	scap	3502.01	0.229347	0.0628072	3.65161	0.000260598	0.00375449	WT.T	WT.U	YES	WT.T vs WT.U	SREBF chaperone [Source:Xenbase;Acc:XB-GENE-996521]
ENSXETG00000007579	pla2r1	551.048	0.228801	0.0865226	2.6444	0.00818353	0.0467698	WT.T	WT.U	YES	WT.T vs WT.U	phospholipase A2 receptor 1 [Source:Xenbase;Acc:XB-GENE-1000168]
ENSXETG00000004580	rlim	2778.8	0.228637	0.0637135	3.58851	0.000332567	0.00449027	WT.T	WT.U	YES	WT.T vs WT.U	ring finger protein, LIM domain interacting [Source:Xenbase;Acc:XB-GENE-492020]
ENSXETG00000018926	ptbp2	6996.53	0.228159	0.0688232	3.31514	0.000915969	0.00944746	WT.T	WT.U	YES	WT.T vs WT.U	polypyrimidine tract binding protein 2 [Source:Xenbase;Acc:XB-GENE-491012]
ENSXETG00000010205	srp72	4424.54	0.228134	0.0795806	2.8667	0.00414773	0.0286667	WT.T	WT.U	YES	WT.T vs WT.U	signal recognition particle 72kDa [Source:Xenbase;Acc:XB-GENE-994739]
ENSXETG00000009533	kcmf1	2470.76	0.228078	0.0576474	3.95643	7.60774e-05	0.00148597	WT.T	WT.U	YES	WT.T vs WT.U	potassium channel modulatory factor 1 [Source:Xenbase;Acc:XB-GENE-1021676]
ENSXETG00000013872	atg16l1	2029.15	0.227838	0.0551603	4.13046	3.62031e-05	0.000824181	WT.T	WT.U	YES	WT.T vs WT.U	autophagy related 16 like 1 [Source:Xenbase;Acc:XB-GENE-1011170]
ENSXETG00000036175	nomo3	1269.95	0.227378	0.0797804	2.85004	0.00437132	0.0296589	WT.T	WT.U	YES	WT.T vs WT.U	protein activator of interferon induced protein kinase EIF2AK2 [Source:NCBI gene (formerly Entrezgene);Acc:100379994]
ENSXETG00000006962	eipr1	2224.92	0.226668	0.0862869	2.62691	0.00861645	0.0484594	WT.T	WT.U	YES	WT.T vs WT.U	EARP complex and GARP complex interacting protein 1 [Source:Xenbase;Acc:XB-GENE-953865]
ENSXETG00000031136	tmem35a	3483.68	0.226647	0.0684166	3.31275	0.00092384	0.00951106	WT.T	WT.U	YES	WT.T vs WT.U	transmembrane protein 35A [Source:NCBI gene (formerly Entrezgene);Acc:100038262]
ENSXETG00000006534	zbtb5	3721.84	0.226577	0.0543134	4.17165	3.02396e-05	0.000720743	WT.T	WT.U	YES	WT.T vs WT.U	zinc finger and BTB domain containing 5 [Source:Xenbase;Acc:XB-GENE-1015618]
ENSXETG00000025713	znhit3	529.377	0.226553	0.0838503	2.70187	0.00689502	0.0415017	WT.T	WT.U	YES	WT.T vs WT.U	zinc finger, HIT-type containing 3 [Source:Xenbase;Acc:XB-GENE-5750415]
ENSXETG00000023290	hsf2	2086.56	0.226549	0.0646823	3.50249	0.000460931	0.0056857	WT.T	WT.U	YES	WT.T vs WT.U	heat shock transcription factor 2 [Source:Xenbase;Acc:XB-GENE-954977]
ENSXETG00000001903	tubgcp3	2856.83	0.226531	0.0743058	3.04864	0.00229881	0.0187768	WT.T	WT.U	YES	WT.T vs WT.U	tubulin gamma complex associated protein 3 [Source:Xenbase;Acc:XB-GENE-490983]
ENSXETG00000003713	thop1	3537.85	0.225755	0.0815228	2.76923	0.00561893	0.0356595	WT.T	WT.U	YES	WT.T vs WT.U	thimet oligopeptidase 1 [Source:Xenbase;Acc:XB-GENE-958896]
ENSXETG00000014197	nup153	3556.19	0.22493	0.0702911	3.19998	0.00137437	0.0129201	WT.T	WT.U	YES	WT.T vs WT.U	nucleoporin 153kDa [Source:Xenbase;Acc:XB-GENE-6453061]
ENSXETG00000000472	slc30a5	2730.01	0.224911	0.0668887	3.36246	0.000772504	0.00834721	WT.T	WT.U	YES	WT.T vs WT.U	solute carrier family 30 (zinc transporter), member 5 [Source:Xenbase;Acc:XB-GENE-962722]
ENSXETG00000024994	ubxn4	3569.54	0.224642	0.0542853	4.13819	3.50063e-05	0.000808362	WT.T	WT.U	YES	WT.T vs WT.U	UBX domain protein 4 [Source:Xenbase;Acc:XB-GENE-984269]
ENSXETG00000016169	frmd4b	1558.62	0.224445	0.0699249	3.2098	0.00132826	0.0125985	WT.T	WT.U	YES	WT.T vs WT.U	FERM domain containing 4B [Source:Xenbase;Acc:XB-GENE-958639]
ENSXETG00000021173	ncoa1	2125.65	0.224271	0.0775955	2.89026	0.00384921	0.027122	WT.T	WT.U	YES	WT.T vs WT.U	nuclear receptor coactivator 1 [Source:Xenbase;Acc:XB-GENE-494349]
ENSXETG00000022980	ankrd50	2086.47	0.223929	0.0715264	3.13072	0.00174378	0.0154614	WT.T	WT.U	YES	WT.T vs WT.U	ankyrin repeat domain 50 [Source:Xenbase;Acc:XB-GENE-6045366]
ENSXETG00000030369	ramac	1166.87	0.223405	0.0720554	3.10047	0.00193215	0.0166149	WT.T	WT.U	YES	WT.T vs WT.U	RNA guanine-7 methyltransferase activating subunit [Source:NCBI gene (formerly Entrezgene);Acc:733725]
ENSXETG00000015267	ubl7	2597.86	0.223286	0.0680814	3.27969	0.00103921	0.0104167	WT.T	WT.U	YES	WT.T vs WT.U	ubiquitin like 7 [Source:Xenbase;Acc:XB-GENE-955340]
ENSXETG00000008720	kpna4	12599.9	0.223279	0.0638408	3.49743	0.000469763	0.00575858	WT.T	WT.U	YES	WT.T vs WT.U	karyopherin alpha 4 (importin alpha 3) [Source:Xenbase;Acc:XB-GENE-1011058]
ENSXETG00000022216	dcun1d5	2147.46	0.222976	0.0722467	3.08631	0.00202655	0.0172071	WT.T	WT.U	YES	WT.T vs WT.U	DCN1, defective in cullin neddylation 1, domain containing 5 [Source:Xenbase;Acc:XB-GENE-1015346]
ENSXETG00000003694	mtfr1l	650.364	0.222801	0.0839673	2.65343	0.00796787	0.0458944	WT.T	WT.U	YES	WT.T vs WT.U	mitochondrial fission regulator 1-like [Source:Xenbase;Acc:XB-GENE-5771531]
ENSXETG00000018885	eif2b3	1484.58	0.222427	0.0677834	3.28144	0.0010328	0.0103752	WT.T	WT.U	YES	WT.T vs WT.U	eukaryotic translation initiation factor 2B subunit gamma [Source:Xenbase;Acc:XB-GENE-961434]
ENSXETG00000005417	kiaa1324l	2393.28	0.222418	0.0656595	3.38744	0.00070547	0.00774137	WT.T	WT.U	YES	WT.T vs WT.U	endosome-lysosome associated apoptosis and autophagy regulator family member 2 [Source:Xenbase;Acc:XB-GENE-5954588]
ENSXETG00000014674	rpap3	1324.52	0.222285	0.0711242	3.12531	0.00177619	0.0156098	WT.T	WT.U	YES	WT.T vs WT.U	RNA polymerase II associated protein 3 [Source:Xenbase;Acc:XB-GENE-5779008]
ENSXETG00000007404	mpp6	1045.01	0.221703	0.0754073	2.94007	0.00328138	0.0241182	WT.T	WT.U	YES	WT.T vs WT.U	membrane protein, palmitoylated 6 [Source:Xenbase;Acc:XB-GENE-983252]
ENSXETG00000001662	snx15	1197.46	0.221643	0.0793638	2.79275	0.00522626	0.033819	WT.T	WT.U	YES	WT.T vs WT.U	sorting nexin 15 [Source:Xenbase;Acc:XB-GENE-492800]
ENSXETG00000033102	zbtb8a	721.566	0.220991	0.0828183	2.66838	0.00762172	0.0445552	WT.T	WT.U	YES	WT.T vs WT.U	zinc finger and BTB domain containing 8A, gene 1 [Source:NCBI gene (formerly Entrezgene);Acc:100144694]
ENSXETG00000006543	rnf126	1133.39	0.220806	0.0788544	2.80018	0.00510742	0.033224	WT.T	WT.U	YES	WT.T vs WT.U	ring finger protein 126 [Source:Xenbase;Acc:XB-GENE-5960892]
ENSXETG00000000071	dcaf1	1686.68	0.220464	0.0758415	2.9069	0.00365031	0.026143	WT.T	WT.U	YES	WT.T vs WT.U	DDB1 and CUL4 associated factor 1 [Source:Xenbase;Acc:XB-GENE-6050928]
ENSXETG00000017448	ccdc134	5096.96	0.220384	0.0570833	3.86074	0.000113046	0.0020143	WT.T	WT.U	YES	WT.T vs WT.U	coiled-coil domain containing 134 [Source:Xenbase;Acc:XB-GENE-951215]
ENSXETG00000009990	mospd2	1119.37	0.220169	0.0680286	3.23642	0.0012104	0.0117304	WT.T	WT.U	YES	WT.T vs WT.U	motile sperm domain containing 2 [Source:Xenbase;Acc:XB-GENE-957659]
ENSXETG00000030005	tmem132b	838.417	0.220059	0.0778511	2.82667	0.00470351	0.0311849	WT.T	WT.U	YES	WT.T vs WT.U	transmembrane protein 132B [Source:NCBI gene (formerly Entrezgene);Acc:100489844]
ENSXETG00000032769	anapc1	3554.73	0.22004	0.0699488	3.14572	0.00165676	0.0148588	WT.T	WT.U	YES	WT.T vs WT.U	leucine zipper-EF-hand containing transmembrane protein 1 [Source:NCBI gene (formerly Entrezgene);Acc:780254]
ENSXETG00000023501	xrn2	7001.85	0.219954	0.0579911	3.79289	0.000148903	0.00251997	WT.T	WT.U	YES	WT.T vs WT.U	5'-3' exoribonuclease 2 [Source:Xenbase;Acc:XB-GENE-993157]
ENSXETG00000032223	wdr61	7537.8	0.219859	0.0648706	3.3892	0.000700978	0.00772065	WT.T	WT.U	YES	WT.T vs WT.U	clathrin heavy chain like 1 [Source:NCBI gene (formerly Entrezgene);Acc:100492311]
ENSXETG00000005797	vps37b	2601.3	0.219292	0.0759787	2.88623	0.00389885	0.0274195	WT.T	WT.U	YES	WT.T vs WT.U	VPS37B, ESCRT-I subunit [Source:Xenbase;Acc:XB-GENE-5714906]
ENSXETG00000012072	gsk3a	3319.37	0.219065	0.0517865	4.23017	2.33519e-05	0.000574252	WT.T	WT.U	YES	WT.T vs WT.U	glycogen synthase kinase 3 alpha [Source:Xenbase;Acc:XB-GENE-487251]
ENSXETG00000013326	klhl36	1066.08	0.218569	0.0835843	2.61495	0.00892411	0.0496994	WT.T	WT.U	YES	WT.T vs WT.U	kelch like family member 36 [Source:Xenbase;Acc:XB-GENE-6040065]
ENSXETG00000016741	elavl3	8256.42	0.217878	0.0630497	3.45565	0.000548965	0.00646418	WT.T	WT.U	YES	WT.T vs WT.U	ELAV like neuron-specific RNA binding protein 3 [Source:Xenbase;Acc:XB-GENE-490864]
ENSXETG00000010627	rnf146	1780.09	0.21764	0.0655376	3.32084	0.000897478	0.00929778	WT.T	WT.U	YES	WT.T vs WT.U	ring finger protein 146 [Source:Xenbase;Acc:XB-GENE-974778]
ENSXETG00000019606	cdk11b	2522.22	0.217308	0.0756808	2.87137	0.00408694	0.028339	WT.T	WT.U	YES	WT.T vs WT.U	cyclin-dependent kinase 11B [Source:Xenbase;Acc:XB-GENE-1006892]
ENSXETG00000010650	csnk1g1	849.277	0.217198	0.0731333	2.9699	0.00297899	0.0224329	WT.T	WT.U	YES	WT.T vs WT.U	casein kinase 1 gamma 1 [Source:Xenbase;Acc:XB-GENE-488259]
ENSXETG00000013210	dbt	3422.74	0.216986	0.076176	2.84848	0.00439288	0.0297508	WT.T	WT.U	YES	WT.T vs WT.U	dihydrolipoamide branched chain transacylase E2 [Source:Xenbase;Acc:XB-GENE-965456]
ENSXETG00000016158	arhgef40	3150.48	0.216647	0.0730445	2.96595	0.00301745	0.0226654	WT.T	WT.U	YES	WT.T vs WT.U	Rho guanine nucleotide exchange factor 40 [Source:Xenbase;Acc:XB-GENE-6050452]
ENSXETG00000007256	znf639	2466.13	0.216477	0.0590749	3.66445	0.000247871	0.00361326	WT.T	WT.U	YES	WT.T vs WT.U	zinc finger protein 639 [Source:Xenbase;Acc:XB-GENE-963474]
ENSXETG00000021764	st7	2170.82	0.21514	0.064177	3.35228	0.000801481	0.00857284	WT.T	WT.U	YES	WT.T vs WT.U	suppression of tumorigenicity 7 [Source:Xenbase;Acc:XB-GENE-1011816]
ENSXETG00000009659	tspan31	4081.65	0.215085	0.0823771	2.61097	0.00902847	0.0499802	WT.T	WT.U	YES	WT.T vs WT.U	tetraspanin 31 [Source:Xenbase;Acc:XB-GENE-942512]
ENSXETG00000013305	enkd1	4910.13	0.214747	0.0727639	2.95129	0.0031645	0.0234569	WT.T	WT.U	YES	WT.T vs WT.U	prolyl endopeptidase [Source:NCBI gene (formerly Entrezgene);Acc:394797]
ENSXETG00000021445	chd6	3263.42	0.214746	0.0602758	3.56272	0.000367036	0.00481532	WT.T	WT.U	YES	WT.T vs WT.U	chromodomain helicase DNA binding protein 6 [Source:Xenbase;Acc:XB-GENE-5964535]
ENSXETG00000010252	dctn6	1588.71	0.213497	0.0774981	2.75487	0.00587152	0.036868	WT.T	WT.U	YES	WT.T vs WT.U	dynactin subunit 6 [Source:Xenbase;Acc:XB-GENE-5784833]
ENSXETG00000017909	slc39a9	1337.29	0.213375	0.0730789	2.91979	0.00350268	0.0253056	WT.T	WT.U	YES	WT.T vs WT.U	solute carrier family 39 member 9 [Source:Xenbase;Acc:XB-GENE-943772]
ENSXETG00000003036	vars2	2042.24	0.213225	0.0715331	2.98079	0.00287503	0.0218983	WT.T	WT.U	YES	WT.T vs WT.U	valyl-tRNA synthetase 2, mitochondrial [Source:Xenbase;Acc:XB-GENE-6046089]
ENSXETG00000015195	psme4	2622.38	0.213153	0.0716489	2.97497	0.00293019	0.0221859	WT.T	WT.U	YES	WT.T vs WT.U	proteasome activator subunit 4 [Source:Xenbase;Acc:XB-GENE-5841406]
ENSXETG00000037435	tmem169	1635.97	0.212976	0.0716058	2.97428	0.00293679	0.0222132	WT.T	WT.U	YES	WT.T vs WT.U	SRP receptor subunit beta [Source:NCBI gene (formerly Entrezgene);Acc:394639]
ENSXETG00000039122	ppm1d	1092.45	0.212797	0.0798401	2.66529	0.00769218	0.044861	WT.T	WT.U	YES	WT.T vs WT.U	protein phosphatase, Mg2+/Mn2+ dependent 1D [Source:NCBI gene (formerly Entrezgene);Acc:100489786]
ENSXETG00000038495	npas3	7477.05	0.212289	0.0601188	3.53116	0.000413738	0.00527854	WT.T	WT.U	YES	WT.T vs WT.U	neuronal PAS domain protein 3 [Source:NCBI gene (formerly Entrezgene);Acc:780104]
ENSXETG00000000845	sall3	2305.62	0.212113	0.077939	2.72152	0.00649825	0.039661	WT.T	WT.U	YES	WT.T vs WT.U	spalt-like transcription factor 3 [Source:Xenbase;Acc:XB-GENE-491129]
ENSXETG00000021501	apc	20321.4	0.211624	0.0548045	3.86143	0.000112727	0.00201105	WT.T	WT.U	YES	WT.T vs WT.U	adenomatous polyposis coli [Source:Xenbase;Acc:XB-GENE-480855]
ENSXETG00000030941	glis3	1578.03	0.211014	0.0740847	2.84828	0.00439565	0.0297559	WT.T	WT.U	YES	WT.T vs WT.U	zinc finger, DHHC-type containing 5 [Source:NCBI gene (formerly Entrezgene);Acc:733708]
ENSXETG00000021410	exoc8	1369.18	0.210881	0.0731453	2.88305	0.00393851	0.0276068	WT.T	WT.U	YES	WT.T vs WT.U	exocyst complex component 8 [Source:Xenbase;Acc:XB-GENE-995731]
ENSXETG00000007312	sema3fl	2331.76	0.210512	0.0596857	3.52702	0.000420268	0.00533431	WT.T	WT.U	YES	WT.T vs WT.U	semaphorin 3F like [Source:Xenbase;Acc:XB-GENE-940271]
ENSXETG00000004524	mmadhc	1534.65	0.210317	0.0717702	2.93042	0.00338501	0.0246477	WT.T	WT.U	YES	WT.T vs WT.U	metabolism of cobalamin associated D [Source:Xenbase;Acc:XB-GENE-973161]
ENSXETG00000003491	ipo13	2761.98	0.210287	0.0662477	3.17425	0.00150225	0.0137986	WT.T	WT.U	YES	WT.T vs WT.U	importin 13 [Source:Xenbase;Acc:XB-GENE-491680]
ENSXETG00000025580	smim7	2320.77	0.210117	0.068713	3.05789	0.00222901	0.01843	WT.T	WT.U	YES	WT.T vs WT.U	small integral membrane protein 7 [Source:Xenbase;Acc:XB-GENE-5839015]
ENSXETG00000036016	znf646	2269.74	0.210105	0.0713356	2.94531	0.00322636	0.0238201	WT.T	WT.U	YES	WT.T vs WT.U
ENSXETG00000016106	caskin1	3789.8	0.209618	0.0738012	2.84031	0.00450695	0.0303431	WT.T	WT.U	YES	WT.T vs WT.U	CASK interacting protein 1 [Source:Xenbase;Acc:XB-GENE-492082]
ENSXETG00000016989	ttc5	1057.65	0.209342	0.0747649	2.8	0.00511021	0.0332276	WT.T	WT.U	YES	WT.T vs WT.U	tetratricopeptide repeat domain 5 [Source:Xenbase;Acc:XB-GENE-1001730]
ENSXETG00000003436	zdhhc16	2167.45	0.209073	0.0668484	3.12757	0.00176258	0.0155723	WT.T	WT.U	YES	WT.T vs WT.U	zinc finger, DHHC-type containing 16 [Source:Xenbase;Acc:XB-GENE-957764]
ENSXETG00000012988	arnt2	21229.4	0.208126	0.0598879	3.47527	0.000510348	0.00611327	WT.T	WT.U	YES	WT.T vs WT.U	aryl hydrocarbon receptor nuclear translocator 2 [Source:Xenbase;Acc:XB-GENE-487404]
ENSXETG00000005030	tspyl2	1689.03	0.208074	0.0724124	2.87346	0.00406004	0.0282185	WT.T	WT.U	YES	WT.T vs WT.U	TSPY-like 2 [Source:Xenbase;Acc:XB-GENE-1016996]
ENSXETG00000031398	hpcal1	1688.87	0.207814	0.0599631	3.4657	0.000528854	0.00627723	WT.T	WT.U	YES	WT.T vs WT.U	centriolar coiled-coil protein 110kDa [Source:NCBI gene (formerly Entrezgene);Acc:100170501]
ENSXETG00000034608	sap30l	1788.74	0.207047	0.0664037	3.118	0.00182081	0.0158973	WT.T	WT.U	YES	WT.T vs WT.U	SAP30-like [Source:NCBI gene (formerly Entrezgene);Acc:549895]
ENSXETG00000038507	tmem56	1433.05	0.206602	0.0751208	2.75026	0.00595483	0.0372262	WT.T	WT.U	YES	WT.T vs WT.U	TLC domain containing 4 [Source:NCBI gene (formerly Entrezgene);Acc:100489043]
ENSXETG00000020281	armc1	1173.77	0.206468	0.0718876	2.87209	0.00407763	0.028301	WT.T	WT.U	YES	WT.T vs WT.U	armadillo repeat containing 1 [Source:Xenbase;Acc:XB-GENE-483099]
ENSXETG00000036035	mboat2	3523.68	0.205693	0.0632595	3.25157	0.00114769	0.0112604	WT.T	WT.U	YES	WT.T vs WT.U	membrane bound O-acyltransferase domain containing 2 [Source:NCBI gene (formerly Entrezgene);Acc:100124655]
ENSXETG00000000635	atp13a1	3021.15	0.205147	0.0723114	2.837	0.00455401	0.0305874	WT.T	WT.U	YES	WT.T vs WT.U	ATPase type 13A1 [Source:Xenbase;Acc:XB-GENE-984166]
ENSXETG00000000161	sae1	5579.52	0.205068	0.0739285	2.77387	0.00553946	0.0352457	WT.T	WT.U	YES	WT.T vs WT.U	SUMO1 activating enzyme subunit 1 [Source:Xenbase;Acc:XB-GENE-923356]
ENSXETG00000018753	bckdha	2583.93	0.204322	0.0686884	2.97462	0.00293356	0.0222001	WT.T	WT.U	YES	WT.T vs WT.U	branched chain keto acid dehydrogenase E1, alpha polypeptide [Source:Xenbase;Acc:XB-GENE-1007472]
ENSXETG00000035832	slc39a3	1481.77	0.203892	0.0747766	2.72668	0.00639746	0.0392559	WT.T	WT.U	YES	WT.T vs WT.U	solute carrier family 39 member 3 [Source:NCBI gene (formerly Entrezgene);Acc:100124712]
ENSXETG00000032736	fsd1	4148.97	0.203469	0.061776	3.29365	0.000988957	0.0100351	WT.T	WT.U	YES	WT.T vs WT.U	fibronectin type III and SPRY domain containing 1 [Source:NCBI gene (formerly Entrezgene);Acc:100135372]
ENSXETG00000006656	clpx	4737.9	0.203432	0.0726144	2.80154	0.00508588	0.0331129	WT.T	WT.U	YES	WT.T vs WT.U	caseinolytic mitochondrial matrix peptidase chaperone subunit X [Source:Xenbase;Acc:XB-GENE-991453]
ENSXETG00000005581	b3gat3	1006.81	0.202876	0.0701304	2.89284	0.00381777	0.0270159	WT.T	WT.U	YES	WT.T vs WT.U	beta-1,3-glucuronyltransferase 3 [Source:Xenbase;Acc:XB-GENE-1010243]
ENSXETG00000027035	tmem251	1045.98	0.202873	0.0752523	2.69591	0.00701975	0.0420136	WT.T	WT.U	YES	WT.T vs WT.U	transmembrane protein 251 [Source:Xenbase;Acc:XB-GENE-971513]
ENSXETG00000014656	arid2	4740.9	0.202527	0.0525951	3.85069	0.000117787	0.00208127	WT.T	WT.U	YES	WT.T vs WT.U	AT-rich interaction domain 2 [Source:Xenbase;Acc:XB-GENE-6070950]
ENSXETG00000022254	mapk11	4400.35	0.202413	0.0587726	3.44401	0.000573154	0.00668004	WT.T	WT.U	YES	WT.T vs WT.U	mitogen-activated protein kinase 11 [Source:Xenbase;Acc:XB-GENE-484602]
ENSXETG00000016299	tmem209	1269.35	0.20224	0.0772773	2.61707	0.00886877	0.049447	WT.T	WT.U	YES	WT.T vs WT.U	transmembrane protein 209 [Source:Xenbase;Acc:XB-GENE-976000]
ENSXETG00000012823	pds5a	4528.81	0.200977	0.0601424	3.34169	0.000832699	0.00880511	WT.T	WT.U	YES	WT.T vs WT.U	PDS5 cohesin associated factor A [Source:Xenbase;Acc:XB-GENE-5812778]
ENSXETG00000011184	lmbr1l	1068.14	0.200268	0.0658285	3.04227	0.00234803	0.0189801	WT.T	WT.U	YES	WT.T vs WT.U	limb development membrane protein 1-like [Source:Xenbase;Acc:XB-GENE-5859052]
ENSXETG00000021091	sec24b	2730.65	0.19972	0.0576223	3.46602	0.000528233	0.00627488	WT.T	WT.U	YES	WT.T vs WT.U	SEC24 homolog B, COPII coat complex component [Source:Xenbase;Acc:XB-GENE-1007271]
ENSXETG00000017390	tpr	7837.24	0.199224	0.0755712	2.63624	0.00838301	0.0475105	WT.T	WT.U	YES	WT.T vs WT.U	translocated promoter region, nuclear basket protein [Source:Xenbase;Acc:XB-GENE-6459791]
ENSXETG00000034494	slc35f6	3109.78	0.198599	0.0638256	3.11159	0.00186083	0.0161704	WT.T	WT.U	YES	WT.T vs WT.U	NCK-associated protein 5-like [Source:NCBI gene (formerly Entrezgene);Acc:100493761]
ENSXETG00000008548	psen2	1918.74	0.19854	0.0559225	3.55027	0.00038484	0.00498711	WT.T	WT.U	YES	WT.T vs WT.U	presenilin 2 [Source:Xenbase;Acc:XB-GENE-854877]
ENSXETG00000036865	CD164	1755.65	0.198332	0.0739494	2.68199	0.00731848	0.0433293	WT.T	WT.U	YES	WT.T vs WT.U	CD164 molecule [Source:NCBI gene (formerly Entrezgene);Acc:100496645]
ENSXETG00000013067	tbce	1113.02	0.198151	0.0692761	2.86031	0.00423222	0.029052	WT.T	WT.U	YES	WT.T vs WT.U	tubulin folding cofactor E [Source:Xenbase;Acc:XB-GENE-489195]
ENSXETG00000011385	cnot2	2876.74	0.197603	0.0648819	3.04558	0.00232235	0.018877	WT.T	WT.U	YES	WT.T vs WT.U	CCR4-NOT transcription complex subunit 2 [Source:Xenbase;Acc:XB-GENE-991720]
ENSXETG00000027627	abhd17c	3464.34	0.196682	0.0701613	2.80329	0.00505843	0.0330358	WT.T	WT.U	YES	WT.T vs WT.U	abhydrolase domain containing 17C [Source:Xenbase;Acc:XB-GENE-6040893]
ENSXETG00000005929	usp4	2811.66	0.196662	0.0613114	3.20759	0.00133852	0.0126553	WT.T	WT.U	YES	WT.T vs WT.U	ubiquitin specific peptidase 4 [Source:Xenbase;Acc:XB-GENE-988404]
ENSXETG00000005787	akap10	3097	0.19623	0.0680808	2.88231	0.00394769	0.0276347	WT.T	WT.U	YES	WT.T vs WT.U	A-kinase anchoring protein 10 [Source:Xenbase;Acc:XB-GENE-1013140]
ENSXETG00000023925	usp5	7197.83	0.196029	0.0735878	2.66388	0.00772451	0.0450141	WT.T	WT.U	YES	WT.T vs WT.U	ubiquitin specific peptidase 5 [Source:Xenbase;Acc:XB-GENE-995356]
ENSXETG00000015793	kdm2a	2470.13	0.195357	0.0746621	2.61655	0.00888234	0.0494854	WT.T	WT.U	YES	WT.T vs WT.U	lysine (K)-specific demethylase 2A [Source:Xenbase;Acc:XB-GENE-5900838]
ENSXETG00000014813	c6orf62	8273.66	0.194513	0.0708882	2.74394	0.0060707	0.0377826	WT.T	WT.U	YES	WT.T vs WT.U	chromosome 6 open reading frame 62 [Source:Xenbase;Acc:XB-GENE-973083]
ENSXETG00000011394	taf5	1545.55	0.193791	0.0695959	2.78452	0.00536076	0.0344987	WT.T	WT.U	YES	WT.T vs WT.U	TATA-box binding protein associated factor 5 [Source:Xenbase;Acc:XB-GENE-1004611]
ENSXETG00000004735	scyl3	1347.17	0.193547	0.0730636	2.64903	0.00807243	0.0462776	WT.T	WT.U	YES	WT.T vs WT.U	SCY1 like pseudokinase 3 [Source:Xenbase;Acc:XB-GENE-480249]
ENSXETG00000016496	fan1	1240.91	0.193493	0.0722112	2.67955	0.00737212	0.0434824	WT.T	WT.U	YES	WT.T vs WT.U	FANCD2/FANCI-associated nuclease 1 [Source:Xenbase;Acc:XB-GENE-1011796]
ENSXETG00000018791	tgfb1i1	1212.53	0.193076	0.0627998	3.07446	0.00210883	0.0177432	WT.T	WT.U	YES	WT.T vs WT.U	transforming growth factor beta 1 induced transcript 1 [Source:Xenbase;Acc:XB-GENE-493249]
ENSXETG00000024743	sec61a1	6957.25	0.192841	0.0563537	3.42197	0.000621696	0.00706247	WT.T	WT.U	YES	WT.T vs WT.U	Sec61 translocon alpha 1 subunit [Source:Xenbase;Acc:XB-GENE-971480]
ENSXETG00000034427		1742.76	0.192824	0.0670829	2.87442	0.00404774	0.0281594	WT.T	WT.U	YES	WT.T vs WT.U	B double prime 1, subunit of RNA polymerase III transcription initiation factor IIIB [Source:NCBI gene (formerly Entrezgene);Acc:100491494]
ENSXETG00000025501	bcat2	3068.02	0.192658	0.0688255	2.79922	0.00512264	0.0332938	WT.T	WT.U	YES	WT.T vs WT.U	branched chain amino-acid transaminase 2, mitochondrial [Source:Xenbase;Acc:XB-GENE-1002608]
ENSXETG00000016494	mtmr10	1606.57	0.192384	0.071444	2.6928	0.00708555	0.0422879	WT.T	WT.U	YES	WT.T vs WT.U	myotubularin related protein 10 [Source:Xenbase;Acc:XB-GENE-1002518]
ENSXETG00000020695	arid1a	5189.81	0.192327	0.0682752	2.81694	0.00484834	0.0319867	WT.T	WT.U	YES	WT.T vs WT.U	AT-rich interaction domain 1A [Source:Xenbase;Acc:XB-GENE-492490]
ENSXETG00000010943	rnf44	5657.46	0.192218	0.0687634	2.79535	0.0051843	0.0336209	WT.T	WT.U	YES	WT.T vs WT.U	ring finger protein 44 [Source:Xenbase;Acc:XB-GENE-1017306]
ENSXETG00000020806	cxorf56	1699.78	0.191969	0.0639917	2.9999	0.00270064	0.0209289	WT.T	WT.U	YES	WT.T vs WT.U	chromosome X open reading frame 56 [Source:Xenbase;Acc:XB-GENE-5808638]
ENSXETG00000024065	usp42	1713.83	0.191896	0.061356	3.12758	0.0017625	0.0155723	WT.T	WT.U	YES	WT.T vs WT.U	ubiquitin specific peptidase 42 [Source:Xenbase;Acc:XB-GENE-920936]
ENSXETG00000002960	wdr33	3376.41	0.190958	0.0543996	3.51029	0.000447622	0.00558116	WT.T	WT.U	YES	WT.T vs WT.U	WD repeat domain 33 [Source:Xenbase;Acc:XB-GENE-6083684]
ENSXETG00000021621	ubac1	1700.96	0.190151	0.0624485	3.04492	0.00232741	0.0188788	WT.T	WT.U	YES	WT.T vs WT.U	UBA domain containing 1 [Source:Xenbase;Acc:XB-GENE-997434]
ENSXETG00000022644	fbxo11	6000.51	0.190019	0.0560758	3.38862	0.000702459	0.00772549	WT.T	WT.U	YES	WT.T vs WT.U	F-box protein 11 [Source:Xenbase;Acc:XB-GENE-952929]
ENSXETG00000005783	dcbld2	2071.84	0.189896	0.0674835	2.81397	0.0048934	0.0322278	WT.T	WT.U	YES	WT.T vs WT.U	discoidin, CUB and LCCL domain containing 2 [Source:Xenbase;Acc:XB-GENE-958816]
ENSXETG00000036322	tbx1	1624.35	0.188812	0.0642502	2.9387	0.00329594	0.0241893	WT.T	WT.U	YES	WT.T vs WT.U	DNA cross-link repair 1A [Source:NCBI gene (formerly Entrezgene);Acc:101733924]
ENSXETG00000022083	dpp9	2523.98	0.188783	0.0627876	3.00669	0.00264109	0.02064	WT.T	WT.U	YES	WT.T vs WT.U	dipeptidyl-peptidase 9 [Source:Xenbase;Acc:XB-GENE-947854]
ENSXETG00000016175	rpn1	7224.67	0.188572	0.0645826	2.91986	0.00350187	0.0253056	WT.T	WT.U	YES	WT.T vs WT.U	ribophorin I [Source:Xenbase;Acc:XB-GENE-999954]
ENSXETG00000021725	arhgap4	11231.4	0.18829	0.0588256	3.20082	0.00137037	0.0129153	WT.T	WT.U	YES	WT.T vs WT.U	Rho GTPase activating protein 4 [Source:Xenbase;Acc:XB-GENE-5965169]
ENSXETG00000023186	derl1	3053.4	0.188206	0.0658012	2.86022	0.00423344	0.029052	WT.T	WT.U	YES	WT.T vs WT.U	derlin 1 [Source:Xenbase;Acc:XB-GENE-1009211]
ENSXETG00000018774	zdhhc6	1966.38	0.188127	0.0624536	3.01227	0.00259303	0.0203934	WT.T	WT.U	YES	WT.T vs WT.U	zinc finger DHHC-type containing 6 [Source:Xenbase;Acc:XB-GENE-979137]
ENSXETG00000006340	hmgxb4	2307.89	0.188055	0.0571537	3.29033	0.00100069	0.0101334	WT.T	WT.U	YES	WT.T vs WT.U	HMG box domain containing 4 [Source:Xenbase;Acc:XB-GENE-951781]
ENSXETG00000014156	strn3	5474.7	0.187423	0.0584033	3.20912	0.00133142	0.0126077	WT.T	WT.U	YES	WT.T vs WT.U	striatin 3 [Source:Xenbase;Acc:XB-GENE-999798]
ENSXETG00000002868	ric8a	6868.93	0.186922	0.0562438	3.32343	0.00088918	0.0092247	WT.T	WT.U	YES	WT.T vs WT.U	RIC8 guanine nucleotide exchange factor A [Source:Xenbase;Acc:XB-GENE-5745094]
ENSXETG00000026025	desi1	1792.99	0.186574	0.0712484	2.61863	0.00882824	0.0492952	WT.T	WT.U	YES	WT.T vs WT.U	desumoylating isopeptidase 1 [Source:Xenbase;Acc:XB-GENE-998981]
ENSXETG00000014707	rnmt	2407.27	0.186064	0.0708045	2.62785	0.00859255	0.0483784	WT.T	WT.U	YES	WT.T vs WT.U	RNA (guanine-7-) methyltransferase [Source:Xenbase;Acc:XB-GENE-944369]
ENSXETG00000021992	celf2	6129.36	0.185845	0.0556803	3.33772	0.000844676	0.00888108	WT.T	WT.U	YES	WT.T vs WT.U	CUGBP, Elav-like family member 2 [Source:Xenbase;Acc:XB-GENE-963640]
ENSXETG00000022134	slc39a10	1676.31	0.185338	0.0681964	2.71772	0.00657343	0.0400285	WT.T	WT.U	YES	WT.T vs WT.U	solute carrier family 39 member 10 [Source:Xenbase;Acc:XB-GENE-1221212]
ENSXETG00000012904	pum1	14558.1	0.184924	0.0520281	3.55432	0.000378957	0.00493487	WT.T	WT.U	YES	WT.T vs WT.U	pumilio RNA binding family member 1 [Source:Xenbase;Acc:XB-GENE-957401]
ENSXETG00000031965	map4k4	5450.54	0.184011	0.049874	3.68952	0.000224679	0.00335773	WT.T	WT.U	YES	WT.T vs WT.U	mitogen-activated protein kinase kinase kinase kinase 4 [Source:NCBI gene (formerly Entrezgene);Acc:100491719]
ENSXETG00000013261	eif2b2	2146.33	0.183434	0.0571913	3.20738	0.00133948	0.0126564	WT.T	WT.U	YES	WT.T vs WT.U	eukaryotic translation initiation factor 2B subunit beta [Source:Xenbase;Acc:XB-GENE-974089]
ENSXETG00000017858	cyb5b	3706.96	0.182549	0.0511762	3.56707	0.000360995	0.00476559	WT.T	WT.U	YES	WT.T vs WT.U	cytochrome b5 type B (outer mitochondrial membrane) [Source:Xenbase;Acc:XB-GENE-1016087]
ENSXETG00000009042	rab3ip	4328.61	0.182322	0.0603293	3.02211	0.00251023	0.0199326	WT.T	WT.U	YES	WT.T vs WT.U	RAB3A interacting protein [Source:Xenbase;Acc:XB-GENE-978871]
ENSXETG00000021068	exoc1	2293.02	0.182055	0.0696918	2.61229	0.00899388	0.0499192	WT.T	WT.U	YES	WT.T vs WT.U	exocyst complex component 1 [Source:Xenbase;Acc:XB-GENE-1002180]
ENSXETG00000017838	vps4a	4612.19	0.182008	0.0530931	3.42809	0.000607844	0.00693175	WT.T	WT.U	YES	WT.T vs WT.U	vacuolar protein sorting 4 homolog A [Source:Xenbase;Acc:XB-GENE-970546]
ENSXETG00000005442	ppp2r2d	3982.74	0.181866	0.0580301	3.134	0.00172441	0.015354	WT.T	WT.U	YES	WT.T vs WT.U	protein phosphatase 2 regulatory subunit B, delta [Source:Xenbase;Acc:XB-GENE-940312]
ENSXETG00000017308	dlgap4	9944.76	0.180598	0.0660619	2.73377	0.00626144	0.0386613	WT.T	WT.U	YES	WT.T vs WT.U	discs, large homolog-associated protein 4 [Source:Xenbase;Acc:XB-GENE-1010901]
ENSXETG00000011442	mia2	3202.05	0.18023	0.0525593	3.42908	0.000605623	0.00691708	WT.T	WT.U	YES	WT.T vs WT.U	MIA SH3 domain ER export factor 2 [Source:Xenbase;Acc:XB-GENE-993630]
ENSXETG00000014357	angel2	1467.4	0.179775	0.0634171	2.83481	0.0045853	0.0306756	WT.T	WT.U	YES	WT.T vs WT.U	angel homolog 2 [Source:Xenbase;Acc:XB-GENE-985562]
ENSXETG00000013089	dda1	1998.66	0.179596	0.0626152	2.86825	0.00412755	0.0285539	WT.T	WT.U	YES	WT.T vs WT.U	DET1 and DDB1 associated 1 [Source:Xenbase;Acc:XB-GENE-973045]
ENSXETG00000002074	eps15l1	1710.9	0.179298	0.0684759	2.6184	0.0088342	0.0493098	WT.T	WT.U	YES	WT.T vs WT.U	epidermal growth factor receptor pathway substrate 15-like 1 [Source:Xenbase;Acc:XB-GENE-959469]
ENSXETG00000032001	BICD1	2226.71	0.179075	0.0538026	3.32836	0.000873575	0.00912551	WT.T	WT.U	YES	WT.T vs WT.U	BICD cargo adaptor 1 [Source:HGNC Symbol;Acc:HGNC:1049]
ENSXETG00000021638	get4	4437.67	0.178999	0.0565235	3.16681	0.00154121	0.0140779	WT.T	WT.U	YES	WT.T vs WT.U	golgi to ER traffic protein 4 [Source:Xenbase;Acc:XB-GENE-975153]
ENSXETG00000004960	rnf149	1726.32	0.178484	0.0635428	2.80888	0.00497149	0.0326014	WT.T	WT.U	YES	WT.T vs WT.U	ring finger protein 149 [Source:Xenbase;Acc:XB-GENE-972101]
ENSXETG00000013798	kat14	1979.45	0.177839	0.0605693	2.93612	0.00332349	0.0242922	WT.T	WT.U	YES	WT.T vs WT.U	lysine acetyltransferase 14 [Source:Xenbase;Acc:XB-GENE-947246]
ENSXETG00000005271	akirin1	2722.42	0.177195	0.0664028	2.66849	0.00761927	0.0445552	WT.T	WT.U	YES	WT.T vs WT.U	akirin 1 [Source:Xenbase;Acc:XB-GENE-5820002]
ENSXETG00000017018	arhgef12	5562.95	0.176412	0.0504783	3.4948	0.000474413	0.00580295	WT.T	WT.U	YES	WT.T vs WT.U	Rho guanine nucleotide exchange factor 12 [Source:Xenbase;Acc:XB-GENE-485387]
ENSXETG00000010544	xpo7	4141.17	0.17592	0.0545684	3.22385	0.00126481	0.0120984	WT.T	WT.U	YES	WT.T vs WT.U	exportin 7 [Source:Xenbase;Acc:XB-GENE-491338]
ENSXETG00000007234	rab24	2148.53	0.175674	0.0609685	2.88138	0.00395933	0.0276612	WT.T	WT.U	YES	WT.T vs WT.U	RAB24, member RAS oncogene family [Source:Xenbase;Acc:XB-GENE-491489]
ENSXETG00000023414	tcf25	3309.53	0.175291	0.0664745	2.63697	0.00836495	0.0474772	WT.T	WT.U	YES	WT.T vs WT.U	transcription factor 25 [Source:Xenbase;Acc:XB-GENE-478622]
ENSXETG00000016807	gpat4	4823.34	0.174604	0.061078	2.85871	0.00425372	0.0291277	WT.T	WT.U	YES	WT.T vs WT.U	glycerol-3-phosphate acyltransferase 4 [Source:Xenbase;Acc:XB-GENE-999686]
ENSXETG00000014757	trip12	10858	0.174091	0.0471834	3.68966	0.000224555	0.00335773	WT.T	WT.U	YES	WT.T vs WT.U	thyroid hormone receptor interactor 12 [Source:Xenbase;Acc:XB-GENE-6071044]
ENSXETG00000030404	tbc1d12	3150.83	0.174073	0.0569325	3.05753	0.00223166	0.0184417	WT.T	WT.U	YES	WT.T vs WT.U	TBC1 domain family member 12 [Source:NCBI gene (formerly Entrezgene);Acc:780023]
ENSXETG00000016764	ubqln1	4440.49	0.173287	0.0545158	3.17865	0.00147963	0.0136552	WT.T	WT.U	YES	WT.T vs WT.U	ubiquilin 1 [Source:Xenbase;Acc:XB-GENE-986025]
ENSXETG00000003265	b4galt2	3298.36	0.171645	0.0640875	2.67829	0.00739992	0.0436198	WT.T	WT.U	YES	WT.T vs WT.U	UDP-Gal:betaGlcNAc beta 1,4- galactosyltransferase, polypeptide 2 [Source:Xenbase;Acc:XB-GENE-997913]
ENSXETG00000025326	pla2g2e	382.799	0.171096	0.0522786	3.27277	0.001065	0.0106169	WT.T	WT.U	YES	WT.T vs WT.U	phospholipase A2 group IIE [Source:Xenbase;Acc:XB-GENE-5756014]
ENSXETG00000008091	aktip	2216.46	0.170935	0.0597426	2.86119	0.00422051	0.0290209	WT.T	WT.U	YES	WT.T vs WT.U	AKT interacting protein [Source:Xenbase;Acc:XB-GENE-5735786]
ENSXETG00000021457	trim33	4040.05	0.170753	0.0615359	2.77485	0.00552276	0.0351696	WT.T	WT.U	YES	WT.T vs WT.U	tripartite motif containing 33 [Source:Xenbase;Acc:XB-GENE-1216165]
ENSXETG00000017817	znf711	1994.79	0.170255	0.0630063	2.70219	0.00688846	0.041479	WT.T	WT.U	YES	WT.T vs WT.U	zinc finger protein 711 [Source:Xenbase;Acc:XB-GENE-956382]
ENSXETG00000009445	git1	2525.27	0.169939	0.0639237	2.65846	0.00784978	0.045476	WT.T	WT.U	YES	WT.T vs WT.U	G protein-coupled receptor kinase interacting ArfGAP 1 [Source:Xenbase;Acc:XB-GENE-956125]
ENSXETG00000016820	ankra2	1996.94	0.16948	0.0604848	2.80202	0.0050783	0.033112	WT.T	WT.U	YES	WT.T vs WT.U	ankyrin repeat family A member 2 [Source:Xenbase;Acc:XB-GENE-1002386]
ENSXETG00000015615	ctcf	3816.56	0.169313	0.0622306	2.72073	0.00651383	0.0397397	WT.T	WT.U	YES	WT.T vs WT.U	CCCTC-binding factor [Source:Xenbase;Acc:XB-GENE-862914]
ENSXETG00000030225	klhl18	4458.92	0.168326	0.0625695	2.69022	0.00714047	0.0425131	WT.T	WT.U	YES	WT.T vs WT.U	kelch like family member 18 [Source:NCBI gene (formerly Entrezgene);Acc:100170176]
ENSXETG00000010192	pde4dip	12801.2	0.167181	0.0546443	3.05945	0.00221747	0.0183756	WT.T	WT.U	YES	WT.T vs WT.U	phosphodiesterase 4D interacting protein [Source:Xenbase;Acc:XB-GENE-982015]
ENSXETG00000012146	mprip	5320.28	0.165687	0.0568358	2.91519	0.00355467	0.0255816	WT.T	WT.U	YES	WT.T vs WT.U	myosin phosphatase Rho interacting protein [Source:Xenbase;Acc:XB-GENE-5933375]
ENSXETG00000004791	nipbl	8246.38	0.164995	0.0482556	3.41918	0.000628094	0.00709717	WT.T	WT.U	YES	WT.T vs WT.U	NIPBL, cohesin loading factor [Source:Xenbase;Acc:XB-GENE-853274]
ENSXETG00000032904	glyr1	4378.24	0.164846	0.0583037	2.82737	0.00469324	0.0311587	WT.T	WT.U	YES	WT.T vs WT.U	trafficking protein, kinesin binding 2 [Source:NCBI gene (formerly Entrezgene);Acc:100038198]
ENSXETG00000024658	ormdl2	3295.9	0.16432	0.0533642	3.07923	0.00207539	0.0175215	WT.T	WT.U	YES	WT.T vs WT.U	ORMDL sphingolipid biosynthesis regulator 2 [Source:Xenbase;Acc:XB-GENE-1001977]
ENSXETG00000037086	smpd2	2992.67	0.162449	0.0610631	2.66035	0.00780588	0.0453279	WT.T	WT.U	YES	WT.T vs WT.U	uncharacterized LOC100492862 [Source:NCBI gene (formerly Entrezgene);Acc:100492862]
ENSXETG00000035713	SMNDC1	2687.78	0.16215	0.0575408	2.818	0.00483238	0.0319157	WT.T	WT.U	YES	WT.T vs WT.U	survival motor neuron domain containing 1 [Source:HGNC Symbol;Acc:HGNC:16900]
ENSXETG00000014365	tle5	7895.07	0.159354	0.0573414	2.77905	0.00545188	0.0348571	WT.T	WT.U	YES	WT.T vs WT.U	TLE family member 5, transcriptional modulator [Source:Xenbase;Acc:XB-GENE-868117]
ENSXETG00000023849	golga3	2023.95	0.157433	0.0601417	2.6177	0.00885239	0.0493742	WT.T	WT.U	YES	WT.T vs WT.U	golgin A3 [Source:Xenbase;Acc:XB-GENE-963702]
ENSXETG00000019485	sec14l5	2624.35	0.156356	0.0587347	2.66208	0.00776595	0.0451331	WT.T	WT.U	YES	WT.T vs WT.U	SEC14-like lipid binding 5 [Source:Xenbase;Acc:XB-GENE-953433]
ENSXETG00000004319	stard7	4425.3	0.150498	0.0517822	2.90636	0.00365655	0.0261749	WT.T	WT.U	YES	WT.T vs WT.U	StAR related lipid transfer domain containing 7 [Source:Xenbase;Acc:XB-GENE-981983]
ENSXETG00000012965	ncbp3	2826.32	0.149292	0.0491398	3.03811	0.00238065	0.0191498	WT.T	WT.U	YES	WT.T vs WT.U	nuclear cap binding subunit 3 [Source:Xenbase;Acc:XB-GENE-5831122]
ENSXETG00000021815	pcnx1	3991.71	0.147218	0.0561688	2.621	0.00876727	0.0490286	WT.T	WT.U	YES	WT.T vs WT.U	pecanex 1 [Source:Xenbase;Acc:XB-GENE-6067314]
ENSXETG00000000070	rad54l2	6381.41	0.145854	0.0494613	2.94885	0.00318957	0.0235905	WT.T	WT.U	YES	WT.T vs WT.U	RAD54 like 2 [Source:Xenbase;Acc:XB-GENE-5829376]
ENSXETG00000018284	arhgap35	8640.06	0.144293	0.0543046	2.6571	0.0078816	0.0455891	WT.T	WT.U	YES	WT.T vs WT.U	Rho GTPase activating protein 35 [Source:Xenbase;Acc:XB-GENE-999477]
ENSXETG00000011995	exoc5	3515.56	0.143036	0.0538971	2.65387	0.00795755	0.0458673	WT.T	WT.U	YES	WT.T vs WT.U	exocyst complex component 5 [Source:Xenbase;Acc:XB-GENE-971692]
ENSXETG00000036169	smg1	9218.98	0.141951	0.0522962	2.71437	0.00664018	0.0403458	WT.T	WT.U	YES	WT.T vs WT.U	SMG1 phosphatidylinositol 3-kinase-related kinase [Source:NCBI gene (formerly Entrezgene);Acc:100145499]
ENSXETG00000019853	ap1g1	6834.31	0.135488	0.0516132	2.62506	0.00866344	0.0486867	WT.T	WT.U	YES	WT.T vs WT.U	adaptor related protein complex 1 subunit gamma 1 [Source:Xenbase;Acc:XB-GENE-983618]
ENSXETG00000019104	mark4	5815.36	0.126228	0.0437238	2.88693	0.0038902	0.0273717	WT.T	WT.U	YES	WT.T vs WT.U	MAP/microtubule affinity-regulating kinase 4 [Source:Xenbase;Acc:XB-GENE-6042140]
ENSXETG00000018737	map3k7	4079.6	0.116491	0.0440612	2.64386	0.00819672	0.0468271	WT.T	WT.U	YES	WT.T vs WT.U	mitogen-activated protein kinase kinase kinase 7 [Source:Xenbase;Acc:XB-GENE-481530]
ENSXETG00000001337	nckap1	14431.7	-0.110506	0.0407855	-2.70944	0.00673965	0.0407984	WT.T	WT.U	YES	WT.T vs WT.U	NCK-associated protein 1 [Source:Xenbase;Acc:XB-GENE-949166]
ENSXETG00000039205	tpd52l2	4487.59	-0.150161	0.0470186	-3.19366	0.00140482	0.0131314	WT.T	WT.U	YES	WT.T vs WT.U	tumor protein D52-like 2 [Source:NCBI gene (formerly Entrezgene);Acc:595067]
ENSXETG00000007480	micu1	2666.3	-0.151127	0.0534001	-2.83008	0.00465364	0.0309929	WT.T	WT.U	YES	WT.T vs WT.U	mitochondrial calcium uptake 1 [Source:Xenbase;Acc:XB-GENE-953464]
ENSXETG00000013239	nek9	7154.22	-0.156371	0.0526527	-2.96985	0.00297945	0.0224329	WT.T	WT.U	YES	WT.T vs WT.U	NIMA-related kinase 9 [Source:Xenbase;Acc:XB-GENE-974101]
ENSXETG00000012607	cpt1al	3245.86	-0.158136	0.0572944	-2.76006	0.00577915	0.0364114	WT.T	WT.U	YES	WT.T vs WT.U	carnitine palmitoyltransferase 1A (liver) like [Source:Xenbase;Acc:XB-GENE-5770297]
ENSXETG00000025696	gnai1	8698.11	-0.15847	0.0601126	-2.63622	0.00838365	0.0475105	WT.T	WT.U	YES	WT.T vs WT.U	guanine nucleotide binding protein (G protein), alpha inhibiting activity polypeptide 1 [Source:Xenbase;Acc:XB-GENE-942094]
ENSXETG00000023068	ppp6r2	4692.96	-0.158824	0.0558868	-2.84189	0.00448465	0.0302204	WT.T	WT.U	YES	WT.T vs WT.U	protein phosphatase 6 regulatory subunit 2 [Source:Xenbase;Acc:XB-GENE-5904142]
ENSXETG00000020732	tpm3	3740.98	-0.162171	0.0583006	-2.78163	0.00540867	0.0346964	WT.T	WT.U	YES	WT.T vs WT.U	tropomyosin 3 [Source:Xenbase;Acc:XB-GENE-6046302]
ENSXETG00000001887	washc4	2622.19	-0.162704	0.0563886	-2.8854	0.00390914	0.0274399	WT.T	WT.U	YES	WT.T vs WT.U	WASH complex subunit 4 [Source:Xenbase;Acc:XB-GENE-5914213]
ENSXETG00000021542	exoc6b	3896.86	-0.164371	0.0568511	-2.89125	0.0038371	0.027101	WT.T	WT.U	YES	WT.T vs WT.U	exocyst complex component 6B [Source:Xenbase;Acc:XB-GENE-1013193]
ENSXETG00000008949	cuedc1	5798.03	-0.172064	0.0540171	-3.18536	0.00144573	0.0134292	WT.T	WT.U	YES	WT.T vs WT.U	CUE domain containing 1 [Source:Xenbase;Acc:XB-GENE-993591]
ENSXETG00000002715	diaph1	1165.04	-0.173972	0.0663333	-2.6227	0.00872372	0.0489327	WT.T	WT.U	YES	WT.T vs WT.U	diaphanous related formin 1 [Source:NCBI gene (formerly Entrezgene);Acc:733754]
ENSXETG00000018294	prkar1a	2332.87	-0.178503	0.0647835	-2.75538	0.00586236	0.036826	WT.T	WT.U	YES	WT.T vs WT.U	protein kinase cAMP-dependent type I regulatory subunit alpha [Source:NCBI gene (formerly Entrezgene);Acc:594933]
ENSXETG00000030378	bard1	6419.51	-0.17855	0.0682866	-2.61472	0.00893014	0.0497144	WT.T	WT.U	YES	WT.T vs WT.U	TBC1 domain family member 30 [Source:NCBI gene (formerly Entrezgene);Acc:734068]
ENSXETG00000005614	aasdh	1230.45	-0.180272	0.0621783	-2.89927	0.0037403	0.0266075	WT.T	WT.U	YES	WT.T vs WT.U	aminoadipate-semialdehyde dehydrogenase [Source:Xenbase;Acc:XB-GENE-985526]
ENSXETG00000001521	tbl1xr1	1460.58	-0.180457	0.0650517	-2.77405	0.00553637	0.0352412	WT.T	WT.U	YES	WT.T vs WT.U	transducin (beta)-like 1 X-linked receptor 1 [Source:Xenbase;Acc:XB-GENE-482046]
ENSXETG00000019759	commd10	1928.83	-0.182117	0.0694621	-2.62182	0.00874608	0.0489887	WT.T	WT.U	YES	WT.T vs WT.U	MAP7 domain containing 3 [Source:NCBI gene (formerly Entrezgene);Acc:100488553]
ENSXETG00000024649	irf2bp2	6326.25	-0.18354	0.0614779	-2.98547	0.00283145	0.0216932	WT.T	WT.U	YES	WT.T vs WT.U	interferon regulatory factor 2 binding protein 2 [Source:Xenbase;Acc:XB-GENE-1015579]
ENSXETG00000004757	aldh9a1	3711.49	-0.184292	0.0622578	-2.96014	0.00307502	0.0229658	WT.T	WT.U	YES	WT.T vs WT.U	aldehyde dehydrogenase 9 family member A1 [Source:Xenbase;Acc:XB-GENE-951247]
ENSXETG00000031194	znf41	5132.94	-0.184458	0.0622246	-2.96439	0.00303279	0.0227306	WT.T	WT.U	YES	WT.T vs WT.U	shroom family member 2 [Source:NCBI gene (formerly Entrezgene);Acc:779568]
ENSXETG00000013044	sugp1	2849.76	-0.186608	0.0602732	-3.09603	0.00196133	0.0168171	WT.T	WT.U	YES	WT.T vs WT.U	SURP and G-patch domain containing 1 [Source:Xenbase;Acc:XB-GENE-495007]
ENSXETG00000032857	PTN	4896	-0.187593	0.0668481	-2.80625	0.00501212	0.0328056	WT.T	WT.U	YES	WT.T vs WT.U	pleiotrophin [Source:NCBI gene (formerly Entrezgene);Acc:100101785]
ENSXETG00000012515	dhx9	11949.6	-0.190302	0.0671416	-2.83433	0.00459217	0.0307077	WT.T	WT.U	YES	WT.T vs WT.U	DEAH-box helicase 9 [Source:Xenbase;Acc:XB-GENE-967775]
ENSXETG00000002379	radx	1917.78	-0.190463	0.0634201	-3.00319	0.00267165	0.0207912	WT.T	WT.U	YES	WT.T vs WT.U	RPA1 related single stranded DNA binding protein, X-linked [Source:Xenbase;Acc:XB-GENE-985312]
ENSXETG00000012554	capn7	1391.26	-0.190607	0.0657513	-2.89891	0.00374461	0.0266126	WT.T	WT.U	YES	WT.T vs WT.U	calpain 7 [Source:Xenbase;Acc:XB-GENE-996630]
ENSXETG00000027311	hebp1	1645.7	-0.1909	0.0676916	-2.82014	0.0048003	0.0317415	WT.T	WT.U	YES	WT.T vs WT.U	heme binding protein 1 [Source:Xenbase;Acc:XB-GENE-1002291]
ENSXETG00000009964	cmtr1	4341.09	-0.191245	0.0658805	-2.90291	0.00369709	0.0263689	WT.T	WT.U	YES	WT.T vs WT.U	cap methyltransferase 1 [Source:Xenbase;Acc:XB-GENE-970204]
ENSXETG00000001439	cpsf6	2769.96	-0.192254	0.0576392	-3.33547	0.000851552	0.00893437	WT.T	WT.U	YES	WT.T vs WT.U	cleavage and polyadenylation specific factor 6 [Source:Xenbase;Acc:XB-GENE-961703]
ENSXETG00000007570	lnpk	2409.21	-0.192304	0.0591166	-3.25296	0.0011421	0.011213	WT.T	WT.U	YES	WT.T vs WT.U	lunapark, ER junction formation factor [Source:Xenbase;Acc:XB-GENE-972741]
ENSXETG00000009979	cog1	1790.31	-0.194176	0.0728814	-2.66427	0.00771566	0.0449802	WT.T	WT.U	YES	WT.T vs WT.U	component of oligomeric golgi complex 1 [Source:Xenbase;Acc:XB-GENE-1012192]
ENSXETG00000027641	actg1	238805	-0.19601	0.0627154	-3.12539	0.00177569	0.0156098	WT.T	WT.U	YES	WT.T vs WT.U	actin gamma 1 [Source:Xenbase;Acc:XB-GENE-491618]
ENSXETG00000009948	fam102b	1601.31	-0.196508	0.0699601	-2.80885	0.00497187	0.0326014	WT.T	WT.U	YES	WT.T vs WT.U	family with sequence similarity 102 member B [Source:Xenbase;Acc:XB-GENE-976236]
ENSXETG00000000786	dusp12	1753.49	-0.197083	0.0611911	-3.22078	0.00127844	0.012204	WT.T	WT.U	YES	WT.T vs WT.U	dual specificity phosphatase 12 [Source:Xenbase;Acc:XB-GENE-5900067]
ENSXETG00000008519	add2	5132.82	-0.199182	0.0721635	-2.76014	0.00577758	0.0364114	WT.T	WT.U	YES	WT.T vs WT.U	adducin 2 [Source:Xenbase;Acc:XB-GENE-986535]
ENSXETG00000007772	plch1	4441.49	-0.200119	0.0757386	-2.64224	0.00823599	0.046979	WT.T	WT.U	YES	WT.T vs WT.U	phospholipase C eta 1 [Source:Xenbase;Acc:XB-GENE-6042445]
ENSXETG00000012524	tmem94	2764.7	-0.200342	0.0652862	-3.06868	0.00215009	0.0179882	WT.T	WT.U	YES	WT.T vs WT.U	transmembrane protein 94 [Source:Xenbase;Acc:XB-GENE-5900317]
ENSXETG00000008513	pcyox1	1110.27	-0.20048	0.0686366	-2.92089	0.00349032	0.0252668	WT.T	WT.U	YES	WT.T vs WT.U	prenylcysteine oxidase 1 [Source:Xenbase;Acc:XB-GENE-1002891]
ENSXETG00000004209	map4	7845.11	-0.201841	0.0694147	-2.90775	0.00364041	0.0260846	WT.T	WT.U	YES	WT.T vs WT.U	microtubule associated protein 4 [Source:Xenbase;Acc:XB-GENE-6259104]
ENSXETG00000012903	nup188	4535.31	-0.201948	0.0753242	-2.68105	0.00733916	0.0433651	WT.T	WT.U	YES	WT.T vs WT.U	nucleoporin 188kDa [Source:Xenbase;Acc:XB-GENE-5933085]
ENSXETG00000005780	cxadr	2636.35	-0.202493	0.0656755	-3.08324	0.0020476	0.017356	WT.T	WT.U	YES	WT.T vs WT.U	CXADR, Ig-like cell adhesion molecule [Source:Xenbase;Acc:XB-GENE-922483]
ENSXETG00000029987	zzef1	3550.99	-0.203454	0.0718742	-2.8307	0.00464462	0.0309864	WT.T	WT.U	YES	WT.T vs WT.U	zinc finger, ZZ-type with EF-hand domain 1 [Source:NCBI gene (formerly Entrezgene);Acc:100487543]
ENSXETG00000026898	fam162a	1651.17	-0.203613	0.0705508	-2.88604	0.00390119	0.027423	WT.T	WT.U	YES	WT.T vs WT.U	family with sequence similarity 162 member A [Source:Xenbase;Acc:XB-GENE-997367]
ENSXETG00000027638	marcksl1	36333	-0.20497	0.0704547	-2.90925	0.00362297	0.0259722	WT.T	WT.U	YES	WT.T vs WT.U	MARCKS-like 1 [Source:Xenbase;Acc:XB-GENE-487509]
ENSXETG00000026857	mospd3	1188.66	-0.206492	0.0750113	-2.75281	0.00590867	0.0370385	WT.T	WT.U	YES	WT.T vs WT.U	motile sperm domain containing 3 [Source:Xenbase;Acc:XB-GENE-963346]
ENSXETG00000034953	ankrd27	2774.77	-0.207979	0.0766516	-2.71331	0.00666157	0.0404255	WT.T	WT.U	YES	WT.T vs WT.U	ankyrin repeat domain 27 [Source:NCBI gene (formerly Entrezgene);Acc:100493046]
ENSXETG00000031670	akap9	1813.21	-0.208017	0.0730936	-2.8459	0.00442859	0.0299379	WT.T	WT.U	YES	WT.T vs WT.U	centromere protein O [Source:NCBI gene (formerly Entrezgene);Acc:733516]
ENSXETG00000006432	btbd2	4198.68	-0.208712	0.0605051	-3.4495	0.000561634	0.00659242	WT.T	WT.U	YES	WT.T vs WT.U	BTB domain containing 2 [Source:Xenbase;Acc:XB-GENE-491865]
ENSXETG00000006732	grm4	1743.64	-0.209118	0.0727195	-2.87568	0.00403164	0.0280923	WT.T	WT.U	YES	WT.T vs WT.U	glutamate receptor, metabotropic 4 [Source:Xenbase;Acc:XB-GENE-6045861]
ENSXETG00000021576	c2cd2l	2875.94	-0.209203	0.0727796	-2.87447	0.00404702	0.0281594	WT.T	WT.U	YES	WT.T vs WT.U	C2CD2-like [Source:Xenbase;Acc:XB-GENE-986133]
ENSXETG00000009885	pms1	1504.49	-0.209233	0.0722222	-2.89708	0.00376654	0.02673	WT.T	WT.U	YES	WT.T vs WT.U	PMS1 homolog 1, mismatch repair system component [Source:Xenbase;Acc:XB-GENE-959881]
ENSXETG00000023153	ogt	42061.3	-0.209709	0.0603798	-3.47317	0.000514358	0.00613464	WT.T	WT.U	YES	WT.T vs WT.U	O-linked N-acetylglucosamine (GlcNAc) transferase [Source:Xenbase;Acc:XB-GENE-966145]
ENSXETG00000025736	id4	29951.2	-0.210464	0.0713922	-2.94799	0.00319845	0.0236258	WT.T	WT.U	YES	WT.T vs WT.U	inhibitor of DNA binding 4, HLH protein [Source:Xenbase;Acc:XB-GENE-876360]
ENSXETG00000018865	pcdh8	7134.57	-0.211514	0.0680876	-3.10651	0.00189312	0.0163743	WT.T	WT.U	YES	WT.T vs WT.U	protocadherin 8 [Source:Xenbase;Acc:XB-GENE-484517]
ENSXETG00000007626	sv2b	1876.62	-0.214731	0.0722954	-2.97019	0.00297614	0.0224307	WT.T	WT.U	YES	WT.T vs WT.U	synaptic vesicle glycoprotein 2B [Source:Xenbase;Acc:XB-GENE-6041859]
ENSXETG00000002981	atg4b	1250.47	-0.215529	0.0768628	-2.80408	0.00504605	0.0329982	WT.T	WT.U	YES	WT.T vs WT.U	autophagy related 4B, cysteine peptidase [Source:Xenbase;Acc:XB-GENE-967111]
ENSXETG00000006083	slc1a3	46866.5	-0.217173	0.0558595	-3.88785	0.000101138	0.00184879	WT.T	WT.U	YES	WT.T vs WT.U	solute carrier family 1 member 3 [Source:Xenbase;Acc:XB-GENE-975313]
ENSXETG00000041240	marc1	1516.62	-0.217484	0.0637757	-3.41014	0.000649301	0.00729787	WT.T	WT.U	YES	WT.T vs WT.U	sprouty RTK signaling antagonist 1 [Source:NCBI gene (formerly Entrezgene);Acc:449470]
ENSXETG00000000856	ctdp1	1665.18	-0.217984	0.0624121	-3.49265	0.000478251	0.00582586	WT.T	WT.U	YES	WT.T vs WT.U	CTD phosphatase subunit 1 [Source:Xenbase;Acc:XB-GENE-479716]
ENSXETG00000000076	mapkapk3	1690.01	-0.218097	0.0822385	-2.65201	0.0080014	0.0460305	WT.T	WT.U	YES	WT.T vs WT.U	MAPK activated protein kinase 3 [Source:Xenbase;Acc:XB-GENE-854888]
ENSXETG00000003484	sulf2	14168.4	-0.218229	0.0715121	-3.05164	0.00227593	0.0186413	WT.T	WT.U	YES	WT.T vs WT.U	sulfatase 2 [Source:Xenbase;Acc:XB-GENE-950465]
ENSXETG00000030903	slc25a16	836.93	-0.218447	0.0790047	-2.76499	0.00569244	0.0360797	WT.T	WT.U	YES	WT.T vs WT.U	solute carrier family 25 member 16 [Source:NCBI gene (formerly Entrezgene);Acc:100216243]
ENSXETG00000033936		1714.45	-0.21915	0.0813962	-2.69239	0.0070942	0.0423225	WT.T	WT.U	YES	WT.T vs WT.U	oxysterol binding protein 2 [Source:NCBI gene (formerly Entrezgene);Acc:100491200]
ENSXETG00000008907	ldah	828.761	-0.219215	0.083021	-2.64048	0.00827895	0.0471509	WT.T	WT.U	YES	WT.T vs WT.U	lipid droplet associated hydrolase [Source:Xenbase;Acc:XB-GENE-985182]
ENSXETG00000000709	prlr	1043.79	-0.219235	0.0787532	-2.78382	0.00537229	0.0345378	WT.T	WT.U	YES	WT.T vs WT.U	prolactin receptor [Source:Xenbase;Acc:XB-GENE-494789]
ENSXETG00000015336	hmgcl	991.077	-0.21939	0.080132	-2.73786	0.00618406	0.0383432	WT.T	WT.U	YES	WT.T vs WT.U	3-hydroxy-3-methylglutaryl-CoA lyase [Source:Xenbase;Acc:XB-GENE-1002069]
ENSXETG00000032480	scrn1	1436.37	-0.219711	0.0806878	-2.72297	0.00646972	0.039552	WT.T	WT.U	YES	WT.T vs WT.U	ganglioside induced differentiation associated protein 1 [Source:NCBI gene (formerly Entrezgene);Acc:100490264]
ENSXETG00000022919	snrnp70	12779.3	-0.220374	0.0741239	-2.97305	0.00294861	0.0222799	WT.T	WT.U	YES	WT.T vs WT.U	small nuclear ribonucleoprotein, U1 70kDa subunit [Source:Xenbase;Acc:XB-GENE-992818]
ENSXETG00000020962	camkk2	3506.41	-0.220761	0.0827786	-2.66688	0.00765592	0.0447198	WT.T	WT.U	YES	WT.T vs WT.U	calcium/calmodulin-dependent protein kinase kinase 2, beta [Source:Xenbase;Acc:XB-GENE-990544]
ENSXETG00000016094	homer2	930.581	-0.222907	0.0795606	-2.80173	0.00508293	0.033112	WT.T	WT.U	YES	WT.T vs WT.U	homer scaffold protein 2 [Source:Xenbase;Acc:XB-GENE-1016661]
ENSXETG00000018225	cyb5d2	904.791	-0.223425	0.0852225	-2.62166	0.00875023	0.0489887	WT.T	WT.U	YES	WT.T vs WT.U	cytochrome b5 domain containing 2 [Source:Xenbase;Acc:XB-GENE-981419]
ENSXETG00000020473	slit2	4764.22	-0.223841	0.0748202	-2.99171	0.00277416	0.0213646	WT.T	WT.U	YES	WT.T vs WT.U	slit guidance ligand 2 [Source:Xenbase;Acc:XB-GENE-1004410]
ENSXETG00000028035	akap8l	2203.02	-0.22423	0.0637963	-3.51478	0.000440124	0.0055197	WT.T	WT.U	YES	WT.T vs WT.U	A-kinase anchoring protein 8 like [Source:Xenbase;Acc:XB-GENE-1015472]
ENSXETG00000019551	exoc7	3151.01	-0.224411	0.0793776	-2.82714	0.00469664	0.0311673	WT.T	WT.U	YES	WT.T vs WT.U	exocyst complex component 7 [Source:Xenbase;Acc:XB-GENE-5829047]
ENSXETG00000025124	srrt	5777.01	-0.225121	0.0834882	-2.69644	0.00700841	0.0419627	WT.T	WT.U	YES	WT.T vs WT.U	serrate, RNA effector molecule [Source:HGNC Symbol;Acc:HGNC:24101]
ENSXETG00000027406	ccni	10257.9	-0.225203	0.0857464	-2.62638	0.00862986	0.0485164	WT.T	WT.U	YES	WT.T vs WT.U	cyclin I [Source:Xenbase;Acc:XB-GENE-945654]
ENSXETG00000021426	znf341	749.831	-0.22536	0.076742	-2.93659	0.00331838	0.0242922	WT.T	WT.U	YES	WT.T vs WT.U	zinc finger protein 341 [Source:Xenbase;Acc:XB-GENE-960338]
ENSXETG00000031948	megf11	3243.88	-0.226238	0.0821805	-2.75294	0.0059062	0.0370385	WT.T	WT.U	YES	WT.T vs WT.U	striatin interacting protein 1 [Source:NCBI gene (formerly Entrezgene);Acc:613075]
ENSXETG00000003066	prpf39.1	3875.98	-0.226784	0.0763388	-2.97075	0.0029707	0.0224125	WT.T	WT.U	YES	WT.T vs WT.U	pre-mRNA processing factor 39 [Source:Xenbase;Acc:XB-GENE-994634]
ENSXETG00000031560	fgf16	3017.36	-0.227159	0.068602	-3.31126	0.000928763	0.00955511	WT.T	WT.U	YES	WT.T vs WT.U	PH domain and leucine rich repeat protein phosphatase 1 [Source:NCBI gene (formerly Entrezgene);Acc:100497530]
ENSXETG00000017165	pex2	769.182	-0.227273	0.0740934	-3.06738	0.00215943	0.0180257	WT.T	WT.U	YES	WT.T vs WT.U	peroxisomal biogenesis factor 2 [Source:Xenbase;Acc:XB-GENE-1016618]
ENSXETG00000001071	tmem14c	1192.41	-0.228726	0.0860959	-2.65664	0.00789246	0.0456163	WT.T	WT.U	YES	WT.T vs WT.U	transmembrane protein 14C [Source:Xenbase;Acc:XB-GENE-876311]
ENSXETG00000007253	syne2.2	3528.1	-0.229008	0.0705782	-3.24473	0.00117561	0.0114774	WT.T	WT.U	YES	WT.T vs WT.U	spectrin repeat containing, nuclear envelope 2, gene 2 [Source:Xenbase;Acc:XB-GENE-983722]
ENSXETG00000022175	tmem132c	1049.95	-0.229436	0.0776687	-2.95403	0.0031365	0.0232959	WT.T	WT.U	YES	WT.T vs WT.U	transmembrane protein 132C [Source:Xenbase;Acc:XB-GENE-952799]
ENSXETG00000039759	phkg2	3087.57	-0.230047	0.0707714	-3.25056	0.00115177	0.0112781	WT.T	WT.U	YES	WT.T vs WT.U	SZT2 subunit of KICSTOR complex [Source:HGNC Symbol;Acc:HGNC:29040]
ENSXETG00000022694	uhrf1bp1l	4596.84	-0.230683	0.0527702	-4.37147	1.23414e-05	0.000352528	WT.T	WT.U	YES	WT.T vs WT.U	UHRF1 binding protein 1-like [Source:Xenbase;Acc:XB-GENE-5895242]
ENSXETG00000034261	xylt2	1066	-0.23298	0.0865999	-2.6903	0.0071388	0.0425131	WT.T	WT.U	YES	WT.T vs WT.U	heat shock factor 2, gene 2 [Source:NCBI gene (formerly Entrezgene);Acc:100038273]
ENSXETG00000001299	iqgap1	1415.22	-0.233148	0.0882246	-2.64267	0.00822551	0.0469554	WT.T	WT.U	YES	WT.T vs WT.U	IQ motif containing GTPase activating protein 1 [Source:Xenbase;Acc:XB-GENE-492063]
ENSXETG00000006382	mfsd12	647.964	-0.233224	0.08391	-2.77946	0.00544496	0.0348539	WT.T	WT.U	YES	WT.T vs WT.U	major facilitator superfamily domain containing 12 [Source:Xenbase;Acc:XB-GENE-995523]
ENSXETG00000011655	zeb1	4362.82	-0.233391	0.0532201	-4.38538	1.15782e-05	0.000337224	WT.T	WT.U	YES	WT.T vs WT.U	zinc finger E-box binding homeobox 1 [Source:Xenbase;Acc:XB-GENE-484655]
ENSXETG00000039361	bcap29	706.486	-0.233681	0.082922	-2.81809	0.00483108	0.0319157	WT.T	WT.U	YES	WT.T vs WT.U	B cell receptor-associated protein 29 [Source:NCBI gene (formerly Entrezgene);Acc:100216272]
ENSXETG00000014268	flna	15234.5	-0.233723	0.0673624	-3.46963	0.000521175	0.00619601	WT.T	WT.U	YES	WT.T vs WT.U	filamin A [Source:Xenbase;Acc:XB-GENE-6044838]
ENSXETG00000018652	rprd2	1911.19	-0.23451	0.078969	-2.96965	0.00298144	0.0224364	WT.T	WT.U	YES	WT.T vs WT.U	regulation of nuclear pre-mRNA domain containing 2 [Source:Xenbase;Acc:XB-GENE-6257583]
ENSXETG00000014870	ctsa	3113.85	-0.235881	0.0792792	-2.97533	0.00292677	0.0221859	WT.T	WT.U	YES	WT.T vs WT.U	cathepsin A [Source:Xenbase;Acc:XB-GENE-1014668]
ENSXETG00000018672	sgsm1	2886.6	-0.236193	0.0849918	-2.77901	0.00545252	0.0348571	WT.T	WT.U	YES	WT.T vs WT.U	small G protein signaling modulator 1 [Source:Xenbase;Acc:XB-GENE-6043600]
ENSXETG00000012053	tmem145	4710.51	-0.236503	0.0692465	-3.41538	0.000636928	0.00717718	WT.T	WT.U	YES	WT.T vs WT.U	transmembrane protein 145 [Source:Xenbase;Acc:XB-GENE-977882]
ENSXETG00000001926	eif2ak3	1660.91	-0.238364	0.0684798	-3.4808	0.000499926	0.00600599	WT.T	WT.U	YES	WT.T vs WT.U	eukaryotic translation initiation factor 2 alpha kinase 3 [Source:Xenbase;Acc:XB-GENE-989849]
ENSXETG00000010843	sema4d	2532.01	-0.23861	0.0710736	-3.35722	0.00078729	0.00845154	WT.T	WT.U	YES	WT.T vs WT.U	semaphorin 4D [Source:Xenbase;Acc:XB-GENE-492763]
ENSXETG00000035534	smg1	12762.2	-0.239253	0.0898713	-2.66218	0.00776369	0.0451331	WT.T	WT.U	YES	WT.T vs WT.U	solute carrier family 25 member 28 [Source:NCBI gene (formerly Entrezgene);Acc:780354]
ENSXETG00000012261	septin9	5385.86	-0.239848	0.0516893	-4.64019	3.48089e-06	0.000129986	WT.T	WT.U	YES	WT.T vs WT.U	septin 9 [Source:Xenbase;Acc:XB-GENE-1012202]
ENSXETG00000010686	selenon	914.911	-0.239966	0.0885971	-2.7085	0.00675872	0.0408972	WT.T	WT.U	YES	WT.T vs WT.U	selenoprotein N [Source:Xenbase;Acc:XB-GENE-6456840]
ENSXETG00000006219	sat1	1401.15	-0.240564	0.0771366	-3.11867	0.00181668	0.0158705	WT.T	WT.U	YES	WT.T vs WT.U	spermidine/spermine N1-acetyltransferase 1 [Source:Xenbase;Acc:XB-GENE-1002781]
ENSXETG00000022357	ddt	2279.25	-0.240565	0.0866889	-2.77504	0.00551954	0.0351696	WT.T	WT.U	YES	WT.T vs WT.U	D-dopachrome tautomerase [Source:Xenbase;Acc:XB-GENE-976099]
ENSXETG00000013295	npc2	1433.37	-0.240672	0.0770277	-3.12448	0.00178117	0.0156433	WT.T	WT.U	YES	WT.T vs WT.U	Niemann-Pick disease, type C2 [Source:Xenbase;Acc:XB-GENE-6258064]
ENSXETG00000031566	znf330	3337.62	-0.24083	0.0778603	-3.09311	0.00198073	0.0169205	WT.T	WT.U	YES	WT.T vs WT.U	hyperpolarization activated cyclic nucleotide gated potassium channel 2 [Source:NCBI gene (formerly Entrezgene);Acc:100487897]
ENSXETG00000001697	olfml3	1059.01	-0.240952	0.092248	-2.612	0.00900143	0.0499424	WT.T	WT.U	YES	WT.T vs WT.U	olfactomedin like 3 [Source:Xenbase;Acc:XB-GENE-1003397]
ENSXETG00000012909	kyat1	1494.1	-0.241051	0.0889436	-2.71016	0.00672509	0.0407435	WT.T	WT.U	YES	WT.T vs WT.U	kynurenine aminotransferase 1 [Source:Xenbase;Acc:XB-GENE-966486]
ENSXETG00000034542	col9a2	1058.58	-0.241651	0.0815618	-2.9628	0.00304858	0.0228308	WT.T	WT.U	YES	WT.T vs WT.U	collagen, type IX, alpha 2 [Source:NCBI gene (formerly Entrezgene);Acc:100036633]
ENSXETG00000014834	ptch1	3343.5	-0.241856	0.0795582	-3.03999	0.00236583	0.019072	WT.T	WT.U	YES	WT.T vs WT.U	patched 1 [Source:Xenbase;Acc:XB-GENE-488222]
ENSXETG00000021857	rbm25	11856.3	-0.243054	0.0706186	-3.44178	0.000577897	0.0067142	WT.T	WT.U	YES	WT.T vs WT.U	RNA binding motif protein 25 [Source:Xenbase;Acc:XB-GENE-490152]
ENSXETG00000041370	mrps7	1529.02	-0.243164	0.0883824	-2.75127	0.00593643	0.0371653	WT.T	WT.U	YES	WT.T vs WT.U	GPRIN family member 3 [Source:NCBI gene (formerly Entrezgene);Acc:101733019]
ENSXETG00000006341	unc13c	5411.63	-0.243235	0.0817145	-2.97664	0.00291422	0.0221215	WT.T	WT.U	YES	WT.T vs WT.U	unc-13 homolog C [Source:Xenbase;Acc:XB-GENE-6044557]
ENSXETG00000021353	wsb1	14824.2	-0.244111	0.0813192	-3.00188	0.00268314	0.020826	WT.T	WT.U	YES	WT.T vs WT.U	WD repeat and SOCS box containing 1 [Source:Xenbase;Acc:XB-GENE-5920309]
ENSXETG00000002479	map7	1145.68	-0.244795	0.0816899	-2.99664	0.00272972	0.0211101	WT.T	WT.U	YES	WT.T vs WT.U	microtubule associated protein 7 [Source:Xenbase;Acc:XB-GENE-961210]
ENSXETG00000032269	shd	2043.01	-0.245119	0.0782631	-3.13198	0.00173632	0.0154302	WT.T	WT.U	YES	WT.T vs WT.U	leucine rich repeat (in FLII) interacting protein 1 [Source:NCBI gene (formerly Entrezgene);Acc:100489033]
ENSXETG00000022464	tlcd3a	547.802	-0.245692	0.0873225	-2.81361	0.00489884	0.0322349	WT.T	WT.U	YES	WT.T vs WT.U	TLC domain containing 3A [Source:Xenbase;Acc:XB-GENE-965580]
ENSXETG00000038612	selenom	1775.84	-0.24653	0.0717055	-3.43809	0.00058583	0.00675345	WT.T	WT.U	YES	WT.T vs WT.U	selenoprotein M [Source:NCBI gene (formerly Entrezgene);Acc:100037864]
ENSXETG00000016048	foxo1	1117.4	-0.24717	0.0774286	-3.19223	0.00141177	0.0131715	WT.T	WT.U	YES	WT.T vs WT.U	forkhead box O1 [Source:Xenbase;Acc:XB-GENE-482528]
ENSXETG00000014639	palm	10512.5	-0.247186	0.075608	-3.2693	0.00107812	0.0107054	WT.T	WT.U	YES	WT.T vs WT.U	paralemmin [Source:Xenbase;Acc:XB-GENE-5958239]
ENSXETG00000013276	pcsk1	3286.71	-0.247194	0.0735865	-3.35923	0.000781601	0.00840873	WT.T	WT.U	YES	WT.T vs WT.U	proprotein convertase subtilisin/kexin type 1 [Source:Xenbase;Acc:XB-GENE-983314]
ENSXETG00000005768	llgl1	3343.46	-0.247498	0.0915512	-2.70339	0.00686364	0.04138	WT.T	WT.U	YES	WT.T vs WT.U	LLGL1, scribble cell polarity complex component [Source:Xenbase;Acc:XB-GENE-868457]
ENSXETG00000007258	mfn1	4574.37	-0.248925	0.0890766	-2.7945	0.00519796	0.0336947	WT.T	WT.U	YES	WT.T vs WT.U	mitofusin 1 [Source:Xenbase;Acc:XB-GENE-998114]
[truncated: 507 more rows]

## Sheet: C. Meta but not by T3
Differentially expressed genes during metamorphosis that are not regulated by T3 treatment of premetamorphic tadpoles
[truncated: 4,298 more rows]

[truncated: 7 more sheets: Meta (all) sort log2FoldChange, Meta (all) sort ensembl ID, Meta (all) sort comparison, Meta (all) dup genes removed, NF50 T3 (all), T3+meta worksheet coreg, T3+meta worksheet non-coreg]
