# Supplementary material for: Metamorphic gene regulation programs in Xenopus tropicalis tadpole brain
Source: PLoS One. 2023 Jun 29;18(6):e0287858. doi: 10.1371/journal.pone.0287858 (PMC10310023; doi:10.1371/journal.pone.0287858)
Supplement: S4 Table — (XLSX) [file pone.0287858.s007.xlsx]

## Sheet: Sheet1
Supplemental Table 4. All TR ChIP-seq peaks with coordinates
Chromatin from the region of the diencephalon (preoptic area, thalamus, hypothalamus) of NF stage 62 tadpoles (metamorphic climax, when plasma T3 titers are maximum)
6302 peaks total
Chr	Start	End	TR peak ID	score	enrichment	log10_pVal	log10_fdr	peak_bp
1	3691593	3692182	tr_peak_1	46	4.24429	7.94134	4.69986	398
1	3692643	3692957	tr_peak_2	36	3.89166	6.69804	3.60866	12
1	3695110	3695601	tr_peak_3	59	4.48102	9.33169	5.94124	144
1	3695771	3697013	tr_peak_4	107	5.24069	14.5398	10.7559	321
1	4321298	4322041	tr_peak_5	33	3.2161	6.38947	3.34146	143
1	4554295	4554514	tr_peak_6	64	4.91156	9.90366	6.46801	139
1	5081549	5082122	tr_peak_7	385	10.9417	43.4601	38.5588	318
1	5525725	5525940	tr_peak_8	47	4.97344	8.049	4.79535	90
1	5714595	5714806	tr_peak_9	21	3.47059	4.97206	2.15573	150
1	5981836	5982380	tr_peak_10	85	4.73353	12.1755	8.55045	218
1	6061426	6061637	tr_peak_11	27	2.93951	5.67952	2.74256	103
1	6236511	6237055	tr_peak_12	34	2.89298	6.46232	3.40306	413
1	6375336	6375638	tr_peak_13	147	6.08597	18.7479	14.7279	155
1	7865517	7865859	tr_peak_14	113	6.38502	15.2145	11.3924	157
1	7940212	7940636	tr_peak_15	31	2.9645	6.12001	3.11076	251
1	8038162	8038473	tr_peak_16	92	4.90259	12.9492	9.269	133
1	8158306	8158567	tr_peak_17	166	5.67123	20.7761	16.6516	142
1	9545039	9545341	tr_peak_18	93	5.05654	12.9907	9.30867	147
1	9611610	9611838	tr_peak_19	24	3.43809	5.35278	2.46961	76
1	9839104	9839576	tr_peak_20	73	6.03917	10.8927	7.37325	109
1	9901034	9901318	tr_peak_21	124	4.77733	16.3226	12.4318	119
1	10057508	10057719	tr_peak_22	38	4.67358	6.96299	3.8407	23
1	10087425	10087656	tr_peak_23	43	3.49836	7.55744	4.35833	163
1	10107644	10107983	tr_peak_24	157	7.0416	19.792	15.7194	159
1	10111807	10112110	tr_peak_25	56	4.62135	8.99755	5.643	188
1	10440286	10441104	tr_peak_26	322	8.65137	36.9453	32.2347	401
1	10604400	10604728	tr_peak_27	17	2.1824	4.46532	1.75775	71
1	11285426	11285729	tr_peak_28	117	5.20702	15.5457	11.7004	208
1	11316064	11316422	tr_peak_29	116	4.37423	15.5345	11.693	152
1	11384398	11385168	tr_peak_30	294	7.6046	34.0644	29.4417	570
1	11385244	11385494	tr_peak_31	21	2.62753	5.0006	2.18122	163
1	11420083	11420432	tr_peak_32	244	10.2984	28.9247	24.4764	163
1	11448519	11449140	tr_peak_33	67	4.20332	10.1812	6.71625	118
1	11543481	11544116	tr_peak_34	117	5.20702	15.5457	11.7004	229
1	11620267	11620479	tr_peak_35	43	4.17482	7.51866	4.32454	72
1	11907629	11907880	tr_peak_36	66	4.6944	10.1112	6.65191	206
1	12034302	12034789	tr_peak_37	108	5.72692	14.5949	10.8061	328
1	12059361	12059652	tr_peak_38	67	4.58274	10.1846	6.71891	184
1	12357906	12358173	tr_peak_39	23	2.9098	5.23757	2.36876	253
1	12507559	12507811	tr_peak_40	53	3.63939	8.66326	5.34415	83
1	12635297	12635584	tr_peak_41	27	3.17627	5.67021	2.73825	239
1	12656504	12657023	tr_peak_42	76	3.04844	11.248	7.69656	167
1	12833412	12834032	tr_peak_43	46	4.05425	7.8331	4.6082	194
1	13301955	13302172	tr_peak_44	55	3.13928	8.85049	5.51863	143
1	13321218	13321508	tr_peak_45	55	4.29519	8.92671	5.57675	129
1	13482477	13482693	tr_peak_46	31	3.89669	6.1924	3.17322	30
1	14365123	14365449	tr_peak_47	34	3.58649	6.57618	3.49814	131
1	14365516	14365774	tr_peak_48	81	5.12116	11.7264	8.13334	97
1	14366046	14366584	tr_peak_49	35	3.0934	6.67679	3.5903	195
1	14390479	14390696	tr_peak_50	27	3.41411	5.75149	2.79828	10
1	14390803	14391019	tr_peak_51	31	3.76722	6.20616	3.18574	28
1	14995894	14996163	tr_peak_52	92	4.90259	12.9492	9.269	149
1	15194269	15194588	tr_peak_53	85	4.73353	12.1755	8.55045	143
1	15972740	15972951	tr_peak_54	37	3.58434	6.81173	3.70795	116
1	16442015	16442380	tr_peak_55	64	3.56059	9.89314	6.45901	208
1	16455755	16456035	tr_peak_56	217	7.4384	26.0812	21.7347	138
1	16699538	16699921	tr_peak_57	82	5.18369	11.864	8.26574	149
1	16749664	16749939	tr_peak_58	37	3.58434	6.81173	3.70795	65
1	16781032	16781563	tr_peak_59	201	7.54597	24.3894	20.1097	227
1	17060008	17060219	tr_peak_60	68	3.54105	10.3087	6.8336	120
1	17172807	17173433	tr_peak_61	117	5.20702	15.5457	11.7004	185
1	17209649	17209910	tr_peak_62	34	4.04902	6.46381	3.40306	93
1	18624157	18624460	tr_peak_63	69	5.74798	10.3924	6.90842	157
1	18632207	18632469	tr_peak_64	33	3.2161	6.38947	3.34146	170
1	18756340	18756709	tr_peak_65	176	6.728	21.7808	17.6128	198
1	18996620	18996884	tr_peak_66	34	3.7727	6.46673	3.40356	76
1	19447988	19448252	tr_peak_67	73	4.90778	10.9097	7.38595	159
1	19475786	19476111	tr_peak_68	46	4.05425	7.8331	4.6082	172
1	19523852	19524176	tr_peak_69	38	4.17502	6.96015	3.83978	140
1	19524965	19525226	tr_peak_70	60	4.53573	9.44938	6.05267	95
1	19615177	19615508	tr_peak_71	88	4.59443	12.4595	8.81411	170
1	19616724	19616952	tr_peak_72	28	3.45579	5.83609	2.87061	34
1	19799064	19799295	tr_peak_73	32	4.22057	6.22832	3.20305	192
1	20344112	20344464	tr_peak_74	52	3.88826	8.54319	5.23691	126
1	20370568	20370847	tr_peak_75	182	5.92901	22.4355	18.2399	175
1	20397710	20397956	tr_peak_76	47	3.49941	8.03198	4.77862	86
1	20474570	20475097	tr_peak_77	191	5.85223	23.4029	19.1659	385
1	20479572	20479786	tr_peak_78	77	4.07272	11.2572	7.7047	112
1	20770229	20770701	tr_peak_79	349	9.18885	39.7186	34.9263	219
1	21109112	21109332	tr_peak_80	46	3.35118	7.84125	4.61261	128
1	22005705	22006099	tr_peak_81	68	4.52758	10.374	6.8904	44
1	22007643	22007949	tr_peak_82	77	5.45161	11.3287	7.77536	193
1	22119280	22119491	tr_peak_83	40	4.33824	7.25448	4.08963	105
1	22372094	22372392	tr_peak_84	81	4.98124	11.7611	8.16656	151
1	25103783	25104014	tr_peak_85	34	4.2287	6.50715	3.44214	107
1	25454707	25454919	tr_peak_86	97	6.35259	13.4588	9.7469	99
1	25574015	25574247	tr_peak_87	60	4.04165	9.47712	6.07878	155
1	25574461	25574760	tr_peak_88	38	3.36925	6.9952	3.86573	19
1	26159722	26160042	tr_peak_89	49	3.67554	8.26218	4.98426	119
1	26504691	26504916	tr_peak_90	37	2.91616	6.90108	3.78581	101
1	27007397	27007725	tr_peak_91	85	4.37047	12.1403	8.52105	193
1	27045154	27045489	tr_peak_92	37	2.91616	6.90108	3.78581	164
1	27078372	27078738	tr_peak_93	21	3.01839	4.92748	2.12564	223
1	27539734	27539945	tr_peak_94	40	3.54352	7.19626	4.04565	165
1	28893818	28894204	tr_peak_95	66	4.6944	10.1112	6.65191	199
1	29570916	29571282	tr_peak_96	84	4.06073	12.0706	8.45368	183
1	29713780	29713995	tr_peak_97	36	3.68159	6.77983	3.68121	61
1	29920704	29920989	tr_peak_98	31	3.39569	6.1605	3.14451	175
1	30172130	30172342	tr_peak_99	31	2.84791	6.14487	3.13493	88
1	30236507	30236968	tr_peak_100	68	3.86674	10.3576	6.8779	289
1	30470566	30471133	tr_peak_101	215	6.44457	25.8643	21.5314	376
1	30784404	30784829	tr_peak_102	78	3.9413	11.4034	7.83901	236
1	31179931	31180198	tr_peak_103	43	3.70565	7.58312	4.38278	143
1	31249206	31249468	tr_peak_104	40	4.33824	7.25448	4.08963	135
1	31609380	31609850	tr_peak_105	223	6.85885	26.7614	22.395	221
1	31734017	31734228	tr_peak_106	18	2.57783	4.55971	1.82813	84
1	33015949	33016255	tr_peak_107	52	3.88826	8.54319	5.23691	210
1	33083492	33084209	tr_peak_108	275	7.04657	32.0967	27.5388	480
1	33328274	33328583	tr_peak_109	30	3.16695	6.05945	3.06101	109
1	33329693	33329947	tr_peak_110	50	3.30357	8.36015	5.07344	141
1	33436038	33436433	tr_peak_111	88	4.00566	12.4482	8.80703	130
1	33637939	33638218	tr_peak_112	72	5.97914	10.7901	7.27295	95
1	34168281	34168629	tr_peak_113	83	6.1804	11.9183	8.31657	180
1	35028159	35028759	tr_peak_114	35	2.60381	6.61112	3.5321	178
1	35029663	35029934	tr_peak_115	28	3.25063	5.83789	2.87105	99
1	35248875	35249086	tr_peak_116	46	3.71226	7.85136	4.62131	110
1	35630283	35631347	tr_peak_117	132	5.26119	17.1747	13.2344	265
1	35764299	35764580	tr_peak_118	40	3.55015	7.21223	4.05501	114
1	35765566	35766396	tr_peak_119	34	2.98583	6.55926	3.48979	662
1	35766664	35766900	tr_peak_120	32	3.07948	6.24036	3.21014	76
1	35862342	35862816	tr_peak_121	364	8.95849	41.2675	36.4289	276
1	35946532	35946743	tr_peak_122	17	2.44791	4.48619	1.77175	111
1	36170448	36170820	tr_peak_123	47	3.49941	8.03198	4.77862	161
1	36515701	36516028	tr_peak_124	25	2.74697	5.50261	2.59095	19
1	36535902	36536189	tr_peak_125	52	3.88826	8.54319	5.23691	156
1	36721007	36721354	tr_peak_126	40	3.55015	7.21223	4.05501	167
1	38674543	38674754	tr_peak_127	26	2.83561	5.58107	2.65566	88
1	38693024	38693765	tr_peak_128	47	3.12445	7.98257	4.7363	263
1	39142726	39142984	tr_peak_129	81	4.12453	11.7015	8.11504	122
1	39518454	39518783	tr_peak_130	64	4.33417	9.91374	6.47692	171
1	39549397	39549787	tr_peak_131	32	3.07948	6.24036	3.21014	304
1	39721044	39721268	tr_peak_132	24	3.80262	5.30172	2.42834	189
1	40250903	40251200	tr_peak_133	27	2.93951	5.67952	2.74256	160
1	40660279	40660490	tr_peak_134	48	4.62007	8.05918	4.80371	141
1	40702073	40702556	tr_peak_135	241	6.3423	28.5757	24.1405	274
1	40742186	40742493	tr_peak_136	47	3.49941	8.03198	4.77862	192
1	40763884	40764290	tr_peak_137	200	6.39252	24.3721	20.0963	110
1	40860727	40860939	tr_peak_138	44	3.2247	7.68188	4.46975	56
1	40968948	40969237	tr_peak_139	78	4.56448	11.4168	7.84812	111
1	41555319	41555680	tr_peak_140	28	3.25063	5.83789	2.87105	166
1	42147413	42147648	tr_peak_141	14	2.38867	4.05275	1.44027	233
1	42290428	42290871	tr_peak_142	66	4.6944	10.1112	6.65191	186
1	42533276	42533594	tr_peak_143	32	3.07948	6.24036	3.21014	130
1	42835740	42835963	tr_peak_144	34	3.43122	6.46628	3.40356	130
1	44051066	44051532	tr_peak_145	52	3.88826	8.54319	5.23691	311
1	44163658	44163869	tr_peak_146	37	3.954	6.81815	3.71002	123
1	44167225	44167682	tr_peak_147	99	5.85903	13.698	9.97091	295
1	44168105	44169700	tr_peak_148	111	4.89918	15.0058	11.1946	672
1	44282766	44283172	tr_peak_149	57	3.33275	9.11953	5.75327	146
1	44544762	44545082	tr_peak_150	58	4.05731	9.23617	5.85847	136
1	44784682	44785042	tr_peak_151	18	2.65955	4.61709	1.87895	303
1	45934144	45934447	tr_peak_152	33	3.15937	6.45148	3.39621	208
1	45934680	45934906	tr_peak_153	49	3.67554	8.26218	4.98426	86
1	45962362	45962706	tr_peak_154	127	5.91744	16.6575	12.7485	187
1	45969480	45969950	tr_peak_155	52	3.2286	8.54433	5.23691	262
1	46161475	46161969	tr_peak_156	37	2.83866	6.82037	3.71002	435
1	46199853	46200316	tr_peak_157	270	5.94151	31.574	27.0334	274
1	46283779	46284497	tr_peak_158	88	4.00566	12.4482	8.80703	204
1	47129016	47129412	tr_peak_159	148	5.81961	18.8314	14.807	246
1	47574012	47574382	tr_peak_160	59	3.77936	9.31057	5.92367	142
1	47652126	47652347	tr_peak_161	38	4.67358	6.96299	3.8407	196
1	47871002	47871388	tr_peak_162	33	2.81201	6.38225	3.34091	237
1	47871645	47872111	tr_peak_163	64	3.87667	9.85136	6.41971	278
1	48695820	48696171	tr_peak_164	50	4.4204	8.29103	5.00671	82
1	48918986	48919570	tr_peak_165	77	3.62174	11.3335	7.77924	285
1	49169912	49170323	tr_peak_166	75	4.71623	11.1417	7.59839	199
1	49188388	49188683	tr_peak_167	62	4.33893	9.62363	6.20912	140
1	49222283	49222547	tr_peak_168	52	3.88826	8.54319	5.23691	137
1	49222678	49223494	tr_peak_169	31	2.9645	6.12001	3.11076	529
1	49657991	49658320	tr_peak_170	64	3.23288	9.83739	6.40634	158
1	49716058	49716276	tr_peak_171	52	4.26764	8.57202	5.26081	83
1	50354239	50354586	tr_peak_172	23	2.9098	5.23757	2.36876	110
1	50880904	50881323	tr_peak_173	58	4.41218	9.18263	5.81361	210
1	51013863	51014159	tr_peak_174	38	3.36925	6.9952	3.86573	173
1	51092000	51092323	tr_peak_175	376	8.36033	42.4983	37.6219	160
1	51209626	51209870	tr_peak_176	26	3.20704	5.53202	2.61335	9
1	51371475	51372083	tr_peak_177	81	4.44128	11.722	8.13108	165
1	51375417	51375644	tr_peak_178	70	4.75469	10.5713	7.07688	93
1	51462736	51462947	tr_peak_179	46	4.05425	7.8331	4.6082	56
1	51514512	51514749	tr_peak_180	43	3.70565	7.58312	4.38278	95
1	51558149	51558658	tr_peak_181	58	4.05731	9.23617	5.85847	253
1	51564909	51565177	tr_peak_182	44	2.8194	7.62391	4.41748	140
1	51617091	51617387	tr_peak_183	65	3.91934	9.97333	6.52295	141
1	51664947	51665401	tr_peak_184	44	3.52239	7.61968	4.41351	275
1	51726298	51726702	tr_peak_185	26	2.83561	5.58107	2.65566	58
1	51766164	51766819	tr_peak_186	44	3.2247	7.68188	4.46975	408
1	51854527	51854958	tr_peak_187	32	3.07948	6.24036	3.21014	259
1	51939350	51939599	tr_peak_188	49	3.96164	8.17815	4.91258	84
1	52730322	52730814	tr_peak_189	119	6.09301	15.8425	11.9829	262
1	53670590	53671906	tr_peak_190	78	4.70637	11.4469	7.87669	1123
1	53672163	53672905	tr_peak_191	81	4.21634	11.6875	8.10586	459
1	53673891	53674173	tr_peak_192	29	3.01576	5.87794	2.9088	74
1	54378034	54378391	tr_peak_193	23	2.9098	5.23757	2.36876	108
1	54631828	54632125	tr_peak_194	36	3.10027	6.69628	3.60828	163
1	54632343	54632611	tr_peak_195	49	3.67554	8.26218	4.98426	100
1	54743871	54744337	tr_peak_196	363	10.5644	41.2067	36.3714	206
1	54810231	54810808	tr_peak_197	72	3.82187	10.749	7.23268	402
1	55877925	55878150	tr_peak_198	57	3.60896	9.06961	5.70864	146
1	56178380	56178762	tr_peak_199	59	4.48102	9.33169	5.94124	185
1	56199786	56200354	tr_peak_200	42	3.55666	7.46779	4.28406	173
1	56201177	56201828	tr_peak_201	83	4.7644	11.9212	8.31862	155
1	56459861	56460577	tr_peak_202	117	4.6579	15.5858	11.7367	424
1	57477108	57477386	tr_peak_203	91	4.47925	12.7691	9.10146	122
1	58231592	58231819	tr_peak_204	47	3.12445	7.98257	4.7363	187
1	59166860	59167217	tr_peak_205	246	5.67939	29.1491	24.6937	209
1	59251264	59251881	tr_peak_206	373	8.01133	42.2329	37.3676	195
1	59501744	59502253	tr_peak_207	619	16.2213	67.43	61.947	312
1	59689905	59690349	tr_peak_208	51	3.4878	8.47048	5.1728	168
1	59740216	59740455	tr_peak_209	33	4.32267	6.39512	3.34708	109
1	60005901	60006651	tr_peak_210	102	5.17539	14.0061	10.2567	363
1	61094394	61095069	tr_peak_211	275	7.04657	32.0967	27.5388	327
1	62807454	62807916	tr_peak_212	100	4.5112	13.815	10.0761	169
1	63154592	63154991	tr_peak_213	35	2.55868	6.5798	3.5017	143
1	63249654	63250487	tr_peak_214	143	4.31202	18.3347	14.3386	503
1	63482545	63483011	tr_peak_215	55	3.46357	8.866	5.53031	187
1	63483084	63483739	tr_peak_216	52	3.88826	8.54319	5.23691	163
1	63484972	63485354	tr_peak_217	28	3.25063	5.83789	2.87105	176
1	63485879	63486144	tr_peak_218	55	4.29519	8.92671	5.57675	83
1	63577489	63578086	tr_peak_219	54	3.9678	8.73826	5.41132	186
1	64170011	64171318	tr_peak_220	107	4.76039	14.5866	10.7983	278
1	64671638	64671988	tr_peak_221	34	2.89298	6.46232	3.40306	208
1	65006745	65007143	tr_peak_222	31	2.9645	6.12001	3.11076	56
1	65448679	65448892	tr_peak_223	43	4.17482	7.51866	4.32454	62
1	65489719	65490093	tr_peak_224	55	3.82869	8.92197	5.57393	201
1	65531156	65531494	tr_peak_225	74	4.28813	10.999	7.46414	154
1	66474137	66474404	tr_peak_226	44	4.1184	7.68754	4.47451	133
1	67430318	67430726	tr_peak_227	108	4.88266	14.6126	10.8231	223
1	68124571	68124788	tr_peak_228	30	2.8664	6.02239	3.03089	162
1	68539497	68539802	tr_peak_229	27	3.75981	5.70232	2.76009	249
1	69493888	69494107	tr_peak_230	21	2.55917	4.95436	2.14646	65
1	69647696	69648074	tr_peak_231	21	2.55917	4.95436	2.14646	19
1	70074012	70074881	tr_peak_232	588	12.3804	64.2791	58.8558	352
1	72175256	72175650	tr_peak_233	116	4.37423	15.5345	11.693	201
1	72816777	72817221	tr_peak_234	33	3.15937	6.45148	3.39621	378
1	72936327	72936816	tr_peak_235	87	4.83036	12.423	8.78388	183
1	73330622	73331218	tr_peak_236	104	4.7592	14.2477	10.4837	185
1	73393332	73393860	tr_peak_237	318	6.85194	36.5024	31.811	277
1	73878253	73879264	tr_peak_238	113	4.45074	15.191	11.3712	121
1	74026991	74027604	tr_peak_239	134	4.78454	17.3603	13.41	378
1	74237759	74238170	tr_peak_240	168	5.62462	21.0158	16.8827	200
1	74391476	74391845	tr_peak_241	64	3.23288	9.83739	6.40634	117
1	74717075	74717313	tr_peak_242	30	3.16695	6.05945	3.06101	107
1	75038625	75038910	tr_peak_243	62	4.33893	9.62363	6.20912	164
1	75502884	75503131	tr_peak_244	124	5.36016	16.3493	12.4541	142
1	75536620	75537096	tr_peak_245	39	3.10527	7.11262	3.9696	198
1	77130670	77131151	tr_peak_246	106	5.47083	14.3745	10.6016	316
1	77486649	77487007	tr_peak_247	27	3.41411	5.75149	2.79828	300
1	78531572	78531840	tr_peak_248	37	3.00622	6.81171	3.70795	207
1	78837654	78837923	tr_peak_249	40	2.86229	7.25755	4.09092	199
1	79082979	79083287	tr_peak_250	47	3.49941	8.03198	4.77862	111
1	79200150	79200373	tr_peak_251	52	3.88826	8.54319	5.23691	116
1	79200753	79200998	tr_peak_252	35	3.0934	6.67679	3.5903	79
1	79202488	79202944	tr_peak_253	49	3.67554	8.26218	4.98426	150
1	79206426	79207071	tr_peak_254	201	7.57847	24.4718	20.1903	194
1	79650792	79651084	tr_peak_255	54	3.66555	8.73626	5.41029	165
1	79651206	79651443	tr_peak_256	35	2.65355	6.64964	3.56975	93
1	79651560	79651921	tr_peak_257	59	3.77936	9.31057	5.92367	171
1	79728347	79728639	tr_peak_258	68	3.86674	10.3576	6.8779	177
1	79743287	79743752	tr_peak_259	99	5.06218	13.7128	9.98475	257
1	79871922	79872145	tr_peak_260	42	3.35943	7.4173	4.23843	80
1	79915923	79916704	tr_peak_261	158	4.99912	19.8861	15.8079	545
1	80154418	80154750	tr_peak_262	49	3.34413	8.26651	4.98558	138
1	80170584	80171112	tr_peak_263	108	5.41772	14.6217	10.8314	230
1	80244938	80245175	tr_peak_264	34	3.67178	6.51286	3.44702	111
1	80286582	80287190	tr_peak_265	70	3.67186	10.5132	7.02087	479
1	80523075	80523300	tr_peak_266	27	2.93951	5.67952	2.74256	68
1	80554754	80555211	tr_peak_267	101	4.01328	13.8737	10.1316	323
1	80593981	80594255	tr_peak_268	71	4.05932	10.651	7.15126	158
1	80999932	81000159	tr_peak_269	24	3.33313	5.36978	2.47932	183
1	81000232	81000802	tr_peak_270	66	4.6944	10.1112	6.65191	158
1	81003912	81005644	tr_peak_271	154	5.51788	19.494	15.4397	665
1	81054734	81054958	tr_peak_272	28	2.64289	5.82668	2.86233	28
1	81055275	81055726	tr_peak_273	35	3.3253	6.66247	3.58016	390
1	81077034	81077435	tr_peak_274	61	3.98184	9.59844	6.18864	75
1	81078768	81079022	tr_peak_275	21	3.15156	5.00813	2.18698	110
1	81079228	81079774	tr_peak_276	74	4.16462	10.9516	7.42368	402
1	81086746	81087738	tr_peak_277	88	3.30648	12.5431	8.89432	782
1	81102529	81102905	tr_peak_278	89	4.65487	12.6254	8.9705	133
1	81255218	81255837	tr_peak_279	354	8.81852	40.2491	35.4398	320
1	81501271	81501599	tr_peak_280	192	7.38901	23.4997	19.2586	169
1	81533637	81534012	tr_peak_281	49	3.96164	8.17815	4.91258	240
1	81811968	81812269	tr_peak_282	35	3.0934	6.67679	3.5903	39
1	81839037	81839524	tr_peak_283	136	5.15566	17.5751	13.6164	160
1	81889409	81890041	tr_peak_284	53	4.31974	8.68307	5.36203	201
1	81930243	81930876	tr_peak_285	59	3.77936	9.31057	5.92367	480
1	82089183	82089631	tr_peak_286	165	5.87901	20.6342	16.519	272
1	82320447	82321408	tr_peak_287	908	15.7901	97.016	90.8853	325
1	82447874	82448097	tr_peak_288	31	3.47706	6.10843	3.10425	88
1	82538469	82538811	tr_peak_289	170	5.34088	21.1706	17.0319	210
1	82762222	82762487	tr_peak_290	117	4.6579	15.5858	11.7367	184
1	83030309	83030526	tr_peak_291	45	3.56873	7.73914	4.52166	61
1	83478190	83478401	tr_peak_292	44	3.99197	7.70089	4.48624	107
1	83573718	83574889	tr_peak_293	117	4.6579	15.5858	11.7367	965
1	83597720	83597931	tr_peak_294	27	3.7538	5.69183	2.75319	28
1	83707287	83708326	tr_peak_295	94	3.37537	13.1057	9.41878	907
1	83930792	83931417	tr_peak_296	42	3.03467	7.48257	4.29361	60
1	83966483	83966874	tr_peak_297	52	3.80034	8.58591	5.27287	203
1	84104103	84104480	tr_peak_298	342	8.94969	38.9835	34.2119	202
1	84346533	84346785	tr_peak_299	28	2.58529	5.78509	2.82742	143
1	84805596	84805836	tr_peak_300	71	4.17652	10.6938	7.18482	163
1	85361160	85361506	tr_peak_301	68	3.86674	10.3576	6.8779	187
1	86189810	86190035	tr_peak_302	50	4.4204	8.29103	5.00671	111
1	86494359	86494789	tr_peak_303	36	2.76996	6.75282	3.65969	256
1	86535545	86536043	tr_peak_304	330	9.75189	37.829	33.0939	322
1	86567262	86567852	tr_peak_305	29	2.78171	5.94305	2.96868	81
1	86620738	86621203	tr_peak_306	47	3.88332	7.99808	4.75056	162
1	86695173	86695484	tr_peak_307	81	4.12453	11.7015	8.11504	160
1	86730982	86731513	tr_peak_308	352	11.0959	40.0128	35.2142	225
1	86913107	86913356	tr_peak_309	48	3.22678	8.11311	4.85326	147
1	87014753	87015400	tr_peak_310	66	3.42597	10.1305	6.66938	280
1	87084469	87085074	tr_peak_311	71	4.05932	10.651	7.15126	194
1	87085242	87085470	tr_peak_312	49	4.09066	8.19002	4.92256	47
1	87085554	87085829	tr_peak_313	23	2.9098	5.23757	2.36876	254
1	87174443	87174700	tr_peak_314	71	4.93121	10.6203	7.1253	134
1	87218926	87219375	tr_peak_315	65	3.91934	9.97333	6.52295	331
1	87220691	87220920	tr_peak_316	48	4.62746	8.07256	4.81564	137
1	87269599	87269875	tr_peak_317	45	3.88465	7.73559	4.51897	167
1	87490867	87491087	tr_peak_318	25	2.74697	5.50261	2.59095	69
1	87902251	87902486	tr_peak_319	44	3.52239	7.61968	4.41351	72
1	87992979	87993207	tr_peak_320	52	5.09408	8.57279	5.26116	59
1	88467322	88467842	tr_peak_321	130	7.23671	16.93	13.012	343
1	88532298	88532509	tr_peak_322	29	3.88468	5.91937	2.94711	161
1	88630471	88630941	tr_peak_323	90	4.18017	12.7502	9.08658	206
1	88640624	88641056	tr_peak_324	64	3.41876	9.87422	6.44251	145
1	88641250	88641736	tr_peak_325	76	3.87365	11.1831	7.63316	172
1	88895291	88895831	tr_peak_326	92	4.4106	12.8762	9.20369	345
1	90070841	90071415	tr_peak_327	318	7.34372	36.5914	31.8942	281
1	90796367	90797161	tr_peak_328	240	6.83125	28.5262	24.0944	289
1	91260570	91260984	tr_peak_329	23	2.75894	5.20125	2.34933	23
1	91620320	91620586	tr_peak_330	61	3.95467	9.52581	6.12284	131
1	91620683	91621130	tr_peak_331	46	3.46131	7.92636	4.68667	103
1	93109375	93109666	tr_peak_332	38	3.36925	6.9952	3.86573	153
1	93468077	93468482	tr_peak_333	61	3.98184	9.59844	6.18864	280
1	93468821	93469302	tr_peak_334	160	5.36387	20.1237	16.0354	160
1	94598866	94599129	tr_peak_335	18	2.57783	4.55971	1.82813	230
1	94863021	94863318	tr_peak_336	92	4.89344	12.9255	9.24996	163
1	94885330	94885780	tr_peak_337	64	3.23288	9.83739	6.40634	269
1	95176102	95176319	tr_peak_338	31	2.9645	6.12001	3.11076	169
1	95395498	95395732	tr_peak_339	35	3.51348	6.65268	3.57134	42
1	95395806	95397080	tr_peak_340	177	6.60508	21.8984	17.7281	844
1	95610647	95611018	tr_peak_341	38	3.00425	6.99744	3.86603	98
1	95656818	95657252	tr_peak_342	100	4.2282	13.7974	10.0626	246
1	96725127	96725689	tr_peak_343	399	9.0224	44.8808	39.9327	175
1	96992798	96993356	tr_peak_344	134	4.78454	17.3603	13.41	274
1	97117882	97118158	tr_peak_345	111	4.0626	14.9143	11.1094	91
1	97391556	97391860	tr_peak_346	146	4.45613	18.6658	14.6549	171
1	97604232	97604799	tr_peak_347	80	5.2624	11.6737	8.09262	366
1	97727715	97728301	tr_peak_348	37	3.2426	6.88216	3.7683	539
1	97939527	97940143	tr_peak_349	83	4.90488	11.9262	8.32067	174
1	98181959	98182367	tr_peak_350	42	3.0203	7.43468	4.25392	347
1	98763339	98763668	tr_peak_351	65	4.62229	9.95369	6.50862	229
1	98781041	98781293	tr_peak_352	20	2.32186	4.85919	2.07123	133
1	99377085	99377841	tr_peak_353	107	5.24069	14.5398	10.7559	158
1	99410018	99410266	tr_peak_354	31	3.23332	6.22107	3.19851	55
1	99677362	99677624	tr_peak_355	58	4.05731	9.23617	5.85847	71
1	99678669	99678918	tr_peak_356	34	3.04921	6.55106	3.4845	126
1	99933415	99933649	tr_peak_357	68	4.13498	10.291	6.81737	121
1	100074048	100074528	tr_peak_358	100	4.5112	13.815	10.0761	168
1	100128870	100129314	tr_peak_359	194	5.06776	23.7266	19.4798	234
1	100271595	100271857	tr_peak_360	29	3.21204	5.95996	2.97699	90
1	100439452	100439908	tr_peak_361	94	3.64863	13.1821	9.48945	185
1	100524838	100525169	tr_peak_362	51	4.20208	8.43139	5.14041	241
1	100594869	100595197	tr_peak_363	59	3.80654	9.38714	5.99572	171
1	100632946	100633576	tr_peak_364	60	4.25316	9.42249	6.02839	436
1	100767977	100768692	tr_peak_365	352	7.24348	40.0888	35.2875	423
1	101200248	101200621	tr_peak_366	24	3.04298	5.36564	2.47671	206
1	101572161	101572383	tr_peak_367	51	3.6583	8.4664	5.169	151
1	101572551	101572896	tr_peak_368	198	6.43892	24.0793	19.8198	153
1	101607847	101608092	tr_peak_369	20	2.35913	4.86479	2.07644	159
1	102011000	102011304	tr_peak_370	37	3.21946	6.81986	3.71002	159
1	102011885	102012122	tr_peak_371	40	3.88776	7.21374	4.05564	57
1	102012281	102012846	tr_peak_372	49	3.96164	8.17815	4.91258	114
1	102013430	102014135	tr_peak_373	44	3.44658	7.6539	4.44672	58
1	102080551	102080762	tr_peak_374	29	2.70786	5.87867	2.9088	56
1	102130322	102130717	tr_peak_375	53	3.63939	8.66326	5.34415	246
1	102199894	102200401	tr_peak_376	53	3.63939	8.66326	5.34415	198
1	102259102	102259575	tr_peak_377	189	6.29894	23.2036	18.9773	302
1	102355477	102355702	tr_peak_378	18	2.65955	4.61709	1.87895	140
1	102412278	102413095	tr_peak_379	101	4.42795	13.8632	10.1224	473
1	102436327	102436954	tr_peak_380	31	3.39569	6.1605	3.14451	426
1	102442905	102443302	tr_peak_381	57	3.60896	9.06961	5.70864	101
1	102467431	102467653	tr_peak_382	44	3.52239	7.61968	4.41351	138
1	102467953	102468212	tr_peak_383	38	3.00425	6.99744	3.86603	79
1	102605393	102605604	tr_peak_384	24	3.43809	5.35278	2.46961	84
1	102656351	102657006	tr_peak_385	25	3.27253	5.46109	2.55664	28
1	102657712	102658094	tr_peak_386	58	3.95869	9.26267	5.88383	321
1	102952504	102952827	tr_peak_387	162	5.22962	20.3901	16.2927	172
1	104609080	104609384	tr_peak_388	61	3.98184	9.59844	6.18864	108
1	104994340	104994737	tr_peak_389	18	2.57783	4.55971	1.82813	299
1	106855995	106856477	tr_peak_390	81	4.44128	11.722	8.13108	109
1	106904904	106905287	tr_peak_391	120	4.56201	15.9039	12.0404	176
1	107478963	107479676	tr_peak_392	82	4.49971	11.8813	8.28202	350
1	107866780	107867072	tr_peak_393	34	2.89298	6.46232	3.40306	59
1	108358161	108358770	tr_peak_394	79	4.06561	11.5192	7.94722	473
1	108380887	108381115	tr_peak_395	40	3.78574	7.25638	4.0903	144
1	108381219	108381525	tr_peak_396	42	3.77299	7.48461	4.29361	227
1	108458177	108458590	tr_peak_397	87	4.26287	12.4227	8.78388	207
1	109533020	109533374	tr_peak_398	64	4.21848	9.92669	6.48729	152
1	109533665	109533894	tr_peak_399	44	3.52239	7.61968	4.41351	99
1	109535696	109535927	tr_peak_400	34	3.96066	6.5673	3.49635	74
1	109693789	109694023	tr_peak_401	24	3.04298	5.36564	2.47671	86
1	109862428	109862728	tr_peak_402	27	3.7538	5.69183	2.75319	111
1	110024010	110024335	tr_peak_403	71	4.38722	10.6528	7.15187	180
1	110253428	110253858	tr_peak_404	195	5.51987	23.7586	19.5075	313
1	110740906	110741258	tr_peak_405	49	4.09066	8.19002	4.92256	160
1	111766343	111766753	tr_peak_406	33	2.81201	6.38225	3.34091	270
1	112150557	112150840	tr_peak_407	28	3.53691	5.76712	2.81199	177
1	112155647	112155936	tr_peak_408	23	3.2398	5.18481	2.33833	103
1	112156238	112156552	tr_peak_409	51	4.20208	8.43139	5.14041	178
1	115052638	115052963	tr_peak_410	113	5.47024	15.1335	11.3178	131
1	115091891	115092103	tr_peak_411	51	3.48007	8.44772	5.15099	76
1	115489971	115490362	tr_peak_412	34	2.89298	6.46232	3.40306	170
1	115490720	115491444	tr_peak_413	59	4.48102	9.33169	5.94124	355
1	115758057	115758583	tr_peak_414	454	9.3158	50.5379	45.4338	314
1	115859354	115860298	tr_peak_415	49	3.34413	8.26651	4.98558	618
1	115913942	115914157	tr_peak_416	26	2.83561	5.58107	2.65566	170
1	115966078	115966499	tr_peak_417	26	3.20704	5.53202	2.61335	38
1	115967179	115967550	tr_peak_418	55	3.46357	8.866	5.53031	283
1	116995639	116995857	tr_peak_419	42	3.55666	7.46779	4.28406	181
1	117355989	117356202	tr_peak_420	44	3.30331	7.70143	4.48648	87
1	117532266	117532495	tr_peak_421	85	4.7247	12.1527	8.53254	73
1	117604515	117605682	tr_peak_422	49	3.34413	8.26651	4.98558	467
1	117606340	117607358	tr_peak_423	126	4.84272	16.5433	12.6436	836
1	117607463	117607777	tr_peak_424	259	6.16674	30.466	25.9599	181
1	117612575	117613864	tr_peak_425	550	10.0142	60.385	55.0533	667
1	117614568	117615046	tr_peak_426	92	4.89344	12.9255	9.24996	268
1	117630905	117631201	tr_peak_427	71	4.66158	10.6869	7.17865	112
1	117646215	117646490	tr_peak_428	55	3.80257	8.85281	5.52004	106
1	118197099	118197310	tr_peak_429	48	3.2088	8.05483	4.80011	137
1	118290851	118291148	tr_peak_430	29	2.78171	5.94305	2.96868	162
1	120284428	120284926	tr_peak_431	54	3.66555	8.73626	5.41029	430
1	120285122	120285631	tr_peak_432	42	3.35943	7.4173	4.23843	413
1	120777621	120777917	tr_peak_433	122	4.43946	16.0895	12.2132	192
1	120778142	120778786	tr_peak_434	44	3.14324	7.6363	4.42975	79
1	121241706	121242173	tr_peak_435	60	3.583	9.47987	6.07878	200
1	121242263	121242551	tr_peak_436	39	3.17626	7.11798	3.97105	163
1	121305795	121306006	tr_peak_437	29	3.20604	5.94591	2.96938	144
1	121437693	121437988	tr_peak_438	44	4.26952	7.70231	4.48682	160
1	121828913	121829256	tr_peak_439	113	5.07149	15.1601	11.3436	179
1	121848686	121849183	tr_peak_440	141	5.45908	18.1561	14.1639	166
1	122034590	122035462	tr_peak_441	62	3.73785	9.70639	6.28342	340
1	122035611	122035915	tr_peak_442	43	3.16935	7.51211	4.32079	116
1	122036272	122036639	tr_peak_443	65	4.22637	9.94651	6.50238	170
1	122204159	122204394	tr_peak_444	17	2.44791	4.48619	1.77175	5
1	122208416	122209753	tr_peak_445	173	6.01899	21.4808	17.3279	532
1	122209911	122210249	tr_peak_446	14	2.38867	4.05275	1.44027	190
1	122210337	122210841	tr_peak_447	58	4.05731	9.23617	5.85847	147
1	122211700	122212186	tr_peak_448	37	3.58434	6.81173	3.70795	330
1	122311711	122311957	tr_peak_449	61	3.98184	9.59844	6.18864	131
1	122433444	122433828	tr_peak_450	20	2.32186	4.85919	2.07123	187
1	122704363	122704760	tr_peak_451	107	4.64009	14.5441	10.7569	217
1	122937903	122938132	tr_peak_452	44	3.63279	7.65644	4.44806	101
1	122938740	122938951	tr_peak_453	47	3.49941	8.03198	4.77862	166
1	123561971	123562277	tr_peak_454	130	7.00921	16.9398	13.021	177
1	123680122	123680333	tr_peak_455	14	2.44894	4.07889	1.45985	121
1	123685038	123685260	tr_peak_456	55	3.82869	8.92197	5.57393	173
1	123812003	123812405	tr_peak_457	283	8.6057	32.9684	28.3864	228
1	123911699	123911910	tr_peak_458	19	3.19251	4.68645	1.92505	59
1	124121869	124122410	tr_peak_459	110	4.97528	14.8827	11.0791	208
1	125039681	125039892	tr_peak_460	32	3.6608	6.24651	3.21511	111
1	125040402	125040738	tr_peak_461	22	3.20073	5.10679	2.26828	269
1	125308317	125308659	tr_peak_462	39	3.30297	7.04371	3.90931	210
1	125377114	125377978	tr_peak_463	121	4.69533	16.043	12.1715	585
1	125640206	125640545	tr_peak_464	47	3.98499	7.9583	4.7156	170
1	125663190	125663517	tr_peak_465	88	4.59443	12.4595	8.81411	135
1	125756951	125757684	tr_peak_466	81	5.12116	11.7264	8.13334	509
1	125853972	125854208	tr_peak_467	68	4.52758	10.374	6.8904	112
1	125856056	125856631	tr_peak_468	84	4.06073	12.0706	8.45368	182
1	126167866	126168077	tr_peak_469	42	3.77299	7.48461	4.29361	82
1	126216843	126217129	tr_peak_470	60	4.14031	9.44171	6.04552	190
1	126532687	126533075	tr_peak_471	210	5.72816	25.3651	21.049	225
1	126569186	126570509	tr_peak_472	72	4.00963	10.7866	7.26984	355
1	126572559	126572772	tr_peak_473	69	4.2933	10.4133	6.92697	108
1	126921264	126921700	tr_peak_474	42	3.35943	7.4173	4.23843	313
1	127052260	127052758	tr_peak_475	464	10.8735	51.565	46.4373	283
1	127264312	127264731	tr_peak_476	199	7.1003	24.1849	19.9156	178
1	127295463	127295748	tr_peak_477	38	3.36925	6.9952	3.86573	111
1	127479845	127480126	tr_peak_478	59	3.14551	9.28378	5.90422	108
1	127647448	127647856	tr_peak_479	21	2.44712	4.89381	2.10372	358
1	127721633	127721962	tr_peak_480	68	3.86674	10.3576	6.8779	197
1	127752227	127752829	tr_peak_481	78	3.9413	11.4034	7.83901	208
1	127784178	127785044	tr_peak_482	17	2.39541	4.46489	1.75742	119
1	127846069	127846506	tr_peak_483	107	4.11116	14.5352	10.7544	268
1	127856271	127856497	tr_peak_484	32	3.6608	6.24651	3.21511	26
1	127918011	127918253	tr_peak_485	22	2.70672	5.06071	2.23146	204
1	127923878	127924261	tr_peak_486	65	3.91934	9.97333	6.52295	191
1	127955242	127955480	tr_peak_487	94	5.24428	13.0865	9.40297	124
1	127971746	127972094	tr_peak_488	107	5.24069	14.5398	10.7559	223
1	128020281	128020671	tr_peak_489	57	3.60896	9.06961	5.70864	245
1	128127578	128128080	tr_peak_490	100	4.5112	13.815	10.0761	179
1	129550876	129551457	tr_peak_491	606	8.95574	66.1561	60.6934	208
1	129568472	129568885	tr_peak_492	57	3.33275	9.11953	5.75327	276
1	129629557	129630166	tr_peak_493	124	5.49665	16.3498	12.4541	202
1	130275809	130276096	tr_peak_494	61	3.98184	9.59844	6.18864	110
1	130418952	130419489	tr_peak_495	53	3.33805	8.69269	5.36943	262
1	130477353	130477752	tr_peak_496	49	3.59019	8.28135	4.99928	140
1	130998141	130998486	tr_peak_497	60	3.23162	9.4065	6.01419	207
1	131091613	131091940	tr_peak_498	24	2.4465	5.30125	2.42796	229
1	131162728	131163338	tr_peak_499	107	4.64009	14.5441	10.7569	175
1	132067749	132067960	tr_peak_500	42	4.29826	7.46869	4.28417	83
1	132103979	132104214	tr_peak_501	47	4.92805	7.97318	4.72919	160
1	132214916	132215237	tr_peak_502	57	3.33275	9.11953	5.75327	254
1	132415833	132416210	tr_peak_503	26	2.83561	5.58107	2.65566	196
1	132432345	132432947	tr_peak_504	67	4.02101	10.2611	6.79289	454
1	132515680	132516055	tr_peak_505	21	2.55917	4.95436	2.14646	198
1	132648315	132648609	tr_peak_506	80	5.78432	11.5894	8.01313	129
1	132676007	132676336	tr_peak_507	34	3.38109	6.57582	3.49814	93
1	132714176	132714549	tr_peak_508	42	3.35943	7.4173	4.23843	327
1	132891132	132891485	tr_peak_509	130	6.03678	16.9539	13.0309	169
1	133456696	133456907	tr_peak_510	22	3.20073	5.10679	2.26828	35
1	133684532	133684880	tr_peak_511	25	3.27253	5.46109	2.55664	52
1	134280636	134281127	tr_peak_512	104	4.7592	14.2477	10.4837	382
1	134414380	134415070	tr_peak_513	67	4.58274	10.1846	6.71891	360
1	134669303	134669656	tr_peak_514	27	3.41411	5.75149	2.79828	239
1	134697234	134697878	tr_peak_515	51	3.13231	8.41677	5.12702	113
1	134958623	134960007	tr_peak_516	484	9.6741	53.6458	48.4675	622
1	135032094	135032370	tr_peak_517	40	3.55015	7.21223	4.05501	178
1	135032931	135034104	tr_peak_518	284	7.166	33.0082	28.4233	480
1	135034345	135035739	tr_peak_519	25	2.74697	5.50261	2.59095	1184
1	135111252	135111468	tr_peak_520	38	3.12479	6.96848	3.84595	26
1	135234528	135234755	tr_peak_521	55	4.15028	8.89144	5.55052	159
1	135390588	135390996	tr_peak_522	25	2.74697	5.50261	2.59095	277
1	136427784	136428110	tr_peak_523	34	3.38109	6.57582	3.49814	168
1	137302860	137303137	tr_peak_524	45	3.7924	7.78689	4.56631	161
1	137370282	137370533	tr_peak_525	71	4.05932	10.651	7.15126	80
1	137711274	137711785	tr_peak_526	82	4.62356	11.8909	8.29007	376
1	138239223	138239434	tr_peak_527	32	3.6608	6.24651	3.21511	141
1	138290262	138290846	tr_peak_528	318	7.34372	36.5914	31.8942	177
1	138535911	138536207	tr_peak_529	40	4.33131	7.24207	4.08274	247
1	138592354	138592825	tr_peak_530	78	3.9413	11.4034	7.83901	335
1	138781088	138781432	tr_peak_531	51	3.97299	8.47721	5.17838	150
1	139196866	139197165	tr_peak_532	44	3.52239	7.61968	4.41351	184
1	139205325	139205536	tr_peak_533	31	4.05759	6.21656	3.19545	112
1	139319826	139320048	tr_peak_534	68	5.28837	10.2897	6.81737	46
1	139390201	139390780	tr_peak_535	77	4.19929	11.3432	7.7847	236
1	139391051	139391777	tr_peak_536	26	2.83561	5.58107	2.65566	71
1	139568175	139568439	tr_peak_537	39	3.30297	7.04371	3.90931	145
1	140202925	140203184	tr_peak_538	68	3.86674	10.3576	6.8779	155
1	140440533	140440798	tr_peak_539	39	3.30297	7.04371	3.90931	90
1	140454079	140454409	tr_peak_540	67	3.81151	10.1895	6.72338	180
1	140910436	140910805	tr_peak_541	51	4.52067	8.48749	5.18816	192
1	141479710	141480251	tr_peak_542	51	4.21355	8.45608	5.15926	312
1	141484838	141485049	tr_peak_543	34	3.38109	6.57582	3.49814	124
1	141977399	141977880	tr_peak_544	209	5.24251	25.2408	20.9282	264
1	142507040	142507251	tr_peak_545	30	3.68367	6.04806	3.05058	93
1	142850041	142850252	tr_peak_546	26	3.07166	5.62802	2.69919	115
1	142850713	142851214	tr_peak_547	42	3.35943	7.4173	4.23843	306
1	142981135	142981687	tr_peak_548	259	8.67787	30.4234	25.9219	256
1	143124521	143124876	tr_peak_549	39	3.9363	7.04837	3.91288	103
1	143177164	143178166	tr_peak_550	238	7.18038	28.2443	23.823	463
1	143223068	143223801	tr_peak_551	38	3.00425	6.99744	3.86603	365
1	143253304	143253529	tr_peak_552	44	3.2247	7.68188	4.46975	119
1	143465312	143465523	tr_peak_553	41	3.6984	7.31506	4.14561	136
1	143486089	143486595	tr_peak_554	54	3.66555	8.73626	5.41029	112
1	143555021	143555376	tr_peak_555	172	6.27905	21.4142	17.2681	184
1	143603568	143604009	tr_peak_556	175	5.61337	21.7636	17.5959	208
1	143680811	143681296	tr_peak_557	25	2.67044	5.44019	2.5392	27
1	143684592	143684823	tr_peak_558	33	3.2161	6.38947	3.34146	51
1	143782968	143783975	tr_peak_559	68	4.13498	10.291	6.81737	126
1	143877104	143877392	tr_peak_560	52	3.88826	8.54319	5.23691	118
1	144071474	144071685	tr_peak_561	60	3.583	9.47987	6.07878	171
1	144207162	144207556	tr_peak_562	75	3.78313	11.146	7.59906	196
1	144261897	144262183	tr_peak_563	46	4.24429	7.94134	4.69986	207
1	144349373	144349584	tr_peak_564	21	2.44712	4.89381	2.10372	23
1	144551474	144551880	tr_peak_565	124	4.77733	16.3226	12.4318	197
1	145164868	145165521	tr_peak_566	190	4.89249	23.2769	19.0466	219
1	145240900	145241140	tr_peak_567	28	3.53691	5.76712	2.81199	72
1	145243494	145243913	tr_peak_568	55	3.82869	8.92197	5.57393	371
1	145283932	145284171	tr_peak_569	36	3.77755	6.72884	3.63773	47
1	145316592	145316805	tr_peak_570	23	2.9098	5.23757	2.36876	5
1	145539416	145540256	tr_peak_571	72	3.52385	10.7262	7.21568	270
1	145584355	145584610	tr_peak_572	38	3.36925	6.9952	3.86573	136
1	145584695	145584956	tr_peak_573	33	3.2161	6.38947	3.34146	76
1	145611538	145611910	tr_peak_574	52	3.2286	8.54433	5.23691	82
1	145915201	145915481	tr_peak_575	44	3.2247	7.68188	4.46975	106
1	145915670	145915903	tr_peak_576	47	3.49941	8.03198	4.77862	73
1	146878115	146878916	tr_peak_577	177	6.60508	21.8984	17.7281	225
1	146985506	146985971	tr_peak_578	78	4.56448	11.4168	7.84812	173
1	147046278	147046511	tr_peak_579	78	4.85581	11.4702	7.89901	73
1	147107908	147108222	tr_peak_580	53	4.18424	8.68091	5.36049	122
1	147177939	147178150	tr_peak_581	46	3.7192	7.86829	4.63227	105
1	147188575	147188867	tr_peak_582	27	2.53388	5.7523	2.79875	107
1	147370368	147370616	tr_peak_583	49	3.96164	8.17815	4.91258	187
1	147410222	147410487	tr_peak_584	92	4.31971	12.9015	9.22698	168
1	147692315	147692583	tr_peak_585	50	3.7239	8.38825	5.09989	74
1	147941930	147942193	tr_peak_586	62	3.73785	9.70639	6.28342	170
1	148012681	148012907	tr_peak_587	68	3.86674	10.3576	6.8779	173
1	148379389	148380037	tr_peak_588	164	6.1259	20.5426	16.4347	181
1	149172697	149172919	tr_peak_589	54	5.01424	8.76272	5.43503	68
1	149227851	149228807	tr_peak_590	139	5.25512	17.8947	13.9194	614
1	149352043	149352254	tr_peak_591	52	3.88826	8.54319	5.23691	127
1	150345370	150345671	tr_peak_592	96	5.89387	13.372	9.66829	151
1	151127356	151127659	tr_peak_593	25	3.86886	5.40893	2.51115	23
1	151341002	151341240	tr_peak_594	34	3.7727	6.46673	3.40356	168
1	151536474	151536860	tr_peak_595	117	4.98428	15.6103	11.7606	173
1	151826869	151827080	tr_peak_596	59	3.77936	9.31057	5.92367	76
1	151841718	151842478	tr_peak_597	143	4.52426	18.3227	14.3268	310
1	152352813	152353519	tr_peak_598	415	7.92867	46.5857	41.5919	286
1	152371132	152371387	tr_peak_599	47	3.49941	8.03198	4.77862	112
1	152383177	152383617	tr_peak_600	77	3.62174	11.3335	7.77924	315
1	152460093	152460565	tr_peak_601	24	2.49296	5.32298	2.44896	285
1	152517919	152518278	tr_peak_602	55	3.55741	8.91565	5.57332	276
1	152532516	152533036	tr_peak_603	207	7.25578	25.0908	20.7842	316
1	152580687	152580950	tr_peak_604	68	3.54105	10.3087	6.8336	167
1	152670967	152671249	tr_peak_605	66	4.6944	10.1112	6.65191	152
1	152756026	152756238	tr_peak_606	66	3.70243	10.1077	6.6511	149
1	153058081	153058696	tr_peak_607	164	6.79137	20.577	16.4662	439
1	153222035	153222388	tr_peak_608	48	3.22678	8.11311	4.85326	118
1	153258706	153259018	tr_peak_609	65	3.08546	10.0435	6.59052	260
1	153466215	153466545	tr_peak_610	90	5.09353	12.7269	9.06596	201
1	153527203	153527576	tr_peak_611	34	2.98583	6.55926	3.48979	182
1	153528053	153528607	tr_peak_612	149	6.32067	18.9383	14.9078	265
1	153529274	153529964	tr_peak_613	83	4.7644	11.9212	8.31862	543
1	153649721	153650128	tr_peak_614	61	3.98184	9.59844	6.18864	159
1	153689204	153689415	tr_peak_615	24	3.43809	5.35278	2.46961	13
1	153710285	153710657	tr_peak_616	85	4.27694	12.1664	8.54528	204
1	153752408	153752809	tr_peak_617	107	4.11116	14.5352	10.7544	210
1	154054809	154055360	tr_peak_618	141	5.45908	18.1561	14.1639	162
1	154158349	154158675	tr_peak_619	65	3.91934	9.97333	6.52295	153
1	154216033	154216539	tr_peak_620	155	5.11835	19.6185	15.5588	361
1	154304696	154305476	tr_peak_621	154	7.11068	19.4806	15.4266	472
1	154445535	154445962	tr_peak_622	118	5.27552	15.7382	11.8858	279
1	154604237	154604683	tr_peak_623	36	3.45026	6.73952	3.64703	388
1	154873171	154873851	tr_peak_624	978	16.5172	104.278	97.8687	250
1	155063133	155063466	tr_peak_625	95	4.74757	13.2111	9.51348	168
1	155191999	155192218	tr_peak_626	39	3.84087	7.11594	3.9696	100
1	155206165	155207202	tr_peak_627	307	8.51775	35.4407	30.7814	586
1	155848167	155848471	tr_peak_628	71	5.4951	10.6761	7.1686	169
1	155935371	155935666	tr_peak_629	76	5.18747	11.1579	7.60906	110
1	156259103	156259874	tr_peak_630	940	14.5709	100.318	94.0675	468
1	156699005	156699383	tr_peak_631	67	4.58274	10.1846	6.71891	128
1	156759771	156760128	tr_peak_632	145	5.12548	18.5605	14.5548	181
1	156843250	156843738	tr_peak_633	73	4.48534	10.9001	7.37972	230
1	156844138	156844542	tr_peak_634	28	2.58529	5.78509	2.82742	366
1	156899859	156900327	tr_peak_635	24	2.54501	5.35239	2.46961	271
1	156902494	156902902	tr_peak_636	171	5.71726	21.3262	17.1845	271
1	157130292	157130676	tr_peak_637	31	3.27775	6.11325	3.10793	209
1	157130744	157131090	tr_peak_638	64	4.33417	9.91374	6.47692	180
1	157169086	157169297	tr_peak_639	33	3.62749	6.42166	3.36879	136
1	157493119	157493401	tr_peak_640	32	3.6608	6.24651	3.21511	72
1	157646119	157646361	tr_peak_641	34	3.7727	6.46673	3.40356	151
1	157667240	157667536	tr_peak_642	21	2.62753	5.0006	2.18122	195
1	157667990	157668201	tr_peak_643	31	3.47706	6.10843	3.10425	156
1	157831947	157832589	tr_peak_644	34	2.98583	6.55926	3.48979	129
1	157833095	157833630	tr_peak_645	37	3.21946	6.81986	3.71002	78
1	157869896	157870227	tr_peak_646	145	6.88847	18.5179	14.5135	193
1	158054198	158054595	tr_peak_647	46	3.35118	7.84125	4.61261	203
1	158113159	158113397	tr_peak_648	81	4.44128	11.722	8.13108	101
1	158240951	158241562	tr_peak_649	163	4.80126	20.4734	16.3725	222
1	159436755	159437109	tr_peak_650	30	2.8664	6.02239	3.03089	184
1	159575374	159575587	tr_peak_651	34	4.04902	6.46381	3.40306	203
1	159932607	159932818	tr_peak_652	27	3.75981	5.70232	2.76009	94
1	159946232	159946485	tr_peak_653	40	3.88776	7.21374	4.05564	152
1	160052901	160053146	tr_peak_654	62	4.33893	9.62363	6.20912	93
1	160060434	160060645	tr_peak_655	18	2.57783	4.55971	1.82813	147
1	160139072	160139436	tr_peak_656	78	4.56448	11.4168	7.84812	157
1	160286233	160286549	tr_peak_657	95	4.74757	13.2111	9.51348	159
1	160286655	160287080	tr_peak_658	129	5.69973	16.8986	12.9809	227
1	160289487	160289752	tr_peak_659	21	2.44712	4.89381	2.10372	142
1	160290712	160290944	tr_peak_660	31	2.57063	6.1817	3.16453	21
1	160564968	160565248	tr_peak_661	71	4.51476	10.6585	7.15663	206
1	160568202	160568706	tr_peak_662	17	2.34924	4.45149	1.74565	478
1	160640865	160641537	tr_peak_663	92	5.31785	12.8912	9.21704	241
1	160668834	160669045	tr_peak_664	34	4.04902	6.46381	3.40306	132
1	160974531	160974754	tr_peak_665	88	4.99284	12.4835	8.8359	123
1	161182571	161183158	tr_peak_666	43	2.76162	7.56406	4.36483	546
1	162760598	162760990	tr_peak_667	59	3.44932	9.28618	5.90427	161
1	162762172	162762523	tr_peak_668	47	3.49941	8.03198	4.77862	121
1	162762885	162763104	tr_peak_669	41	3.6984	7.31506	4.14561	132
1	162763220	162763837	tr_peak_670	65	4.47863	9.94696	6.50281	127
1	163084264	163084498	tr_peak_671	68	4.95167	10.323	6.84679	81
1	163182299	163182771	tr_peak_672	78	3.9413	11.4034	7.83901	324
1	163308394	163308610	tr_peak_673	56	3.87906	9.05467	5.69755	49
1	163370815	163371048	tr_peak_674	36	2.76996	6.75282	3.65969	66
1	163600294	163600714	tr_peak_675	165	8.38726	20.6519	16.5345	250
1	163819271	163819716	tr_peak_676	164	6.42408	20.5162	16.4113	300
1	163829412	163830111	tr_peak_677	103	4.82895	14.1147	10.3611	293
1	163913909	163914678	tr_peak_678	91	4.47925	12.7691	9.10146	559
1	164507841	164508373	tr_peak_679	77	3.62174	11.3335	7.77924	181
1	164805252	164805632	tr_peak_680	74	4.28813	10.999	7.46414	208
1	165618217	165618870	tr_peak_681	104	4.7592	14.2477	10.4837	287
1	165757919	165758389	tr_peak_682	129	5.54216	16.8603	12.9436	251
1	165830607	165831174	tr_peak_683	60	3.583	9.47987	6.07878	207
1	165831512	165831819	tr_peak_684	90	5.09353	12.7269	9.06596	146
1	165842559	165842903	tr_peak_685	24	3.51684	5.27357	2.40432	241
1	165847390	165847692	tr_peak_686	55	4.44418	8.94581	5.59414	198
1	165993768	165994021	tr_peak_687	51	4.3472	8.44309	5.15099	150
1	166079131	166079447	tr_peak_688	95	5.4627	13.2201	9.52184	142
1	166475615	166476161	tr_peak_689	522	10.5691	57.5278	52.2582	346
1	166493423	166493669	tr_peak_690	18	2.57783	4.55971	1.82813	127
1	167000591	167000832	tr_peak_691	27	2.93951	5.67952	2.74256	19
1	167001657	167002665	tr_peak_692	76	4.73655	11.1898	7.63915	636
1	167170919	167171281	tr_peak_693	122	6.6306	16.1604	12.2813	187
1	167203749	167204101	tr_peak_694	182	7.16867	22.4607	18.2628	98
1	167457767	167458175	tr_peak_695	66	3.70243	10.1077	6.6511	248
1	167899434	167899722	tr_peak_696	74	3.99564	11.0228	7.48456	175
1	168029796	168030236	tr_peak_697	180	5.31157	22.1843	18.004	145
1	168123464	168124002	tr_peak_698	327	8.82196	37.4692	32.7463	286
1	168154568	168154829	tr_peak_699	38	3.00425	6.99744	3.86603	99
1	168222775	168223397	tr_peak_700	140	4.60059	17.9894	14.0093	502
1	169350533	169350923	tr_peak_701	31	3.23332	6.22107	3.19851	123
1	169672735	169673189	tr_peak_702	182	5.92901	22.4355	18.2399	170
1	169836536	169837053	tr_peak_703	357	9.27827	40.5671	35.7482	188
1	169883818	169884181	tr_peak_704	74	4.28813	10.999	7.46414	172
1	169925606	169925818	tr_peak_705	32	2.67762	6.26185	3.22992	16
1	169925938	169926291	tr_peak_706	94	4.38231	13.098	9.41118	173
1	169928206	169928629	tr_peak_707	80	5.40271	11.5997	8.02211	59
1	169998569	169998906	tr_peak_708	47	3.12445	7.98257	4.7363	164
1	170021724	170022228	tr_peak_709	37	3.59977	6.8462	3.73305	221
1	170023176	170023645	tr_peak_710	43	4.07011	7.5893	4.3889	419
1	170024668	170024933	tr_peak_711	40	3.55015	7.21223	4.05501	201
1	170025034	170025543	tr_peak_712	40	3.55015	7.21223	4.05501	362
1	170025646	170026299	tr_peak_713	15	2.60351	4.17137	1.53231	617
1	170027154	170027578	tr_peak_714	49	4.37812	8.20763	4.93746	308
1	170117423	170118145	tr_peak_715	90	5.09353	12.7269	9.06596	590
1	170119472	170120210	tr_peak_716	85	4.73353	12.1755	8.55045	462
1	170122493	170123063	tr_peak_717	108	5.01939	14.6576	10.8662	197
1	170159765	170159977	tr_peak_718	24	3.33313	5.36978	2.47932	90
1	170183328	170183577	tr_peak_719	59	4.48102	9.33169	5.94124	174
1	170183792	170184085	tr_peak_720	73	4.36499	10.9013	7.38005	174
1	170215973	170216428	tr_peak_721	32	3.07948	6.24036	3.21014	200
1	170217090	170217600	tr_peak_722	51	4.3472	8.44309	5.15099	152
1	170224300	170224590	tr_peak_723	56	3.96305	9.00012	5.64439	206
1	170224849	170225267	tr_peak_724	45	3.7924	7.78689	4.56631	162
1	170225472	170226748	tr_peak_725	163	7.10483	20.4085	16.3109	694
1	170227204	170227510	tr_peak_726	34	3.38109	6.57582	3.49814	199
1	170227982	170228502	tr_peak_727	29	3.38724	5.91878	2.94654	16
1	170228715	170229130	tr_peak_728	84	5.11332	12.0633	8.44907	303
1	170229978	170230887	tr_peak_729	129	6.17674	16.8753	12.9581	517
1	170235096	170236140	tr_peak_730	97	4.2996	13.4418	9.73047	333
1	170236380	170236601	tr_peak_731	32	3.70475	6.33332	3.29548	113
1	170236695	170237204	tr_peak_732	56	4.45702	8.97273	5.61994	316
1	170237624	170239274	tr_peak_733	163	6.41209	20.4838	16.3824	637
1	170239399	170239641	tr_peak_734	44	3.98113	7.67778	4.46913	163
1	170241341	170241804	tr_peak_735	37	3.21946	6.81986	3.71002	193
1	170242071	170242282	tr_peak_736	66	4.6944	10.1112	6.65191	88
1	170243006	170243246	tr_peak_737	27	3.36166	5.64447	2.71399	78
1	170284350	170284596	tr_peak_738	37	3.21946	6.81986	3.71002	187
1	171055801	171056158	tr_peak_739	49	3.96164	8.17815	4.91258	278
1	171069824	171070491	tr_peak_740	126	5.17913	16.558	12.6542	284
1	171070640	171070940	tr_peak_741	55	3.82869	8.92197	5.57393	208
1	171071138	171071349	tr_peak_742	24	2.94808	5.33068	2.45484	149
1	171071802	171072100	tr_peak_743	81	4.12453	11.7015	8.11504	157
1	171449836	171450065	tr_peak_744	52	4.7317	8.57613	5.26399	110
1	171573653	171574089	tr_peak_745	75	4.71623	11.1417	7.59839	147
1	171574770	171575105	tr_peak_746	42	3.55666	7.46779	4.28406	150
1	171575192	171575816	tr_peak_747	29	3.21204	5.95996	2.97699	63
1	171576734	171576951	tr_peak_748	49	4.37812	8.20763	4.93746	63
1	171577839	171578345	tr_peak_749	41	4.05812	7.28997	4.12203	85
1	171579094	171579486	tr_peak_750	29	3.60299	5.89415	2.92425	79
1	171587151	171587487	tr_peak_751	34	3.79591	6.51207	3.44702	155
1	171590688	171590925	tr_peak_752	38	3.36925	6.9952	3.86573	35
1	171601103	171601435	tr_peak_753	22	3.20073	5.10679	2.26828	34
1	171945231	171945447	tr_peak_754	39	3.10527	7.11262	3.9696	60
1	172062068	172062500	tr_peak_755	48	3.22678	8.11311	4.85326	69
1	172711645	172712086	tr_peak_756	107	4.64009	14.5441	10.7569	139
1	172956588	172956905	tr_peak_757	30	4.07526	5.98946	3.00352	127
1	173279971	173280349	tr_peak_758	151	5.41344	19.1553	15.1116	178
1	173524629	173524955	tr_peak_759	31	3.39569	6.1605	3.14451	210
1	173936134	173936372	tr_peak_760	69	5.55082	10.4121	6.92686	139
1	173947525	173947975	tr_peak_761	39	3.41357	7.10805	3.96941	340
1	174213709	174214209	tr_peak_762	59	3.77936	9.31057	5.92367	136
1	174798852	174799135	tr_peak_763	52	4.26764	8.57202	5.26081	110
1	174819455	174819811	tr_peak_764	27	3.36166	5.64447	2.71399	289
1	175024202	175024710	tr_peak_765	165	5.87901	20.6342	16.519	203
1	176047004	176047394	tr_peak_766	287	5.97049	33.3704	28.7724	210
1	176105905	176106272	tr_peak_767	61	3.95467	9.52581	6.12284	114
1	176210588	176210954	tr_peak_768	49	3.65047	8.19648	4.92798	184
1	176348301	176348654	tr_peak_769	61	3.98184	9.59844	6.18864	146
1	176367963	176368311	tr_peak_770	53	3.63939	8.66326	5.34415	170
1	176493142	176493354	tr_peak_771	27	3.75981	5.70232	2.76009	11
1	177308406	177308672	tr_peak_772	108	5.72692	14.5949	10.8061	135
1	177439475	177439695	tr_peak_773	58	4.05731	9.23617	5.85847	71
1	177555039	177555369	tr_peak_774	92	4.75042	12.8853	9.2117	182
1	177556445	177556688	tr_peak_775	58	4.05731	9.23617	5.85847	162
1	177981598	177981932	tr_peak_776	72	4.0885	10.7348	7.22374	114
1	178019067	178019406	tr_peak_777	107	5.24069	14.5398	10.7559	193
1	178051259	178051555	tr_peak_778	24	2.54501	5.35239	2.46961	170
1	178310289	178310951	tr_peak_779	47	3.49941	8.03198	4.77862	594
1	178589435	178590142	tr_peak_780	53	4.06824	8.70084	5.37648	139
1	178629938	178630592	tr_peak_781	28	2.64289	5.82668	2.86233	527
1	178691995	178692206	tr_peak_782	21	3.47059	4.97206	2.15573	88
1	178749969	178750374	tr_peak_783	215	6.44457	25.8643	21.5314	226
1	178762495	178762903	tr_peak_784	49	3.96164	8.17815	4.91258	185
1	178763953	178764312	tr_peak_785	81	4.44128	11.722	8.13108	271
1	179113038	179113488	tr_peak_786	101	5.43851	13.9183	10.1748	97
1	180266806	180267140	tr_peak_787	27	3.75981	5.70232	2.76009	154
1	180495714	180496427	tr_peak_788	52	5.09408	8.57279	5.26116	476
1	180763328	180763870	tr_peak_789	48	4.62007	8.05918	4.80371	149
1	180950520	180950926	tr_peak_790	55	4.15028	8.89144	5.55052	238
1	180951432	180951643	tr_peak_791	31	3.39569	6.1605	3.14451	53
1	181427837	181428202	tr_peak_792	103	4.41903	14.1451	10.3887	135
1	181953087	181953454	tr_peak_793	49	3.67554	8.26218	4.98426	192
1	182020547	182020758	tr_peak_794	57	3.60896	9.06961	5.70864	165
1	182091032	182091573	tr_peak_795	362	7.85602	41.1049	36.2751	233
1	182587010	182587369	tr_peak_796	50	4.4204	8.29103	5.00671	182
1	182724081	182724415	tr_peak_797	34	3.37478	6.56081	3.48996	95
1	182766202	182766518	tr_peak_798	46	4.05425	7.8331	4.6082	154
1	182940727	182941299	tr_peak_799	242	7.50423	28.7426	24.2975	206
1	182983472	182983730	tr_peak_800	96	5.89387	13.372	9.66829	118
1	184073221	184073480	tr_peak_801	44	3.2247	7.68188	4.46975	83
1	184218163	184218441	tr_peak_802	46	4.05425	7.8331	4.6082	79
1	184257092	184257764	tr_peak_803	379	8.76462	42.8553	37.9686	379
1	184996904	184997276	tr_peak_804	165	5.87901	20.6342	16.519	171
1	185027533	185027788	tr_peak_805	58	4.15358	9.18642	5.81636	156
1	185576108	185576442	tr_peak_806	54	3.87999	8.78977	5.46046	182
1	185971239	185971577	tr_peak_807	102	4.90072	13.9762	10.2275	164
1	186012514	186012733	tr_peak_808	55	4.90882	8.90209	5.56059	167
1	186299940	186300166	tr_peak_809	62	5.30608	9.61773	6.20716	147
1	186590104	186590315	tr_peak_810	39	3.84087	7.11594	3.9696	34
1	186845223	186845547	tr_peak_811	199	10.3021	24.2006	19.931	148
1	187063132	187063636	tr_peak_812	164	6.42408	20.5162	16.4113	307
1	187076465	187076927	tr_peak_813	115	5.40975	15.3557	11.5203	175
1	187729355	187729763	tr_peak_814	44	3.52239	7.61968	4.41351	271
1	188084534	188085037	tr_peak_815	102	4.90072	13.9762	10.2275	208
1	188464787	188464998	tr_peak_816	23	3.89465	5.22232	2.36172	80
1	188519822	188520397	tr_peak_817	87	4.68832	12.3877	8.75374	387
1	188636960	188637240	tr_peak_818	71	5.10781	10.6419	7.1463	105
1	189316875	189317408	tr_peak_819	131	4.89677	17.0699	13.1354	119
1	189611333	189611848	tr_peak_820	73	4.90778	10.9097	7.38595	156
1	189750569	189750891	tr_peak_821	30	3.68367	6.04806	3.05058	199
1	189803317	189803656	tr_peak_822	17	2.5081	4.51706	1.79456	169
1	189805839	189806107	tr_peak_823	46	4.24429	7.94134	4.69986	175
1	189836810	189837246	tr_peak_824	71	5.4951	10.6761	7.1686	33
1	189879628	189879929	tr_peak_825	32	4.22057	6.22832	3.20305	119
1	190106679	190106947	tr_peak_826	38	4.67358	6.96299	3.8407	105
1	190276963	190277282	tr_peak_827	68	3.86674	10.3576	6.8779	163
1	191065102	191065370	tr_peak_828	77	4.19929	11.3432	7.7847	181
1	191242041	191242439	tr_peak_829	47	3.98499	7.9583	4.7156	222
1	191299339	191299575	tr_peak_830	37	3.21946	6.81986	3.71002	71
1	191641602	191642040	tr_peak_831	156	4.47787	19.708	15.6394	236
1	192159603	192160751	tr_peak_832	38	3.00425	6.99744	3.86603	748
1	192498589	192498963	tr_peak_833	75	4.71623	11.1417	7.59839	206
1	192632112	192632593	tr_peak_834	41	2.93654	7.33882	4.16767	191
1	193051113	193051444	tr_peak_835	210	7.73462	25.3698	21.0521	174
1	193059596	193059848	tr_peak_836	46	3.35118	7.84125	4.61261	158
1	193198377	193198595	tr_peak_837	66	4.6944	10.1112	6.65191	106
1	193265880	193266282	tr_peak_838	181	6.4322	22.2963	18.1121	279
1	193268960	193269364	tr_peak_839	285	7.47571	33.1224	28.5301	234
1	193293092	193293526	tr_peak_840	182	7.16867	22.4607	18.2628	136
1	193828997	193829238	tr_peak_841	22	3.20073	5.10679	2.26828	140
1	194146145	194146398	tr_peak_842	60	5.58594	9.40021	6.00852	67
1	194266458	194266867	tr_peak_843	73	4.90778	10.9097	7.38595	124
1	194640038	194640854	tr_peak_844	835	14.9442	89.4874	83.5581	520
1	194708039	194708466	tr_peak_845	157	5.73903	19.7977	15.7222	125
10	96693	97166	tr_peak_846	319	10.2266	36.6448	31.9444	186
10	124260	124471	tr_peak_847	21	3.47059	4.97206	2.15573	148
10	162035	162284	tr_peak_848	26	3.20704	5.53202	2.61335	49
10	162370	162775	tr_peak_849	83	4.92601	11.9766	8.369	144
10	162901	163134	tr_peak_850	14	2.38867	4.05275	1.44027	27
10	165791	166019	tr_peak_851	26	2.83561	5.58107	2.65566	201
10	261288	261547	tr_peak_852	57	4.66598	9.08641	5.72337	143
10	334338	334674	tr_peak_853	75	4.71623	11.1417	7.59839	188
10	1035144	1035374	tr_peak_854	16	2.82974	4.34822	1.67134	118
10	1118079	1118375	tr_peak_855	99	5.06218	13.7128	9.98475	145
10	1122308	1123025	tr_peak_856	71	4.05932	10.651	7.15126	113
10	1157158	1157369	tr_peak_857	55	3.82869	8.92197	5.57393	133
10	1470768	1471182	tr_peak_858	42	3.0203	7.43468	4.25392	213
10	1496553	1497142	tr_peak_859	81	5.64147	11.6996	8.11504	199
10	1888788	1889572	tr_peak_860	201	6.71227	24.4692	20.1879	200
10	2032380	2032871	tr_peak_861	68	4.52758	10.374	6.8904	285
10	2148632	2149225	tr_peak_862	90	4.18017	12.7502	9.08658	405
10	2272934	2273205	tr_peak_863	97	4.61922	13.502	9.78325	145
10	2331755	2331983	tr_peak_864	62	3.15109	9.71666	6.29204	175
10	2494960	2495292	tr_peak_865	208	7.26935	25.1281	20.8189	151
10	2502953	2503190	tr_peak_866	39	4.57228	7.08161	3.94421	104
10	3151723	3152015	tr_peak_867	46	5.06304	7.88581	4.6474	148
10	3254207	3254493	tr_peak_868	27	3.90341	5.70444	2.761	116
10	3310126	3310391	tr_peak_869	42	4.29826	7.46869	4.28417	182
10	3333192	3333407	tr_peak_870	65	5.52983	10.0125	6.56015	118
10	3454602	3454891	tr_peak_871	68	3.86674	10.3576	6.8779	50
10	3721730	3721957	tr_peak_872	29	3.21204	5.95996	2.97699	68
10	3794401	3794852	tr_peak_873	190	6.93124	23.2519	19.0222	166
10	3896506	3896869	tr_peak_874	81	4.44128	11.722	8.13108	263
10	4004124	4004396	tr_peak_875	57	3.60896	9.06961	5.70864	199
10	4021162	4021709	tr_peak_876	173	6.98002	21.5131	17.3574	150
10	4202709	4203231	tr_peak_877	125	5.69293	16.4851	12.5861	226
10	4242785	4242996	tr_peak_878	38	3.8896	6.95493	3.83543	175
10	4327622	4328059	tr_peak_879	28	3.25063	5.83789	2.87105	264
10	4442598	4443095	tr_peak_880	40	3.55015	7.21223	4.05501	85
10	4643551	4644034	tr_peak_881	103	4.41903	14.1451	10.3887	287
10	4723217	4723705	tr_peak_882	133	4.5027	17.2797	13.3363	169
10	4770974	4771587	tr_peak_883	84	5.42326	12.0119	8.40302	205
10	5400085	5400523	tr_peak_884	31	3.39569	6.1605	3.14451	79
10	5473540	5473902	tr_peak_885	41	3.48364	7.28508	4.11715	161
10	5519982	5520615	tr_peak_886	61	3.98184	9.59844	6.18864	449
10	5520991	5521202	tr_peak_887	30	3.68367	6.04806	3.05058	62
10	6654428	6654639	tr_peak_888	29	3.21204	5.95996	2.97699	96
10	6671878	6672089	tr_peak_889	21	3.47059	4.97206	2.15573	56
10	6694826	6695079	tr_peak_890	68	3.54105	10.3087	6.8336	103
10	6695200	6695477	tr_peak_891	56	3.6723	9.00604	5.64982	154
10	6893411	6893705	tr_peak_892	15	2.70487	4.24597	1.59127	51
10	6901783	6902254	tr_peak_893	75	3.78313	11.146	7.59906	142
10	6912212	6912512	tr_peak_894	78	3.39986	11.4031	7.83901	222
10	6912948	6913447	tr_peak_895	27	2.48771	5.72704	2.78218	58
10	7017880	7018324	tr_peak_896	110	4.27008	14.8433	11.0432	275
10	7072479	7072835	tr_peak_897	102	5.17539	14.0061	10.2567	195
10	7089339	7089599	tr_peak_898	28	2.64289	5.82668	2.86233	196
10	7095127	7095368	tr_peak_899	27	2.93951	5.67952	2.74256	63
10	7106733	7106969	tr_peak_900	66	5.39971	10.1391	6.67769	101
10	7147935	7148607	tr_peak_901	62	4.35762	9.66719	6.25115	174
10	7213512	7213763	tr_peak_902	87	4.25342	12.3934	8.75556	148
10	7229646	7230017	tr_peak_903	132	5.51331	17.165	13.2257	177
10	7285088	7285421	tr_peak_904	124	5.36016	16.3493	12.4541	162
10	7326860	7327155	tr_peak_905	81	5.12116	11.7264	8.13334	145
10	7327674	7328121	tr_peak_906	73	4.48534	10.9001	7.37972	261
10	7462132	7462431	tr_peak_907	42	4.29826	7.46869	4.28417	99
10	7631385	7631631	tr_peak_908	46	3.35118	7.84125	4.61261	159
10	8216030	8216244	tr_peak_909	29	3.21204	5.95996	2.97699	199
10	8267780	8268230	tr_peak_910	36	3.92924	6.77053	3.67335	109
10	8626551	8626764	tr_peak_911	100	5.23713	13.7989	10.0634	105
10	8787229	8787898	tr_peak_912	208	5.89723	25.2033	20.8911	407
10	8894941	8895421	tr_peak_913	367	9.43037	41.6139	36.7636	164
10	9026704	9027013	tr_peak_914	73	4.36499	10.9013	7.38005	161
10	9309740	9309992	tr_peak_915	66	4.31282	10.1625	6.69877	139
10	9428684	9428915	tr_peak_916	98	5.61566	13.5624	9.83964	131
10	9813568	9813959	tr_peak_917	49	3.34413	8.26651	4.98558	183
10	9835499	9835810	tr_peak_918	138	6.22543	17.8408	13.8705	164
10	9840157	9840469	tr_peak_919	139	6.61484	17.8983	13.9213	143
10	9907460	9907782	tr_peak_920	33	3.62749	6.42166	3.36879	277
10	10823900	10824442	tr_peak_921	207	6.89164	25.0025	20.7005	301
10	11155473	11156223	tr_peak_922	42	3.43071	7.38113	4.20823	560
10	11209878	11210657	tr_peak_923	408	8.12358	45.8422	40.87	427
10	11433046	11433306	tr_peak_924	33	3.49619	6.38063	3.34061	118
10	11710710	11710998	tr_peak_925	95	5.17776	13.2892	9.58822	188
10	11880082	11880314	tr_peak_926	43	3.78924	7.52135	4.32623	47
10	12168873	12169133	tr_peak_927	46	4.05425	7.8331	4.6082	130
10	12721004	12721327	tr_peak_928	75	3.78313	11.146	7.59906	155
10	12788560	12788975	tr_peak_929	155	6.24335	19.5949	15.5378	242
10	13577451	13577931	tr_peak_930	199	5.97167	24.2357	19.9618	252
10	14008989	14009381	tr_peak_931	62	4.49972	9.6832	6.26532	182
10	14061710	14062161	tr_peak_932	85	4.47484	12.1276	8.50946	197
10	14181575	14182024	tr_peak_933	164	6.79137	20.577	16.4662	177
10	14207943	14208154	tr_peak_934	60	3.44199	9.49373	6.09237	133
10	14225718	14226900	tr_peak_935	88	4.59443	12.4595	8.81411	1073
10	14227095	14227493	tr_peak_936	31	2.9645	6.12001	3.11076	254
10	14282500	14282762	tr_peak_937	33	3.2161	6.38947	3.34146	72
10	14362593	14362995	tr_peak_938	464	9.43524	51.5684	46.4386	205
10	14410586	14410858	tr_peak_939	31	2.9645	6.12001	3.11076	76
10	15927136	15927390	tr_peak_940	46	4.05425	7.8331	4.6082	151
10	16124089	16124537	tr_peak_941	46	3.03443	7.87109	4.63405	53
10	16236412	16236702	tr_peak_942	27	2.93951	5.67952	2.74256	154
10	16366220	16366506	tr_peak_943	40	2.79601	7.1887	4.04029	179
10	16452478	16452706	tr_peak_944	28	3.06295	5.8033	2.84002	127
10	16485147	16485365	tr_peak_945	48	3.22678	8.11311	4.85326	160
10	16548133	16548360	tr_peak_946	68	4.52758	10.374	6.8904	81
10	16558197	16558626	tr_peak_947	29	3.21204	5.95996	2.97699	48
10	16690120	16690331	tr_peak_948	29	2.78171	5.94305	2.96868	68
10	16696714	16697151	tr_peak_949	62	4.49972	9.6832	6.26532	194
10	16844597	16844819	tr_peak_950	30	2.8664	6.02239	3.03089	189
10	16896881	16897323	tr_peak_951	329	8.88256	37.6535	32.9243	178
10	17402340	17402556	tr_peak_952	46	3.7192	7.86829	4.63227	91
10	18048558	18048776	tr_peak_953	22	2.79953	5.13814	2.29335	36
10	18340755	18340966	tr_peak_954	46	3.7192	7.86829	4.63227	180
10	18379014	18379238	tr_peak_955	22	2.79953	5.13814	2.29335	13
10	18473278	18473771	tr_peak_956	64	4.91156	9.90366	6.46801	298
10	18726771	18727049	tr_peak_957	41	2.93654	7.33882	4.16767	121
10	18867354	18867654	tr_peak_958	130	5.74786	17.0269	13.0969	150
10	19066607	19067100	tr_peak_959	208	7.26935	25.1281	20.8189	378
10	19423163	19423677	tr_peak_960	240	6.56883	28.5245	24.0944	241
10	19501364	19501716	tr_peak_961	71	4.17652	10.6938	7.18482	124
10	19505661	19506005	tr_peak_962	21	2.49956	4.91942	2.1247	303
10	19657743	19658109	tr_peak_963	29	3.21204	5.95996	2.97699	36
10	19828267	19828585	tr_peak_964	72	4.0885	10.7348	7.22374	164
10	19916658	19916869	tr_peak_965	51	4.3472	8.44309	5.15099	93
10	19930199	19930638	tr_peak_966	58	4.41218	9.18263	5.81361	133
10	20018147	20018359	tr_peak_967	40	3.22229	7.25075	4.08767	34
10	20210425	20210753	tr_peak_968	111	5.88291	14.9531	11.146	177
10	20315301	20315735	tr_peak_969	37	3.21946	6.81986	3.71002	156
10	20317529	20317786	tr_peak_970	43	4.17482	7.51866	4.32454	29
10	20318310	20319130	tr_peak_971	68	4.52758	10.374	6.8904	144
10	20319394	20319674	tr_peak_972	50	4.74439	8.28326	5.00116	149
10	20320707	20321173	tr_peak_973	48	4.62746	8.07256	4.81564	307
10	20321718	20322079	tr_peak_974	92	6.53324	12.954	9.27377	207
10	20322266	20323169	tr_peak_975	230	8.36849	27.4783	23.0879	281
10	20414628	20417177	tr_peak_976	110	4.27008	14.8433	11.0432	360
10	20418423	20418844	tr_peak_977	35	4.00175	6.64319	3.56348	336
10	20419209	20420037	tr_peak_978	38	4.05801	7.01691	3.88375	300
10	20427127	20427352	tr_peak_979	52	4.24836	8.53078	5.22982	48
10	20428117	20429793	tr_peak_980	102	4.12973	14.0287	10.2785	1023
10	20430256	20430895	tr_peak_981	109	5.05387	14.7545	10.9583	186
10	20431137	20431348	tr_peak_982	35	3.52192	6.6717	3.58928	195
10	20431486	20431772	tr_peak_983	47	3.87403	7.97662	4.73247	191
10	20434063	20434521	tr_peak_984	47	3.49941	8.03198	4.77862	334
10	20435186	20435702	tr_peak_985	32	3.07948	6.24036	3.21014	163
10	20533659	20533940	tr_peak_986	70	3.94134	10.5826	7.08775	131
10	20560607	20561816	tr_peak_987	55	4.12761	8.83894	5.50903	452
10	20562072	20562520	tr_peak_988	64	4.33417	9.91374	6.47692	254
10	20562637	20564551	tr_peak_989	371	7.70698	42.0432	37.1813	1712
10	20564649	20564894	tr_peak_990	33	2.9998	6.40953	3.36108	139
10	20650287	20650534	tr_peak_991	21	2.62753	5.0006	2.18122	108
10	20739991	20740262	tr_peak_992	72	4.00963	10.7866	7.26984	135
10	21098950	21099218	tr_peak_993	54	4.67281	8.78211	5.45386	132
10	22459695	22460074	tr_peak_994	40	4.33824	7.25448	4.08963	181
10	22508771	22509206	tr_peak_995	25	3.14364	5.3939	2.50046	147
10	22556570	22557008	tr_peak_996	83	4.90488	11.9262	8.32067	306
10	22570140	22570425	tr_peak_997	13	2.77396	3.90003	1.31792	110
10	23012612	23013593	tr_peak_998	151	5.41344	19.1553	15.1116	594
10	23038054	23038270	tr_peak_999	37	3.21946	6.81986	3.71002	165
10	23125370	23125669	tr_peak_1000	84	4.33927	12.0494	8.43608	136
10	23822470	23822906	tr_peak_1001	81	3.89439	11.7911	8.19389	237
10	23873046	23873365	tr_peak_1002	68	3.86674	10.3576	6.8779	152
10	23920001	23920226	tr_peak_1003	40	4.33824	7.25448	4.08963	35
10	24408524	24408754	tr_peak_1004	39	3.69042	7.04727	3.9118	94
10	24770370	24771284	tr_peak_1005	207	2.80028	25.0933	20.7868	287
10	24887543	24889014	tr_peak_1006	72	3.52385	10.7262	7.21568	320
10	24903269	24903486	tr_peak_1007	55	3.82869	8.92197	5.57393	100
10	24907470	24908217	tr_peak_1008	52	3.2286	8.54433	5.23691	186
10	24940956	24941589	tr_peak_1009	38	3.00425	6.99744	3.86603	452
10	26033516	26033860	tr_peak_1010	44	4.26952	7.70231	4.48682	330
10	26213351	26213765	tr_peak_1011	43	3.11552	7.54787	4.34972	232
10	26589571	26589849	tr_peak_1012	72	5.37283	10.8095	7.29188	146
10	26686740	26686984	tr_peak_1013	16	2.82974	4.34822	1.67134	91
10	26931600	26931823	tr_peak_1014	34	4.04902	6.46381	3.40306	119
10	27047948	27048514	tr_peak_1015	57	3.60896	9.06961	5.70864	253
10	27431972	27432568	tr_peak_1016	151	5.42547	19.1945	15.1506	137
10	27470506	27470723	tr_peak_1017	66	4.6944	10.1112	6.65191	133
10	27475529	27475740	tr_peak_1018	43	3.78924	7.52135	4.32623	123
10	28325596	28325901	tr_peak_1019	48	4.62007	8.05918	4.80371	208
10	28340298	28340677	tr_peak_1020	266	6.92713	31.1924	26.667	208
10	28386832	28387138	tr_peak_1021	42	3.43071	7.38113	4.20823	112
10	28554500	28554727	tr_peak_1022	36	4.02962	6.6945	3.60688	163
10	28713766	28714018	tr_peak_1023	46	4.05425	7.8331	4.6082	99
10	28935273	28935569	tr_peak_1024	18	2.57783	4.55971	1.82813	173
10	28947153	28947439	tr_peak_1025	101	6.59964	13.9217	10.1779	174
10	28962287	28962577	tr_peak_1026	34	3.43122	6.46628	3.40356	57
10	28964734	28965283	tr_peak_1027	103	5.36268	14.1099	10.3569	152
10	29006870	29007081	tr_peak_1028	25	2.67044	5.44019	2.5392	61
10	29018093	29018320	tr_peak_1029	61	3.98184	9.59844	6.18864	89
10	30063283	30063638	tr_peak_1030	38	3.36925	6.9952	3.86573	46
10	30322357	30322622	tr_peak_1031	42	3.0203	7.43468	4.25392	91
10	30826001	30826382	tr_peak_1032	46	3.03443	7.87109	4.63405	173
10	30974438	30974920	tr_peak_1033	238	5.19261	28.3119	23.8905	288
10	31010607	31011026	tr_peak_1034	72	5.37283	10.8095	7.29188	227
10	31047080	31047381	tr_peak_1035	24	3.40521	5.29115	2.41823	36
10	31054836	31055149	tr_peak_1036	62	4.33893	9.62363	6.20912	112
10	31295405	31295689	tr_peak_1037	52	4.26764	8.57202	5.26081	177
10	31296489	31296889	tr_peak_1038	80	4.41098	11.639	8.05969	181
10	31463349	31463809	tr_peak_1039	163	6.08411	20.4212	16.3225	263
10	31477101	31477341	tr_peak_1040	49	3.67554	8.26218	4.98426	171
10	31515579	31515937	tr_peak_1041	126	5.17913	16.558	12.6542	179
10	31622185	31622604	tr_peak_1042	34	3.38109	6.57582	3.49814	252
10	31715624	31715846	tr_peak_1043	42	3.88612	7.47406	4.28831	43
10	31832800	31833215	tr_peak_1044	37	3.58434	6.81173	3.70795	206
10	31844127	31844361	tr_peak_1045	37	4.24935	6.81574	3.71002	41
10	31855774	31856133	tr_peak_1046	47	3.49941	8.03198	4.77862	243
10	31947700	31948024	tr_peak_1047	30	2.8664	6.02239	3.03089	58
10	32527538	32527877	tr_peak_1048	46	3.35118	7.84125	4.61261	180
10	32601874	32602211	tr_peak_1049	95	5.4627	13.2201	9.52184	197
10	32630381	32630663	tr_peak_1050	89	3.81751	12.582	8.92902	154
10	32671733	32671985	tr_peak_1051	27	3.30195	5.73678	2.78994	38
10	32711013	32711346	tr_peak_1052	64	3.56059	9.89314	6.45901	128
10	32741086	32741414	tr_peak_1053	24	2.54501	5.35239	2.46961	145
10	32934833	32935399	tr_peak_1054	111	4.89918	15.0058	11.1946	167
10	33185888	33186441	tr_peak_1055	317	8.48725	36.4345	31.7462	344
10	33214081	33214347	tr_peak_1056	95	5.8375	13.2558	9.55568	183
10	33374992	33375236	tr_peak_1057	32	4.22057	6.22832	3.20305	119
10	33382213	33382513	tr_peak_1058	68	4.52758	10.374	6.8904	131
10	33515615	33515878	tr_peak_1059	59	4.48102	9.33169	5.94124	127
10	33519680	33520228	tr_peak_1060	47	3.49941	8.03198	4.77862	85
10	33732940	33733345	tr_peak_1061	49	3.34413	8.26651	4.98558	99
10	33798116	33798487	tr_peak_1062	65	4.22637	9.94651	6.50238	210
10	33854715	33855005	tr_peak_1063	27	3.63441	5.71662	2.77195	139
10	33865673	33865996	tr_peak_1064	308	8.91686	35.512	30.8504	170
10	34136023	34136430	tr_peak_1065	55	4.15028	8.89144	5.55052	139
10	34268352	34268741	tr_peak_1066	137	6.51322	17.6645	13.7042	199
10	34311155	34311609	tr_peak_1067	89	4.43047	12.6252	8.9705	185
10	34484123	34484482	tr_peak_1068	43	3.11552	7.54787	4.34972	159
10	34660424	34661002	tr_peak_1069	85	5.33301	12.1893	8.5623	236
10	34722506	34722717	tr_peak_1070	32	3.35273	6.28659	3.25274	67
10	34741344	34741599	tr_peak_1071	35	3.0934	6.67679	3.5903	18
10	34742162	34742416	tr_peak_1072	98	5.28218	13.5432	9.82087	170
10	34841691	34842002	tr_peak_1073	71	4.39542	10.6736	7.16686	154
10	34844930	34845154	tr_peak_1074	49	3.67554	8.26218	4.98426	158
10	35019053	35019358	tr_peak_1075	60	3.583	9.47987	6.07878	157
10	35189341	35189799	tr_peak_1076	59	4.48102	9.33169	5.94124	384
10	35192466	35192739	tr_peak_1077	36	3.92924	6.77053	3.67335	172
10	35341807	35342107	tr_peak_1078	113	4.20905	15.2067	11.3854	99
10	35386630	35387007	tr_peak_1079	50	4.4204	8.29103	5.00671	183
10	35529603	35529856	tr_peak_1080	40	3.22229	7.25075	4.08767	153
10	35711120	35711407	tr_peak_1081	122	5.84813	16.0803	12.2041	135
10	35774447	35774723	tr_peak_1082	59	3.44932	9.28618	5.90427	124
10	36105389	36105919	tr_peak_1083	208	7.26935	25.1281	20.8189	239
10	36207149	36207360	tr_peak_1084	32	2.67762	6.26185	3.22992	146
10	36211787	36212325	tr_peak_1085	14	2.18438	4.03754	1.43611	87
10	36454167	36454383	tr_peak_1086	85	4.73353	12.1755	8.55045	103
10	36533810	36534084	tr_peak_1087	173	8.03675	21.4912	17.338	180
10	36624501	36624717	tr_peak_1088	43	4.17482	7.51866	4.32454	104
10	36711237	36711483	tr_peak_1089	40	4.33824	7.25448	4.08963	104
10	36803126	36803495	tr_peak_1090	91	4.47925	12.7691	9.10146	194
10	36949385	36950000	tr_peak_1091	1135	18.3278	120.408	113.597	285
10	36958089	36958876	tr_peak_1092	154	5.51788	19.494	15.4397	621
10	36999196	36999494	tr_peak_1093	52	4.26764	8.57202	5.26081	177
10	37060388	37060740	tr_peak_1094	52	4.26764	8.57202	5.26081	50
10	37151679	37152100	tr_peak_1095	40	3.55015	7.21223	4.05501	259
10	37205247	37205502	tr_peak_1096	42	3.77299	7.48461	4.29361	106
10	37262863	37263096	tr_peak_1097	53	4.18424	8.68091	5.36049	119
10	37442004	37442402	tr_peak_1098	33	3.2161	6.38947	3.34146	285
10	37443341	37443580	tr_peak_1099	71	5.4951	10.6761	7.1686	54
10	37581796	37582191	tr_peak_1100	89	5.33455	12.5605	8.90959	169
10	38048684	38048990	tr_peak_1101	139	5.91691	17.8813	13.9066	147
10	38261069	38261288	tr_peak_1102	34	2.98583	6.55926	3.48979	168
10	38903080	38903380	tr_peak_1103	53	4.48008	8.71372	5.38862	121
10	38982785	38983032	tr_peak_1104	62	3.73785	9.70639	6.28342	103
10	39164537	39164818	tr_peak_1105	42	3.77299	7.48461	4.29361	162
10	39184039	39184304	tr_peak_1106	33	3.2161	6.38947	3.34146	203
10	39557133	39557513	tr_peak_1107	107	4.11116	14.5352	10.7544	201
10	39901195	39901765	tr_peak_1108	84	4.06073	12.0706	8.45368	240
2	321200	321555	tr_peak_1109	347	8.00204	39.5825	34.7935	191
2	437828	438086	tr_peak_1110	47	4.97344	8.049	4.79535	85
2	510243	510476	tr_peak_1111	29	3.21204	5.95996	2.97699	159
2	535619	535898	tr_peak_1112	15	2.60351	4.17137	1.53231	275
2	548379	548626	tr_peak_1113	66	3.42597	10.1305	6.66938	63
2	550104	550382	tr_peak_1114	39	3.84087	7.11594	3.9696	131
2	562515	562732	tr_peak_1115	25	3.10523	5.50854	2.59567	136
2	614781	615006	tr_peak_1116	19	3.19251	4.68645	1.92505	172
2	669834	670067	tr_peak_1117	40	3.55015	7.21223	4.05501	46
2	727470	727788	tr_peak_1118	42	3.77299	7.48461	4.29361	132
2	739466	739752	tr_peak_1119	80	5.78432	11.5894	8.01313	188
2	821669	822014	tr_peak_1120	49	4.56691	8.26862	4.98711	208
2	864546	864930	tr_peak_1121	71	4.05932	10.651	7.15126	178
2	865080	865527	tr_peak_1122	83	3.71962	11.9522	8.34511	277
2	905094	905307	tr_peak_1123	18	2.65955	4.61709	1.87895	34
2	1046829	1047305	tr_peak_1124	36	3.92924	6.77053	3.67335	174
2	1048033	1048244	tr_peak_1125	27	3.41411	5.75149	2.79828	189
2	1048513	1048906	tr_peak_1126	22	3.20073	5.10679	2.26828	178
2	1164660	1164871	tr_peak_1127	120	6.95837	15.9271	12.0633	104
2	1194327	1194538	tr_peak_1128	34	4.04902	6.46381	3.40306	142
2	1277008	1277327	tr_peak_1129	78	4.56448	11.4168	7.84812	172
2	1527197	1527417	tr_peak_1130	42	3.77299	7.48461	4.29361	52
2	1806885	1807372	tr_peak_1131	123	5.5788	16.1849	12.3019	189
2	1854251	1854825	tr_peak_1132	180	6.88192	22.1902	18.0095	206
2	2040646	2041065	tr_peak_1133	155	6.60273	19.6527	15.5876	196
2	2041233	2041766	tr_peak_1134	420	12.6659	47.0871	42.078	163
2	2512008	2512325	tr_peak_1135	58	4.05731	9.23617	5.85847	119
2	2524748	2525114	tr_peak_1136	44	4.75447	7.68161	4.46975	183
2	4026801	4027172	tr_peak_1137	71	4.39542	10.6736	7.16686	191
2	4140202	4140636	tr_peak_1138	29	2.78171	5.94305	2.96868	280
2	4183152	4183435	tr_peak_1139	66	5.02297	10.1258	6.66562	137
2	4527640	4527901	tr_peak_1140	19	2.75665	4.69325	1.92616	70
2	4542531	4542762	tr_peak_1141	55	3.82869	8.92197	5.57393	81
2	4556335	4556549	tr_peak_1142	44	3.52239	7.61968	4.41351	43
2	4572122	4572533	tr_peak_1143	65	5.10419	9.9402	6.50041	131
2	5305359	5305745	tr_peak_1144	44	3.99197	7.70089	4.48624	83
2	5320118	5320361	tr_peak_1145	52	4.26764	8.57202	5.26081	158
2	5681158	5681567	tr_peak_1146	289	9.24382	33.5688	28.9665	230
2	6819449	6819712	tr_peak_1147	78	4.56448	11.4168	7.84812	120
2	6872252	6872793	tr_peak_1148	30	2.8664	6.02239	3.03089	483
2	6873103	6873498	tr_peak_1149	47	3.88332	7.99808	4.75056	184
2	6874328	6874564	tr_peak_1150	39	4.57228	7.08161	3.94421	131
2	7636468	7636714	tr_peak_1151	50	3.7239	8.38825	5.09989	121
2	7648267	7648663	tr_peak_1152	38	3.78187	6.99215	3.86573	128
2	7656180	7656391	tr_peak_1153	26	2.83561	5.58107	2.65566	131
2	7657320	7657556	tr_peak_1154	51	3.13231	8.41677	5.12702	79
2	7718599	7719896	tr_peak_1155	168	7.34356	20.9628	16.8312	589
2	7720158	7720729	tr_peak_1156	59	3.77936	9.31057	5.92367	228
2	7739858	7740172	tr_peak_1157	133	5.86544	17.3377	13.3928	158
2	8277548	8277759	tr_peak_1158	25	3.74547	5.43977	2.5392	82
2	8441176	8441388	tr_peak_1159	23	2.9098	5.23757	2.36876	6
2	8500137	8501240	tr_peak_1160	68	3.54105	10.3087	6.8336	864
2	8525055	8525565	tr_peak_1161	128	5.02677	16.8007	12.8855	174
2	8596367	8596635	tr_peak_1162	44	4.1184	7.68754	4.47451	238
2	8921666	8921972	tr_peak_1163	27	3.04205	5.7514	2.79828	121
2	10048638	10049044	tr_peak_1164	68	4.13498	10.291	6.81737	90
2	10049552	10050178	tr_peak_1165	78	3.39986	11.4031	7.83901	208
2	10219811	10220029	tr_peak_1166	34	4.04902	6.46381	3.40306	104
2	10996068	10996561	tr_peak_1167	51	3.48007	8.44772	5.15099	143
2	11232476	11232748	tr_peak_1168	106	6.65197	14.4513	10.6748	124
2	11244433	11244669	tr_peak_1169	26	3.9998	5.61991	2.69228	133
2	11340304	11340540	tr_peak_1170	89	5.18049	12.5749	8.92336	96
2	11447785	11448145	tr_peak_1171	64	4.21848	9.92669	6.48729	239
2	11577619	11577873	tr_peak_1172	59	4.48102	9.33169	5.94124	150
2	11771160	11771435	tr_peak_1173	15	2.60351	4.17137	1.53231	2
2	11832423	11832634	tr_peak_1174	85	4.73353	12.1755	8.55045	95
2	12151636	12152005	tr_peak_1175	33	4.04256	6.45236	3.39621	174
2	12171892	12172219	tr_peak_1176	43	4.17482	7.51866	4.32454	185
2	12552148	12552655	tr_peak_1177	164	6.42408	20.5162	16.4113	317
2	12572547	12572859	tr_peak_1178	139	5.91691	17.8813	13.9066	164
2	13829815	13830216	tr_peak_1179	49	4.09066	8.19002	4.92256	81
2	14234969	14235255	tr_peak_1180	38	3.36925	6.9952	3.86573	204
2	14235417	14235742	tr_peak_1181	105	6.17813	14.3648	10.5948	129
2	14414374	14414629	tr_peak_1182	35	3.0934	6.67679	3.5903	85
2	14502731	14502993	tr_peak_1183	33	3.62749	6.42166	3.36879	136
2	14519749	14519962	tr_peak_1184	24	2.60371	5.39087	2.49892	90
2	14856643	14857054	tr_peak_1185	136	5.15566	17.5751	13.6164	206
2	15576688	15577090	tr_peak_1186	34	2.98583	6.55926	3.48979	236
2	15577481	15577945	tr_peak_1187	103	4.82895	14.1147	10.3611	271
2	16180773	16181011	tr_peak_1188	37	3.58434	6.81173	3.70795	82
2	16429956	16430459	tr_peak_1189	47	3.07699	8.02035	4.77187	304
2	18365216	18365452	tr_peak_1190	64	3.56059	9.89314	6.45901	85
2	18660537	18660920	tr_peak_1191	20	2.32186	4.85919	2.07123	319
2	18761050	18761270	tr_peak_1192	79	5.35104	11.4944	7.9228	169
2	20062100	20062327	tr_peak_1193	27	3.30195	5.73678	2.78994	166
2	21118404	21118615	tr_peak_1194	26	2.83561	5.58107	2.65566	201
2	21226104	21226324	tr_peak_1195	40	3.55015	7.21223	4.05501	108
2	22839625	22840901	tr_peak_1196	149	4.61659	19.0311	14.9951	406
2	22921595	22921809	tr_peak_1197	62	4.33893	9.62363	6.20912	76
2	22947151	22947787	tr_peak_1198	59	3.77936	9.31057	5.92367	492
2	22947904	22948150	tr_peak_1199	31	2.9645	6.12001	3.11076	137
2	22948282	22949620	tr_peak_1200	72	3.82187	10.749	7.23268	925
2	22952566	22953003	tr_peak_1201	87	4.26287	12.4227	8.78388	296
2	22953901	22954276	tr_peak_1202	39	3.84087	7.11594	3.9696	312
2	22988914	22989128	tr_peak_1203	49	3.96164	8.17815	4.91258	37
2	23033456	23033917	tr_peak_1204	66	4.6944	10.1112	6.65191	190
2	23035730	23038002	tr_peak_1205	124	5.36016	16.3493	12.4541	511
2	23071959	23072835	tr_peak_1206	104	4.7592	14.2477	10.4837	181
2	23117282	23118211	tr_peak_1207	117	6.55119	15.5577	11.7122	604
2	23118945	23119156	tr_peak_1208	32	3.35273	6.28659	3.25274	44
2	23201662	23201910	tr_peak_1209	15	2.70487	4.24597	1.59127	42
2	23202297	23202554	tr_peak_1210	37	3.59977	6.8462	3.73305	165
2	23202951	23203236	tr_peak_1211	24	2.60371	5.39087	2.49892	99
2	23203770	23205048	tr_peak_1212	87	4.83036	12.423	8.78388	197
2	23205556	23206376	tr_peak_1213	83	4.92601	11.9766	8.369	330
2	23241371	23242089	tr_peak_1214	136	5.15566	17.5751	13.6164	471
2	24071631	24071848	tr_peak_1215	31	3.39569	6.1605	3.14451	179
2	24126924	24127286	tr_peak_1216	39	3.10527	7.11262	3.9696	151
2	24518091	24518534	tr_peak_1217	210	5.72816	25.3651	21.049	236
2	24550458	24550792	tr_peak_1218	172	6.58083	21.3838	17.2418	149
2	24769207	24769616	tr_peak_1219	71	4.27538	10.6656	7.16282	210
2	25135510	25135721	tr_peak_1220	24	3.04298	5.36564	2.47671	9
2	25169926	25170301	tr_peak_1221	38	3.36925	6.9952	3.86573	94
2	25377070	25377598	tr_peak_1222	77	4.90879	11.2523	7.70009	442
2	26003063	26003536	tr_peak_1223	62	3.73785	9.70639	6.28342	254
2	26005105	26005491	tr_peak_1224	15	2.70487	4.24597	1.59127	337
2	26301150	26301413	tr_peak_1225	55	5.45251	8.84024	5.5092	129
2	26359253	26360023	tr_peak_1226	418	8.22772	46.8059	41.8086	592
2	26360630	26360843	tr_peak_1227	34	3.38109	6.57582	3.49814	187
2	27035635	27036017	tr_peak_1228	44	3.2247	7.68188	4.46975	190
2	27054722	27055018	tr_peak_1229	44	3.52239	7.61968	4.41351	142
2	27080988	27081248	tr_peak_1230	71	4.17652	10.6938	7.18482	92
2	27377160	27377452	tr_peak_1231	35	3.0934	6.67679	3.5903	92
2	27413794	27414273	tr_peak_1232	84	4.33927	12.0494	8.43608	258
2	27622964	27623412	tr_peak_1233	71	4.39542	10.6736	7.16686	48
2	27651947	27652232	tr_peak_1234	23	2.9098	5.23757	2.36876	88
2	27652347	27652558	tr_peak_1235	29	3.64844	5.981	2.99639	23
2	27652915	27653232	tr_peak_1236	95	4.74757	13.2111	9.51348	189
2	27653916	27654247	tr_peak_1237	73	4.90778	10.9097	7.38595	181
2	27654876	27655606	tr_peak_1238	68	3.86674	10.3576	6.8779	490
2	27657447	27657704	tr_peak_1239	58	4.04974	9.21731	5.8449	133
2	28051029	28051493	tr_peak_1240	26	3.22085	5.56196	2.64192	266
2	28459738	28460308	tr_peak_1241	306	8.11863	35.2614	30.6035	256
2	29427977	29428468	tr_peak_1242	165	5.87901	20.6342	16.519	156
2	29938233	29938801	tr_peak_1243	55	4.15028	8.89144	5.55052	260
2	29939879	29940123	tr_peak_1244	56	4.05857	8.95849	5.60586	134
2	30454557	30454873	tr_peak_1245	141	7.12176	18.0986	14.112	124
2	30538238	30538449	tr_peak_1246	34	3.38109	6.57582	3.49814	96
2	30542417	30542721	tr_peak_1247	39	4.57228	7.08161	3.94421	127
2	30964285	30964835	tr_peak_1248	89	4.53629	12.6174	8.96356	217
2	31121253	31121488	tr_peak_1249	26	3.20704	5.53202	2.61335	163
2	31482483	31483154	tr_peak_1250	107	5.23091	14.5142	10.7346	316
2	31522873	31523421	tr_peak_1251	98	5.28218	13.5432	9.82087	334
2	31584929	31585300	tr_peak_1252	43	4.17482	7.51866	4.32454	179
2	31607866	31608916	tr_peak_1253	327	8.45897	37.4306	32.7096	378
2	31778288	31778512	tr_peak_1254	37	3.15307	6.84534	3.73305	77
2	32136994	32137205	tr_peak_1255	40	3.55015	7.21223	4.05501	66
2	32186388	32187004	tr_peak_1256	272	9.45468	31.7925	27.2482	203
2	32630305	32630664	tr_peak_1257	155	6.25502	19.6263	15.5634	175
2	32692938	32693384	tr_peak_1258	117	5.20702	15.5457	11.7004	148
2	32816465	32816790	tr_peak_1259	110	4.53847	14.8599	11.0569	136
2	33371389	33372505	tr_peak_1260	55	3.82869	8.92197	5.57393	779
2	34275621	34275921	tr_peak_1261	38	3.52919	6.92455	3.80818	218
2	34673564	34673898	tr_peak_1262	215	6.21053	25.9267	21.5881	180
2	35350582	35350793	tr_peak_1263	34	4.04902	6.46381	3.40306	180
2	35840101	35840675	tr_peak_1264	60	4.14031	9.44171	6.04552	142
2	35841199	35841735	tr_peak_1265	71	4.27538	10.6656	7.16282	358
2	36101744	36101998	tr_peak_1266	43	4.17482	7.51866	4.32454	164
2	36443020	36443307	tr_peak_1267	33	3.30254	6.38809	3.34146	218
2	36562451	36562918	tr_peak_1268	42	3.77299	7.48461	4.29361	432
2	36627973	36628184	tr_peak_1269	51	4.3472	8.44309	5.15099	115
2	36971119	36971463	tr_peak_1270	35	3.0934	6.67679	3.5903	89
2	36971806	36972125	tr_peak_1271	21	2.49956	4.91942	2.1247	250
2	37098992	37099888	tr_peak_1272	28	2.64289	5.82668	2.86233	84
2	37170484	37170730	tr_peak_1273	37	3.58434	6.81173	3.70795	106
2	37196663	37196906	tr_peak_1274	29	3.21204	5.95996	2.97699	91
2	37216277	37216846	tr_peak_1275	158	4.99912	19.8861	15.8079	300
2	37263277	37263545	tr_peak_1276	42	3.35943	7.4173	4.23843	90
2	37264749	37264984	tr_peak_1277	34	3.38109	6.57582	3.49814	172
2	37446252	37446514	tr_peak_1278	37	3.39499	6.83462	3.72294	62
2	37537309	37537545	tr_peak_1279	34	3.67178	6.51286	3.44702	151
2	37537611	37538183	tr_peak_1280	27	2.53388	5.7523	2.79875	402
2	38193394	38193709	tr_peak_1281	81	4.21634	11.6875	8.10586	138
2	38214090	38214301	tr_peak_1282	37	3.39499	6.83462	3.72294	189
2	38342066	38342350	tr_peak_1283	62	3.80831	9.6545	6.23929	162
2	38469707	38470185	tr_peak_1284	34	2.98583	6.55926	3.48979	172
2	38663736	38664815	tr_peak_1285	221	7.43071	26.552	22.1931	648
2	38693187	38693744	tr_peak_1286	421	10.2609	47.1659	42.1521	262
2	38817689	38818050	tr_peak_1287	75	3.78313	11.146	7.59906	156
2	38914516	38915060	tr_peak_1288	202	5.62401	24.5579	20.2733	120
2	39377573	39377849	tr_peak_1289	55	4.15028	8.89144	5.55052	197
2	39401748	39402182	tr_peak_1290	258	6.8077	30.2956	25.8033	229
2	39465356	39465672	tr_peak_1291	40	2.86229	7.25755	4.09092	144
2	39501375	39502323	tr_peak_1292	149	5.47983	18.987	14.9525	288
2	39755051	39755444	tr_peak_1293	53	3.63939	8.66326	5.34415	183
2	40032196	40032839	tr_peak_1294	111	4.0626	14.9143	11.1094	328
2	40065720	40065964	tr_peak_1295	78	4.22948	11.4305	7.86048	116
2	40213142	40213567	tr_peak_1296	39	3.17626	7.11798	3.97105	274
2	40280410	40281142	tr_peak_1297	189	6.1481	23.1529	18.9347	210
2	40411236	40411500	tr_peak_1298	52	3.88826	8.54319	5.23691	211
2	41137930	41138897	tr_peak_1299	68	3.86674	10.3576	6.8779	420
2	41207280	41207672	tr_peak_1300	78	4.56448	11.4168	7.84812	229
2	41312457	41312745	tr_peak_1301	26	3.20704	5.53202	2.61335	92
2	41482837	41483741	tr_peak_1302	38	3.36925	6.9952	3.86573	146
2	41484172	41484462	tr_peak_1303	49	3.34413	8.26651	4.98558	152
2	41717787	41718422	tr_peak_1304	75	3.78313	11.146	7.59906	234
2	42085164	42085543	tr_peak_1305	66	4.31282	10.1625	6.69877	96
2	42156867	42157760	tr_peak_1306	158	6.05133	19.9075	15.8289	199
2	42964599	42964932	tr_peak_1307	32	3.07948	6.24036	3.21014	132
2	43091637	43092463	tr_peak_1308	69	3.32026	10.4023	6.91798	142
2	43312663	43312962	tr_peak_1309	60	3.583	9.47987	6.07878	120
2	43343808	43344240	tr_peak_1310	84	4.06073	12.0706	8.45368	147
2	43351507	43351791	tr_peak_1311	57	4.66598	9.08641	5.72337	98
2	43375978	43376564	tr_peak_1312	153	4.79636	19.4358	15.3829	360
2	43377067	43377553	tr_peak_1313	109	5.05387	14.7545	10.9583	330
2	43381446	43382025	tr_peak_1314	130	4.58253	16.947	13.0266	320
2	43501257	43501641	tr_peak_1315	46	3.35118	7.84125	4.61261	205
2	43609884	43610095	tr_peak_1316	56	3.96305	9.00012	5.64439	62
2	44158841	44159185	tr_peak_1317	91	4.47925	12.7691	9.10146	71
2	44475260	44475510	tr_peak_1318	29	2.78171	5.94305	2.96868	115
2	44661647	44661868	tr_peak_1319	24	3.04298	5.36564	2.47671	200
2	44769295	44769506	tr_peak_1320	38	4.01837	6.9414	3.82319	70
2	45688767	45689391	tr_peak_1321	50	4.4204	8.29103	5.00671	524
2	46447979	46448190	tr_peak_1322	39	3.61181	7.11627	3.9696	42
2	47721882	47722093	tr_peak_1323	24	3.03731	5.35255	2.46961	135
2	47722956	47723206	tr_peak_1324	45	3.7924	7.78689	4.56631	68
2	47723278	47723494	tr_peak_1325	49	4.09066	8.19002	4.92256	124
2	48010293	48010619	tr_peak_1326	38	3.34626	6.93641	3.81892	147
2	48117540	48117841	tr_peak_1327	78	4.22948	11.4305	7.86048	193
2	48232782	48233202	tr_peak_1328	104	6.08073	14.1631	10.4041	161
2	48234179	48235052	tr_peak_1329	141	6.54505	18.1795	14.1869	191
2	48289736	48290463	tr_peak_1330	94	5.58741	13.1158	9.4271	550
2	48674051	48674262	tr_peak_1331	14	2.44894	4.07889	1.45985	146
2	48974549	48974763	tr_peak_1332	58	4.27312	9.17335	5.80565	152
2	48981697	48982087	tr_peak_1333	17	2.39541	4.46489	1.75742	124
2	49001360	49001825	tr_peak_1334	114	4.77958	15.3187	11.4881	311
2	49064143	49064505	tr_peak_1335	145	5.13563	18.5955	14.5855	262
2	49128438	49129017	tr_peak_1336	165	5.87901	20.6342	16.519	265
2	49209903	49210238	tr_peak_1337	115	5.40975	15.3557	11.5203	192
2	49229758	49229976	tr_peak_1338	37	3.21946	6.81986	3.71002	153
2	49252389	49252898	tr_peak_1339	34	2.89298	6.46232	3.40306	349
2	49261088	49261310	tr_peak_1340	32	2.74078	6.31617	3.27881	161
2	49261555	49261858	tr_peak_1341	21	2.49956	4.91942	2.1247	155
2	49856305	49856610	tr_peak_1342	66	4.6944	10.1112	6.65191	168
2	49856768	49857043	tr_peak_1343	18	3.2237	4.54315	1.81642	187
2	49894095	49894496	tr_peak_1344	279	9.05517	32.5114	27.9399	209
2	50289536	50290326	tr_peak_1345	250	6.2489	29.515	25.0439	207
2	50320840	50321495	tr_peak_1346	145	5.13563	18.5955	14.5855	326
2	50321693	50322504	tr_peak_1347	122	5.84813	16.0803	12.2041	425
2	50359466	50359707	tr_peak_1348	40	3.22229	7.25075	4.08767	134
2	50397485	50397799	tr_peak_1349	113	6.38502	15.2145	11.3924	142
2	50717299	50717557	tr_peak_1350	36	3.68159	6.77983	3.68121	169
2	50880220	50880449	tr_peak_1351	35	3.3253	6.66247	3.58016	76
2	51093638	51093871	tr_peak_1352	47	3.49941	8.03198	4.77862	44
2	51904164	51905687	tr_peak_1353	189	5.28578	23.201	18.9773	710
2	51965364	51965705	tr_peak_1354	73	4.623	10.9195	7.39358	173
2	51993876	51994528	tr_peak_1355	266	6.67611	31.1843	26.6616	461
2	52176200	52176551	tr_peak_1356	259	8.67787	30.4234	25.9219	163
2	52458048	52458506	tr_peak_1357	46	3.71226	7.85136	4.62131	353
2	52871883	52872163	tr_peak_1358	117	5.52041	15.6454	11.7948	135
2	52974082	52974399	tr_peak_1359	29	3.38724	5.91878	2.94654	192
2	53035036	53035247	tr_peak_1360	59	4.77182	9.29569	5.91335	172
2	53069122	53069451	tr_peak_1361	85	4.47484	12.1276	8.50946	159
2	53215872	53216449	tr_peak_1362	141	5.45908	18.1561	14.1639	411
2	53255173	53255461	tr_peak_1363	80	4.65785	11.6538	8.07352	163
2	53291081	53291506	tr_peak_1364	37	3.59977	6.8462	3.73305	135
2	53361800	53362131	tr_peak_1365	64	3.56059	9.89314	6.45901	174
2	53411412	53411899	tr_peak_1366	88	4.18195	12.4632	8.81757	261
2	53467622	53467900	tr_peak_1367	87	4.25342	12.3934	8.75556	116
2	53680506	53680864	tr_peak_1368	185	6.77021	22.8088	18.5988	161
2	53745318	53746026	tr_peak_1369	158	4.99912	19.8861	15.8079	296
2	53891238	53891531	tr_peak_1370	31	3.61787	6.16134	3.14531	126
2	54770073	54770743	tr_peak_1371	56	3.87906	9.05467	5.69755	145
2	54843514	54843807	tr_peak_1372	17	2.34924	4.45149	1.74565	289
2	54843877	54844666	tr_peak_1373	150	4.89498	19.1376	15.0971	266
2	55280187	55280754	tr_peak_1374	250	6.2489	29.515	25.0439	148
2	55471663	55472010	tr_peak_1375	110	4.53847	14.8599	11.0569	75
2	55472225	55472563	tr_peak_1376	66	4.43808	10.1623	6.69877	151
2	55560615	55560891	tr_peak_1377	43	3.49836	7.55744	4.35833	68
2	56002604	56002817	tr_peak_1378	33	3.62749	6.42166	3.36879	46
2	56107532	56107783	tr_peak_1379	37	3.39499	6.83462	3.72294	103
2	56235668	56236144	tr_peak_1380	530	9.79162	58.2853	53.0027	188
2	56458232	56458491	tr_peak_1381	42	3.88612	7.47406	4.28831	116
2	56497383	56497805	tr_peak_1382	46	3.35118	7.84125	4.61261	84
2	56497997	56498656	tr_peak_1383	59	3.62475	9.36386	5.97297	605
2	56556210	56556515	tr_peak_1384	55	5.27571	8.88061	5.54383	159
2	56622758	56622998	tr_peak_1385	26	3.22085	5.56196	2.64192	184
2	56624230	56624553	tr_peak_1386	44	3.52239	7.61968	4.41351	247
2	56624997	56625359	tr_peak_1387	47	4.41321	7.97784	4.7331	242
2	56656383	56656594	tr_peak_1388	29	3.50486	5.93518	2.96284	30
2	57036097	57036361	tr_peak_1389	14	2.25135	4.02601	1.42804	2
2	57075827	57076087	tr_peak_1390	40	3.22229	7.25075	4.08767	95
2	57163952	57164187	tr_peak_1391	37	3.21946	6.81986	3.71002	167
2	57531883	57532164	tr_peak_1392	87	4.25342	12.3934	8.75556	137
2	57579069	57579286	tr_peak_1393	29	2.70786	5.87867	2.9088	129
2	57780047	57780817	tr_peak_1394	62	3.73785	9.70639	6.28342	321
2	57814647	57814873	tr_peak_1395	40	4.0085	7.19193	4.04263	177
2	58089163	58089445	tr_peak_1396	23	2.9098	5.23757	2.36876	277
2	58482213	58482699	tr_peak_1397	43	3.34136	7.59018	4.38941	408
2	59013087	59013420	tr_peak_1398	73	3.64519	10.922	7.39465	190
2	59374241	59374746	tr_peak_1399	55	3.82869	8.92197	5.57393	328
2	60732108	60732690	tr_peak_1400	88	4.59443	12.4595	8.81411	321
2	60785569	60786365	tr_peak_1401	126	5.43068	16.5485	12.6483	388
2	61089579	61089852	tr_peak_1402	49	3.67554	8.26218	4.98426	98
2	61125487	61126228	tr_peak_1403	124	5.7789	16.309	12.4212	455
2	61498065	61498404	tr_peak_1404	215	7.04479	25.9238	21.5875	170
2	62392551	62392859	tr_peak_1405	89	3.81751	12.582	8.92902	105
2	62727981	62728210	tr_peak_1406	80	5.78432	11.5894	8.01313	70
2	63200625	63200995	tr_peak_1407	113	5.65948	15.2204	11.3954	185
2	63239136	63239366	tr_peak_1408	44	3.52239	7.61968	4.41351	157
2	63263882	63264296	tr_peak_1409	58	4.27312	9.17335	5.80565	262
2	63673580	63674087	tr_peak_1410	198	6.18679	24.1321	19.8663	296
2	63747253	63747697	tr_peak_1411	38	3.34626	6.93641	3.81892	156
2	63909034	63909502	tr_peak_1412	61	3.98184	9.59844	6.18864	273
2	64037332	64037574	tr_peak_1413	37	3.21946	6.81986	3.71002	197
2	64084211	64084746	tr_peak_1414	155	6.25502	19.6263	15.5634	189
2	64302738	64302981	tr_peak_1415	35	3.0934	6.67679	3.5903	117
2	64540098	64540383	tr_peak_1416	91	4.47925	12.7691	9.10146	154
2	64802887	64803285	tr_peak_1417	38	3.46767	7.01245	3.87935	355
2	65034294	65035030	tr_peak_1418	53	3.63939	8.66326	5.34415	551
2	65100876	65101178	tr_peak_1419	56	3.87906	9.05467	5.69755	160
2	65452444	65452725	tr_peak_1420	60	4.53573	9.44938	6.05267	148
2	66506535	66506918	tr_peak_1421	198	6.73849	24.0906	19.8276	167
2	66695543	66695904	tr_peak_1422	40	2.86229	7.25755	4.09092	221
2	67445240	67445456	tr_peak_1423	30	3.68367	6.04806	3.05058	75
2	67743066	67743390	tr_peak_1424	85	4.19266	12.204	8.57565	189
2	67973797	67974471	tr_peak_1425	162	5.64926	20.3089	16.2142	410
2	68503118	68503332	tr_peak_1426	34	2.98583	6.55926	3.48979	100
2	68579435	68579730	tr_peak_1427	88	4.00566	12.4482	8.80703	95
2	68620642	68621001	tr_peak_1428	52	3.2286	8.54433	5.23691	186
2	68731325	68731583	tr_peak_1429	47	3.57988	8.01033	4.76196	75
2	69094192	69095057	tr_peak_1430	71	4.39542	10.6736	7.16686	141
2	69949776	69951225	tr_peak_1431	91	3.95764	12.8326	9.16174	1315
2	69976907	69977134	tr_peak_1432	59	3.5215	9.28487	5.90427	168
2	70114587	70115448	tr_peak_1433	57	3.33275	9.11953	5.75327	715
2	70115673	70116247	tr_peak_1434	101	4.86729	13.8827	10.1399	326
2	70145316	70145625	tr_peak_1435	141	5.45908	18.1561	14.1639	146
2	70366513	70366931	tr_peak_1436	65	3.08546	10.0435	6.59052	134
2	70441214	70441448	tr_peak_1437	51	3.48007	8.44772	5.15099	88
2	70441556	70441793	tr_peak_1438	31	2.9645	6.12001	3.11076	18
2	70446262	70446765	tr_peak_1439	84	5.11332	12.0633	8.44907	202
2	70581312	70581610	tr_peak_1440	27	3.2772	5.6836	2.74654	154
2	70582042	70582413	tr_peak_1441	37	3.21946	6.81986	3.71002	187
2	70582988	70583202	tr_peak_1442	46	3.64199	7.92649	4.68667	149
2	70612732	70613087	tr_peak_1443	55	3.82869	8.92197	5.57393	293
2	70619247	70619510	tr_peak_1444	46	3.7192	7.86829	4.63227	129
2	70622614	70622926	tr_peak_1445	77	4.19929	11.3432	7.7847	111
2	70623304	70623749	tr_peak_1446	39	3.10527	7.11262	3.9696	107
2	70629036	70629362	tr_peak_1447	35	3.0934	6.67679	3.5903	142
2	70633417	70633668	tr_peak_1448	45	3.56873	7.73914	4.52166	192
2	70633747	70634340	tr_peak_1449	14	2.25135	4.02601	1.42804	183
2	70636464	70637595	tr_peak_1450	111	5.5476	14.9452	11.1389	280
2	70637941	70639133	tr_peak_1451	76	4.73655	11.1898	7.63915	443
2	71162994	71163260	tr_peak_1452	21	3.01839	4.92748	2.12564	75
2	71164232	71164692	tr_peak_1453	34	2.98583	6.55926	3.48979	199
2	71164856	71165777	tr_peak_1454	148	5.20592	18.8363	14.8116	763
2	71171317	71171814	tr_peak_1455	68	3.54105	10.3087	6.8336	344
2	71184990	71185204	tr_peak_1456	40	3.22229	7.25075	4.08767	123
2	72234915	72235141	tr_peak_1457	47	3.49941	8.03198	4.77862	47
2	72499923	72500516	tr_peak_1458	147	5.53809	18.7838	14.7633	456
2	72554921	72555290	tr_peak_1459	143	4.79083	18.3981	14.3955	150
2	72820709	72820920	tr_peak_1460	25	3.9077	5.47164	2.56523	189
2	72865497	72865944	tr_peak_1461	161	6.65712	20.2381	16.1443	181
2	74048525	74048795	tr_peak_1462	40	2.86229	7.25755	4.09092	152
2	74056699	74056920	tr_peak_1463	40	3.54352	7.19626	4.04565	128
2	74107503	74107714	tr_peak_1464	63	5.84197	9.82418	6.39355	45
2	74185713	74185966	tr_peak_1465	38	3.05197	6.95123	3.83278	150
2	75350839	75351367	tr_peak_1466	147	6.08597	18.7479	14.7279	164
2	75588203	75588414	tr_peak_1467	25	3.27253	5.46109	2.55664	15
2	75821964	75822196	tr_peak_1468	65	4.8048	10.0186	6.5657	125
2	76044464	76044995	tr_peak_1469	59	3.77936	9.31057	5.92367	373
2	76941021	76941390	tr_peak_1470	62	4.33893	9.62363	6.20912	184
2	76945978	76946202	tr_peak_1471	45	3.56873	7.73914	4.52166	97
2	76946509	76946862	tr_peak_1472	37	3.15307	6.84534	3.73305	172
2	77245581	77245798	tr_peak_1473	43	3.49836	7.55744	4.35833	144
2	77868078	77868700	tr_peak_1474	41	2.93654	7.33882	4.16767	169
2	78491112	78491533	tr_peak_1475	83	4.7644	11.9212	8.31862	267
2	78825457	78825969	tr_peak_1476	77	4.19929	11.3432	7.7847	330
2	78826206	78826734	tr_peak_1477	44	3.2247	7.68188	4.46975	157
2	80064349	80064762	tr_peak_1478	283	6.6655	32.9642	28.3824	210
2	80766300	80766511	tr_peak_1479	49	4.56691	8.26862	4.98711	53
2	80907599	80907995	tr_peak_1480	34	3.43122	6.46628	3.40356	74
2	81390406	81390671	tr_peak_1481	37	3.21946	6.81986	3.71002	160
2	81405474	81406093	tr_peak_1482	81	4.12453	11.7015	8.11504	351
2	81720177	81720449	tr_peak_1483	55	3.82869	8.92197	5.57393	117
2	81793311	81793722	tr_peak_1484	111	4.89918	15.0058	11.1946	235
2	81860184	81860401	tr_peak_1485	84	4.33927	12.0494	8.43608	102
2	82168650	82168861	tr_peak_1486	53	3.63939	8.66326	5.34415	142
2	82182871	82183099	tr_peak_1487	35	3.0934	6.67679	3.5903	162
2	82205427	82205866	tr_peak_1488	74	4.28813	10.999	7.46414	123
2	82228085	82228752	tr_peak_1489	57	3.60896	9.06961	5.70864	412
2	82253817	82254348	tr_peak_1490	77	4.07272	11.2572	7.7047	198
2	82254438	82254699	tr_peak_1491	53	3.63939	8.66326	5.34415	78
2	82351436	82351742	tr_peak_1492	90	4.18017	12.7502	9.08658	155
2	82362351	82362869	tr_peak_1493	69	4.09729	10.4745	6.98433	326
2	82469414	82469892	tr_peak_1494	84	3.30875	12.1149	8.49741	301
2	83080658	83081483	tr_peak_1495	44	3.63279	7.65644	4.44806	507
2	83316416	83316787	tr_peak_1496	24	3.18799	5.2854	2.41446	65
2	83530805	83531067	tr_peak_1497	45	3.56873	7.73914	4.52166	134
2	83658365	83658825	tr_peak_1498	82	4.38995	11.8889	8.289	186
2	83705764	83706320	tr_peak_1499	43	3.78924	7.52135	4.32623	132
2	84246863	84247074	tr_peak_1500	19	3.19251	4.68645	1.92505	34
2	84465726	84465968	tr_peak_1501	27	3.63441	5.71662	2.77195	89
2	84510449	84510664	tr_peak_1502	40	3.55015	7.21223	4.05501	116
2	84511071	84511283	tr_peak_1503	59	3.77936	9.31057	5.92367	159
2	84930719	84930972	tr_peak_1504	61	3.98184	9.59844	6.18864	74
2	85110561	85110815	tr_peak_1505	26	2.83561	5.58107	2.65566	107
2	85279755	85280231	tr_peak_1506	27	2.89032	5.73092	2.78579	271
2	85313366	85313607	tr_peak_1507	113	5.65948	15.2204	11.3954	109
2	85346065	85346842	tr_peak_1508	70	3.67186	10.5132	7.02087	596
2	85477164	85477544	tr_peak_1509	58	3.95869	9.26267	5.88383	175
2	85774934	85775381	tr_peak_1510	81	4.21634	11.6875	8.10586	193
2	86190716	86191329	tr_peak_1511	131	4.89677	17.0699	13.1354	468
2	86210599	86210810	tr_peak_1512	42	3.35943	7.4173	4.23843	26
2	86219888	86220160	tr_peak_1513	23	2.65935	5.24857	2.37959	99
2	86332699	86332936	tr_peak_1514	49	3.67554	8.26218	4.98426	137
2	86463796	86464095	tr_peak_1515	32	3.57177	6.30627	3.26984	37
2	86612290	86612774	tr_peak_1516	200	6.12459	24.3477	20.0725	208
2	86618585	86618903	tr_peak_1517	71	3.23504	10.6987	7.18957	183
2	86639377	86639914	tr_peak_1518	205	6.14993	24.8595	20.5697	279
2	86648396	86648645	tr_peak_1519	20	2.40063	4.876	2.08687	209
2	86711866	86712368	tr_peak_1520	43	3.11552	7.54787	4.34972	403
2	86737740	86738055	tr_peak_1521	32	3.07948	6.24036	3.21014	205
2	86835899	86836110	tr_peak_1522	25	3.0086	5.47691	2.56956	155
2	86836363	86837229	tr_peak_1523	124	5.12274	16.3867	12.4899	498
2	86903972	86904449	tr_peak_1524	164	6.42408	20.5162	16.4113	199
2	86935557	86936125	tr_peak_1525	210	7.73462	25.3698	21.0521	373
2	87084275	87084752	tr_peak_1526	215	6.71887	25.8584	21.5286	250
2	87146241	87147026	tr_peak_1527	152	5.12623	19.2858	15.2402	201
2	87221907	87222514	tr_peak_1528	290	8.26997	33.6132	29.0079	268
2	87405566	87405839	tr_peak_1529	34	2.98583	6.55926	3.48979	179
2	87602282	87602507	tr_peak_1530	78	4.85581	11.4702	7.89901	108
2	87602717	87603175	tr_peak_1531	58	4.05731	9.23617	5.85847	109
2	88933583	88933995	tr_peak_1532	104	4.16594	14.1624	10.4038	214
2	89148853	89149110	tr_peak_1533	47	3.12445	7.98257	4.7363	132
2	89180438	89181439	tr_peak_1534	436	10.551	48.6764	43.6223	315
2	89262422	89262762	tr_peak_1535	58	4.05731	9.23617	5.85847	154
2	89707500	89707940	tr_peak_1536	31	2.57063	6.1817	3.16453	182
2	89762021	89762400	tr_peak_1537	94	4.38231	13.098	9.41118	235
2	89889442	89889846	tr_peak_1538	73	4.48534	10.9001	7.37972	201
2	89939191	89939402	tr_peak_1539	22	3.30112	5.09467	2.262	168
2	90118696	90119046	tr_peak_1540	33	3.49619	6.38063	3.34061	180
2	90190057	90191258	tr_peak_1541	55	4.15028	8.89144	5.55052	876
2	90191407	90192103	tr_peak_1542	166	5.67123	20.7761	16.6516	259
2	90374296	90374598	tr_peak_1543	34	4.2287	6.50715	3.44214	116
2	90827625	90828352	tr_peak_1544	215	6.21053	25.9267	21.5881	226
2	91030838	91031086	tr_peak_1545	21	2.62753	5.0006	2.18122	46
2	91031926	91032237	tr_peak_1546	43	3.49836	7.55744	4.35833	146
2	91255082	91255730	tr_peak_1547	74	3.40763	10.9783	7.44861	290
2	91256822	91257101	tr_peak_1548	74	4.28813	10.999	7.46414	97
2	91552673	91552921	tr_peak_1549	41	2.93654	7.33882	4.16767	127
2	92496050	92496409	tr_peak_1550	148	5.00708	18.8563	14.8279	195
2	92571642	92571853	tr_peak_1551	53	3.33805	8.69269	5.36943	27
2	92661965	92662607	tr_peak_1552	940	14.5709	100.318	94.0675	327
2	93266146	93266388	tr_peak_1553	39	4.09844	7.09363	3.95617	124
2	94154155	94154418	tr_peak_1554	31	3.39569	6.1605	3.14451	206
2	94162814	94163471	tr_peak_1555	115	5.40975	15.3557	11.5203	338
2	94206992	94207367	tr_peak_1556	219	7.01059	26.2942	21.9425	171
2	94228082	94228347	tr_peak_1557	21	2.62753	5.0006	2.18122	131
2	94247477	94247717	tr_peak_1558	27	3.04205	5.7514	2.79828	124
2	94358429	94358802	tr_peak_1559	107	4.11116	14.5352	10.7544	210
2	95122058	95122817	tr_peak_1560	111	5.5476	14.9452	11.1389	617
2	95225397	95225764	tr_peak_1561	49	3.96164	8.17815	4.91258	70
2	95387412	95387662	tr_peak_1562	50	4.4204	8.29103	5.00671	102
2	95432734	95433031	tr_peak_1563	72	5.37283	10.8095	7.29188	151
2	95923977	95924238	tr_peak_1564	51	4.20208	8.43139	5.14041	144
2	96980614	96980955	tr_peak_1565	34	3.38109	6.57582	3.49814	204
2	96996322	96996559	tr_peak_1566	34	3.25841	6.49572	3.43152	187
2	97082679	97082926	tr_peak_1567	35	3.0934	6.67679	3.5903	60
2	97158143	97158354	tr_peak_1568	24	2.60371	5.39087	2.49892	164
2	97285657	97285905	tr_peak_1569	39	3.30297	7.04371	3.90931	107
2	97451768	97452048	tr_peak_1570	81	4.12453	11.7015	8.11504	160
2	97530576	97530847	tr_peak_1571	62	4.23502	9.67371	6.25673	187
2	98078976	98079219	tr_peak_1572	77	3.31395	11.2585	7.70584	92
2	98093352	98093617	tr_peak_1573	189	6.58534	23.1885	18.9674	119
2	98119028	98119563	tr_peak_1574	44	3.2247	7.68188	4.46975	381
2	98137207	98137450	tr_peak_1575	45	3.56873	7.73914	4.52166	148
2	100082343	100082652	tr_peak_1576	109	5.05387	14.7545	10.9583	105
2	100156545	100157139	tr_peak_1577	154	5.51788	19.494	15.4397	211
2	100661229	100661440	tr_peak_1578	31	3.47706	6.10843	3.10425	156
2	100784035	100784447	tr_peak_1579	33	3.2161	6.38947	3.34146	185
2	101207671	101208131	tr_peak_1580	172	6.27905	21.4142	17.2681	222
2	101278322	101278896	tr_peak_1581	36	2.76996	6.75282	3.65969	380
2	101279215	101279475	tr_peak_1582	51	4.3472	8.44309	5.15099	88
2	101418752	101419253	tr_peak_1583	54	3.87999	8.78977	5.46046	292
2	101471450	101471739	tr_peak_1584	76	4.73655	11.1898	7.63915	101
2	101488070	101488325	tr_peak_1585	79	3.49501	11.5651	7.9901	82
2	102209940	102210549	tr_peak_1586	49	3.34413	8.26651	4.98558	428
2	102218858	102219179	tr_peak_1587	53	3.63939	8.66326	5.34415	146
2	102274252	102274559	tr_peak_1588	198	6.73849	24.0906	19.8276	145
2	102522127	102522372	tr_peak_1589	51	4.07888	8.44459	5.15099	155
2	102523626	102525213	tr_peak_1590	136	5.15566	17.5751	13.6164	1181
2	102525461	102526668	tr_peak_1591	60	4.14031	9.44171	6.04552	255
2	103634536	103635138	tr_peak_1592	69	4.2933	10.4133	6.92697	109
2	104915476	104915687	tr_peak_1593	33	3.2161	6.38947	3.34146	146
2	105110025	105110540	tr_peak_1594	72	3.82187	10.749	7.23268	204
2	105412078	105412327	tr_peak_1595	59	5.11963	9.28437	5.90427	100
2	105515255	105515524	tr_peak_1596	40	4.33824	7.25448	4.08963	79
2	105738873	105739255	tr_peak_1597	62	3.4369	9.70779	6.28342	149
2	106077951	106078166	tr_peak_1598	17	2.98735	4.48907	1.77175	132
2	106228991	106229317	tr_peak_1599	38	3.05197	6.95123	3.83278	162
2	106603748	106603991	tr_peak_1600	26	3.20704	5.53202	2.61335	40
2	106655376	106655670	tr_peak_1601	81	4.44128	11.722	8.13108	137
2	106765656	106766022	tr_peak_1602	121	4.89788	16.0373	12.1666	175
2	106839982	106840471	tr_peak_1603	150	6.74959	19.1098	15.0712	186
2	107465717	107465989	tr_peak_1604	55	4.91667	8.91644	5.57332	99
2	107910876	107911425	tr_peak_1605	51	3.48007	8.44772	5.15099	307
2	107912948	107913193	tr_peak_1606	26	3.20704	5.53202	2.61335	168
2	107914760	107915184	tr_peak_1607	109	5.63274	14.7652	10.9686	187
2	107916130	107916495	tr_peak_1608	64	4.58482	9.87138	6.43967	155
2	107917106	107917330	tr_peak_1609	22	2.70672	5.06071	2.23146	206
2	107920133	107920392	tr_peak_1610	55	4.29519	8.92671	5.57675	183
2	107922151	107922453	tr_peak_1611	35	3.75591	6.68486	3.59813	187
2	107927889	107928100	tr_peak_1612	62	4.35762	9.66719	6.25115	98
2	107954842	107955111	tr_peak_1613	27	2.93951	5.67952	2.74256	105
2	108348119	108348364	tr_peak_1614	14	2.51958	4.11729	1.48952	180
2	108348442	108348671	tr_peak_1615	24	3.03731	5.35255	2.46961	117
2	108390236	108390519	tr_peak_1616	30	3.68367	6.04806	3.05058	159
2	108407300	108407707	tr_peak_1617	456	13.0163	50.7169	45.6094	196
2	109007741	109008164	tr_peak_1618	175	5.61337	21.7636	17.5959	209
2	109016357	109016637	tr_peak_1619	37	2.91616	6.90108	3.78581	198
2	109091610	109092152	tr_peak_1620	399	9.0224	44.8808	39.9327	248
2	109162566	109162894	tr_peak_1621	37	3.21946	6.81986	3.71002	225
2	109203687	109204301	tr_peak_1622	430	9.42999	48.0385	43.0064	309
2	109397690	109398094	tr_peak_1623	94	4.48837	13.1115	9.42347	225
2	109455982	109456487	tr_peak_1624	116	5.17149	15.4452	11.6077	372
2	109464406	109464767	tr_peak_1625	127	4.67327	16.627	12.719	183
2	109661804	109662261	tr_peak_1626	32	3.07948	6.24036	3.21014	316
2	110250103	110250314	tr_peak_1627	49	3.88211	8.26137	4.98426	137
2	110946194	110946446	tr_peak_1628	21	3.01839	4.92748	2.12564	8
2	111379343	111379611	tr_peak_1629	50	3.79792	8.31925	5.03276	79
2	112315497	112315890	tr_peak_1630	128	4.02408	16.7231	12.8126	266
2	112476118	112476335	tr_peak_1631	24	3.04298	5.36564	2.47671	53
2	112573163	112573489	tr_peak_1632	53	4.31974	8.68307	5.36203	179
2	112628930	112629142	tr_peak_1633	36	3.68159	6.77983	3.68121	113
2	112793034	112793290	tr_peak_1634	76	5.5667	11.1799	7.63014	124
2	112793417	112793641	tr_peak_1635	29	3.21204	5.95996	2.97699	189
2	112793847	112794064	tr_peak_1636	46	3.7192	7.86829	4.63227	42
2	112986595	112986857	tr_peak_1637	89	5.33455	12.5605	8.90959	86
2	112992843	112993054	tr_peak_1638	27	3.36166	5.64447	2.71399	99
2	113167338	113167554	tr_peak_1639	40	4.33824	7.25448	4.08963	119
2	113434364	113434576	tr_peak_1640	55	4.91667	8.91644	5.57332	70
2	113453313	113453713	tr_peak_1641	60	4.04165	9.47712	6.07878	96
2	113476852	113477353	tr_peak_1642	74	3.99564	11.0228	7.48456	193
2	113515492	113516061	tr_peak_1643	101	5.01165	13.9321	10.1874	319
2	113517876	113518317	tr_peak_1644	74	4.28813	10.999	7.46414	142
2	113518496	113518917	tr_peak_1645	36	3.28155	6.76992	3.67335	73
2	113601221	113601541	tr_peak_1646	59	3.77936	9.31057	5.92367	164
2	114014314	114014594	tr_peak_1647	40	3.22229	7.25075	4.08767	155
2	114023989	114024215	tr_peak_1648	37	3.21946	6.81986	3.71002	76
2	114044607	114044855	tr_peak_1649	91	4.47925	12.7691	9.10146	104
2	114193352	114193603	tr_peak_1650	31	3.39569	6.1605	3.14451	160
2	114293437	114293882	tr_peak_1651	80	5.40271	11.5997	8.02211	308
2	114346909	114347554	tr_peak_1652	732	12.4211	78.949	73.247	313
2	114401026	114401270	tr_peak_1653	42	4.13489	7.44071	4.25894	45
2	114402680	114403143	tr_peak_1654	78	4.43373	11.3907	7.8308	253
2	114770525	114770736	tr_peak_1655	27	3.75981	5.70232	2.76009	21
2	114790537	114790750	tr_peak_1656	31	2.9645	6.12001	3.11076	140
2	114925005	114925235	tr_peak_1657	67	4.20332	10.1812	6.71625	110
2	114954624	114955222	tr_peak_1658	60	3.583	9.47987	6.07878	61
2	114956407	114956769	tr_peak_1659	24	3.04298	5.36564	2.47671	57
2	114987336	114987726	tr_peak_1660	32	3.07948	6.24036	3.21014	71
2	116100750	116101333	tr_peak_1661	116	5.33498	15.531	11.6911	174
2	116275979	116276298	tr_peak_1662	47	3.57988	8.01033	4.76196	152
2	116580540	116580925	tr_peak_1663	29	3.64844	5.981	2.99639	318
2	116808046	116809184	tr_peak_1664	172	6.27905	21.4142	17.2681	191
2	117301741	117302112	tr_peak_1665	21	2.55917	4.95436	2.14646	215
2	117335289	117335552	tr_peak_1666	52	4.7317	8.57613	5.26399	132
2	117343121	117343332	tr_peak_1667	29	3.64844	5.981	2.99639	154
2	117343582	117344673	tr_peak_1668	73	4.90778	10.9097	7.38595	94
2	117345763	117346093	tr_peak_1669	28	3.53691	5.76712	2.81199	142
2	117357403	117357825	tr_peak_1670	43	3.78924	7.52135	4.32623	171
2	117359008	117359285	tr_peak_1671	55	4.44418	8.94581	5.59414	162
2	117399155	117399406	tr_peak_1672	29	3.21204	5.95996	2.97699	101
2	117611350	117611842	tr_peak_1673	84	4.33927	12.0494	8.43608	99
2	117750909	117751210	tr_peak_1674	70	3.67186	10.5132	7.02087	176
2	118110367	118111141	tr_peak_1675	63	3.74616	9.73133	6.3058	588
2	118205429	118205767	tr_peak_1676	34	2.98583	6.55926	3.48979	253
2	118331136	118332023	tr_peak_1677	97	4.61922	13.502	9.78325	522
2	118332118	118332466	tr_peak_1678	84	5.11332	12.0633	8.44907	161
2	119231274	119231612	tr_peak_1679	26	3.20704	5.53202	2.61335	35
2	119273126	119273757	tr_peak_1680	165	5.10327	20.6436	16.5267	322
2	120022112	120022379	tr_peak_1681	42	3.77299	7.48461	4.29361	95
2	120022608	120022838	tr_peak_1682	35	3.3253	6.66247	3.58016	145
2	120584229	120585241	tr_peak_1683	51	3.13231	8.41677	5.12702	446
2	121164413	121164639	tr_peak_1684	30	2.99224	6.00709	3.02006	183
2	121165239	121165468	tr_peak_1685	69	4.18938	10.4369	6.94892	95
2	121868598	121868821	tr_peak_1686	37	3.58434	6.81173	3.70795	179
2	121946544	121946786	tr_peak_1687	68	4.95167	10.323	6.84679	158
2	122882989	122883214	tr_peak_1688	42	3.35943	7.4173	4.23843	90
2	122940060	122940617	tr_peak_1689	128	5.02677	16.8007	12.8855	321
2	123365453	123365707	tr_peak_1690	58	3.73821	9.19405	5.8231	130
2	123469114	123469576	tr_peak_1691	94	4.48837	13.1115	9.42347	287
2	123547381	123547594	tr_peak_1692	65	4.22637	9.94651	6.50238	121
2	123549586	123550237	tr_peak_1693	133	5.86544	17.3377	13.3928	142
2	123913930	123914316	tr_peak_1694	234	6.04061	27.8328	23.4213	225
2	124694224	124694640	tr_peak_1695	67	4.10677	10.2149	6.74776	104
2	124696139	124696782	tr_peak_1696	57	3.60896	9.06961	5.70864	261
2	126505147	126505424	tr_peak_1697	35	3.0934	6.67679	3.5903	133
2	126931882	126932454	tr_peak_1698	91	4.47925	12.7691	9.10146	331
2	127741729	127742074	tr_peak_1699	97	5.54793	13.4115	9.70403	190
2	128466862	128467138	tr_peak_1700	36	3.92924	6.77053	3.67335	176
2	128757616	128757843	tr_peak_1701	53	3.72904	8.65681	5.3423	158
2	129053616	129053984	tr_peak_1702	75	4.45843	11.1443	7.59906	152
2	129086659	129086912	tr_peak_1703	40	2.86229	7.25755	4.09092	133
2	129099435	129099815	tr_peak_1704	181	6.4322	22.2963	18.1121	183
2	129188702	129188940	tr_peak_1705	34	3.58649	6.57618	3.49814	79
2	129339170	129339397	tr_peak_1706	34	4.04902	6.46381	3.40306	127
2	129351309	129351531	tr_peak_1707	40	3.55015	7.21223	4.05501	168
2	129382443	129382848	tr_peak_1708	83	4.90488	11.9262	8.32067	146
2	129399766	129399995	tr_peak_1709	72	4.83239	10.7437	7.23005	64
2	129541653	129541928	tr_peak_1710	103	4.41903	14.1451	10.3887	107
2	129743122	129743333	tr_peak_1711	47	3.98499	7.9583	4.7156	43
2	129949463	129949913	tr_peak_1712	51	4.3472	8.44309	5.15099	87
2	130327015	130327411	tr_peak_1713	114	4.76898	15.285	11.4553	75
2	130355392	130355823	tr_peak_1714	55	3.13928	8.85049	5.51863	157
2	130356039	130356769	tr_peak_1715	46	3.35118	7.84125	4.61261	102
2	130400593	130401303	tr_peak_1716	57	3.60896	9.06961	5.70864	581
2	130496700	130497794	tr_peak_1717	266	6.67611	31.1843	26.6616	638
2	130591792	130592150	tr_peak_1718	21	2.44712	4.89381	2.10372	131
2	130651403	130652282	tr_peak_1719	207	6.0911	25.077	20.7714	193
2	131032304	131032584	tr_peak_1720	21	2.62753	5.0006	2.18122	191
2	131595865	131596140	tr_peak_1721	56	3.2302	8.97547	5.62176	154
2	131596238	131596835	tr_peak_1722	83	4.92601	11.9766	8.369	510
2	131625048	131625691	tr_peak_1723	151	5.41344	19.1553	15.1116	265
2	131988886	131989617	tr_peak_1724	255	8.11462	29.9886	25.5018	394
2	132016143	132017063	tr_peak_1725	119	5.03915	15.776	11.9196	475
2	132335091	132335471	tr_peak_1726	17	2.3083	4.44466	1.7417	142
2	132417870	132418234	tr_peak_1727	55	3.46357	8.866	5.53031	181
2	132629366	132629577	tr_peak_1728	22	2.79953	5.13814	2.29335	55
2	132725140	132725392	tr_peak_1729	24	2.49296	5.32298	2.44896	129
2	132752114	132752384	tr_peak_1730	26	2.83561	5.58107	2.65566	162
2	132753048	132753586	tr_peak_1731	65	4.62229	9.95369	6.50862	55
2	132755689	132755927	tr_peak_1732	48	4.16202	8.05972	4.80421	120
2	132757620	132757969	tr_peak_1733	46	3.03443	7.87109	4.63405	284
2	132823439	132823690	tr_peak_1734	34	3.38109	6.57582	3.49814	159
2	133075941	133076312	tr_peak_1735	398	9.88668	44.7956	39.8513	208
2	133147745	133148422	tr_peak_1736	165	6.30498	20.6245	16.5126	336
2	133286375	133287202	tr_peak_1737	34	2.98583	6.55926	3.48979	764
2	133287291	133287915	tr_peak_1738	60	3.583	9.47987	6.07878	134
2	133305289	133305707	tr_peak_1739	24	2.60371	5.39087	2.49892	278
2	133306207	133307340	tr_peak_1740	166	6.68185	20.7525	16.6342	595
2	133322816	133323133	tr_peak_1741	104	3.97027	14.2607	10.4954	135
2	133331016	133331636	tr_peak_1742	140	5.66646	17.9924	14.0095	459
2	133359894	133360415	tr_peak_1743	88	4.00566	12.4482	8.80703	225
2	133812857	133813181	tr_peak_1744	142	6.03795	18.2027	14.2089	178
2	133879360	133879584	tr_peak_1745	43	3.11552	7.54787	4.34972	161
2	134004049	134004704	tr_peak_1746	168	5.09399	20.9672	16.8353	162
2	134071086	134071928	tr_peak_1747	116	4.37423	15.5345	11.693	187
2	134177896	134178332	tr_peak_1748	55	3.13928	8.85049	5.51863	194
2	134205483	134205750	tr_peak_1749	48	3.71832	8.11976	4.85888	64
2	134264669	134264972	tr_peak_1750	27	2.89032	5.73092	2.78579	210
2	134265515	134265752	tr_peak_1751	42	3.35943	7.4173	4.23843	64
2	134361727	134361949	tr_peak_1752	27	2.93951	5.67952	2.74256	56
2	134370086	134370640	tr_peak_1753	195	5.51987	23.7586	19.5075	344
2	134399711	134400204	tr_peak_1754	104	4.7592	14.2477	10.4837	329
2	134497075	134497807	tr_peak_1755	466	10.7396	51.7833	46.6489	385
2	134943595	134944456	tr_peak_1756	586	11.898	64.0673	58.6497	613
2	135078688	135078915	tr_peak_1757	55	4.15028	8.89144	5.55052	140
2	135292300	135292742	tr_peak_1758	109	5.05387	14.7545	10.9583	249
2	135494161	135494721	tr_peak_1759	148	5.98165	18.8798	14.8507	166
2	135523430	135523750	tr_peak_1760	51	3.13231	8.41677	5.12702	115
2	135538758	135539164	tr_peak_1761	40	3.22229	7.25075	4.08767	196
2	135755360	135755598	tr_peak_1762	60	3.23162	9.4065	6.01419	158
2	135868184	135868400	tr_peak_1763	31	3.39569	6.1605	3.14451	117
2	135868522	135868799	tr_peak_1764	66	4.31282	10.1625	6.69877	146
2	135961301	135961667	tr_peak_1765	143	5.94457	18.3659	14.3661	204
2	136239769	136239980	tr_peak_1766	22	3.44436	5.14391	2.29899	51
2	136512894	136513196	tr_peak_1767	78	4.14329	11.4697	7.89899	96
2	137414512	137414985	tr_peak_1768	94	4.38231	13.098	9.41118	326
2	137501444	137501729	tr_peak_1769	41	3.48364	7.28508	4.11715	108
2	137532571	137533175	tr_peak_1770	72	3.82187	10.749	7.23268	165
2	137969593	137969971	tr_peak_1771	41	3.48364	7.28508	4.11715	204
2	138435986	138436197	tr_peak_1772	41	3.6984	7.31506	4.14561	113
2	138694054	138694604	tr_peak_1773	336	7.56625	38.4468	33.6926	137
2	138780605	138781044	tr_peak_1774	137	5.99962	17.6878	13.7248	178
2	138891781	138892340	tr_peak_1775	190	6.93124	23.2519	19.0222	242
2	138942373	138942620	tr_peak_1776	62	4.35762	9.66719	6.25115	51
2	138943524	138943908	tr_peak_1777	105	4.79342	14.3494	10.5795	202
2	139030930	139032089	tr_peak_1778	137	5.99962	17.6878	13.7248	474
2	139809932	139810143	tr_peak_1779	16	3.18138	4.27534	1.60863	114
2	139911319	139911592	tr_peak_1780	38	3.78187	6.99215	3.86573	64
2	139911688	139912104	tr_peak_1781	75	4.71623	11.1417	7.59839	322
2	140018608	140018907	tr_peak_1782	137	4.68668	17.6678	13.7057	144
2	140116330	140116592	tr_peak_1783	48	4.62007	8.05918	4.80371	161
2	140193661	140194246	tr_peak_1784	95	4.74757	13.2111	9.51348	188
2	140253125	140253379	tr_peak_1785	32	2.74078	6.31617	3.27881	57
2	140253446	140253688	tr_peak_1786	62	3.4369	9.70779	6.28342	107
2	141105356	141105628	tr_peak_1787	131	5.4757	17.0575	13.1265	80
2	141976027	141976238	tr_peak_1788	29	3.76098	5.94763	2.97005	100
2	141997012	141997305	tr_peak_1789	55	4.16816	8.93272	5.58196	169
2	142410589	142411288	tr_peak_1790	195	6.09841	23.8359	19.5846	517
2	142426570	142426895	tr_peak_1791	116	5.59831	15.4586	11.62	169
2	144064478	144065419	tr_peak_1792	288	7.89504	33.4983	28.8981	502
2	144080756	144080978	tr_peak_1793	58	4.41218	9.18263	5.81361	85
2	144134660	144135737	tr_peak_1794	78	4.69535	11.4199	7.85039	910
2	144318625	144318916	tr_peak_1795	70	3.67186	10.5132	7.02087	117
2	144594473	144594968	tr_peak_1796	139	5.91691	17.8813	13.9066	318
2	144811207	144811446	tr_peak_1797	98	5.61566	13.5624	9.83964	117
2	145778329	145778579	tr_peak_1798	46	3.71226	7.85136	4.62131	142
2	145933389	145934160	tr_peak_1799	172	5.20742	21.4097	17.2659	449
2	145997466	145997919	tr_peak_1800	59	3.77936	9.31057	5.92367	268
2	146034858	146035337	tr_peak_1801	201	5.78596	24.3801	20.1025	323
2	146140321	146140836	tr_peak_1802	126	5.17913	16.558	12.6542	206
2	146187843	146188054	tr_peak_1803	18	2.65955	4.61709	1.87895	37
2	146242564	146243011	tr_peak_1804	165	5.10327	20.6436	16.5267	199
2	146493848	146494084	tr_peak_1805	57	4.66598	9.08641	5.72337	170
2	146638156	146638390	tr_peak_1806	83	4.7644	11.9212	8.31862	113
2	146920808	146921024	tr_peak_1807	27	2.93951	5.67952	2.74256	21
2	147039197	147040159	tr_peak_1808	215	7.04479	25.9238	21.5875	777
2	147179855	147180287	tr_peak_1809	531	11.1981	58.4124	53.123	197
2	147250739	147250997	tr_peak_1810	29	3.21204	5.95996	2.97699	126
2	148224490	148225189	tr_peak_1811	521	13.402	57.3742	52.1074	408
2	148722935	148723211	tr_peak_1812	88	4.00566	12.4482	8.80703	159
2	148781060	148781406	tr_peak_1813	71	4.27538	10.6656	7.16282	208
2	148854204	148854578	tr_peak_1814	130	6.40145	16.9717	13.0466	299
2	149235345	149235604	tr_peak_1815	55	4.91667	8.91644	5.57332	158
2	149472825	149473046	tr_peak_1816	36	3.92924	6.77053	3.67335	65
2	149773395	149773737	tr_peak_1817	47	4.924	7.96641	4.72244	180
2	150191985	150192328	tr_peak_1818	112	5.28406	15.0224	11.2105	148
2	151170536	151170870	tr_peak_1819	104	4.7592	14.2477	10.4837	186
2	151195842	151196182	tr_peak_1820	72	3.82187	10.749	7.23268	199
2	151255858	151256414	tr_peak_1821	94	4.48837	13.1115	9.42347	377
2	151449123	151449827	tr_peak_1822	92	4.75042	12.8853	9.2117	172
2	151635855	151636128	tr_peak_1823	36	3.92924	6.77053	3.67335	133
2	151638787	151638998	tr_peak_1824	26	3.96245	5.55984	2.64094	157
2	152332124	152332336	tr_peak_1825	31	3.47706	6.10843	3.10425	122
2	152563750	152564166	tr_peak_1826	68	4.13498	10.291	6.81737	304
2	153367970	153368475	tr_peak_1827	157	7.0416	19.792	15.7194	183
2	153776698	153776917	tr_peak_1828	29	3.38724	5.91878	2.94654	43
2	153837559	153837817	tr_peak_1829	36	2.76996	6.75282	3.65969	183
2	154488592	154488806	tr_peak_1830	49	3.67554	8.26218	4.98426	94
2	154703638	154703961	tr_peak_1831	107	4.33947	14.4888	10.7102	151
2	155175743	155175970	tr_peak_1832	59	3.14551	9.28378	5.90422	188
2	155542329	155542640	tr_peak_1833	108	5.72692	14.5949	10.8061	137
2	155561832	155562106	tr_peak_1834	21	3.47059	4.97206	2.15573	181
2	155620473	155620905	tr_peak_1835	78	4.56448	11.4168	7.84812	232
2	155640115	155640379	tr_peak_1836	17	2.23893	4.44683	1.74358	262
2	155916197	155916554	tr_peak_1837	25	2.67044	5.44019	2.5392	150
2	156242531	156242772	tr_peak_1838	36	3.92924	6.77053	3.67335	61
2	156638978	156639202	tr_peak_1839	45	2.95462	7.77566	4.55638	117
2	156852500	156853041	tr_peak_1840	91	4.47925	12.7691	9.10146	331
2	156914735	156914966	tr_peak_1841	28	3.06295	5.8033	2.84002	44
2	157020378	157020650	tr_peak_1842	49	4.09066	8.19002	4.92256	82
2	157051064	157051350	tr_peak_1843	97	4.2996	13.4418	9.73047	139
2	157097173	157097771	tr_peak_1844	441	7.94054	49.2402	44.1715	327
2	157537635	157538052	tr_peak_1845	32	2.67762	6.26185	3.22992	99
2	157581697	157582003	tr_peak_1846	40	4.0085	7.19193	4.04263	183
2	157838053	157838402	tr_peak_1847	27	3.41411	5.75149	2.79828	31
2	157840652	157840863	tr_peak_1848	34	3.38109	6.57582	3.49814	94
2	158458766	158459141	tr_peak_1849	366	8.2409	41.5201	36.672	188
2	160309842	160310072	tr_peak_1850	21	3.47059	4.97206	2.15573	75
2	160379005	160379296	tr_peak_1851	48	4.62746	8.07256	4.81564	154
2	161249215	161249649	tr_peak_1852	554	12.8482	60.824	55.4788	243
2	161256510	161256964	tr_peak_1853	51	3.48007	8.44772	5.15099	376
2	163120410	163120746	tr_peak_1854	66	5.39971	10.1391	6.67769	144
2	163413306	163413544	tr_peak_1855	46	3.7192	7.86829	4.63227	92
2	163507078	163507352	tr_peak_1856	27	3.41411	5.75149	2.79828	41
2	164583426	164583637	tr_peak_1857	26	3.22085	5.56196	2.64192	87
2	164663061	164663462	tr_peak_1858	90	5.77641	12.7375	9.07632	238
2	164761985	164762202	tr_peak_1859	20	2.87393	4.79392	2.01194	194
2	165000018	165000387	tr_peak_1860	30	3.68367	6.04806	3.05058	84
2	165082528	165082783	tr_peak_1861	66	4.6944	10.1112	6.65191	160
2	165499092	165499514	tr_peak_1862	240	7.9356	28.4539	24.0291	250
2	165520113	165520447	tr_peak_1863	113	5.65948	15.2204	11.3954	210
2	165545736	165546103	tr_peak_1864	264	8.28368	30.9882	26.4707	168
2	165596035	165596400	tr_peak_1865	241	7.1388	28.5933	24.1529	202
2	165620582	165620818	tr_peak_1866	59	3.77936	9.31057	5.92367	196
2	165717082	165717355	tr_peak_1867	80	5.40271	11.5997	8.02211	167
2	166856423	166856956	tr_peak_1868	47	3.49941	8.03198	4.77862	171
2	167290482	167290693	tr_peak_1869	48	4.62007	8.05918	4.80371	127
2	167609469	167609766	tr_peak_1870	85	3.85349	12.1843	8.55764	171
2	167680665	167680909	tr_peak_1871	68	4.52758	10.374	6.8904	158
2	167755050	167755301	tr_peak_1872	54	4.99395	8.72698	5.40156	192
2	167841846	167842122	tr_peak_1873	19	3.19251	4.68645	1.92505	116
2	167894040	167894283	tr_peak_1874	100	7.03428	13.8354	10.0961	165
2	167928224	167928473	tr_peak_1875	25	3.51608	5.49815	2.58928	81
2	168354000	168354534	tr_peak_1876	198	6.73849	24.0906	19.8276	179
2	168377343	168377822	tr_peak_1877	117	4.6579	15.5858	11.7367	209
2	168398903	168399465	tr_peak_1878	47	3.12445	7.98257	4.7363	175
2	168534376	168534594	tr_peak_1879	34	4.04902	6.46381	3.40306	48
2	168652812	168653179	tr_peak_1880	40	4.33824	7.25448	4.08963	107
2	168833597	168833992	tr_peak_1881	35	3.0934	6.67679	3.5903	185
2	169332519	169332820	tr_peak_1882	79	5.77508	11.5722	7.9969	116
2	169572419	169573228	tr_peak_1883	65	4.22637	9.94651	6.50238	199
2	169577485	169578228	tr_peak_1884	71	4.27538	10.6656	7.16282	585
2	169752179	169752549	tr_peak_1885	98	5.28218	13.5432	9.82087	102
2	169756566	169756804	tr_peak_1886	46	4.05425	7.8331	4.6082	50
2	169924583	169924837	tr_peak_1887	46	4.05425	7.8331	4.6082	138
2	170022442	170022693	tr_peak_1888	37	4.41487	6.8198	3.71002	181
2	170124413	170124908	tr_peak_1889	36	3.68159	6.77983	3.68121	255
3	244276	244570	tr_peak_1890	75	3.93595	11.1128	7.57299	81
3	469491	470248	tr_peak_1891	360	8.50684	40.855	36.0295	281
3	518633	519162	tr_peak_1892	123	4.24727	16.2501	12.3641	163
3	775842	776245	tr_peak_1893	43	4.84114	7.52417	4.32873	120
3	1704905	1705169	tr_peak_1894	128	5.02677	16.8007	12.8855	145
3	1847024	1847245	tr_peak_1895	21	3.01839	4.92748	2.12564	156
3	1888794	1889167	tr_peak_1896	347	8.00204	39.5825	34.7935	187
3	2233128	2233472	tr_peak_1897	55	3.82869	8.92197	5.57393	114
3	2399241	2399464	tr_peak_1898	18	2.57783	4.55971	1.82813	116
3	2434857	2435096	tr_peak_1899	47	3.49941	8.03198	4.77862	168
3	2449805	2450117	tr_peak_1900	62	4.33893	9.62363	6.20912	87
3	2915138	2915422	tr_peak_1901	47	4.924	7.96641	4.72244	197
3	3430627	3430941	tr_peak_1902	36	3.92924	6.77053	3.67335	121
3	3456849	3457248	tr_peak_1903	102	4.90072	13.9762	10.2275	209
3	3598856	3599149	tr_peak_1904	77	4.19929	11.3432	7.7847	171
3	3648650	3648863	tr_peak_1905	45	3.7924	7.78689	4.56631	149
3	3681560	3681771	tr_peak_1906	22	3.20073	5.10679	2.26828	159
3	3760666	3760884	tr_peak_1907	44	3.52239	7.61968	4.41351	126
3	3821890	3822185	tr_peak_1908	20	2.87393	4.79392	2.01194	221
3	3822554	3822924	tr_peak_1909	71	4.05932	10.651	7.15126	155
3	3823140	3823431	tr_peak_1910	84	5.11332	12.0633	8.44907	143
3	3920331	3920909	tr_peak_1911	73	4.90778	10.9097	7.38595	172
3	4103272	4103692	tr_peak_1912	88	5.64829	12.4768	8.83005	175
3	4718137	4718453	tr_peak_1913	46	3.35118	7.84125	4.61261	140
3	4759290	4759560	tr_peak_1914	34	3.38109	6.57582	3.49814	126
3	5231299	5231676	tr_peak_1915	35	3.0934	6.67679	3.5903	168
3	5382009	5382330	tr_peak_1916	32	3.07948	6.24036	3.21014	30
3	5429582	5429800	tr_peak_1917	85	4.73353	12.1755	8.55045	152
3	5753926	5754453	tr_peak_1918	100	4.2282	13.7974	10.0626	160
3	5995422	5995700	tr_peak_1919	74	4.78199	10.9642	7.4351	123
3	5995953	5996196	tr_peak_1920	55	4.15028	8.89144	5.55052	40
3	6059864	6060597	tr_peak_1921	102	5.17539	14.0061	10.2567	383
3	6397270	6397670	tr_peak_1922	49	4.56691	8.26862	4.98711	227
3	6404262	6404485	tr_peak_1923	51	4.3472	8.44309	5.15099	45
3	6781041	6781281	tr_peak_1924	26	3.20704	5.53202	2.61335	82
3	7554022	7554456	tr_peak_1925	33	3.2161	6.38947	3.34146	195
3	7640892	7641188	tr_peak_1926	59	4.48102	9.33169	5.94124	205
3	7684765	7685082	tr_peak_1927	46	4.05425	7.8331	4.6082	155
3	7798340	7798686	tr_peak_1928	44	3.52239	7.61968	4.41351	301
3	7895802	7896144	tr_peak_1929	92	4.75042	12.8853	9.2117	136
3	8814597	8814904	tr_peak_1930	22	2.70672	5.06071	2.23146	248
3	9202377	9202673	tr_peak_1931	37	3.59977	6.8462	3.73305	147
3	9513687	9514083	tr_peak_1932	43	3.11552	7.54787	4.34972	51
3	9578872	9579345	tr_peak_1933	155	6.60273	19.6527	15.5876	311
3	9626052	9626408	tr_peak_1934	160	4.89424	20.1721	16.0791	176
3	10088060	10088280	tr_peak_1935	36	4.02962	6.6945	3.60688	100
3	10276220	10276638	tr_peak_1936	31	3.89669	6.1924	3.17322	293
3	10915091	10915328	tr_peak_1937	46	3.7192	7.86829	4.63227	60
3	11110342	11110592	tr_peak_1938	78	4.43373	11.3907	7.8308	95
3	11650063	11650519	tr_peak_1939	88	4.59443	12.4595	8.81411	310
3	11795667	11795966	tr_peak_1940	24	3.04298	5.36564	2.47671	238
3	12320084	12320688	tr_peak_1941	145	5.85886	18.5377	14.5322	199
3	12411408	12411640	tr_peak_1942	31	3.39569	6.1605	3.14451	196
3	12895391	12895772	tr_peak_1943	59	3.77936	9.31057	5.92367	131
3	12932889	12933306	tr_peak_1944	170	5.34088	21.1706	17.0319	235
3	14065977	14066319	tr_peak_1945	89	4.65487	12.6254	8.9705	167
3	14202096	14202440	tr_peak_1946	37	3.59977	6.8462	3.73305	157
3	14202770	14203149	tr_peak_1947	34	2.89298	6.46232	3.40306	322
3	14251291	14251514	tr_peak_1948	22	2.79953	5.13814	2.29335	188
3	14736684	14736895	tr_peak_1949	38	4.67358	6.96299	3.8407	118
3	14944046	14944259	tr_peak_1950	30	3.68367	6.04806	3.05058	9
3	15983782	15984064	tr_peak_1951	51	3.48007	8.44772	5.15099	190
3	17036375	17036622	tr_peak_1952	81	4.44128	11.722	8.13108	101
3	17047445	17047770	tr_peak_1953	46	3.35118	7.84125	4.61261	190
3	17082972	17083185	tr_peak_1954	73	4.48534	10.9001	7.37972	85
3	17321864	17322081	tr_peak_1955	28	3.06295	5.8033	2.84002	33
3	17322728	17322976	tr_peak_1956	42	3.99976	7.44529	4.26273	85
3	17323663	17324093	tr_peak_1957	37	3.39499	6.83462	3.72294	270
3	17419223	17419955	tr_peak_1958	97	4.2996	13.4418	9.73047	373
3	17433857	17434068	tr_peak_1959	38	3.36925	6.9952	3.86573	151
3	17451685	17452428	tr_peak_1960	116	4.37423	15.5345	11.693	285
3	17473030	17473428	tr_peak_1961	122	5.16987	16.1667	12.2871	191
3	17582737	17582987	tr_peak_1962	66	5.39971	10.1391	6.67769	165
3	17768979	17769490	tr_peak_1963	224	6.32997	26.7846	22.4158	221
3	18101543	18101785	tr_peak_1964	42	3.62277	7.38636	4.21244	69
3	18496978	18497189	tr_peak_1965	44	3.52239	7.61968	4.41351	68
3	18514535	18515049	tr_peak_1966	68	3.86674	10.3576	6.8779	333
3	18515547	18515845	tr_peak_1967	91	4.51145	12.8636	9.19219	120
3	18645330	18645696	tr_peak_1968	58	3.06817	9.17622	5.80828	200
3	18682804	18683017	tr_peak_1969	26	2.78456	5.61067	2.68314	9
3	18814589	18814811	tr_peak_1970	17	2.27175	4.44339	1.74088	27
3	18869803	18870090	tr_peak_1971	55	3.46357	8.866	5.53031	192
3	19710068	19710373	tr_peak_1972	71	5.10781	10.6419	7.1463	167
3	19789423	19789634	tr_peak_1973	40	4.33131	7.24207	4.08274	104
3	20826645	20827866	tr_peak_1974	122	5.84813	16.0803	12.2041	579
3	20828607	20829798	tr_peak_1975	75	4.69046	11.0805	7.54105	365
3	20831537	20832076	tr_peak_1976	47	3.49941	8.03198	4.77862	384
3	20832409	20832941	tr_peak_1977	61	3.98184	9.59844	6.18864	142
3	20834414	20834625	tr_peak_1978	37	3.58434	6.81173	3.70795	104
3	21869197	21869475	tr_peak_1979	101	5.43851	13.9183	10.1748	195
3	21895245	21896290	tr_peak_1980	204	6.50726	24.738	20.4513	595
3	21935416	21935773	tr_peak_1981	32	3.07948	6.24036	3.21014	195
3	21959780	21960174	tr_peak_1982	72	3.82187	10.749	7.23268	234
3	22286938	22287389	tr_peak_1983	72	4.83239	10.7437	7.23005	313
3	22472895	22473314	tr_peak_1984	42	3.28445	7.42867	4.24943	149
3	22488268	22488483	tr_peak_1985	18	2.57783	4.55971	1.82813	207
3	22909032	22909244	tr_peak_1986	39	3.61181	7.11627	3.9696	43
3	24131835	24132407	tr_peak_1987	150	4.89498	19.1376	15.0971	199
3	24294944	24295221	tr_peak_1988	34	3.7727	6.46673	3.40356	179
3	25211951	25212546	tr_peak_1989	47	4.11527	7.96175	4.71904	174
3	25212620	25213561	tr_peak_1990	85	4.73353	12.1755	8.55045	704
3	27184804	27185152	tr_peak_1991	39	3.69042	7.04727	3.9118	75
3	27284775	27285034	tr_peak_1992	80	4.65785	11.6538	8.07352	120
3	28113313	28113543	tr_peak_1993	46	3.7192	7.86829	4.63227	103
3	28229087	28229341	tr_peak_1994	53	3.63939	8.66326	5.34415	123
3	28246510	28247082	tr_peak_1995	48	2.84053	8.05851	4.80369	167
3	28264305	28265118	tr_peak_1996	72	3.52385	10.7262	7.21568	259
[truncated: 4,306 more rows]
