# Supplementary material for: Metamorphic gene regulation programs in Xenopus tropicalis tadpole brain
Source: PLoS One. 2023 Jun 29;18(6):e0287858. doi: 10.1371/journal.pone.0287858 (PMC10310023; doi:10.1371/journal.pone.0287858)
Supplement: S5 Table — (XLSX) [file pone.0287858.s008.xlsx]

## Sheet: Notes
Supplemental Table 5. Accounting of all TR peaks; peak + gene association; total TR peaks and DEGs for all of metamorphosis, prometamorphosis and climax (NF50 to NF62), and T3 treatment of premetamorphic tadpoles
TR ChIPseq conducted on chromatin from brain (preoptic area, thalamus, hypothalamus) of NF stage 62 (climax) X. tropicalis tadpoles
TR ChIPseq data	#
Total number of TR peaks	6302
Number of TR peaks associated with genes	5098
Number of genes* with associated TR peaks	6512
Number of genes without TR peaks	13783
Number of TR peaks with two or more genes	1546
Number of genes with multiple TR peaks	921
Number TR peaks not associated genes	1336
Percentage of TR peaks associated with genes	80.895
*Some TR peaks are associated with more than one gene, and some genes have mulitple TR peaks
TR peaks at DEGs and non-DEGs
Number of DEGs from beginning to the end of metamorphosis with TR peaks	1355
Number of DEGs from premetamorphosis (NF50) to metamorphic climax (NF62) with multiple TR peaks	207
Number of DEGs from beginning to the end of metamorphosis without TR peaks	4206
Number of non-DEGs from beginning to the end of metamorphosis with TR peaks	3743
Number of DEGs after T3 treatment of premetamorphic (NF50) tadpoles with TR peaks	703
Number of DEGs after T3 treatment of premetamorphic (NF50) tadpoles without TR peaks	1975
Sheet	Operation
#1 All TR peaks	Duplicate TR peak IDs removed
#2 TR peaks with gene associations	Entries without ENSEMBL IDs removed
#3 TR peaks that lack gene associations	Entries without ENSEMBL IDs
#4 List of genes with TR peaks	Only gene names from sheet #2 listed, not TR peaks
#5 Genes with multiple TR peaks	Genes with single TR peaks removed

## Sheet: #1 All TR peaks
#1 Thyroid hormone receptor ChIP-seq experiment conducted on chromatin extracted from brain of NF stage 62 X. tropicalis tadpoles
All TR ChIP-seq peaks shown, duplicate peaks removed; sorted by peak name
	ensembl	id	baseMean	log2FoldChange	lfcSE	stat	pvalue	padj	Condition	Control	Comparison	description	peak_name	peak_score	peak_foldEnrichment	bpDistanceToPeak	peakLocationCategoryRelativeToGene	peaks_pVal	peaks_fdr	DEG
0	ENSXETG00000040099	fbxo8	1319.61	0.352526	0.158531	2.2237	0.0261687	0.0875541	NF62	NF50	NF62 vs NF50	catenin alpha 2 [Source:NCBI gene (formerly Entrezgene);Acc:100037860]	tr_peak_1	46	4.24429	0	inside	1.14462e-08	1.99591e-05	No
1	ENSXETG00000040099	fbxo8	1319.61	0.352526	0.158531	2.2237	0.0261687	0.0875541	NF62	NF50	NF62 vs NF50	catenin alpha 2 [Source:NCBI gene (formerly Entrezgene);Acc:100037860]	tr_peak_2	36	3.89166	0	inside	2.00429e-07	0.000246229	No
2	ENSXETG00000040099	fbxo8	1319.61	0.352526	0.158531	2.2237	0.0261687	0.0875541	NF62	NF50	NF62 vs NF50	catenin alpha 2 [Source:NCBI gene (formerly Entrezgene);Acc:100037860]	tr_peak_3	59	4.48102	0	inside	4.65919e-10	1.14488e-06	No
3	ENSXETG00000023958	lrrtm1	1387.55	0.201597	0.0893376	2.25658	0.0240345	0.0819051	NF62	NF50	NF62 vs NF50	leucine rich repeat transmembrane neuronal 1 [Source:Xenbase;Acc:XB-GENE-966481]	tr_peak_3	59	4.48102	0	inside	4.65919e-10	1.14488e-06	No
4	ENSXETG00000040099	fbxo8	1319.61	0.352526	0.158531	2.2237	0.0261687	0.0875541	NF62	NF50	NF62 vs NF50	catenin alpha 2 [Source:NCBI gene (formerly Entrezgene);Acc:100037860]	tr_peak_4	107	5.24069	0	inside	2.88549e-15	1.75441e-11	No
5	ENSXETG00000023958	lrrtm1	1387.55	0.201597	0.0893376	2.25658	0.0240345	0.0819051	NF62	NF50	NF62 vs NF50	leucine rich repeat transmembrane neuronal 1 [Source:Xenbase;Acc:XB-GENE-966481]	tr_peak_4	107	5.24069	0	overlapStart	2.88549e-15	1.75441e-11	No
6													tr_peak_5	33	3.2161			4.07878e-07	0.000455554	No
7													tr_peak_6	64	4.91156			1.24836e-10	3.404e-07	No
8													tr_peak_7	385	10.9417	7139	upstream	3.46673e-44	2.76166e-39	No
9													tr_peak_8	47	4.97344			8.93305e-09	1.60195e-05	No
10													tr_peak_9	21	3.47059			1.06645e-05	0.00698667	No
11													tr_peak_10	85	4.73353			6.67621e-13	2.81546e-09	No
12													tr_peak_11	27	2.93951			2.09161e-06	0.00180901	No
13	ENSXETG00000017982	ptpra	3134.56	0.325008	0.068242	4.76258	1.91133e-06	2.15955e-05	NF62	NF50	NF62 vs NF50	protein tyrosine phosphatase, receptor type A [Source:Xenbase;Acc:XB-GENE-1012347]	tr_peak_12	34	2.89298	0	inside	3.4489e-07	0.000395312	Yes
14	ENSXETG00000027330	ubox5	251.109	0.0394071	0.131203	0.300352	0.763908	0.867051	NF62	NF50	NF62 vs NF50	U-box domain containing 5 [Source:Xenbase;Acc:XB-GENE-973070]	tr_peak_13	147	6.08597	0	overlapStart	1.78678e-19	1.87133e-15	No
15													tr_peak_14	113	6.38502			6.10211e-16	4.05117e-12	No
16													tr_peak_15	31	2.9645			7.5856e-07	0.00077489	No
17	ENSXETG00000031104		0.226863	-0.0280863	0.109001	-0.25767	0.796662		NF62	NF50	NF62 vs NF50		tr_peak_16	92	4.90259	7241	upstream	1.12409e-13	5.3827e-10	No
18	ENSXETG00000025676	paip2b	1776.38	-0.248766	0.181827	-1.36815	0.171266	0.33703	NF62	NF50	NF62 vs NF50	poly(A) binding protein interacting protein 2B [Source:Xenbase;Acc:XB-GENE-1033004]	tr_peak_16	92	4.90259	105	upstream	1.12409e-13	5.3827e-10	No
19	ENSXETG00000021530	tex261	717.302	0.0739523	0.148693	0.497347	0.618944	0.769498	NF62	NF50	NF62 vs NF50	testis expressed 261 [Source:Xenbase;Acc:XB-GENE-1006423]	tr_peak_17	166	5.67123	500	upstream	1.67471e-21	2.23049e-17	No
20	ENSXETG00000012750	lyrm2	263.336	-0.288369	0.217688	-1.32469	0.185274	0.355983	NF62	NF50	NF62 vs NF50	LYR motif containing 2 [Source:Xenbase;Acc:XB-GENE-5753220]	tr_peak_18	93	5.05654	0	overlapStart	1.02157e-13	4.91281e-10	No
21													tr_peak_19	24	3.43809			4.43833e-06	0.00339149	No
22													tr_peak_20	73	6.03917			1.28027e-11	4.23399e-08	No
23	ENSXETG00000012759	nat8.1	451.553	-0.111394	0.171072	-0.651152	0.514948	0.689726	NF62	NF50	NF62 vs NF50	N-acetyltransferase 8 gene 1 [Source:Xenbase;Acc:XB-GENE-5840789]	tr_peak_21	124	4.77733	0	overlapStart	4.75806e-17	3.6999e-13	No
24													tr_peak_21	124	4.77733	8411	upstream	4.75806e-17	3.6999e-13	No
25	ENSXETG00000011758	adam33	8.75137	-0.152351	0.349976	-0.43532	0.663331	0.800803	NF62	NF50	NF62 vs NF50	ADAM metallopeptidase domain 33 [Source:Xenbase;Acc:XB-GENE-988107]	tr_peak_22	38	4.67358	0	inside	1.08896e-07	0.000144311	No
26	ENSXETG00000011761	dctn1	4786.98	0.522076	0.16812	3.10538	0.00190038	0.0102268	NF62	NF50	NF62 vs NF50	dynactin subunit 1 [Source:Xenbase;Acc:XB-GENE-5933522]	tr_peak_23	43	3.49836	0	inside	2.77051e-08	4.38198e-05	No
27	ENSXETG00000011761	dctn1	4786.98	0.522076	0.16812	3.10538	0.00190038	0.0102268	NF62	NF50	NF62 vs NF50	dynactin subunit 1 [Source:Xenbase;Acc:XB-GENE-5933522]	tr_peak_24	157	7.0416	0	inside	1.61432e-20	1.90827e-16	No
28	ENSXETG00000033287		93.6033	-0.784286	0.269626	-2.9088	0.00362823	0.0176205	NF62	NF50	NF62 vs NF50	tachylectin-2 [Source:NCBI gene (formerly Entrezgene);Acc:100145764]	tr_peak_24	157	7.0416	0	inside	1.61432e-20	1.90827e-16	No
29	ENSXETG00000011761	dctn1	4786.98	0.522076	0.16812	3.10538	0.00190038	0.0102268	NF62	NF50	NF62 vs NF50	dynactin subunit 1 [Source:Xenbase;Acc:XB-GENE-5933522]	tr_peak_25	56	4.62135	0	inside	1.00566e-09	2.2751e-06	No
30	ENSXETG00000033287		93.6033	-0.784286	0.269626	-2.9088	0.00362823	0.0176205	NF62	NF50	NF62 vs NF50	tachylectin-2 [Source:NCBI gene (formerly Entrezgene);Acc:100145764]	tr_peak_25	56	4.62135	0	inside	1.00566e-09	2.2751e-06	No
31	ENSXETG00000011778	cct7	3447.8	-0.165659	0.0900155	-1.84033	0.0657194	0.173439	NF62	NF50	NF62 vs NF50	chaperonin containing TCP1 subunit 7 [Source:Xenbase;Acc:XB-GENE-988120]	tr_peak_26	322	8.65137	0	overlapStart	1.13415e-37	5.82492e-33	No
32	ENSXETG00000011777	pradc1	130.701	0.572472	0.189452	3.02172	0.00251341	0.0129707	NF62	NF50	NF62 vs NF50	protease-associated domain containing 1 [Source:Xenbase;Acc:XB-GENE-1003968]	tr_peak_26	322	8.65137	280	upstream	1.13415e-37	5.82492e-33	No
33	ENSXETG00000011782	sfxn5	26.3	-0.207145	0.274343	-0.755058	0.450214	0.634113	NF62	NF50	NF62 vs NF50	sideroflexin 5 [Source:Xenbase;Acc:XB-GENE-988100]	tr_peak_27	17	2.1824	0	inside	3.42515e-05	0.0174683	No
34	ENSXETG00000017970	ptcd3	867.671	-0.481488	0.10442	-4.61106	4.00623e-06	4.22928e-05	NF62	NF50	NF62 vs NF50	pentatricopeptide repeat domain 3 [Source:Xenbase;Acc:XB-GENE-961480]	tr_peak_28	117	5.20702	0	inside	2.84662e-16	1.99365e-12	Yes
35	ENSXETG00000029382		0.988559	-0.210175	0.16938	-1.24085	0.214661		NF62	NF50	NF62 vs NF50		tr_peak_28	117	5.20702	7769	upstream	2.84662e-16	1.99365e-12	No
36	ENSXETG00000017971	immt	1399.07	0.0232145	0.0629107	0.369007	0.712123	0.833149	NF62	NF50	NF62 vs NF50	inner membrane protein, mitochondrial [Source:Xenbase;Acc:XB-GENE-989839]	tr_peak_29	116	4.37423	0	overlapStart	2.92072e-16	2.02745e-12	No
37													tr_peak_30	294	7.6046	6860	upstream	8.62244e-35	3.61676e-30	No
38	ENSXETG00000017975	kdm3a	1096.64	-0.891205	0.115881	-7.69066	1.46379e-14	5.27853e-13	NF62	NF50	NF62 vs NF50	lysine (K)-specific demethylase 3A [Source:Xenbase;Acc:XB-GENE-1012801]	tr_peak_30	294	7.6046	172	upstream	8.62244e-35	3.61676e-30	Yes
39													tr_peak_31	21	2.62753	7706	upstream	9.98619e-06	0.0065884	No
40	ENSXETG00000017975	kdm3a	1096.64	-0.891205	0.115881	-7.69066	1.46379e-14	5.27853e-13	NF62	NF50	NF62 vs NF50	lysine (K)-specific demethylase 3A [Source:Xenbase;Acc:XB-GENE-1012801]	tr_peak_31	21	2.62753	0	overlapStart	9.98619e-06	0.0065884	Yes
41	ENSXETG00000017980	chmp3	469.038	0.311123	0.15829	1.96553	0.0493531	0.141644	NF62	NF50	NF62 vs NF50	charged multivesicular body protein 3 [Source:Xenbase;Acc:XB-GENE-1005141]	tr_peak_32	244	10.2984	0	overlapStart	1.18924e-29	3.33872e-25	No
42	ENSXETG00000034440	dlc	455.071	0.197491	0.174012	1.13493	0.256407	0.443394	NF62	NF50	NF62 vs NF50	charged multivesicular body protein 3 [Source:NCBI gene (formerly Entrezgene);Acc:548983]	tr_peak_33	67	4.20332	6382	upstream	6.58916e-11	1.92199e-07	No
43	ENSXETG00000001924	rmnd5a	1533.45	0.19768	0.0736165	2.68526	0.00724723	0.0312528	NF62	NF50	NF62 vs NF50	required for meiotic nuclear division 5 homolog A [Source:Xenbase;Acc:XB-GENE-5741891]	tr_peak_33	67	4.20332	0	overlapStart	6.58916e-11	1.92199e-07	No
44													tr_peak_34	117	5.20702			2.84662e-16	1.99365e-12	No
45	ENSXETG00000008016	mfsd10	81.9083	-1.22197	0.200254	-6.10209	1.04693e-09	2.12051e-08	NF62	NF50	NF62 vs NF50	major facilitator superfamily domain containing 10 [Source:Xenbase;Acc:XB-GENE-958779]	tr_peak_35	43	4.17482	0	inside	3.02928e-08	4.73653e-05	Yes
46													tr_peak_36	66	4.6944			7.74123e-11	2.2289e-07	No
47	ENSXETG00000037813	cfap99	24.9133	0.738855	0.295716	2.49853	0.0124709	0.0484581	NF62	NF50	NF62 vs NF50	cilia and flagella associated protein 99 [Source:NCBI gene (formerly Entrezgene);Acc:100495334]	tr_peak_37	108	5.72692	0	inside	2.54132e-15	1.5629e-11	No
48	ENSXETG00000020484	mob2.2	60.7401	0.943327	0.303169	3.11156	0.00186103	0.0100465	NF62	NF50	NF62 vs NF50	zinc finger FYVE-type containing 28 [Source:NCBI gene (formerly Entrezgene);Acc:779953]	tr_peak_38	67	4.58274	282	upstream	6.53657e-11	1.91025e-07	No
49													tr_peak_39	23	2.9098			5.78669e-06	0.00427799	No
50	ENSXETG00000037301	c4orf48	2746.67	0.197921	0.227811	0.868798	0.384958	0.57479	NF62	NF50	NF62 vs NF50	chromosome 4 open reading frame 48 [Source:NCBI gene (formerly Entrezgene);Acc:100491954]	tr_peak_40	53	3.63939	0	inside	2.1714e-09	4.52741e-06	No
51	ENSXETG00000026376	nsd2	126.352	0.0967815	0.333988	0.289776	0.771988	0.871607	NF62	NF50	NF62 vs NF50	nuclear receptor binding SET domain protein 2 [Source:Xenbase;Acc:XB-GENE-988824]	tr_peak_41	27	3.17627	0	inside	2.13693e-06	0.00182705	No
52	ENSXETG00000032769	anapc1	382.194	0.628649	0.317051	1.9828	0.0473894	0.137383	NF62	NF50	NF62 vs NF50	leucine zipper-EF-hand containing transmembrane protein 1 [Source:NCBI gene (formerly Entrezgene);Acc:780254]	tr_peak_42	76	3.04844	0	overlapStart	5.64976e-12	2.01113e-08	No
53	ENSXETG00000002396	fgfr3	158.882	0.125303	0.312401	0.401098	0.688348	0.816569	NF62	NF50	NF62 vs NF50	fibroblast growth factor receptor 3 (achondroplasia, thanatophoric dwarfism) [Source:Xenbase;Acc:XB-GENE-479255]	tr_peak_43	46	4.05425	0	inside	1.46859e-08	2.4649e-05	No
54	ENSXETG00000003874	tacc3	137.299	-2.68028	0.163774	-16.3657	3.36134e-60	2.59395e-57	NF62	NF50	NF62 vs NF50	transforming acidic coiled-coil containing protein 3 [Source:Xenbase;Acc:XB-GENE-483950]	tr_peak_44	55	3.13928	8227	upstream	1.41094e-09	3.02949e-06	Yes
55	ENSXETG00000003875	tmem129	175.895	0.225639	0.151991	1.48455	0.137662	0.290691	NF62	NF50	NF62 vs NF50	transmembrane protein 129 [Source:Xenbase;Acc:XB-GENE-5934178]	tr_peak_44	55	3.13928	0	overlapStart	1.41094e-09	3.02949e-06	No
56	ENSXETG00000003876	slbp	435.235	-0.630492	0.201498	-3.12903	0.00175384	0.00956492	NF62	NF50	NF62 vs NF50	stem-loop binding protein [Source:Xenbase;Acc:XB-GENE-480369]	tr_peak_45	55	4.29519	0	inside	1.18383e-09	2.65003e-06	Yes
57	ENSXETG00000003878	fam53a	50.4087	-0.560623	0.318962	-1.75764	0.078808	0.197519	NF62	NF50	NF62 vs NF50	family with sequence similarity 53 member A [Source:Xenbase;Acc:XB-GENE-920487]	tr_peak_46	31	3.89669	0	inside	6.42096e-07	0.000671089	No
58	ENSXETG00000021047	ctbp1	2748.53	-0.255439	0.172722	-1.4789	0.139167	0.292556	NF62	NF50	NF62 vs NF50	C-terminal binding protein 1 [Source:Xenbase;Acc:XB-GENE-483379]	tr_peak_47	34	3.58649	0	inside	2.65351e-07	0.000317585	No
59	ENSXETG00000021047	ctbp1	2748.53	-0.255439	0.172722	-1.4789	0.139167	0.292556	NF62	NF50	NF62 vs NF50	C-terminal binding protein 1 [Source:Xenbase;Acc:XB-GENE-483379]	tr_peak_48	81	5.12116	0	inside	1.8778e-12	7.35631e-09	No
60	ENSXETG00000021047	ctbp1	2748.53	-0.255439	0.172722	-1.4789	0.139167	0.292556	NF62	NF50	NF62 vs NF50	C-terminal binding protein 1 [Source:Xenbase;Acc:XB-GENE-483379]	tr_peak_49	35	3.0934	0	inside	2.1048e-07	0.000256862	No
61	ENSXETG00000021047	ctbp1	2748.53	-0.255439	0.172722	-1.4789	0.139167	0.292556	NF62	NF50	NF62 vs NF50	C-terminal binding protein 1 [Source:Xenbase;Acc:XB-GENE-483379]	tr_peak_50	27	3.41411	0	inside	1.77219e-06	0.00159118	No
62	ENSXETG00000021047	ctbp1	2748.53	-0.255439	0.172722	-1.4789	0.139167	0.292556	NF62	NF50	NF62 vs NF50	C-terminal binding protein 1 [Source:Xenbase;Acc:XB-GENE-483379]	tr_peak_51	31	3.76722	0	inside	6.22071e-07	0.000652019	No
63	ENSXETG00000041181	atoh8	16.3492	0.684747	0.344385	1.98832	0.0467766	0.136063	NF62	NF50	NF62 vs NF50	atonal bHLH transcription factor 8 [Source:NCBI gene (formerly Entrezgene);Acc:100490889]	tr_peak_52	92	4.90259	0	inside	1.12409e-13	5.3827e-10	No
64	ENSXETG00000001949	krcc1	118.602	-0.274525	0.166719	-1.64663	0.0996339	0.233878	NF62	NF50	NF62 vs NF50	lysine-rich coiled-coil 1 [Source:Xenbase;Acc:XB-GENE-1016025]	tr_peak_53	85	4.73353	0	overlapStart	6.67621e-13	2.81546e-09	No
65	ENSXETG00000001940	smyd1	6.863	0.189664	0.35079	0.540677	0.58873	0.747365	NF62	NF50	NF62 vs NF50	SET and MYND domain containing 1 [Source:Xenbase;Acc:XB-GENE-978314]	tr_peak_53	85	4.73353	8033	upstream	6.67621e-13	2.81546e-09	No
66	ENSXETG00000026042	rgs12	179.573	0.323404	0.280398	1.15337	0.248757	0.434197	NF62	NF50	NF62 vs NF50	regulator of G-protein signaling 12 [Source:NCBI gene (formerly Entrezgene);Acc:779463]	tr_peak_54	37	3.58434	0	inside	1.54266e-07	0.000195907	No
67	ENSXETG00000020344	med28	391.452	-0.19276	0.196484	-0.981047	0.326569	0.51711	NF62	NF50	NF62 vs NF50	mediator complex subunit 28 [Source:Xenbase;Acc:XB-GENE-961728]	tr_peak_55	64	3.56059	0	overlapStart	1.27897e-10	3.47528e-07	No
68	ENSXETG00000020343	lap3	326.326	-0.110587	0.139134	-0.794822	0.426717	0.613903	NF62	NF50	NF62 vs NF50	leucine aminopeptidase 3 [Source:Xenbase;Acc:XB-GENE-1006711]	tr_peak_56	217	7.4384	0	inside	8.29507e-27	1.84204e-22	No
69	ENSXETG00000020339	ldb2	378.952	0.810384	0.269792	3.00374	0.00266683	0.0136608	NF62	NF50	NF62 vs NF50	LIM domain binding 2 [Source:Xenbase;Acc:XB-GENE-490279]	tr_peak_57	82	5.18369	0	inside	1.36776e-12	5.42325e-09	No
70	ENSXETG00000020339	ldb2	378.952	0.810384	0.269792	3.00374	0.00266683	0.0136608	NF62	NF50	NF62 vs NF50	LIM domain binding 2 [Source:Xenbase;Acc:XB-GENE-490279]	tr_peak_58	37	3.58434	0	inside	1.54266e-07	0.000195907	No
71	ENSXETG00000020338	tapt1	218.951	0.59424	0.292454	2.03191	0.0421628	0.126186	NF62	NF50	NF62 vs NF50	transmembrane anterior posterior transformation 1 [Source:Xenbase;Acc:XB-GENE-5742749]	tr_peak_59	201	7.54597	0	overlapStart	4.0799e-25	7.76837e-21	No
72	ENSXETG00000032891	dhcr7	444.807	-0.272162	0.177897	-1.52989	0.126044	0.273586	NF62	NF50	NF62 vs NF50	coiled-coil and C2 domain containing 2A [Source:NCBI gene (formerly Entrezgene);Acc:779450]	tr_peak_60	68	3.54105	0	inside	4.91213e-11	1.4669e-07	No
73	ENSXETG00000020324	cpeb2	145.69	0.456535	0.331575	1.37687	0.168553	0.333313	NF62	NF50	NF62 vs NF50	cytoplasmic polyadenylation element binding protein 2 [Source:Xenbase;Acc:XB-GENE-961735]	tr_peak_61	117	5.20702	0	overlapStart	2.84662e-16	1.99365e-12	No
74													tr_peak_62	34	4.04902			3.43708e-07	0.000395312	No
75	ENSXETG00000038539	nsg1	25994.5	0.180749	0.121556	1.48696	0.137026	0.289865	NF62	NF50	NF62 vs NF50	neuronal vesicle trafficking associated 1 [Source:NCBI gene (formerly Entrezgene);Acc:780310]	tr_peak_63	69	5.74798	0	overlapStart	4.05135e-11	1.23475e-07	No
76	ENSXETG00000038539	nsg1	25994.5	0.180749	0.121556	1.48696	0.137026	0.289865	NF62	NF50	NF62 vs NF50	neuronal vesicle trafficking associated 1 [Source:NCBI gene (formerly Entrezgene);Acc:780310]	tr_peak_64	33	3.2161	0	inside	4.07878e-07	0.000455554	No
77	ENSXETG00000016051	stx18	380.701	0.00530571	0.11127	0.0476834	0.961969	0.980519	NF62	NF50	NF62 vs NF50	syntaxin 18 [Source:Xenbase;Acc:XB-GENE-961835]	tr_peak_65	176	6.728	0	inside	1.65642e-22	2.43877e-18	No
78													tr_peak_66	34	3.7727			3.41405e-07	0.000394857	No
79	ENSXETG00000011604	ppp2r2c	802.945	0.819517	0.14466	5.66513	1.46912e-08	2.49443e-07	NF62	NF50	NF62 vs NF50	protein phosphatase 2 regulatory subunit B, gamma [Source:Xenbase;Acc:XB-GENE-6076030]	tr_peak_67	73	4.90778	0	inside	1.2312e-11	4.11197e-08	Yes
80	ENSXETG00000011604	ppp2r2c	802.945	0.819517	0.14466	5.66513	1.46912e-08	2.49443e-07	NF62	NF50	NF62 vs NF50	protein phosphatase 2 regulatory subunit B, gamma [Source:Xenbase;Acc:XB-GENE-6076030]	tr_peak_68	46	4.05425	0	inside	1.46859e-08	2.4649e-05	Yes
81	ENSXETG00000011604	ppp2r2c	802.945	0.819517	0.14466	5.66513	1.46912e-08	2.49443e-07	NF62	NF50	NF62 vs NF50	protein phosphatase 2 regulatory subunit B, gamma [Source:Xenbase;Acc:XB-GENE-6076030]	tr_peak_69	38	4.17502	0	inside	1.0961e-07	0.000144617	Yes
82	ENSXETG00000011604	ppp2r2c	802.945	0.819517	0.14466	5.66513	1.46912e-08	2.49443e-07	NF62	NF50	NF62 vs NF50	protein phosphatase 2 regulatory subunit B, gamma [Source:Xenbase;Acc:XB-GENE-6076030]	tr_peak_70	60	4.53573	0	inside	3.5532e-10	8.85788e-07	Yes
83													tr_peak_71	88	4.59443			3.4712e-13	1.53423e-09	No
84													tr_peak_72	28	3.45579			1.45851e-06	0.00134707	No
85	ENSXETG00000011611	afap1	86.0012	0.0775865	0.346219	0.224097	0.822682	0.903399	NF62	NF50	NF62 vs NF50	actin filament associated protein 1 [Source:Xenbase;Acc:XB-GENE-494170]	tr_peak_73	32	4.22057	0	inside	5.91126e-07	0.000626542	No
86	ENSXETG00000022892	sorcs2	163.211	0.60121	0.314838	1.90959	0.0561864	0.155325	NF62	NF50	NF62 vs NF50	sortilin-related VPS10 domain containing receptor 2 [Source:Xenbase;Acc:XB-GENE-956152]	tr_peak_74	52	3.88826	0	overlapStart	2.86293e-09	5.79549e-06	No
87	ENSXETG00000022903	tada2b	47.4807	0.19856	0.333811	0.594826	0.55196	0.718414	NF62	NF50	NF62 vs NF50	transcriptional adaptor 2B [Source:Xenbase;Acc:XB-GENE-991340]	tr_peak_75	182	5.92901	0	inside	3.66817e-23	5.75586e-19	No
88	ENSXETG00000037177	ccdc96	42.8253	0.201084	0.253812	0.792256	0.428212	0.614964	NF62	NF50	NF62 vs NF50	coiled-coil domain containing 96 [Source:NCBI gene (formerly Entrezgene);Acc:100489589]	tr_peak_75	182	5.92901	162	upstream	3.66817e-23	5.75586e-19	No
89	ENSXETG00000022908	tbc1d14	257.71	0.455356	0.294041	1.54862	0.121474	0.266349	NF62	NF50	NF62 vs NF50	TBC1 domain family member 14 [Source:Xenbase;Acc:XB-GENE-991334]	tr_peak_76	47	3.49941	0	inside	9.29009e-09	1.66487e-05	No
90	ENSXETG00000022909	kiaa0232	402.612	0.447447	0.338268	1.32276	0.185915	0.356825	NF62	NF50	NF62 vs NF50	KIAA0232 [Source:Xenbase;Acc:XB-GENE-5888041]	tr_peak_77	191	5.85223	0	inside	3.95476e-24	6.82527e-20	No
91	ENSXETG00000022910	adpgkl	29.0406	0.537437	0.349861	1.53614	0.124503	0.271371	NF62	NF50	NF62 vs NF50	ADP-dependent glucokinase like [Source:Xenbase;Acc:XB-GENE-6037604]	tr_peak_77	191	5.85223	5283	upstream	3.95476e-24	6.82527e-20	No
92	ENSXETG00000022909	kiaa0232	402.612	0.447447	0.338268	1.32276	0.185915	0.356825	NF62	NF50	NF62 vs NF50	KIAA0232 [Source:Xenbase;Acc:XB-GENE-5888041]	tr_peak_78	77	4.07272	0	overlapStart	5.53083e-12	1.97379e-08	No
93	ENSXETG00000022910	adpgkl	29.0406	0.537437	0.349861	1.53614	0.124503	0.271371	NF62	NF50	NF62 vs NF50	ADP-dependent glucokinase like [Source:Xenbase;Acc:XB-GENE-6037604]	tr_peak_78	77	4.07272	594	upstream	5.53083e-12	1.97379e-08	No
94	ENSXETG00000031495	acox3	126.492	0.596864	0.33203	1.79762	0.0722367	0.18591	NF62	NF50	NF62 vs NF50	acyl-CoA oxidase 3, pristanoyl [Source:NCBI gene (formerly Entrezgene);Acc:100380064]	tr_peak_79	349	9.18885	2	upstream	1.91161e-40	1.185e-35	No
95	ENSXETG00000030882	trmt44	293.198	-0.155113	0.183235	-0.846525	0.39726	0.586897	NF62	NF50	NF62 vs NF50	tRNA methyltransferase 44 homolog [Source:NCBI gene (formerly Entrezgene);Acc:100124986]	tr_peak_79	349	9.18885	0	overlapStart	1.91161e-40	1.185e-35	No
96	ENSXETG00000002123	dhx15	2405.73	-0.383185	0.100594	-3.80923	0.000139402	0.00103738	NF62	NF50	NF62 vs NF50	DEAH-box helicase 15 [Source:Xenbase;Acc:XB-GENE-1008945]	tr_peak_80	46	3.35118	0	inside	1.44129e-08	2.44e-05	Yes
97	ENSXETG00000020468	ppargc1a	57.2319	0.369518	0.341532	1.08194	0.279278	0.46634	NF62	NF50	NF62 vs NF50	PPARG coactivator 1 alpha [Source:Xenbase;Acc:XB-GENE-494718]	tr_peak_81	68	4.52758	0	overlapStart	4.22698e-11	1.28706e-07	No
98	ENSXETG00000020468	ppargc1a	57.2319	0.369518	0.341532	1.08194	0.279278	0.46634	NF62	NF50	NF62 vs NF50	PPARG coactivator 1 alpha [Source:Xenbase;Acc:XB-GENE-494718]	tr_peak_82	77	5.45161	0	inside	4.69116e-12	1.67741e-08	No
99													tr_peak_83	40	4.33824			5.5657e-08	8.13523e-05	No
100	ENSXETG00000020469	gba3	61.317	0.0384735	0.223182	0.172386	0.863134	0.926592	NF62	NF50	NF62 vs NF50	glucosidase, beta, acid 3 (gene/pseudogene) [Source:Xenbase;Acc:XB-GENE-954388]	tr_peak_84	81	4.98124	6962	upstream	1.73336e-12	6.81459e-09	No
101	ENSXETG00000020470	adgra3	867.983	-0.0544859	0.148585	-0.366698	0.713844	0.833986	NF62	NF50	NF62 vs NF50	adhesion G protein-coupled receptor A3 [Source:Xenbase;Acc:XB-GENE-922168]	tr_peak_84	81	4.98124	0	overlapStart	1.73336e-12	6.81459e-09	No
102													tr_peak_85	34	4.2287			3.11064e-07	0.000361293	No
103													tr_peak_86	97	6.35259			3.47736e-14	1.79102e-10	No
104	ENSXETG00000022281	pcdh7	887.139	0.509388	0.201408	2.52913	0.0114346	0.0451012	NF62	NF50	NF62 vs NF50	protocadherin 7 [Source:Xenbase;Acc:XB-GENE-1007357]	tr_peak_87	60	4.04165	0	inside	3.33334e-10	8.34104e-07	No
105													tr_peak_87	60	4.04165	0	inside	3.33334e-10	8.34104e-07	No
106	ENSXETG00000022281	pcdh7	887.139	0.509388	0.201408	2.52913	0.0114346	0.0451012	NF62	NF50	NF62 vs NF50	protocadherin 7 [Source:Xenbase;Acc:XB-GENE-1007357]	tr_peak_88	38	3.36925	0	inside	1.01111e-07	0.000136229	No
107													tr_peak_88	38	3.36925	0	inside	1.01111e-07	0.000136229	No
108	ENSXETG00000027646	tmem128	307.256	0.105191	0.135417	0.776796	0.437279	0.622885	NF62	NF50	NF62 vs NF50	transmembrane protein 128 [Source:Xenbase;Acc:XB-GENE-974141]	tr_peak_89	49	3.67554	0	inside	5.46789e-09	1.03691e-05	No
109	ENSXETG00000018476	klf3	8.75476	0.386742	0.347236	1.11377	0.265377	0.452777	NF62	NF50	NF62 vs NF50	Kruppel-like factor 3 (basic) [Source:Xenbase;Acc:XB-GENE-961742]	tr_peak_89	49	3.67554	0	inside	5.46789e-09	1.03691e-05	No
110	ENSXETG00000012866	rfc1	732.452	-0.407267	0.150855	-2.69973	0.00693967	0.0301625	NF62	NF50	NF62 vs NF50	replication factor C subunit 1 [Source:Xenbase;Acc:XB-GENE-964734]	tr_peak_90	37	2.91616	4372	upstream	1.2558e-07	0.000163753	No
111	ENSXETG00000012856	rpl9	13015.1	-1.51897	0.178888	-8.49117	2.04568e-17	9.86656e-16	NF62	NF50	NF62 vs NF50	ribosomal protein L9 [Source:Xenbase;Acc:XB-GENE-964745]	tr_peak_91	85	4.37047	0	overlapStart	7.23986e-13	3.01266e-09	Yes
112	ENSXETG00000012839	lias	252.459	0.111892	0.168189	0.665276	0.505874	0.681892	NF62	NF50	NF62 vs NF50	lipoic acid synthetase [Source:Xenbase;Acc:XB-GENE-942448]	tr_peak_91	85	4.37047	0	overlapStart	7.23986e-13	3.01266e-09	No
113	ENSXETG00000012846	ugdh	627.822	-0.440418	0.173832	-2.53358	0.0112904	0.044681	NF62	NF50	NF62 vs NF50	UDP-glucose 6-dehydrogenase [Source:Xenbase;Acc:XB-GENE-950970]	tr_peak_92	37	2.91616	0	overlapStart	1.2558e-07	0.000163753	No
114	ENSXETG00000012838	smim14	46.3602	0.247944	0.350909	0.706577	0.47983	0.659691	NF62	NF50	NF62 vs NF50	small integral membrane protein 14 [Source:Xenbase;Acc:XB-GENE-5732314]	tr_peak_93	21	3.01839	7846	upstream	1.18173e-05	0.0074879	No
115	ENSXETG00000040109	ube2k	3063.79	0.117651	0.12844	0.916	0.359667	0.551032	NF62	NF50	NF62 vs NF50	ubiquitin conjugating enzyme E2 K [Source:NCBI gene (formerly Entrezgene);Acc:448153]	tr_peak_93	21	3.01839	0	overlapStart	1.18173e-05	0.0074879	No
116	ENSXETG00000021093	apbb2	4719.87	0.236944	0.0933142	2.53921	0.0111104	0.0440592	NF62	NF50	NF62 vs NF50	amyloid beta precursor protein binding family B member 2 [Source:Xenbase;Acc:XB-GENE-491743]	tr_peak_94	40	3.54352	0	inside	6.36414e-08	9.00223e-05	No
117	ENSXETG00000008421	gabra2	589.846	0.710382	0.32086	2.214	0.0268291	0.0893185	NF62	NF50	NF62 vs NF50	gamma-aminobutyric acid (GABA) A receptor, alpha 2 [Source:Xenbase;Acc:XB-GENE-1000398]	tr_peak_95	66	4.6944	0	inside	7.74123e-11	2.2289e-07	No
118	ENSXETG00000009836	nfxl1	286.331	-0.160848	0.234903	-0.684743	0.493506	0.671318	NF62	NF50	NF62 vs NF50	nuclear transcription factor, X-box binding like 1 [Source:Xenbase;Acc:XB-GENE-964724]	tr_peak_96	84	4.06073	0	overlapStart	8.49924e-13	3.5182e-09	No
119	ENSXETG00000009829	slain2	41.187	0.49846	0.341166	1.46105	0.144002	0.299612	NF62	NF50	NF62 vs NF50	SLAIN motif family member 2 [Source:Xenbase;Acc:XB-GENE-6042481]	tr_peak_97	36	3.68159	0	inside	1.66024e-07	0.000208348	No
120													tr_peak_98	31	3.39569			6.91035e-07	0.000716952	No
121	ENSXETG00000038020		1.39362	-0.14477	0.265867	-0.54452	0.586084		NF62	NF50	NF62 vs NF50		tr_peak_99	31	2.84791	394	upstream	7.16358e-07	0.000732943	No
122	ENSXETG00000029625		1.18106	-0.164748	0.217359	-0.757952	0.44848		NF62	NF50	NF62 vs NF50		tr_peak_99	31	2.84791	1097	upstream	7.16358e-07	0.000732943	No
123	ENSXETG00000011678	scfd2	147.105	0.143064	0.209285	0.683583	0.494238	0.672031	NF62	NF50	NF62 vs NF50	sec1 family domain containing 2 [Source:Xenbase;Acc:XB-GENE-5873004]	tr_peak_100	68	3.86674	0	inside	4.38935e-11	1.32465e-07	No
124	ENSXETG00000011677	rasl11b	375.993	-0.000794546	0.191932	-0.00413972	0.996697	0.998508	NF62	NF50	NF62 vs NF50	RAS like family 11 member B [Source:Xenbase;Acc:XB-GENE-491056]	tr_peak_100	68	3.86674	0	overlapStart	4.38935e-11	1.32465e-07	No
125	ENSXETG00000011678	scfd2	147.105	0.143064	0.209285	0.683583	0.494238	0.672031	NF62	NF50	NF62 vs NF50	sec1 family domain containing 2 [Source:Xenbase;Acc:XB-GENE-5873004]	tr_peak_101	215	6.44457	0	overlapStart	1.36682e-26	2.94198e-22	No
126	ENSXETG00000011681	chic2	423.855	-0.189043	0.165463	-1.14251	0.253243	0.440003	NF62	NF50	NF62 vs NF50	cysteine rich hydrophobic domain 2 [Source:Xenbase;Acc:XB-GENE-943338]	tr_peak_102	78	3.9413	0	overlapStart	3.94966e-12	1.44874e-08	No
127	ENSXETG00000021063	srd5a3	102.175	-0.220186	0.184161	-1.19561	0.231847	0.414735	NF62	NF50	NF62 vs NF50	steroid 5 alpha-reductase 3 [Source:Xenbase;Acc:XB-GENE-985511]	tr_peak_103	43	3.70565	0	overlapStart	2.61144e-08	4.14209e-05	No
128	ENSXETG00000034548	lin28b	25.7254	0.478501	0.34572	1.38407	0.166337	0.330532	NF62	NF50	NF62 vs NF50	transmembrane protein 165 [Source:HGNC Symbol;Acc:HGNC:30760]	tr_peak_103	43	3.70565	6775	upstream	2.61144e-08	4.14209e-05	No
129	ENSXETG00000021064	clock	767.053	0.214314	0.0875725	2.44727	0.0143942	0.054371	NF62	NF50	NF62 vs NF50	clock circadian regulator [Source:Xenbase;Acc:XB-GENE-495448]	tr_peak_104	40	4.33824	59	upstream	5.5657e-08	8.13523e-05	No
130	ENSXETG00000005614	aasdh	578.698	-0.420694	0.170153	-2.47245	0.0134191	0.0514304	NF62	NF50	NF62 vs NF50	aminoadipate-semialdehyde dehydrogenase [Source:Xenbase;Acc:XB-GENE-985526]	tr_peak_105	223	6.85885	0	overlapStart	1.73241e-27	4.02745e-23	No
131	ENSXETG00000036170	pld1	1119.53	-0.445333	0.162525	-2.74009	0.00614232	0.027399	NF62	NF50	NF62 vs NF50		tr_peak_105	223	6.85885	0	overlapStart	1.73241e-27	4.02745e-23	No
132	ENSXETG00000038574	aga	59.1929	0.550889	0.332103	1.65879	0.0971586	0.23038	NF62	NF50	NF62 vs NF50	kiaa1456 like [Source:NCBI gene (formerly Entrezgene);Acc:100488302]	tr_peak_106	18	2.57783	0	overlapStart	2.75607e-05	0.0148549	No
133	ENSXETG00000000694	zdhhc2	2015.01	1.33248	0.117725	11.3186	1.06122e-29	1.25029e-27	NF62	NF50	NF62 vs NF50	zinc finger DHHC-type containing 2 [Source:Xenbase;Acc:XB-GENE-947256]	tr_peak_107	52	3.88826	0	inside	2.86293e-09	5.79549e-06	Yes
134	ENSXETG00000000701	cnot7	797.632	-0.438085	0.194398	-2.25355	0.0242244	0.0824614	NF62	NF50	NF62 vs NF50	CCR4-NOT transcription complex subunit 7 [Source:Xenbase;Acc:XB-GENE-969324]	tr_peak_108	275	7.04657	0	overlapStart	8.00461e-33	2.89175e-28	No
135	ENSXETG00000000697	vps37a	588.61	-0.14605	0.121107	-1.20595	0.227835	0.409939	NF62	NF50	NF62 vs NF50	vacuolar protein sorting 37 homolog A [Source:Xenbase;Acc:XB-GENE-969334]	tr_peak_108	275	7.04657	0	overlapStart	8.00461e-33	2.89175e-28	No
136	ENSXETG00000000681	mtus1	461.591	0.0787527	0.251453	0.31319	0.754136	0.861264	NF62	NF50	NF62 vs NF50	microtubule associated scaffold protein 1 [Source:Xenbase;Acc:XB-GENE-979438]	tr_peak_109	30	3.16695	0	inside	8.72067e-07	0.00086894	No
137	ENSXETG00000000681	mtus1	461.591	0.0787527	0.251453	0.31319	0.754136	0.861264	NF62	NF50	NF62 vs NF50	microtubule associated scaffold protein 1 [Source:Xenbase;Acc:XB-GENE-979438]	tr_peak_110	50	3.30357	0	inside	4.36365e-09	8.44423e-06	No
138	ENSXETG00000034969		14.8487	-0.135645	0.310379	-0.437031	0.662089	0.799959	NF62	NF50	NF62 vs NF50		tr_peak_111	88	4.00566	6138	upstream	3.56254e-13	1.55944e-09	No
139	ENSXETG00000012460	pcm1	1490.55	-0.105617	0.0798476	-1.32273	0.185927	0.356825	NF62	NF50	NF62 vs NF50	pericentriolar material 1 [Source:Xenbase;Acc:XB-GENE-958591]	tr_peak_111	88	4.00566	0	overlapStart	3.56254e-13	1.55944e-09	No
140													tr_peak_112	72	5.97914			1.62129e-11	5.33396e-08	No
141													tr_peak_113	83	6.1804			1.20687e-12	4.82425e-09	No
142	ENSXETG00000001564	sorbs2	1219.55	0.315091	0.266055	1.18431	0.236292	0.420105	NF62	NF50	NF62 vs NF50	sorbin and SH3 domain containing 2 [Source:Xenbase;Acc:XB-GENE-478190]	tr_peak_114	35	2.60381	0	overlapStart	2.44839e-07	0.000293697	No
143	ENSXETG00000001564	sorbs2	1219.55	0.315091	0.266055	1.18431	0.236292	0.420105	NF62	NF50	NF62 vs NF50	sorbin and SH3 domain containing 2 [Source:Xenbase;Acc:XB-GENE-478190]	tr_peak_115	28	3.25063	0	inside	1.45248e-06	0.00134571	No
144	ENSXETG00000025738	ankrd37	75.4854	-0.280043	0.319001	-0.877873	0.380013	0.569876	NF62	NF50	NF62 vs NF50	ankyrin repeat domain 37 [Source:Xenbase;Acc:XB-GENE-984889]	tr_peak_116	46	3.71226	280	upstream	1.40812e-08	2.39161e-05	No
145	ENSXETG00000001561	lrp2bp	596.584	-0.114069	0.235968	-0.483408	0.628806	0.776337	NF62	NF50	NF62 vs NF50	LRP2 binding protein [Source:Xenbase;Acc:XB-GENE-965537]	tr_peak_116	46	3.71226	2887	upstream	1.40812e-08	2.39161e-05	No
146	ENSXETG00000001536	irf2	892.65	-0.218344	0.260662	-0.837652	0.402226	0.591421	NF62	NF50	NF62 vs NF50	interferon regulatory factor 2 [Source:Xenbase;Acc:XB-GENE-942910]	tr_peak_117	132	5.26119	0	overlapStart	6.68821e-18	5.82962e-14	No
147	ENSXETG00000001533	stox2	132.558	0.27426	0.34912	0.785575	0.432116	0.618165	NF62	NF50	NF62 vs NF50	storkhead box 2 [Source:Xenbase;Acc:XB-GENE-5852839]	tr_peak_118	40	3.55015	0	inside	6.13437e-08	8.81029e-05	No
148	ENSXETG00000001533	stox2	132.558	0.27426	0.34912	0.785575	0.432116	0.618165	NF62	NF50	NF62 vs NF50	storkhead box 2 [Source:Xenbase;Acc:XB-GENE-5852839]	tr_peak_119	34	2.98583	0	inside	2.75893e-07	0.00032375	No
149	ENSXETG00000001533	stox2	132.558	0.27426	0.34912	0.785575	0.432116	0.618165	NF62	NF50	NF62 vs NF50	storkhead box 2 [Source:Xenbase;Acc:XB-GENE-5852839]	tr_peak_120	32	3.07948	0	inside	5.74963e-07	0.000616396	No
150	ENSXETG00000019069	trappc11	709.68	0.371987	0.131863	2.821	0.00478735	0.0222688	NF62	NF50	NF62 vs NF50	trafficking protein particle complex 11 [Source:Xenbase;Acc:XB-GENE-5931148]	tr_peak_121	364	8.95849	0	overlapStart	5.4007e-42	3.72452e-37	No
151	ENSXETG00000019065	rwdd4	208.298	-0.0878161	0.154046	-0.570065	0.568634	0.731548	NF62	NF50	NF62 vs NF50	RWD domain containing 4 [Source:Xenbase;Acc:XB-GENE-942899]	tr_peak_121	364	8.95849	0	overlapStart	5.4007e-42	3.72452e-37	No
152	ENSXETG00000019052	ing2	677.608	-0.441632	0.261889	-1.68634	0.0917311	0.220767	NF62	NF50	NF62 vs NF50	inhibitor of growth family member 2 [Source:Xenbase;Acc:XB-GENE-951849]	tr_peak_122	17	2.44791	0	inside	3.26445e-05	0.0169141	No
153	ENSXETG00000025753	wwc2	21.0962	0.369876	0.349315	1.05886	0.289663	0.477277	NF62	NF50	NF62 vs NF50	WW and C2 domain containing 2 [Source:Xenbase;Acc:XB-GENE-1001637]	tr_peak_123	47	3.49941	0	overlapStart	9.29009e-09	1.66487e-05	No
154	ENSXETG00000031472	tenm2	2178.28	0.283814	0.162101	1.75085	0.0799723	0.199498	NF62	NF50	NF62 vs NF50	teneurin transmembrane protein 3 [Source:NCBI gene (formerly Entrezgene);Acc:548929]	tr_peak_124	25	2.74697	0	inside	3.14333e-06	0.00256478	No
155	ENSXETG00000031472	tenm2	2178.28	0.283814	0.162101	1.75085	0.0799723	0.199498	NF62	NF50	NF62 vs NF50	teneurin transmembrane protein 3 [Source:NCBI gene (formerly Entrezgene);Acc:548929]	tr_peak_125	52	3.88826	0	inside	2.86293e-09	5.79549e-06	No
156	ENSXETG00000031472	tenm2	2178.28	0.283814	0.162101	1.75085	0.0799723	0.199498	NF62	NF50	NF62 vs NF50	teneurin transmembrane protein 3 [Source:NCBI gene (formerly Entrezgene);Acc:548929]	tr_peak_126	40	3.55015	0	inside	6.13437e-08	8.81029e-05	No
157													tr_peak_127	26	2.83561			2.6238e-06	0.00220973	No
158	ENSXETG00000036810	gpm6a	2165.43	0.600138	0.350915	1.71021	0.0872272	0.213185	NF62	NF50	NF62 vs NF50	glycoprotein M6A [Source:NCBI gene (formerly Entrezgene);Acc:780312]	tr_peak_128	47	3.12445	0	overlapStart	1.04095e-08	1.83527e-05	No
159	ENSXETG00000032956	cep44	90.9471	-0.698974	0.231006	-3.02578	0.00247991	0.0128396	NF62	NF50	NF62 vs NF50	centrosomal protein 44kDa [Source:NCBI gene (formerly Entrezgene);Acc:780008]	tr_peak_129	81	4.12453	457	upstream	1.98843e-12	7.67291e-09	No
160	ENSXETG00000016906	fbxo8	231.056	-0.47942	0.178005	-2.69329	0.00707498	0.0306384	NF62	NF50	NF62 vs NF50	F-box protein 8 [Source:Xenbase;Acc:XB-GENE-964650]	tr_peak_129	81	4.12453	64	upstream	1.98843e-12	7.67291e-09	No
161	ENSXETG00000016915	sap30	660.188	0.115975	0.10226	1.13412	0.256742	0.443784	NF62	NF50	NF62 vs NF50	Sin3A associated protein 30kDa [Source:Xenbase;Acc:XB-GENE-942260]	tr_peak_130	64	4.33417	0	inside	1.21972e-10	3.33488e-07	No
162	ENSXETG00000016916	hmgb2	2735.79	-2.33041	0.16851	-13.8294	1.69325e-43	4.75157e-41	NF62	NF50	NF62 vs NF50	high mobility group box 2 [Source:Xenbase;Acc:XB-GENE-1000246]	tr_peak_131	32	3.07948	0	inside	5.74963e-07	0.000616396	Yes
163													tr_peak_132	24	3.80262			4.99206e-06	0.00372958	No
164	ENSXETG00000016922	galntl6	641.18	0.486999	0.148289	3.28412	0.001023	0.00598066	NF62	NF50	NF62 vs NF50	polypeptide N-acetylgalactosaminyltransferase like 6 [Source:NCBI gene (formerly Entrezgene);Acc:100487935]	tr_peak_133	27	2.93951	0	inside	2.09161e-06	0.00180901	Yes
165	ENSXETG00000023144	mfap3l	466.535	0.243693	0.158307	1.53937	0.123714	0.270147	NF62	NF50	NF62 vs NF50	microfibril associated protein 3 like [Source:Xenbase;Acc:XB-GENE-940784]	tr_peak_134	48	4.62007	0	inside	8.7261e-09	1.57141e-05	No
166	ENSXETG00000023145	hpf1	319.593	-0.239261	0.121377	-1.97122	0.0486986	0.14007	NF62	NF50	NF62 vs NF50	histone PARylation factor 1 [Source:Xenbase;Acc:XB-GENE-6034616]	tr_peak_135	241	6.3423	0	overlapStart	2.6565e-29	7.23652e-25	No
167	ENSXETG00000023146	clcn3	2502.51	0.630376	0.212067	2.97253	0.00295352	0.0148969	NF62	NF50	NF62 vs NF50	chloride channel, voltage-sensitive 3 [Source:Xenbase;Acc:XB-GENE-950794]	tr_peak_136	47	3.49941	0	inside	9.29009e-09	1.66487e-05	No
168	ENSXETG00000023146	clcn3	2502.51	0.630376	0.212067	2.97253	0.00295352	0.0148969	NF62	NF50	NF62 vs NF50	chloride channel, voltage-sensitive 3 [Source:Xenbase;Acc:XB-GENE-950794]	tr_peak_137	200	6.39252	4266	upstream	4.24512e-25	8.01051e-21	No
169	ENSXETG00000023155	nek1	1108.64	-0.157725	0.128639	-1.2261	0.22016	0.40109	NF62	NF50	NF62 vs NF50	NIMA-related kinase 1 [Source:Xenbase;Acc:XB-GENE-983162]	tr_peak_137	200	6.39252	0	overlapStart	4.24512e-25	8.01051e-21	No
170	ENSXETG00000004943	sh3rf1	271.173	0.05598	0.188094	0.297618	0.765995	0.868135	NF62	NF50	NF62 vs NF50	SH3 domain containing ring finger 1 [Source:Xenbase;Acc:XB-GENE-950805]	tr_peak_138	44	3.2247	0	overlapStart	2.08027e-08	3.39039e-05	No
171	ENSXETG00000040958		0.390712	-0.0390866	0.127947	-0.305491	0.759992		NF62	NF50	NF62 vs NF50		tr_peak_139	78	4.56448	0	inside	3.83045e-12	1.41867e-08	No
172	ENSXETG00000004944	cbr4	252.126	-0.61462	0.178504	-3.44317	0.000574932	0.00359655	NF62	NF50	NF62 vs NF50	carbonyl reductase 4 [Source:Xenbase;Acc:XB-GENE-5935857]	tr_peak_139	78	4.56448	1575	upstream	3.83045e-12	1.41867e-08	Yes
173	ENSXETG00000030204	ankdd1a	3640	0.467258	0.0902822	5.17553	2.27264e-07	3.10658e-06	NF62	NF50	NF62 vs NF50	SPARC (osteonectin), cwcv and kazal like domains proteoglycan 3 [Source:NCBI gene (formerly Entrezgene);Acc:100124745]	tr_peak_140	28	3.25063	0	inside	1.45248e-06	0.00134571	Yes
174	ENSXETG00000034185	c17orf75	262.321	0.592418	0.218059	2.71678	0.006592	0.0290108	NF62	NF50	NF62 vs NF50	kelch like family member 2 [Source:NCBI gene (formerly Entrezgene);Acc:100495582]	tr_peak_141	14	2.38867	0	inside	8.85625e-05	0.0362852	No
175	ENSXETG00000017063	marchf1	79.4499	0.703073	0.246001	2.85802	0.004263	0.0202136	NF62	NF50	NF62 vs NF50	membrane associated ring-CH-type finger 1 [Source:Xenbase;Acc:XB-GENE-486265]	tr_peak_142	66	4.6944	0	overlapStart	7.74123e-11	2.2289e-07	No
176	ENSXETG00000004893	npy5r	224.286	-0.0472608	0.126678	-0.373079	0.70909	0.830986	NF62	NF50	NF62 vs NF50	neuropeptide Y receptor Y5 [Source:Xenbase;Acc:XB-GENE-960863]	tr_peak_143	32	3.07948	2047	upstream	5.74963e-07	0.000616396	No
177	ENSXETG00000012007	fstl5	210.135	0.406543	0.339323	1.1981	0.230877	0.413671	NF62	NF50	NF62 vs NF50	follistati like 5 [Source:Xenbase;Acc:XB-GENE-479112]	tr_peak_144	34	3.43122	0	inside	3.41759e-07	0.000394857	No
178													tr_peak_145	52	3.88826			2.86293e-09	5.79549e-06	No
179	ENSXETG00000021375	dgcr8	6331.25	0.411612	0.0916309	4.49206	7.05367e-06	7.03771e-05	NF62	NF50	NF62 vs NF50	glutamate receptor, ionotropic, AMPA 2 [Source:NCBI gene (formerly Entrezgene);Acc:100216082]	tr_peak_146	37	3.954	0	inside	1.52002e-07	0.000194975	Yes
180	ENSXETG00000021375	dgcr8	6331.25	0.411612	0.0916309	4.49206	7.05367e-06	7.03771e-05	NF62	NF50	NF62 vs NF50	glutamate receptor, ionotropic, AMPA 2 [Source:NCBI gene (formerly Entrezgene);Acc:100216082]	tr_peak_147	99	5.85903	0	inside	2.00447e-14	1.06928e-10	Yes
181	ENSXETG00000021375	dgcr8	6331.25	0.411612	0.0916309	4.49206	7.05367e-06	7.03771e-05	NF62	NF50	NF62 vs NF50	glutamate receptor, ionotropic, AMPA 2 [Source:NCBI gene (formerly Entrezgene);Acc:100216082]	tr_peak_148	111	4.89918	0	overlapStart	9.86643e-16	6.38793e-12	Yes
182	ENSXETG00000019533	glrb	3085.59	0.35428	0.110333	3.211	0.00132273	0.007489	NF62	NF50	NF62 vs NF50	glycine receptor beta [Source:Xenbase;Acc:XB-GENE-1011734]	tr_peak_149	57	3.33275	0	inside	7.59399e-10	1.76494e-06	Yes
183	ENSXETG00000022392	ctso	62.6964	-0.710334	0.206307	-3.44309	0.000575113	0.00359655	NF62	NF50	NF62 vs NF50	cathepsin O [Source:Xenbase;Acc:XB-GENE-983441]	tr_peak_150	58	4.05731	1918	upstream	5.80537e-10	1.38526e-06	Yes
184													tr_peak_151	18	2.65955			2.41496e-05	0.0132145	No
185	ENSXETG00000001837	trim2	5427.44	0.229125	0.0801175	2.85986	0.00423822	0.0201022	NF62	NF50	NF62 vs NF50	tripartite motif containing 2 [Source:Xenbase;Acc:XB-GENE-942459]	tr_peak_152	33	3.15937	0	inside	3.53606e-07	0.000401597	No
186	ENSXETG00000001837	trim2	5427.44	0.229125	0.0801175	2.85986	0.00423822	0.0201022	NF62	NF50	NF62 vs NF50	tripartite motif containing 2 [Source:Xenbase;Acc:XB-GENE-942459]	tr_peak_153	49	3.67554	13	upstream	5.46789e-09	1.03691e-05	No
187													tr_peak_154	127	5.91744			2.20024e-17	1.78423e-13	No
188													tr_peak_155	52	3.2286			2.85542e-09	5.79549e-06	No
189	ENSXETG00000001840	arfip1	32.518	0.610886	0.247922	2.46403	0.0137386	0.0524196	NF62	NF50	NF62 vs NF50	ADP ribosylation factor interacting protein 1 [Source:Xenbase;Acc:XB-GENE-951005]	tr_peak_156	37	2.83866	0	inside	1.51227e-07	0.000194975	No
190	ENSXETG00000018866	ercc8	193.191	-0.0946452	0.169408	-0.558681	0.57638	0.737387	NF62	NF50	NF62 vs NF50	excision repair cross-complementation group 8 [Source:Xenbase;Acc:XB-GENE-1000476]	tr_peak_157	270	5.94151	0	overlapStart	2.66661e-32	9.26062e-28	No
191	ENSXETG00000009388	fbxw7	758.753	0.266944	0.0757851	3.52238	0.000427688	0.00277234	NF62	NF50	NF62 vs NF50	F-box and WD repeat domain containing 7 [Source:Xenbase;Acc:XB-GENE-1000486]	tr_peak_157	270	5.94151	0	overlapStart	2.66661e-32	9.26062e-28	Yes
192	ENSXETG00000009388	fbxw7	758.753	0.266944	0.0757851	3.52238	0.000427688	0.00277234	NF62	NF50	NF62 vs NF50	F-box and WD repeat domain containing 7 [Source:Xenbase;Acc:XB-GENE-1000486]	tr_peak_158	88	4.00566	0	inside	3.56254e-13	1.55944e-09	Yes
193	ENSXETG00000009396	rps3a	27515.6	-1.18319	0.200229	-5.90921	3.43747e-09	6.39205e-08	NF62	NF50	NF62 vs NF50	ribosomal protein S3A [Source:Xenbase;Acc:XB-GENE-976731]	tr_peak_159	148	5.81961	0	inside	1.47438e-19	1.55966e-15	Yes
194	ENSXETG00000037139	SNORD73	1.84918	-0.206407	0.26275	-0.785564	0.432123	0.618165	NF62	NF50	NF62 vs NF50	Small nucleolar RNA SNORD73 [Source:RFAM;Acc:RF00071]	tr_peak_159	148	5.81961	5595	upstream	1.47438e-19	1.55966e-15	No
195	ENSXETG00000041282	SNORD73	0.706526	0.0772282	0.199626	0.386865	0.698856		NF62	NF50	NF62 vs NF50	Small nucleolar RNA SNORD73 [Source:RFAM;Acc:RF00071]	tr_peak_159	148	5.81961	4321	upstream	1.47438e-19	1.55966e-15	No
196													tr_peak_159	148	5.81961	1420	upstream	1.47438e-19	1.55966e-15	No
197	ENSXETG00000026062	lrba	319.086	0.380344	0.224181	1.69659	0.0897741	0.217618	NF62	NF50	NF62 vs NF50	LPS-responsive vesicle trafficking, beach and anchor containing [Source:NCBI gene (formerly Entrezgene);Acc:734030]	tr_peak_159	148	5.81961	8827	upstream	1.47438e-19	1.55966e-15	No
198	ENSXETG00000018862	dclk2	80.483	0.3318	0.35091	0.945541	0.344383	0.535375	NF62	NF50	NF62 vs NF50	doublecortin like kinase 2 [Source:Xenbase;Acc:XB-GENE-960488]	tr_peak_160	59	3.77936	638	upstream	4.89136e-10	1.19215e-06	No
199													tr_peak_161	38	4.67358			1.08896e-07	0.000144311	No
200	ENSXETG00000026061	nr3c2	100.175	1.57148	0.330155	4.75983	1.9376e-06	2.18588e-05	NF62	NF50	NF62 vs NF50	nuclear receptor subfamily 3 group C member 2 [Source:Xenbase;Acc:XB-GENE-483085]	tr_peak_162	33	2.81201	0	inside	4.14715e-07	0.000456131	Yes
201	ENSXETG00000026061	nr3c2	100.175	1.57148	0.330155	4.75983	1.9376e-06	2.18588e-05	NF62	NF50	NF62 vs NF50	nuclear receptor subfamily 3 group C member 2 [Source:Xenbase;Acc:XB-GENE-483085]	tr_peak_163	64	3.87667	0	inside	1.40812e-10	3.80443e-07	Yes
202													tr_peak_164	50	4.4204			5.11646e-09	9.84668e-06	No
203	ENSXETG00000023683	lsm6	281.93	-0.273628	0.157143	-1.74127	0.0816357	0.202828	NF62	NF50	NF62 vs NF50	LSM6 homolog, U6 small nuclear RNA and mRNA degradation associated [Source:Xenbase;Acc:XB-GENE-1007008]	tr_peak_165	77	3.62174	0	overlapStart	4.64002e-12	1.66249e-08	No
204	ENSXETG00000023685	mmaa	169.225	-0.0962198	0.226965	-0.423942	0.671608	0.80522	NF62	NF50	NF62 vs NF50	metabolism of cobalamin associated A [Source:Xenbase;Acc:XB-GENE-978985]	tr_peak_166	75	4.71623	566	upstream	7.21573e-12	2.52122e-08	No
205	ENSXETG00000026047	smad1	640.228	-0.388567	0.095861	-4.05344	5.04694e-05	0.000416994	NF62	NF50	NF62 vs NF50	SMAD family member 1 [Source:Xenbase;Acc:XB-GENE-1018193]	tr_peak_167	62	4.33893	0	inside	2.37887e-10	6.17846e-07	Yes
206	ENSXETG00000026047	smad1	640.228	-0.388567	0.095861	-4.05344	5.04694e-05	0.000416994	NF62	NF50	NF62 vs NF50	SMAD family member 1 [Source:Xenbase;Acc:XB-GENE-1018193]	tr_peak_168	52	3.88826	0	inside	2.86293e-09	5.79549e-06	Yes
207	ENSXETG00000026047	smad1	640.228	-0.388567	0.095861	-4.05344	5.04694e-05	0.000416994	NF62	NF50	NF62 vs NF50	SMAD family member 1 [Source:Xenbase;Acc:XB-GENE-1018193]	tr_peak_169	31	2.9645	0	overlapStart	7.5856e-07	0.00077489	Yes
208	ENSXETG00000017613	anapc10	164.317	-0.292536	0.135582	-2.15764	0.0309561	0.0999951	NF62	NF50	NF62 vs NF50	anaphase promoting complex subunit 10 [Source:Xenbase;Acc:XB-GENE-947005]	tr_peak_170	64	3.23288	0	overlapStart	1.45415e-10	3.92338e-07	No
209	ENSXETG00000025168	abce1	2492.23	-0.457973	0.100526	-4.55576	5.21956e-06	5.37775e-05	NF62	NF50	NF62 vs NF50	ATP binding cassette subfamily E member 1 [Source:Xenbase;Acc:XB-GENE-993988]	tr_peak_170	64	3.23288	0	overlapStart	1.45415e-10	3.92338e-07	Yes
210	ENSXETG00000017606	otud4	908.337	-0.494998	0.13211	-3.74686	0.000179062	0.00128901	NF62	NF50	NF62 vs NF50	OTU deubiquitinase 4 [Source:Xenbase;Acc:XB-GENE-5900161]	tr_peak_171	52	4.26764	0	inside	2.67904e-09	5.48517e-06	Yes
211	ENSXETG00000021313	inpp4b	70.1639	0.80396	0.297468	2.70268	0.0068783	0.0299801	NF62	NF50	NF62 vs NF50	inositol polyphosphate-4-phosphatase type II B [Source:Xenbase;Acc:XB-GENE-949180]	tr_peak_172	23	2.9098	0	inside	5.78669e-06	0.00427799	No
212	ENSXETG00000040133	rnf150	102.813	-0.0571292	0.233328	-0.244846	0.806576	0.89268	NF62	NF50	NF62 vs NF50	ring finger protein 150 [Source:NCBI gene (formerly Entrezgene);Acc:100216098]	tr_peak_173	58	4.41218	496	upstream	6.56705e-10	1.536e-06	No
213	ENSXETG00000014933	tbc1d9	962.806	0.53632	0.190852	2.81014	0.00495204	0.0228832	NF62	NF50	NF62 vs NF50	TBC1 domain family member 9 [Source:Xenbase;Acc:XB-GENE-5992769]	tr_peak_174	38	3.36925	0	inside	1.01111e-07	0.000136229	No
214	ENSXETG00000014925	elmod2	394.465	0.51665	0.109579	4.71488	2.41856e-06	2.67201e-05	NF62	NF50	NF62 vs NF50	ELMO/CED-12 domain containing 2 [Source:Xenbase;Acc:XB-GENE-998865]	tr_peak_175	376	8.36033	1	upstream	3.17468e-43	2.38809e-38	Yes
215	ENSXETG00000014911	clgn	286.224	0.465165	0.289546	1.60653	0.108157	0.247487	NF62	NF50	NF62 vs NF50	calmegin [Source:Xenbase;Acc:XB-GENE-981033]	tr_peak_176	26	3.20704	0	inside	2.93751e-06	0.00243585	No
216	ENSXETG00000016965	maml3	109.771	0.293796	0.333286	0.881515	0.378039	0.568015	NF62	NF50	NF62 vs NF50	mastermind like transcriptional coactivator 3 [Source:Xenbase;Acc:XB-GENE-5871020]	tr_peak_177	81	4.44128	642	upstream	1.89666e-12	7.39469e-09	No
217	ENSXETG00000016965	maml3	109.771	0.293796	0.333286	0.881515	0.378039	0.568015	NF62	NF50	NF62 vs NF50	mastermind like transcriptional coactivator 3 [Source:Xenbase;Acc:XB-GENE-5871020]	tr_peak_178	70	4.75469	0	inside	2.68349e-11	8.37761e-08	No
218	ENSXETG00000016965	maml3	109.771	0.293796	0.333286	0.881515	0.378039	0.568015	NF62	NF50	NF62 vs NF50	mastermind like transcriptional coactivator 3 [Source:Xenbase;Acc:XB-GENE-5871020]	tr_peak_179	46	4.05425	0	inside	1.46859e-08	2.4649e-05	No
219	ENSXETG00000016965	maml3	109.771	0.293796	0.333286	0.881515	0.378039	0.568015	NF62	NF50	NF62 vs NF50	mastermind like transcriptional coactivator 3 [Source:Xenbase;Acc:XB-GENE-5871020]	tr_peak_180	43	3.70565	0	inside	2.61144e-08	4.14209e-05	No
220	ENSXETG00000016965	maml3	109.771	0.293796	0.333286	0.881515	0.378039	0.568015	NF62	NF50	NF62 vs NF50	mastermind like transcriptional coactivator 3 [Source:Xenbase;Acc:XB-GENE-5871020]	tr_peak_181	58	4.05731	0	inside	5.80537e-10	1.38526e-06	No
221	ENSXETG00000016965	maml3	109.771	0.293796	0.333286	0.881515	0.378039	0.568015	NF62	NF50	NF62 vs NF50	mastermind like transcriptional coactivator 3 [Source:Xenbase;Acc:XB-GENE-5871020]	tr_peak_182	44	2.8194	0	inside	2.37733e-08	3.82402e-05	No
222	ENSXETG00000030456	MGST2	3.37545	0.23272	0.327338	0.710947	0.477117	0.657308	NF62	NF50	NF62 vs NF50	uncharacterized LOC100127860 [Source:NCBI gene (formerly Entrezgene);Acc:100127860]	tr_peak_183	65	3.91934	2269	upstream	1.06333e-10	2.99951e-07	No
223	ENSXETG00000016939	setd7	290.866	0.633751	0.132398	4.7867	1.69546e-06	1.94267e-05	NF62	NF50	NF62 vs NF50	SET domain containing (lysine methyltransferase) 7 [Source:Xenbase;Acc:XB-GENE-949196]	tr_peak_183	65	3.91934	0	overlapStart	1.06333e-10	2.99951e-07	Yes
224	ENSXETG00000016920	rab33b	125.065	0.206483	0.154782	1.33402	0.182197	0.351949	NF62	NF50	NF62 vs NF50	RAB33B, member RAS oncogene family [Source:Xenbase;Acc:XB-GENE-491301]	tr_peak_184	44	3.52239	0	overlapStart	2.4006e-08	3.85914e-05	No
225	ENSXETG00000016901	XB5866417	3.17379	0.0556943	0.337818	0.164865	0.86905	0.930226	NF62	NF50	NF62 vs NF50	malate synthase, glyoxysomal [Source:Xenbase;Acc:XB-GENE-5866418]	tr_peak_184	44	3.52239	6727	upstream	2.4006e-08	3.85914e-05	No
226	ENSXETG00000016899	noct	168.327	0.151631	0.243621	0.622406	0.533675	0.705321	NF62	NF50	NF62 vs NF50	nocturnin [Source:Xenbase;Acc:XB-GENE-1014542]	tr_peak_185	26	2.83561	0	overlapStart	2.6238e-06	0.00220973	No
227	ENSXETG00000016896	elf2	932.35	-0.230315	0.0748123	-3.07858	0.00207993	0.0110543	NF62	NF50	NF62 vs NF50	E74 like ETS transcription factor 2 [Source:Xenbase;Acc:XB-GENE-853311]	tr_peak_186	44	3.2247	0	inside	2.08027e-08	3.39039e-05	No
228	ENSXETG00000003337	mgarp	2803.5	0.26271	0.182456	1.43985	0.149909	0.307966	NF62	NF50	NF62 vs NF50	mitochondria localized glutamic acid rich protein [Source:Xenbase;Acc:XB-GENE-1014555]	tr_peak_187	32	3.07948	0	inside	5.74963e-07	0.000616396	No
229													tr_peak_188	49	3.96164			6.63514e-09	1.22298e-05	No
230	ENSXETG00000011158	pcdh18	897.326	-0.148261	0.104791	-1.41482	0.157121	0.318034	NF62	NF50	NF62 vs NF50	protocadherin 18 [Source:Xenbase;Acc:XB-GENE-486209]	tr_peak_189	119	6.09301	0	inside	1.43721e-16	1.04023e-12	No
231	ENSXETG00000003663	pcdh10	971.222	0.45262	0.263778	1.71592	0.0861775	0.211267	NF62	NF50	NF62 vs NF50	protocadherin 10 [Source:Xenbase;Acc:XB-GENE-5866461]	tr_peak_190	78	4.70637	0	inside	3.57388e-12	1.32834e-08	No
232	ENSXETG00000003663	pcdh10	971.222	0.45262	0.263778	1.71592	0.0861775	0.211267	NF62	NF50	NF62 vs NF50	protocadherin 10 [Source:Xenbase;Acc:XB-GENE-5866461]	tr_peak_191	81	4.21634	0	overlapStart	2.05334e-12	7.83682e-09	No
233	ENSXETG00000003663	pcdh10	971.222	0.45262	0.263778	1.71592	0.0861775	0.211267	NF62	NF50	NF62 vs NF50	protocadherin 10 [Source:Xenbase;Acc:XB-GENE-5866461]	tr_peak_192	29	3.01576	1421	upstream	1.32452e-06	0.00123367	No
234													tr_peak_193	23	2.9098			5.78669e-06	0.00427799	No
235	ENSXETG00000022510	jade1	97.8784	-0.363975	0.238997	-1.52293	0.127777	0.276314	NF62	NF50	NF62 vs NF50	jade family PHD finger 1 [Source:Xenbase;Acc:XB-GENE-949213]	tr_peak_194	36	3.10027	125	upstream	2.01243e-07	0.000246445	No
236	ENSXETG00000022510	jade1	97.8784	-0.363975	0.238997	-1.52293	0.127777	0.276314	NF62	NF50	NF62 vs NF50	jade family PHD finger 1 [Source:Xenbase;Acc:XB-GENE-949213]	tr_peak_195	49	3.67554	640	upstream	5.46789e-09	1.03691e-05	No
237	ENSXETG00000022520	pgrmc2	1358.27	-0.0924946	0.151978	-0.608604	0.542787	0.711696	NF62	NF50	NF62 vs NF50	progesterone receptor membrane component 2 [Source:Xenbase;Acc:XB-GENE-981038]	tr_peak_196	363	10.5644	0	overlapStart	6.21312e-42	4.25207e-37	No
238	ENSXETG00000022528	abhd18	530.679	-0.280437	0.187687	-1.49417	0.135131	0.287313	NF62	NF50	NF62 vs NF50	abhydrolase domain containing 18 [Source:Xenbase;Acc:XB-GENE-5793289]	tr_peak_197	72	3.82187	0	overlapStart	1.78238e-11	5.85221e-08	No
239	ENSXETG00000039351	mfsd8	106.478	-0.138097	0.177033	-0.780061	0.435355	0.621292	NF62	NF50	NF62 vs NF50	major facilitator superfamily domain containing 8 [Source:NCBI gene (formerly Entrezgene);Acc:100495784]	tr_peak_197	72	3.82187	1491	upstream	1.78238e-11	5.85221e-08	No
240	ENSXETG00000022980	ankrd50	101.534	0.258638	0.347956	0.743306	0.457296	0.640231	NF62	NF50	NF62 vs NF50	ankyrin repeat domain 50 [Source:Xenbase;Acc:XB-GENE-6045366]	tr_peak_198	57	3.60896	5045	upstream	8.51903e-10	1.95596e-06	No
241													tr_peak_199	59	4.48102			4.65919e-10	1.14488e-06	No
242	ENSXETG00000041240	marc1	346.35	-0.309662	0.13385	-2.31349	0.0206955	0.0726437	NF62	NF50	NF62 vs NF50	sprouty RTK signaling antagonist 1 [Source:NCBI gene (formerly Entrezgene);Acc:449470]	tr_peak_200	42	3.55666	0	inside	3.40573e-08	5.19924e-05	No
243	ENSXETG00000041240	marc1	346.35	-0.309662	0.13385	-2.31349	0.0206955	0.0726437	NF62	NF50	NF62 vs NF50	sprouty RTK signaling antagonist 1 [Source:NCBI gene (formerly Entrezgene);Acc:449470]	tr_peak_201	83	4.7644	0	overlapStart	1.19909e-12	4.80153e-09	No
244	ENSXETG00000001582	spata5	52.8043	-0.437478	0.28173	-1.55282	0.120465	0.265041	NF62	NF50	NF62 vs NF50	spermatogenesis associated 5 [Source:Xenbase;Acc:XB-GENE-6054426]	tr_peak_202	117	4.6579	0	overlapStart	2.59537e-16	1.83362e-12	No
245	ENSXETG00000001585	nudt6	50.4301	-0.622245	0.2217	-2.8067	0.00500511	0.0230938	NF62	NF50	NF62 vs NF50	nudix hydrolase 6 [Source:Xenbase;Acc:XB-GENE-485555]	tr_peak_202	117	4.6579	0	overlapStart	2.59537e-16	1.83362e-12	No
246	ENSXETG00000021118	exosc9	196.629	-0.779101	0.129602	-6.01151	1.83798e-09	3.58526e-08	NF62	NF50	NF62 vs NF50	exosome component 9 [Source:Xenbase;Acc:XB-GENE-992913]	tr_peak_203	91	4.47925	0	overlapStart	1.70173e-13	7.91662e-10	Yes
247													tr_peak_203	91	4.47925	5880	upstream	1.70173e-13	7.91662e-10	No
248	ENSXETG00000021095	rpl34	12746.8	-1.27202	0.231599	-5.49235	3.96624e-08	6.2656e-07	NF62	NF50	NF62 vs NF50	ribosomal protein L34 [Source:Xenbase;Acc:XB-GENE-957318]	tr_peak_204	47	3.12445	0	inside	1.04095e-08	1.83527e-05	Yes
249	ENSXETG00000021091	sec24b	807.038	0.0575507	0.0784218	0.733861	0.463033	0.645337	NF62	NF50	NF62 vs NF50	SEC24 homolog B, COPII coat complex component [Source:Xenbase;Acc:XB-GENE-1007271]	tr_peak_204	47	3.12445	247	upstream	1.04095e-08	1.83527e-05	No
250	ENSXETG00000024114	gar1	517.812	-0.602207	0.199039	-3.02558	0.0024816	0.0128422	NF62	NF50	NF62 vs NF50	GAR1 homolog, ribonucleoprotein [Source:Xenbase;Acc:XB-GENE-6258514]	tr_peak_205	246	5.67939	0	overlapStart	7.09382e-30	2.02446e-25	No
251	ENSXETG00000025645	ap1ar	1062.03	0.0722023	0.174426	0.413942	0.678917	0.810457	NF62	NF50	NF62 vs NF50	adaptor related protein complex 1 associated regulatory protein [Source:Xenbase;Acc:XB-GENE-5953379]	tr_peak_206	373	8.01133	0	overlapStart	5.84952e-43	4.28943e-38	No
252	ENSXETG00000031767	zgrf1	40.24	-2.60244	0.26005	-10.0075	1.41336e-23	1.13613e-21	NF62	NF50	NF62 vs NF50		tr_peak_207	619	16.2213	0	overlapStart	3.71518e-68	1.12977e-62	Yes
253	ENSXETG00000024097	larp7	100.871	-0.383156	0.225488	-1.69923	0.0892759	0.216955	NF62	NF50	NF62 vs NF50	La ribonucleoprotein domain family member 7 [Source:Xenbase;Acc:XB-GENE-984850]	tr_peak_207	619	16.2213	0	overlapStart	3.71518e-68	1.12977e-62	No
254	ENSXETG00000015555	ank2	6476.59	0.398623	0.138461	2.87896	0.00398988	0.0190473	NF62	NF50	NF62 vs NF50	ankyrin 2, neuronal [Source:Xenbase;Acc:XB-GENE-984843]	tr_peak_208	51	3.4878	0	inside	3.3847e-09	6.71738e-06	No
255	ENSXETG00000015555	ank2	6476.59	0.398623	0.138461	2.87896	0.00398988	0.0190473	NF62	NF50	NF62 vs NF50	ankyrin 2, neuronal [Source:Xenbase;Acc:XB-GENE-984843]	tr_peak_209	33	4.32267	0	inside	4.02606e-07	0.000449697	No
256	ENSXETG00000015547	camk2d	1213.59	0.717825	0.247395	2.90154	0.00371335	0.0179211	NF62	NF50	NF62 vs NF50	calcium/calmodulin dependent protein kinase (CaM kinase) II delta [Source:Xenbase;Acc:XB-GENE-868293]	tr_peak_210	102	5.17539	0	overlapStart	9.86098e-15	5.53681e-11	No
257	ENSXETG00000004036	ctu1	105.889	-0.672461	0.17938	-3.74881	0.000177679	0.00128025	NF62	NF50	NF62 vs NF50	cytosolic thiouridylase subunit 1 [Source:Xenbase;Acc:XB-GENE-5872210]	tr_peak_211	275	7.04657	0	overlapStart	8.00461e-33	2.89175e-28	Yes
258	ENSXETG00000004037	mettl14	471.939	-0.62323	0.23051	-2.7037	0.00685718	0.0299219	NF62	NF50	NF62 vs NF50	methyltransferase like 14 [Source:Xenbase;Acc:XB-GENE-5813560]	tr_peak_211	275	7.04657	0	overlapStart	8.00461e-33	2.89175e-28	No
259	ENSXETG00000019862	aimp1	683.4	-0.871445	0.138694	-6.28324	3.31585e-10	7.17768e-09	NF62	NF50	NF62 vs NF50	aminoacyl tRNA synthetase complex-interacting multifunctional protein 1 [Source:Xenbase;Acc:XB-GENE-958442]	tr_peak_212	100	4.5112	0	overlapStart	1.53102e-14	8.39286e-11	Yes
260	ENSXETG00000027870	tbck	411.957	-0.0895196	0.108297	-0.826615	0.408455	0.597432	NF62	NF50	NF62 vs NF50	TBC1 domain containing kinase [Source:Xenbase;Acc:XB-GENE-994266]	tr_peak_212	100	4.5112	209	upstream	1.53102e-14	8.39286e-11	No
261	ENSXETG00000014102	ppa1	292.407	-0.365317	0.147827	-2.47126	0.0134639	0.0515765	NF62	NF50	NF62 vs NF50	pyrophosphatase (inorganic) 1 [Source:Xenbase;Acc:XB-GENE-985712]	tr_peak_213	35	2.55868	0	overlapStart	2.63148e-07	0.000314992	No
262	ENSXETG00000014101	tet2	28.7068	0.130505	0.348528	0.374447	0.708072	0.830298	NF62	NF50	NF62 vs NF50	tet methylcytosine dioxygenase 2 [Source:Xenbase;Acc:XB-GENE-6031110]	tr_peak_214	143	4.31202	0	inside	4.62701e-19	4.58564e-15	No
263	ENSXETG00000036943	cxxc4	2177.74	-0.10857	0.0944201	-1.14986	0.250203	0.436195	NF62	NF50	NF62 vs NF50	CXXC finger protein 4 [Source:NCBI gene (formerly Entrezgene);Acc:779646]	tr_peak_215	55	3.46357	0	inside	1.36144e-09	2.9491e-06	No
264	ENSXETG00000036943	cxxc4	2177.74	-0.10857	0.0944201	-1.14986	0.250203	0.436195	NF62	NF50	NF62 vs NF50	CXXC finger protein 4 [Source:NCBI gene (formerly Entrezgene);Acc:779646]	tr_peak_216	52	3.88826	0	inside	2.86293e-09	5.79549e-06	No
265	ENSXETG00000036943	cxxc4	2177.74	-0.10857	0.0944201	-1.14986	0.250203	0.436195	NF62	NF50	NF62 vs NF50	CXXC finger protein 4 [Source:NCBI gene (formerly Entrezgene);Acc:779646]	tr_peak_217	28	3.25063	0	inside	1.45248e-06	0.00134571	No
266	ENSXETG00000036943	cxxc4	2177.74	-0.10857	0.0944201	-1.14986	0.250203	0.436195	NF62	NF50	NF62 vs NF50	CXXC finger protein 4 [Source:NCBI gene (formerly Entrezgene);Acc:779646]	tr_peak_218	55	4.29519	0	inside	1.18383e-09	2.65003e-06	No
267													tr_peak_219	54	3.9678			1.82701e-09	3.87864e-06	No
268	ENSXETG00000021323	ube2d3	1281.64	-0.078997	0.151666	-0.520863	0.602462	0.757816	NF62	NF50	NF62 vs NF50	ubiquitin conjugating enzyme E2 D3 [Source:Xenbase;Acc:XB-GENE-972278]	tr_peak_220	107	4.76039	0	overlapStart	2.5909e-15	1.59107e-11	No
269	ENSXETG00000011160	ppp3ca	3231.94	0.642623	0.180243	3.56532	0.00036341	0.00240621	NF62	NF50	NF62 vs NF50	protein phosphatase 3, catalytic subunit, alpha isozyme [Source:Xenbase;Acc:XB-GENE-952299]	tr_peak_221	34	2.89298	0	inside	3.4489e-07	0.000395312	Yes
270	ENSXETG00000037946	h2afz	1130.42	-1.3621	0.151389	-8.99736	2.31215e-19	1.37253e-17	NF62	NF50	NF62 vs NF50	H2A.Z variant histone 1 [Source:NCBI gene (formerly Entrezgene);Acc:448675]	tr_peak_222	31	2.9645	0	inside	7.5856e-07	0.00077489	Yes
271	ENSXETG00000037598	nkx2-1	0.255659	0.0432716	0.109001	0.396984	0.691379		NF62	NF50	NF62 vs NF50	alcohol dehydrogenase 4 (class II), pi polypeptide [Source:NCBI gene (formerly Entrezgene);Acc:100488250]	tr_peak_223	43	4.17482	0	overlapEnd	3.02928e-08	4.73653e-05	No
272													tr_peak_223	43	4.17482	0	inside	3.02928e-08	4.73653e-05	No
273	ENSXETG00000009304	adh5	453.641	-1.17043	0.117558	-9.95621	2.36927e-23	1.88491e-21	NF62	NF50	NF62 vs NF50	alcohol dehydrogenase 5 (class III), chi polypeptide [Source:Xenbase;Acc:XB-GENE-977214]	tr_peak_223	43	4.17482	9831	upstream	3.02928e-08	4.73653e-05	Yes
274	ENSXETG00000009315	metap1	56.5018	0.0733905	0.312969	0.234498	0.814599	0.897973	NF62	NF50	NF62 vs NF50	methionyl aminopeptidase 1 [Source:Xenbase;Acc:XB-GENE-985733]	tr_peak_224	55	3.82869	0	overlapStart	1.19682e-09	2.66729e-06	No
275	ENSXETG00000009316	eif4e	716.06	0.110338	0.0950034	1.16141	0.245475	0.430529	NF62	NF50	NF62 vs NF50	eukaryotic translation initiation factor 4E [Source:Xenbase;Acc:XB-GENE-855435]	tr_peak_225	74	4.28813	0	inside	1.00231e-11	3.43447e-08	No
276	ENSXETG00000019221	unc5c	79.12	0.642867	0.32103	2.00251	0.0452296	0.132865	NF62	NF50	NF62 vs NF50	unc-5 netrin receptor C [Source:Xenbase;Acc:XB-GENE-921628]	tr_peak_226	44	4.1184	0	inside	2.05334e-08	3.35344e-05	No
277	ENSXETG00000019214	smarcad1	860.196	-0.361418	0.196882	-1.83571	0.0664007	0.174736	NF62	NF50	NF62 vs NF50	SWI/SNF-related, matrix-associated actin-dependent regulator of chromatin, subfamily a, containing DEAD/H box 1 [Source:Xenbase;Acc:XB-GENE-492700]	tr_peak_227	108	4.88266	0	overlapStart	2.44023e-15	1.50273e-11	No
278													tr_peak_228	30	2.8664			9.49752e-07	0.000931344	No
279	ENSXETG00000038781	ccser1	256.954	0.322029	0.164549	1.95705	0.050342	0.143699	NF62	NF50	NF62 vs NF50	coiled-coil serine rich protein 1 [Source:NCBI gene (formerly Entrezgene);Acc:100488162]	tr_peak_229	27	3.75981	0	inside	1.98463e-06	0.00173744	No
280	ENSXETG00000023652	herc3	982.072	-0.141764	0.098916	-1.43317	0.151809	0.310646	NF62	NF50	NF62 vs NF50	HECT and RLD domain containing E3 ubiquitin protein ligase 3 [Source:Xenbase;Acc:XB-GENE-968537]	tr_peak_230	21	2.55917	99	upstream	1.11081e-05	0.0071374	No
281	ENSXETG00000023647	rufy3	4653.08	-5.84091e-05	0.0776641	-0.000752073	0.9994	0.999918	NF62	NF50	NF62 vs NF50	RUN and FYVE domain containing 3 [Source:Xenbase;Acc:XB-GENE-1020955]	tr_peak_231	21	2.55917	0	inside	1.11081e-05	0.0071374	No
282	ENSXETG00000000334	g3bp2	191.878	0.301755	0.29923	1.00844	0.313243	0.5024	NF62	NF50	NF62 vs NF50	G3BP stress granule assembly factor 2 [Source:Xenbase;Acc:XB-GENE-480361]	tr_peak_232	588	12.3804	0	overlapStart	5.25945e-65	1.39393e-59	No
283	ENSXETG00000000333	uso1	620.531	-0.033365	0.11977	-0.278577	0.78057	0.876933	NF62	NF50	NF62 vs NF50	USO1 vesicle transport factor [Source:Xenbase;Acc:XB-GENE-1013306]	tr_peak_232	588	12.3804	8945	upstream	5.25945e-65	1.39393e-59	No
284	ENSXETG00000005352	kdm4b	1561.46	-0.0211375	0.131653	-0.160555	0.872444	0.931919	NF62	NF50	NF62 vs NF50	lysine (K)-specific demethylase 4B [Source:Xenbase;Acc:XB-GENE-1012886]	tr_peak_233	116	4.37423	0	overlapStart	2.92072e-16	2.02745e-12	No
285	ENSXETG00000005350	ptprs	4786.3	0.181483	0.121377	1.49519	0.134864	0.286945	NF62	NF50	NF62 vs NF50	protein tyrosine phosphatase receptor type S [Source:Xenbase;Acc:XB-GENE-478236]	tr_peak_234	33	3.15937	0	overlapStart	3.53606e-07	0.000401597	No
286													tr_peak_235	87	4.83036			3.77546e-13	1.64483e-09	No
287	ENSXETG00000001777	hnrnpm	4474.38	-0.370907	0.158439	-2.34101	0.0192318	0.0684714	NF62	NF50	NF62 vs NF50	heterogeneous nuclear ribonucleoprotein M [Source:Xenbase;Acc:XB-GENE-993962]	tr_peak_236	104	4.7592	0	overlapStart	5.65314e-15	3.2833e-11	No
288	ENSXETG00000001779	timm44	404.162	-0.229862	0.100557	-2.28589	0.0222607	0.0770687	NF62	NF50	NF62 vs NF50	translocase of inner mitochondrial membrane 44 homolog [Source:Xenbase;Acc:XB-GENE-946996]	tr_peak_237	318	6.85194	0	overlapStart	3.14492e-37	1.54533e-32	No
289	ENSXETG00000022166	lsm7	374.381	-0.495398	0.183114	-2.70541	0.00682211	0.0298448	NF62	NF50	NF62 vs NF50	LSM7 homolog, U6 small nuclear RNA and mRNA degradation associated [Source:Xenbase;Acc:XB-GENE-1008123]	tr_peak_238	113	4.45074	13	upstream	6.4414e-16	4.25451e-12	No
290	ENSXETG00000001791	sppl2b	746.268	-0.0120705	0.0884101	-0.136529	0.891403	0.942194	NF62	NF50	NF62 vs NF50	signal peptide peptidase like 2B [Source:Xenbase;Acc:XB-GENE-958186]	tr_peak_238	113	4.45074	0	overlapStart	6.4414e-16	4.25451e-12	No
291	ENSXETG00000001795	lmnb2	606.933	-0.150724	0.125685	-1.19922	0.230442	0.413303	NF62	NF50	NF62 vs NF50	lamin B2 [Source:Xenbase;Acc:XB-GENE-490443]	tr_peak_239	134	4.78454	0	inside	4.36214e-18	3.89054e-14	No
292	ENSXETG00000006391	eef2.1	79687.6	-0.6999	0.0828637	-8.4464	3.00432e-17	1.43113e-15	NF62	NF50	NF62 vs NF50	eukaryotic translation elongation factor 2, gene 1 [Source:Xenbase;Acc:XB-GENE-969739]	tr_peak_240	168	5.62462	0	overlapStart	9.64317e-22	1.31003e-17	Yes
293	ENSXETG00000033250	mrpl54	197.881	0.0824092	0.151141	0.545248	0.585583	0.744594	NF62	NF50	NF62 vs NF50	mitochondrial ribosomal protein L54 [Source:NCBI gene (formerly Entrezgene);Acc:100494879]	tr_peak_241	64	3.23288	0	overlapStart	1.45415e-10	3.92338e-07	No
294	ENSXETG00000030272	apba3	229.226	-0.327769	0.176069	-1.86159	0.0626602	0.1679	NF62	NF50	NF62 vs NF50	amyloid beta (A4) precursor protein-binding, family A, member 3 [Source:NCBI gene (formerly Entrezgene);Acc:100495034]	tr_peak_241	64	3.23288	894	upstream	1.45415e-10	3.92338e-07	No
295	ENSXETG00000030190	mydgf	290.624	0.0251222	0.112474	0.223361	0.823255	0.903771	NF62	NF50	NF62 vs NF50	myeloid-derived growth factor [Source:NCBI gene (formerly Entrezgene);Acc:100101683]	tr_peak_242	30	3.16695	14	upstream	8.72067e-07	0.00086894	No
296	ENSXETG00000024155	mpnd	1919.78	0.262663	0.0874432	3.00381	0.00266624	0.0136608	NF62	NF50	NF62 vs NF50	MPN domain containing [Source:Xenbase;Acc:XB-GENE-5858624]	tr_peak_243	62	4.33893	0	overlapStart	2.37887e-10	6.17846e-07	No
297	ENSXETG00000024145	smu1	958.304	-0.0663482	0.0654089	-1.01436	0.310411	0.499467	NF62	NF50	NF62 vs NF50	SMU1, DNA replication regulator and spliceosomal factor [Source:Xenbase;Acc:XB-GENE-971799]	tr_peak_244	124	5.36016	0	overlapStart	4.47445e-17	3.51496e-13	No
298	ENSXETG00000024144	dnaja1	1382.38	0.069714	0.100756	0.691911	0.488993	0.667786	NF62	NF50	NF62 vs NF50	DnaJ heat shock protein family (Hsp40) member A1 [Source:Xenbase;Acc:XB-GENE-976936]	tr_peak_245	39	3.10527	0	overlapStart	7.71578e-08	0.000107251	No
299	ENSXETG00000024143	aptx	74.6436	-0.385324	0.195917	-1.96677	0.0492097	0.141382	NF62	NF50	NF62 vs NF50	aprataxin [Source:Xenbase;Acc:XB-GENE-1015068]	tr_peak_245	39	3.10527	0	overlapStart	7.71578e-08	0.000107251	No
300	ENSXETG00000004462	ints10	464.698	-0.0988123	0.120102	-0.822737	0.410658	0.599517	NF62	NF50	NF62 vs NF50	integrator complex subunit 10 [Source:Xenbase;Acc:XB-GENE-965189]	tr_peak_246	106	5.47083	0	inside	4.22182e-15	2.50288e-11	No
301	ENSXETG00000004466	psd3	77.7725	0.298715	0.348329	0.857565	0.391133	0.580791	NF62	NF50	NF62 vs NF50	pleckstrin and Sec7 domain containing 3 [Source:Xenbase;Acc:XB-GENE-6467528]	tr_peak_247	27	3.41411	0	inside	1.77219e-06	0.00159118	No
302	ENSXETG00000018309	ppp2cb	2643.37	0.497021	0.0587154	8.4649	2.56364e-17	1.22879e-15	NF62	NF50	NF62 vs NF50	protein phosphatase 2, catalytic subunit, beta isozyme [Source:Xenbase;Acc:XB-GENE-957248]	tr_peak_248	37	3.00622	0	inside	1.54273e-07	0.000195907	Yes
303	ENSXETG00000008156	dusp4	272.342	-0.0714842	0.324206	-0.22049	0.82549	0.905105	NF62	NF50	NF62 vs NF50	dual specificity phosphatase 4 [Source:Xenbase;Acc:XB-GENE-1007215]	tr_peak_249	40	2.86229	0	overlapStart	5.5265e-08	8.1111e-05	No
304	ENSXETG00000008153	eri1	620.537	-0.287	0.114071	-2.51597	0.0118705	0.0465038	NF62	NF50	NF62 vs NF50	exoribonuclease 1 [Source:Xenbase;Acc:XB-GENE-974172]	tr_peak_250	47	3.49941	274	upstream	9.29009e-09	1.66487e-05	No
305	ENSXETG00000040489	plk3	333.621	0.22438	0.157922	1.42083	0.155367	0.315643	NF62	NF50	NF62 vs NF50	deoxyhypusine hydroxylase [Source:NCBI gene (formerly Entrezgene);Acc:100145112]	tr_peak_250	47	3.49941	0	inside	9.29009e-09	1.66487e-05	No
306	ENSXETG00000008149	nfic	62.9478	1.64648	0.327286	5.03071	4.88662e-07	6.18704e-06	NF62	NF50	NF62 vs NF50	nuclear factor I C [Source:Xenbase;Acc:XB-GENE-484367]	tr_peak_251	52	3.88826	0	inside	2.86293e-09	5.79549e-06	Yes
307	ENSXETG00000008149	nfic	62.9478	1.64648	0.327286	5.03071	4.88662e-07	6.18704e-06	NF62	NF50	NF62 vs NF50	nuclear factor I C [Source:Xenbase;Acc:XB-GENE-484367]	tr_peak_252	35	3.0934	0	inside	2.1048e-07	0.000256862	Yes
308	ENSXETG00000008149	nfic	62.9478	1.64648	0.327286	5.03071	4.88662e-07	6.18704e-06	NF62	NF50	NF62 vs NF50	nuclear factor I C [Source:Xenbase;Acc:XB-GENE-484367]	tr_peak_253	49	3.67554	1447	upstream	5.46789e-09	1.03691e-05	Yes
309	ENSXETG00000008149	nfic	62.9478	1.64648	0.327286	5.03071	4.88662e-07	6.18704e-06	NF62	NF50	NF62 vs NF50	nuclear factor I C [Source:Xenbase;Acc:XB-GENE-484367]	tr_peak_254	201	7.57847	5385	upstream	3.37435e-25	6.45134e-21	Yes
310	ENSXETG00000013589	tcf3	191.178	-0.344929	0.184087	-1.87373	0.0609673	0.16465	NF62	NF50	NF62 vs NF50	transcription factor 3 [Source:Xenbase;Acc:XB-GENE-478265]	tr_peak_255	54	3.66555	236	upstream	1.83544e-09	3.88785e-06	No
311	ENSXETG00000013589	tcf3	191.178	-0.344929	0.184087	-1.87373	0.0609673	0.16465	NF62	NF50	NF62 vs NF50	transcription factor 3 [Source:Xenbase;Acc:XB-GENE-478265]	tr_peak_256	35	2.65355	0	overlapStart	2.24058e-07	0.000269308	No
312	ENSXETG00000013589	tcf3	191.178	-0.344929	0.184087	-1.87373	0.0609673	0.16465	NF62	NF50	NF62 vs NF50	transcription factor 3 [Source:Xenbase;Acc:XB-GENE-478265]	tr_peak_257	59	3.77936	0	inside	4.89136e-10	1.19215e-06	No
313	ENSXETG00000037652		1206.1	0.0417419	0.169841	0.245771	0.805859	0.892418	NF62	NF50	NF62 vs NF50	ubiquinol-cytochrome c reductase, complex III subunit XI [Source:NCBI gene (formerly Entrezgene);Acc:100380065]	tr_peak_258	68	3.86674	0	inside	4.38935e-11	1.32465e-07	No
314	ENSXETG00000013593	mbd3	1591.31	-0.464576	0.154957	-2.99809	0.00271677	0.0138843	NF62	NF50	NF62 vs NF50	methyl-CpG binding domain protein 3 [Source:Xenbase;Acc:XB-GENE-491553]	tr_peak_259	99	5.06218	0	inside	1.93731e-14	1.03574e-10	No
315	ENSXETG00000013600	ap1m1	1966.97	0.130518	0.0852871	1.53033	0.125934	0.273448	NF62	NF50	NF62 vs NF50	adaptor related protein complex 1 subunit mu 1 [Source:Xenbase;Acc:XB-GENE-1006856]	tr_peak_260	42	3.35943	0	inside	3.8256e-08	5.77524e-05	No
316	ENSXETG00000013602	upf1	2150.84	-0.156475	0.0751218	-2.08294	0.0372564	0.115065	NF62	NF50	NF62 vs NF50	UPF1 regulator of nonsense transcripts homolog [Source:Xenbase;Acc:XB-GENE-6258022]	tr_peak_261	158	4.99912	0	overlapStart	1.29981e-20	1.55632e-16	No
317	ENSXETG00000036008	atp5me	1622.19	-0.0946971	0.189287	-0.500283	0.616876	0.768183	NF62	NF50	NF62 vs NF50	ATP synthase membrane subunit e [Source:NCBI gene (formerly Entrezgene);Acc:549169]	tr_peak_262	49	3.34413	82	upstream	5.41365e-09	1.03376e-05	No
318	ENSXETG00000003719	cwf19l1	583.353	-0.453636	0.139631	-3.24882	0.00115884	0.00666308	NF62	NF50	NF62 vs NF50	CWF19 like cell cycle control factor 1 [Source:Xenbase;Acc:XB-GENE-995269]	tr_peak_262	49	3.34413	0	overlapStart	5.41365e-09	1.03376e-05	Yes
319	ENSXETG00000003718	gak	479.394	0.271527	0.225751	1.20277	0.229066	0.411572	NF62	NF50	NF62 vs NF50	cyclin G associated kinase [Source:Xenbase;Acc:XB-GENE-5893404]	tr_peak_263	108	5.41772	0	overlapStart	2.38941e-15	1.47442e-11	No
320	ENSXETG00000040838	gng7	5062.69	0.357839	0.0986693	3.62665	0.000287117	0.00196252	NF62	NF50	NF62 vs NF50	guanine nucleotide binding protein (G protein), gamma 7 [Source:NCBI gene (formerly Entrezgene);Acc:549887]	tr_peak_264	34	3.67178	0	inside	3.07001e-07	0.000357256	Yes
321	ENSXETG00000003716	diras1	138.009	0.471849	0.342134	1.37913	0.167853	0.332555	NF62	NF50	NF62 vs NF50	DIRAS family GTP binding RAS like 1 [Source:Xenbase;Acc:XB-GENE-489505]	tr_peak_265	70	3.67186	0	overlapStart	3.06768e-11	9.53081e-08	No
322	ENSXETG00000003706	rps15	19726.2	-1.25793	0.250838	-5.01493	5.30521e-07	6.66699e-06	NF62	NF50	NF62 vs NF50	ribosomal protein S15 [Source:Xenbase;Acc:XB-GENE-5832673]	tr_peak_266	27	2.93951	0	inside	2.09161e-06	0.00180901	Yes
323	ENSXETG00000003706	rps15	19726.2	-1.25793	0.250838	-5.01493	5.30521e-07	6.66699e-06	NF62	NF50	NF62 vs NF50	ribosomal protein S15 [Source:Xenbase;Acc:XB-GENE-5832673]	tr_peak_267	101	4.01328	0	inside	1.33752e-14	7.38601e-11	Yes
324	ENSXETG00000003704	dazap1	1271.26	-0.328936	0.207864	-1.58246	0.113544	0.25548	NF62	NF50	NF62 vs NF50	DAZ associated protein 1 [Source:Xenbase;Acc:XB-GENE-856469]	tr_peak_267	101	4.01328	0	overlapStart	1.33752e-14	7.38601e-11	No
325	ENSXETG00000003706	rps15	19726.2	-1.25793	0.250838	-5.01493	5.30521e-07	6.66699e-06	NF62	NF50	NF62 vs NF50	ribosomal protein S15 [Source:Xenbase;Acc:XB-GENE-5832673]	tr_peak_268	71	4.05932	0	inside	2.23337e-11	7.05895e-08	Yes
326	ENSXETG00000003702	ndufs7	1236.1	-0.0164317	0.0940693	-0.174677	0.861333	0.9257	NF62	NF50	NF62 vs NF50	NADH:ubiquinone oxidoreductase core subunit S7 [Source:Xenbase;Acc:XB-GENE-1008982]	tr_peak_268	71	4.05932	0	overlapStart	2.23337e-11	7.05895e-08	No
327	ENSXETG00000003281	cirbp	30257.6	-0.14303	0.076404	-1.87202	0.0612033	0.165084	NF62	NF50	NF62 vs NF50	cold inducible RNA binding protein [Source:Xenbase;Acc:XB-GENE-492781]	tr_peak_269	24	3.33313	0	inside	4.26796e-06	0.0033165	No
328	ENSXETG00000003281	cirbp	30257.6	-0.14303	0.076404	-1.87202	0.0612033	0.165084	NF62	NF50	NF62 vs NF50	cold inducible RNA binding protein [Source:Xenbase;Acc:XB-GENE-492781]	tr_peak_270	66	4.6944	0	inside	7.74123e-11	2.2289e-07	No
329	ENSXETG00000003281	cirbp	30257.6	-0.14303	0.076404	-1.87202	0.0612033	0.165084	NF62	NF50	NF62 vs NF50	cold inducible RNA binding protein [Source:Xenbase;Acc:XB-GENE-492781]	tr_peak_271	154	5.51788	0	overlapStart	3.20664e-20	3.63321e-16	No
330													tr_peak_272	28	2.64289			1.49046e-06	0.001373	No
331													tr_peak_273	35	3.3253			2.17535e-07	0.00026293	No
332	ENSXETG00000003282	midn	649.518	-0.603423	0.118073	-5.11061	3.21121e-07	4.20016e-06	NF62	NF50	NF62 vs NF50	midnolin [Source:Xenbase;Acc:XB-GENE-1005232]	tr_peak_274	61	3.98184	0	inside	2.52093e-10	6.47679e-07	Yes
333	ENSXETG00000003282	midn	649.518	-0.603423	0.118073	-5.11061	3.21121e-07	4.20016e-06	NF62	NF50	NF62 vs NF50	midnolin [Source:Xenbase;Acc:XB-GENE-1005232]	tr_peak_275	21	3.15156	0	inside	9.81454e-06	0.0065016	Yes
334	ENSXETG00000003282	midn	649.518	-0.603423	0.118073	-5.11061	3.21121e-07	4.20016e-06	NF62	NF50	NF62 vs NF50	midnolin [Source:Xenbase;Acc:XB-GENE-1005232]	tr_peak_276	74	4.16462	0	overlapStart	1.11782e-11	3.76981e-08	Yes
335	ENSXETG00000003282	midn	649.518	-0.603423	0.118073	-5.11061	3.21121e-07	4.20016e-06	NF62	NF50	NF62 vs NF50	midnolin [Source:Xenbase;Acc:XB-GENE-1005232]	tr_peak_277	88	3.30648	6980	upstream	2.86332e-13	1.2755e-09	Yes
336	ENSXETG00000003283	atp5f1d	1709.1	0.075916	0.125942	0.602787	0.54665	0.714931	NF62	NF50	NF62 vs NF50	ATP synthase F1 subunit delta [Source:Xenbase;Acc:XB-GENE-978389]	tr_peak_278	89	4.65487	0	overlapStart	2.36897e-13	1.07029e-09	No
337	ENSXETG00000003284	cbarp	1710.9	-0.55923	0.159175	-3.5133	0.000442577	0.00285566	NF62	NF50	NF62 vs NF50	CACN subunit beta associated regulatory protein [Source:Xenbase;Acc:XB-GENE-6258190]	tr_peak_278	89	4.65487	6421	upstream	2.36897e-13	1.07029e-09	Yes
338	ENSXETG00000003291	polr2e	555.806	-0.590167	0.165939	-3.55654	0.000375776	0.00248276	NF62	NF50	NF62 vs NF50	polymerase (RNA) II (DNA directed) polypeptide E, 25kDa [Source:Xenbase;Acc:XB-GENE-1005304]	tr_peak_279	354	8.81852	0	inside	5.63482e-41	3.6327e-36	Yes
339	ENSXETG00000021612	wdr18	508.622	-0.313138	0.129975	-2.40922	0.0159866	0.0591836	NF62	NF50	NF62 vs NF50	WD repeat domain 18 [Source:Xenbase;Acc:XB-GENE-5818068]	tr_peak_280	192	7.38901	0	overlapStart	3.1641e-24	5.51264e-20	No
340	ENSXETG00000021613	arid3a	3.77044	-0.0629553	0.339267	-0.185563	0.852788	0.921098	NF62	NF50	NF62 vs NF50	AT-rich interaction domain 3A [Source:Xenbase;Acc:XB-GENE-945264]	tr_peak_281	49	3.96164	0	inside	6.63514e-09	1.22298e-05	No
341	ENSXETG00000035710	r3hdm4	2309.99	0.255552	0.101995	2.50552	0.0122271	0.0477029	NF62	NF50	NF62 vs NF50	R3H domain containing 4 [Source:NCBI gene (formerly Entrezgene);Acc:779758]	tr_peak_282	35	3.0934	0	inside	2.1048e-07	0.000256862	No
342													tr_peak_283	136	5.15566	109	upstream	2.66042e-18	2.4188e-14	No
343	ENSXETG00000021641	med16	566.639	0.0987771	0.13737	0.719057	0.472106	0.652852	NF62	NF50	NF62 vs NF50	mediator complex subunit 16 [Source:Xenbase;Acc:XB-GENE-967800]	tr_peak_283	136	5.15566	0	overlapStart	2.66042e-18	2.4188e-14	No
344	ENSXETG00000021647	prtn3	23.1346	-1.25056	0.294523	-4.24605	2.17572e-05	0.00019512	NF62	NF50	NF62 vs NF50	proteinase 3 [Source:Xenbase;Acc:XB-GENE-5805214]	tr_peak_284	53	4.31974	6564	upstream	2.07458e-09	4.3448e-06	Yes
345	ENSXETG00000021653	plppr3	2640.79	-0.10827	0.0860081	-1.25884	0.208089	0.385784	NF62	NF50	NF62 vs NF50	phospholipid phosphatase related 3 [Source:Xenbase;Acc:XB-GENE-990099]	tr_peak_284	53	4.31974	0	overlapStart	2.07458e-09	4.3448e-06	No
346	ENSXETG00000021661	ptbp1	935.069	-0.911106	0.176052	-5.17521	2.2765e-07	3.10658e-06	NF62	NF50	NF62 vs NF50	polypyrimidine tract binding protein 1 [Source:Xenbase;Acc:XB-GENE-5818206]	tr_peak_285	59	3.77936	0	overlapStart	4.89136e-10	1.19215e-06	Yes
347	ENSXETG00000014629	pgpep1	137.007	-0.416897	0.140185	-2.9739	0.00294041	0.0148405	NF62	NF50	NF62 vs NF50	pyroglutamyl-peptidase I [Source:Xenbase;Acc:XB-GENE-961493]	tr_peak_286	165	5.87901	82	upstream	2.32172e-21	3.02705e-17	No
348	ENSXETG00000027231	timm10	511.999	-0.420532	0.180315	-2.33221	0.0196897	0.0698278	NF62	NF50	NF62 vs NF50	translocase of inner mitochondrial membrane 10 homolog [Source:Xenbase;Acc:XB-GENE-967786]	tr_peak_286	165	5.87901	136	upstream	2.32172e-21	3.02705e-17	No
349	ENSXETG00000037991	pkn3	943.104	-0.459771	0.220734	-2.08292	0.0372586	0.115065	NF62	NF50	NF62 vs NF50	NADH:ubiquinone oxidoreductase subunit A7 [Source:NCBI gene (formerly Entrezgene);Acc:100492017]	tr_peak_287	908	15.7901	0	overlapStart	9.63851e-98	1.30236e-91	No
350	ENSXETG00000021905	rps28p9	7792.83	-1.3487	0.209869	-6.4264	1.30659e-10	2.96636e-09	NF62	NF50	NF62 vs NF50	ribosomal protein S28 pseudogene 9 [Source:Xenbase;Acc:XB-GENE-1006614]	tr_peak_287	908	15.7901	0	overlapStart	9.63851e-98	1.30236e-91	Yes
351	ENSXETG00000021893	angptl4	232.083	-0.919869	0.300846	-3.05761	0.00223109	0.0117244	NF62	NF50	NF62 vs NF50	angiopoietin like 4 [Source:Xenbase;Acc:XB-GENE-481750]	tr_peak_288	31	3.47706	0	overlapStart	7.79058e-07	0.000786593	No
352	ENSXETG00000021888	lonp1	898.87	-0.624843	0.178448	-3.50153	0.000462589	0.00295881	NF62	NF50	NF62 vs NF50	lon peptidase 1, mitochondrial [Source:Xenbase;Acc:XB-GENE-1013275]	tr_peak_289	170	5.34088	0	inside	6.75072e-22	9.29159e-18	Yes
353	ENSXETG00000021885	ndufa11	624.315	0.187714	0.147942	1.26883	0.204501	0.381054	NF62	NF50	NF62 vs NF50	NADH:ubiquinone oxidoreductase subunit A11 [Source:Xenbase;Acc:XB-GENE-1006627]	tr_peak_290	117	4.6579	0	overlapStart	2.59537e-16	1.83362e-12	No
354	ENSXETG00000009516	anp32c	160.079	-0.649326	0.232767	-2.7896	0.00527735	0.024105	NF62	NF50	NF62 vs NF50	acidic nuclear phosphoprotein 32 family member C [Source:Xenbase;Acc:XB-GENE-991758]	tr_peak_291	45	3.56873	0	overlapStart	1.82331e-08	3.00843e-05	No
355													tr_peak_292	44	3.99197			1.99118e-08	3.26407e-05	No
356	ENSXETG00000013655	oaz1	17624.8	0.386417	0.160437	2.40853	0.0160169	0.0592816	NF62	NF50	NF62 vs NF50	ornithine decarboxylase antizyme 1 [Source:Xenbase;Acc:XB-GENE-490737]	tr_peak_293	117	4.6579	0	overlapStart	2.59537e-16	1.83362e-12	No
357													tr_peak_294	27	3.7538			2.03315e-06	0.00176527	No
358	ENSXETG00000013658	dot1l	197.688	0.588578	0.276041	2.13221	0.0329894	0.104838	NF62	NF50	NF62 vs NF50	DOT1-like histone H3K79 methyltransferase [Source:Xenbase;Acc:XB-GENE-6033925]	tr_peak_295	94	3.37537	0	overlapStart	7.84043e-14	3.81259e-10	No
359	ENSXETG00000013667	mknk2	982.007	-0.90711	0.167566	-5.41345	6.18212e-08	9.48458e-07	NF62	NF50	NF62 vs NF50	MAPK interacting serine/threonine kinase 2 [Source:Xenbase;Acc:XB-GENE-491527]	tr_peak_296	42	3.03467	0	overlapStart	3.29177e-08	5.08616e-05	Yes
360	ENSXETG00000006432	btbd2	1738.04	-0.06286	0.0975366	-0.644476	0.519267	0.693344	NF62	NF50	NF62 vs NF50	BTB domain containing 2 [Source:Xenbase;Acc:XB-GENE-491865]	tr_peak_297	52	3.80034	0	inside	2.59472e-09	5.33495e-06	No
361	ENSXETG00000039453		97.9857	-1.54036	0.212858	-7.23657	4.60166e-13	1.43827e-11	NF62	NF50	NF62 vs NF50	ankyrin repeat and LEM domain containing 1 [Source:NCBI gene (formerly Entrezgene);Acc:100498215]	tr_peak_298	342	8.94969	465	upstream	1.03882e-39	6.13917e-35	Yes
362	ENSXETG00000035818	angel2	143.849	-0.928472	0.159924	-5.8057	6.4096e-09	1.14101e-07	NF62	NF50	NF62 vs NF50	L antigen family member 3 [Source:NCBI gene (formerly Entrezgene);Acc:100379978]	tr_peak_298	342	8.94969	0	overlapStart	1.03882e-39	6.13917e-35	Yes
363	ENSXETG00000024933	lsm4	1811.2	-0.201008	0.0979653	-2.05183	0.0401862	0.121806	NF62	NF50	NF62 vs NF50	LSM4 homolog, U6 small nuclear RNA and mRNA degradation associated [Source:Xenbase;Acc:XB-GENE-945533]	tr_peak_299	28	2.58529	0	overlapStart	1.64025e-06	0.00148792	No
364	ENSXETG00000012922	pde4c	269.421	0.226606	0.166842	1.3582	0.174399	0.34102	NF62	NF50	NF62 vs NF50	phosphodiesterase 4C [Source:Xenbase;Acc:XB-GENE-1002336]	tr_peak_300	71	4.17652	0	inside	2.02395e-11	6.53401e-08	No
365	ENSXETG00000008736	tpm4	679.237	-1.00559	0.185044	-5.43435	5.49959e-08	8.51361e-07	NF62	NF50	NF62 vs NF50	tropomyosin 4 [Source:Xenbase;Acc:XB-GENE-6077097]	tr_peak_301	68	3.86674	0	inside	4.38935e-11	1.32465e-07	Yes
366	ENSXETG00000038455		12.8913	-0.355851	0.33818	-1.05225	0.292683	0.480612	NF62	NF50	NF62 vs NF50		tr_peak_302	50	4.4204	2300	upstream	5.11646e-09	9.84668e-06	No
367	ENSXETG00000036935		187.712	-0.426924	0.176097	-2.42436	0.0153354	0.057212	NF62	NF50	NF62 vs NF50	zinc finger protein 883 [Source:NCBI gene (formerly Entrezgene);Acc:105945546]	tr_peak_302	50	4.4204	5280	upstream	5.11646e-09	9.84668e-06	No
368	ENSXETG00000006560	mfsd14b	2520.04	0.0156816	0.134887	0.116257	0.907449	0.952383	NF62	NF50	NF62 vs NF50	major facilitator superfamily domain containing 14B [Source:Xenbase;Acc:XB-GENE-5783273]	tr_peak_303	36	2.76996	0	overlapStart	1.76677e-07	0.000218932	No
369	ENSXETG00000006557	tpgs1	125.298	0.316722	0.168662	1.87785	0.0604014	0.163579	NF62	NF50	NF62 vs NF50	tubulin polyglutamylase complex subunit 1 [Source:Xenbase;Acc:XB-GENE-6040243]	tr_peak_304	330	9.75189	0	inside	1.48242e-38	8.05545e-34	No
370	ENSXETG00000006555	cdc34	637.495	-0.434184	0.152426	-2.84849	0.00439271	0.0207457	NF62	NF50	NF62 vs NF50	cell division cycle 34 [Source:Xenbase;Acc:XB-GENE-5772505]	tr_peak_304	330	9.75189	8324	upstream	1.48242e-38	8.05545e-34	No
371	ENSXETG00000006553	bsg	2708.85	0.31248	0.127451	2.45176	0.0142159	0.0538427	NF62	NF50	NF62 vs NF50	basigin (Ok blood group) [Source:Xenbase;Acc:XB-GENE-5901795]	tr_peak_305	29	2.78171	0	overlapStart	1.14012e-06	0.00107478	No
372	ENSXETG00000031566	znf330	723.431	0.35808	0.236342	1.51509	0.12975	0.279259	NF62	NF50	NF62 vs NF50	hyperpolarization activated cyclic nucleotide gated potassium channel 2 [Source:NCBI gene (formerly Entrezgene);Acc:100487897]	tr_peak_306	47	3.88332	0	inside	1.00443e-08	1.77599e-05	No
373	ENSXETG00000006545	polrmt	309.115	-0.416903	0.171147	-2.43593	0.0148537	0.0557786	NF62	NF50	NF62 vs NF50	polymerase (RNA) mitochondrial (DNA directed) [Source:Xenbase;Acc:XB-GENE-5893260]	tr_peak_307	81	4.12453	0	inside	1.98843e-12	7.67291e-09	No
374	ENSXETG00000034157	fgf22	1.31605	0.0369775	0.257628	0.143531	0.885871		NF62	NF50	NF62 vs NF50	fibroblast growth factor 22 [Source:NCBI gene (formerly Entrezgene);Acc:100233215]	tr_peak_307	81	4.12453	6057	upstream	1.98843e-12	7.67291e-09	No
375	ENSXETG00000006543	rnf126	437.446	-0.0624906	0.141444	-0.441804	0.658631	0.798218	NF62	NF50	NF62 vs NF50	ring finger protein 126 [Source:Xenbase;Acc:XB-GENE-5960892]	tr_peak_308	352	11.0959	0	inside	9.70868e-41	6.10633e-36	No
376	ENSXETG00000022956	chchd10	110.586	0.0754273	0.1897	0.397613	0.690915	0.818576	NF62	NF50	NF62 vs NF50	coiled-coil-helix-coiled-coil-helix domain containing 10 [Source:Xenbase;Acc:XB-GENE-5962008]	tr_peak_309	48	3.22678	0	overlapStart	7.70708e-09	1.40197e-05	No
377													tr_peak_310	66	3.42597			7.40457e-11	2.14102e-07	No
378	ENSXETG00000022940	ssbp4	250.121	0.259051	0.336868	0.768997	0.441895	0.627203	NF62	NF50	NF62 vs NF50	single stranded DNA binding protein 4 [Source:Xenbase;Acc:XB-GENE-994793]	tr_peak_311	71	4.05932	0	overlapStart	2.23337e-11	7.05895e-08	No
379	ENSXETG00000022940	ssbp4	250.121	0.259051	0.336868	0.768997	0.441895	0.627203	NF62	NF50	NF62 vs NF50	single stranded DNA binding protein 4 [Source:Xenbase;Acc:XB-GENE-994793]	tr_peak_312	49	4.09066	0	inside	6.45624e-09	1.1952e-05	No
380	ENSXETG00000022940	ssbp4	250.121	0.259051	0.336868	0.768997	0.441895	0.627203	NF62	NF50	NF62 vs NF50	single stranded DNA binding protein 4 [Source:Xenbase;Acc:XB-GENE-994793]	tr_peak_313	23	2.9098	0	inside	5.78669e-06	0.00427799	No
381	ENSXETG00000022940	ssbp4	250.121	0.259051	0.336868	0.768997	0.441895	0.627203	NF62	NF50	NF62 vs NF50	single stranded DNA binding protein 4 [Source:Xenbase;Acc:XB-GENE-994793]	tr_peak_314	71	4.93121	0	inside	2.3974e-11	7.49376e-08	No
382	ENSXETG00000022940	ssbp4	250.121	0.259051	0.336868	0.768997	0.441895	0.627203	NF62	NF50	NF62 vs NF50	single stranded DNA binding protein 4 [Source:Xenbase;Acc:XB-GENE-994793]	tr_peak_315	65	3.91934	0	inside	1.06333e-10	2.99951e-07	No
383	ENSXETG00000022940	ssbp4	250.121	0.259051	0.336868	0.768997	0.441895	0.627203	NF62	NF50	NF62 vs NF50	single stranded DNA binding protein 4 [Source:Xenbase;Acc:XB-GENE-994793]	tr_peak_316	48	4.62746	0	inside	8.46136e-09	1.52883e-05	No
384	ENSXETG00000022940	ssbp4	250.121	0.259051	0.336868	0.768997	0.441895	0.627203	NF62	NF50	NF62 vs NF50	single stranded DNA binding protein 4 [Source:Xenbase;Acc:XB-GENE-994793]	tr_peak_317	45	3.88465	0	inside	1.83827e-08	3.02712e-05	No
385	ENSXETG00000023202	uba52	12541	-1.22079	0.200508	-6.08851	1.13964e-09	2.29025e-08	NF62	NF50	NF62 vs NF50	ubiquitin A-52 residue ribosomal protein fusion product 1 [Source:Xenbase;Acc:XB-GENE-939925]	tr_peak_318	25	2.74697	0	inside	3.14333e-06	0.00256478	Yes
386	ENSXETG00000023201	rex1bd	1222.56	-0.170806	0.230479	-0.741093	0.458637	0.641396	NF62	NF50	NF62 vs NF50	required for excision 1-B domain containing [Source:Xenbase;Acc:XB-GENE-1008394]	tr_peak_318	25	2.74697	6592	upstream	3.14333e-06	0.00256478	No
387	ENSXETG00000011199	crtc1	131.578	0.366687	0.175834	2.08542	0.0370316	0.114607	NF62	NF50	NF62 vs NF50	CREB regulated transcription coactivator 1 [Source:Xenbase;Acc:XB-GENE-5832553]	tr_peak_319	44	3.52239	0	overlapStart	2.4006e-08	3.85914e-05	No
388													tr_peak_320	52	5.09408			2.6743e-09	5.48075e-06	No
389	ENSXETG00000012564	rasgef1b	195.079	0.581315	0.23017	2.52559	0.0115504	0.0454306	NF62	NF50	NF62 vs NF50	RasGEF domain family member 1B [Source:Xenbase;Acc:XB-GENE-1015760]	tr_peak_321	130	7.23671	0	inside	1.17484e-17	9.7268e-14	No
390	ENSXETG00000012564	rasgef1b	195.079	0.581315	0.23017	2.52559	0.0115504	0.0454306	NF62	NF50	NF62 vs NF50	RasGEF domain family member 1B [Source:Xenbase;Acc:XB-GENE-1015760]	tr_peak_322	29	3.88468	0	inside	1.20401e-06	0.00112951	No
391	ENSXETG00000012569	hnrnpd	3513.71	-0.209991	0.0846021	-2.4821	0.0130609	0.05027	NF62	NF50	NF62 vs NF50	heterogeneous nuclear ribonucleoprotein D [Source:Xenbase;Acc:XB-GENE-988375]	tr_peak_323	90	4.18017	0	overlapStart	1.77754e-13	8.19257e-10	No
392	ENSXETG00000012569	hnrnpd	3513.71	-0.209991	0.0846021	-2.4821	0.0130609	0.05027	NF62	NF50	NF62 vs NF50	heterogeneous nuclear ribonucleoprotein D [Source:Xenbase;Acc:XB-GENE-988375]	tr_peak_324	64	3.41876	9806	upstream	1.33592e-10	3.60986e-07	No
393	ENSXETG00000023026	hnrnpdl	7097.1	-0.677002	0.0712349	-9.5038	2.02377e-21	1.38208e-19	NF62	NF50	NF62 vs NF50	heterogeneous nuclear ribonucleoprotein D like [Source:Xenbase;Acc:XB-GENE-495016]	tr_peak_324	64	3.41876	0	inside	1.33592e-10	3.60986e-07	Yes
394	ENSXETG00000012582	enoph1	520.479	-0.218396	0.141739	-1.54083	0.123357	0.269674	NF62	NF50	NF62 vs NF50	enolase-phosphatase 1 [Source:Xenbase;Acc:XB-GENE-954014]	tr_peak_324	64	3.41876	116	upstream	1.33592e-10	3.60986e-07	No
395	ENSXETG00000023026	hnrnpdl	7097.1	-0.677002	0.0712349	-9.5038	2.02377e-21	1.38208e-19	NF62	NF50	NF62 vs NF50	heterogeneous nuclear ribonucleoprotein D like [Source:Xenbase;Acc:XB-GENE-495016]	tr_peak_325	76	3.87365	0	inside	6.55934e-12	2.32723e-08	Yes
396	ENSXETG00000012582	enoph1	520.479	-0.218396	0.141739	-1.54083	0.123357	0.269674	NF62	NF50	NF62 vs NF50	enolase-phosphatase 1 [Source:Xenbase;Acc:XB-GENE-954014]	tr_peak_325	76	3.87365	0	inside	6.55934e-12	2.32723e-08	No
397	ENSXETG00000017960	ythdc1	4086.43	-0.400209	0.170544	-2.34667	0.0189422	0.0675027	NF62	NF50	NF62 vs NF50	YTH domain containing 1 [Source:Xenbase;Acc:XB-GENE-1004178]	tr_peak_326	92	4.4106	0	overlapStart	1.32978e-13	6.25619e-10	No
398	ENSXETG00000011292	saraf	170.916	-0.257301	0.141665	-1.81626	0.0693302	0.180446	NF62	NF50	NF62 vs NF50	store-operated calcium entry-associated regulatory factor [Source:Xenbase;Acc:XB-GENE-997090]	tr_peak_327	318	7.34372	0	overlapStart	2.56224e-37	1.27582e-32	No
399	ENSXETG00000011291	gtf2e2	509.063	-0.0605765	0.16054	-0.377329	0.705929	0.828604	NF62	NF50	NF62 vs NF50	general transcription factor IIE subunit 2 [Source:Xenbase;Acc:XB-GENE-962385]	tr_peak_327	318	7.34372	0	overlapStart	2.56224e-37	1.27582e-32	No
400	ENSXETG00000017990	ptpn9l	300.649	0.290404	0.280694	1.03459	0.300858	0.488887	NF62	NF50	NF62 vs NF50	protein tyrosine phosphatase non-receptor type 9-like [Source:Xenbase;Acc:XB-GENE-5815286]	tr_peak_328	240	6.83125	0	overlapStart	2.97694e-29	8.04711e-25	No
401	ENSXETG00000000373	mrpl1	481.472	-0.241206	0.120997	-1.99349	0.0462076	0.1349	NF62	NF50	NF62 vs NF50	mitochondrial ribosomal protein L1 [Source:Xenbase;Acc:XB-GENE-952988]	tr_peak_329	23	2.75894	7181	upstream	6.29144e-06	0.00447373	No
402	ENSXETG00000000372	cnot6l	113.369	-0.226753	0.163567	-1.3863	0.165654	0.329504	NF62	NF50	NF62 vs NF50	CCR4-NOT transcription complex subunit 6-like [Source:Xenbase;Acc:XB-GENE-977551]	tr_peak_329	23	2.75894	0	inside	6.29144e-06	0.00447373	No
403	ENSXETG00000000368	sec31a	1253.73	-0.0397448	0.131157	-0.303033	0.761864	0.866069	NF62	NF50	NF62 vs NF50	SEC31 homolog A, COPII coat complex component [Source:Xenbase;Acc:XB-GENE-5955093]	tr_peak_330	61	3.95467	545	upstream	2.97982e-10	7.53633e-07	No
404	ENSXETG00000000368	sec31a	1253.73	-0.0397448	0.131157	-0.303033	0.761864	0.866069	NF62	NF50	NF62 vs NF50	SEC31 homolog A, COPII coat complex component [Source:Xenbase;Acc:XB-GENE-5955093]	tr_peak_331	46	3.46131	1	upstream	1.18479e-08	2.05745e-05	No
405	ENSXETG00000006200	arhgap24	58.9346	1.88702	0.300785	6.27365	3.52675e-10	7.60222e-09	NF62	NF50	NF62 vs NF50	Rho GTPase activating protein 24 [Source:Xenbase;Acc:XB-GENE-996257]	tr_peak_332	38	3.36925	0	inside	1.01111e-07	0.000136229	Yes
406	ENSXETG00000006199	mapk10	277.451	0.523402	0.193575	2.70387	0.00685367	0.0299219	NF62	NF50	NF62 vs NF50	mitogen-activated protein kinase 10 [Source:Xenbase;Acc:XB-GENE-1009840]	tr_peak_333	61	3.98184	0	inside	2.52093e-10	6.47679e-07	No
407	ENSXETG00000006199	mapk10	277.451	0.523402	0.193575	2.70387	0.00685367	0.0299219	NF62	NF50	NF62 vs NF50	mitogen-activated protein kinase 10 [Source:Xenbase;Acc:XB-GENE-1009840]	tr_peak_334	160	5.36387	0	overlapStart	7.52108e-21	9.2168e-17	No
408	ENSXETG00000006404	septin11	351.273	-0.177334	0.100719	-1.76068	0.0782929	0.196515	NF62	NF50	NF62 vs NF50	septin 11 [Source:Xenbase;Acc:XB-GENE-956044]	tr_peak_335	18	2.57783	0	inside	2.75607e-05	0.0148549	No
409	ENSXETG00000027406	ccni	5006.66	-0.285783	0.219512	-1.3019	0.192949	0.365665	NF62	NF50	NF62 vs NF50	cyclin I [Source:Xenbase;Acc:XB-GENE-945654]	tr_peak_336	92	4.89344	0	overlapStart	1.18711e-13	5.62393e-10	No
410	ENSXETG00000006402	ccng2	85.9825	0.0637537	0.329144	0.193695	0.846414	0.917514	NF62	NF50	NF62 vs NF50	cyclin G2 [Source:Xenbase;Acc:XB-GENE-920883]	tr_peak_337	64	3.23288	51	upstream	1.45415e-10	3.92338e-07	No
411	ENSXETG00000010177	tstd2	25.5664	-0.541317	0.269228	-2.01063	0.044365	0.130999	NF62	NF50	NF62 vs NF50	thiosulfate sulfurtransferase (rhodanese)-like domain containing 2 [Source:Xenbase;Acc:XB-GENE-1015854]	tr_peak_338	31	2.9645	142	upstream	7.5856e-07	0.00077489	No
412	ENSXETG00000010179	ncbp1	499.795	-0.387353	0.130046	-2.9786	0.00289572	0.0146389	NF62	NF50	NF62 vs NF50	nuclear cap binding protein subunit 1 [Source:Xenbase;Acc:XB-GENE-5841194]	tr_peak_338	31	2.9645	0	overlapStart	7.5856e-07	0.00077489	No
413	ENSXETG00000010183	anp32b	1140.28	-0.548184	0.211554	-2.59122	0.0095637	0.0391164	NF62	NF50	NF62 vs NF50	acidic nuclear phosphoprotein 32 family member B [Source:Xenbase;Acc:XB-GENE-988727]	tr_peak_339	35	3.51348	0	inside	2.22495e-07	0.000268324	No
414	ENSXETG00000010183	anp32b	1140.28	-0.548184	0.211554	-2.59122	0.0095637	0.0391164	NF62	NF50	NF62 vs NF50	acidic nuclear phosphoprotein 32 family member B [Source:Xenbase;Acc:XB-GENE-988727]	tr_peak_340	177	6.60508	0	inside	1.26369e-22	1.87025e-18	No
415	ENSXETG00000010209	smc2	136.928	-3.307	0.177321	-18.6498	1.26819e-77	1.95733e-74	NF62	NF50	NF62 vs NF50	structural maintenance of chromosomes 2 [Source:Xenbase;Acc:XB-GENE-5826169]	tr_peak_341	38	3.00425	9	upstream	1.00591e-07	0.000136135	Yes
416	ENSXETG00000010217	dnajc25	1096.04	-0.256607	0.192343	-1.33411	0.182168	0.351949	NF62	NF50	NF62 vs NF50	DnaJ heat shock protein family (Hsp40) member C25 [Source:Xenbase;Acc:XB-GENE-954361]	tr_peak_342	100	4.2282	0	overlapStart	1.59448e-14	8.65705e-11	No
417	ENSXETG00000036088	tomm5	715.652	-0.162385	0.205743	-0.789261	0.429959	0.616489	NF62	NF50	NF62 vs NF50	translocase of outer mitochondrial membrane 5 homolog [Source:NCBI gene (formerly Entrezgene);Acc:100380083]	tr_peak_343	399	9.0224	0	inside	1.31574e-45	1.16764e-40	No
418	ENSXETG00000035429	msh4	217.35	0.157559	0.172487	0.913453	0.361004	0.552204	NF62	NF50	NF62 vs NF50	provisional ortholog of THAP domain containing 1 [Source:NCBI gene (formerly Entrezgene);Acc:100493491]	tr_peak_344	134	4.78454	0	overlapStart	4.36214e-18	3.89054e-14	No
419	ENSXETG00000039267		724.79	0.0631431	0.108861	0.580033	0.561892	0.72638	NF62	NF50	NF62 vs NF50	zinc finger and BTB domain-containing protein 49 [Source:NCBI gene (formerly Entrezgene);Acc:100494812]	tr_peak_344	134	4.78454	2626	upstream	4.36214e-18	3.89054e-14	No
420	ENSXETG00000006542	zcchc7	56.3491	-0.323807	0.263566	-1.22856	0.219236	0.400295	NF62	NF50	NF62 vs NF50	zinc finger, CCHC domain containing 7 [Source:Xenbase;Acc:XB-GENE-6258335]	tr_peak_345	111	4.0626	2376	upstream	1.21818e-15	7.77374e-12	No
421	ENSXETG00000006551	melk	69.8422	-2.42326	0.240503	-10.0758	7.06763e-24	5.96075e-22	NF62	NF50	NF62 vs NF50	maternal embryonic leucine zipper kinase [Source:Xenbase;Acc:XB-GENE-987654]	tr_peak_346	146	4.45613	50	upstream	2.15864e-19	2.21366e-15	Yes
422	ENSXETG00000006554	rnf38	58.7104	0.0710623	0.335087	0.212071	0.832052	0.908983	NF62	NF50	NF62 vs NF50	ring finger protein 38 [Source:Xenbase;Acc:XB-GENE-1015605]	tr_peak_347	80	5.2624	0	inside	2.11978e-12	8.07942e-09	No
423	ENSXETG00000006554	rnf38	58.7104	0.0710623	0.335087	0.212071	0.832052	0.908983	NF62	NF50	NF62 vs NF50	ring finger protein 38 [Source:Xenbase;Acc:XB-GENE-1015605]	tr_peak_348	37	3.2426	0	inside	1.31172e-07	0.00017049	No
424	ENSXETG00000006558	nans	1194.57	0.999806	0.139895	7.14681	8.88176e-13	2.68261e-11	NF62	NF50	NF62 vs NF50	N-acetylneuraminate synthase [Source:Xenbase;Acc:XB-GENE-977732]	tr_peak_349	83	4.90488	0	inside	1.18509e-12	4.77892e-09	Yes
425	ENSXETG00000007164	gne	1486.04	-0.00886646	0.0669901	-0.132355	0.894704	0.94416	NF62	NF50	NF62 vs NF50	glucosamine (UDP-N-acetyl)-2-epimerase/N-acetylmannosamine kinase [Source:Xenbase;Acc:XB-GENE-1003644]	tr_peak_349	83	4.90488	0	overlapStart	1.18509e-12	4.77892e-09	No
426	ENSXETG00000034866	cplx1	5257.31	1.02113	0.289778	3.52384	0.000425344	0.00276527	NF62	NF50	NF62 vs NF50	complexin 1 [Source:NCBI gene (formerly Entrezgene);Acc:100124828]	tr_peak_350	42	3.0203	0	overlapStart	3.67553e-08	5.57288e-05	Yes
427	ENSXETG00000004913	dgkq	185.191	0.379813	0.336139	1.12993	0.258507	0.445683	NF62	NF50	NF62 vs NF50	diacylglycerol kinase theta [Source:Xenbase;Acc:XB-GENE-868466]	tr_peak_351	65	4.62229	0	inside	1.11253e-10	3.10013e-07	No
428	ENSXETG00000004912	rbfox1	1464.65	0.529936	0.161791	3.27544	0.00105497	0.00613966	NF62	NF50	NF62 vs NF50	uncharacterized LOC100144954 [Source:NCBI gene (formerly Entrezgene);Acc:100144954]	tr_peak_351	65	4.62229	8514	upstream	1.11253e-10	3.10013e-07	Yes
429	ENSXETG00000004912	rbfox1	1464.65	0.529936	0.161791	3.27544	0.00105497	0.00613966	NF62	NF50	NF62 vs NF50	uncharacterized LOC100144954 [Source:NCBI gene (formerly Entrezgene);Acc:100144954]	tr_peak_352	20	2.32186	0	inside	1.38296e-05	0.00848731	Yes
430													tr_peak_353	107	5.24069			2.88549e-15	1.75441e-11	No
431	ENSXETG00000013542	kcnn1	837.716	0.109399	0.104753	1.04435	0.296323	0.484372	NF62	NF50	NF62 vs NF50	potassium channel, calcium activated intermediate/small conductance subfamily N alpha, member 1 [Source:Xenbase;Acc:XB-GENE-1001815]	tr_peak_354	31	3.23332	0	inside	6.01077e-07	0.000633126	No
432	ENSXETG00000013518	insr	8.18992	0.344419	0.343378	1.00303	0.315845	0.505052	NF62	NF50	NF62 vs NF50	insulin receptor [Source:Xenbase;Acc:XB-GENE-920733]	tr_peak_355	58	4.05731	0	inside	5.80537e-10	1.38526e-06	No
433	ENSXETG00000013518	insr	8.18992	0.344419	0.343378	1.00303	0.315845	0.505052	NF62	NF50	NF62 vs NF50	insulin receptor [Source:Xenbase;Acc:XB-GENE-920733]	tr_peak_356	34	3.04921	715	upstream	2.81151e-07	0.000327718	No
434	ENSXETG00000033040	kctd2	129.116	-0.758347	0.151497	-5.00569	5.56618e-07	6.97308e-06	NF62	NF50	NF62 vs NF50	HAUS augmin like complex subunit 8 [Source:NCBI gene (formerly Entrezgene);Acc:100490879]	tr_peak_357	68	4.13498	0	inside	5.11717e-11	1.52275e-07	Yes
435	ENSXETG00000031954	errfi1	429.929	-0.109115	0.151674	-0.719406	0.471891	0.65273	NF62	NF50	NF62 vs NF50	myosin IXB [Source:NCBI gene (formerly Entrezgene);Acc:100492218]	tr_peak_357	68	4.13498	0	inside	5.11717e-11	1.52275e-07	No
436	ENSXETG00000021451	med26	110.511	0.197283	0.219516	0.898715	0.368804	0.558545	NF62	NF50	NF62 vs NF50	mediator complex subunit 26 [Source:Xenbase;Acc:XB-GENE-1001802]	tr_peak_358	100	4.5112	0	overlapStart	1.53102e-14	8.39286e-11	No
437	ENSXETG00000002072	cherp	1467.89	-0.259523	0.109835	-2.36285	0.0181349	0.0652889	NF62	NF50	NF62 vs NF50	calcium homeostasis endoplasmic reticulum protein [Source:Xenbase;Acc:XB-GENE-996440]	tr_peak_359	194	5.06776	0	overlapStart	1.87672e-24	3.31268e-20	No
438	ENSXETG00000002075	klf2	112.798	-0.380328	0.234493	-1.62192	0.104821	0.24226	NF62	NF50	NF62 vs NF50	Kruppel-like factor 2 [Source:Xenbase;Acc:XB-GENE-485035]	tr_peak_360	29	3.21204	222	upstream	1.09658e-06	0.00105441	No
439	ENSXETG00000010135	ddx49	432.816	-0.261097	0.138201	-1.88926	0.0588575	0.160609	NF62	NF50	NF62 vs NF50	DEAD-box helicase 49 [Source:Xenbase;Acc:XB-GENE-974822]	tr_peak_361	94	3.64863	0	inside	6.57582e-14	3.24004e-10	No
440	ENSXETG00000010134	cope	1361.85	0.131779	0.0973578	1.35356	0.175877	0.343215	NF62	NF50	NF62 vs NF50	COPI coat complex subunit epsilon [Source:Xenbase;Acc:XB-GENE-1008748]	tr_peak_361	94	3.64863	0	inside	6.57582e-14	3.24004e-10	No
441													tr_peak_362	51	4.20208			3.70348e-09	7.23752e-06	No
442	ENSXETG00000010197	thap1	159.499	-0.151765	0.172386	-0.880379	0.378654	0.568663	NF62	NF50	NF62 vs NF50	THAP domain containing, apoptosis associated protein 1 [Source:Xenbase;Acc:XB-GENE-1008758]	tr_peak_363	59	3.80654	0	overlapStart	4.10072e-10	1.0099e-06	No
443	ENSXETG00000010199	jund.2	15.5226	0.197237	0.349542	0.564272	0.572569	0.734278	NF62	NF50	NF62 vs NF50	jun D proto-oncogene, gene 2 [Source:Xenbase;Acc:XB-GENE-1021801]	tr_peak_364	60	4.25316	0	inside	3.78016e-10	9.3672e-07	No
444	ENSXETG00000010205	srp72	1072.25	0.0559628	0.0661457	0.846053	0.397523	0.58706	NF62	NF50	NF62 vs NF50	signal recognition particle 72kDa [Source:Xenbase;Acc:XB-GENE-994739]	tr_peak_365	352	7.24348	0	overlapStart	8.15136e-41	5.15858e-36	No
445	ENSXETG00000013090	abhd8	2196.48	0.265746	0.121315	2.19055	0.0284842	0.0936768	NF62	NF50	NF62 vs NF50	abhydrolase domain containing 8 [Source:Xenbase;Acc:XB-GENE-1004072]	tr_peak_366	24	3.04298	0	inside	4.30884e-06	0.00333649	No
446	ENSXETG00000013053	gatad2a	363.502	0.026389	0.190905	0.138231	0.890058	0.941224	NF62	NF50	NF62 vs NF50	GATA zinc finger domain containing 2A [Source:Xenbase;Acc:XB-GENE-1015730]	tr_peak_367	51	3.6583	0	inside	3.41665e-09	6.77642e-06	No
447	ENSXETG00000013053	gatad2a	363.502	0.026389	0.190905	0.138231	0.890058	0.941224	NF62	NF50	NF62 vs NF50	GATA zinc finger domain containing 2A [Source:Xenbase;Acc:XB-GENE-1015730]	tr_peak_368	198	6.43892	145	upstream	8.33086e-25	1.51415e-20	No
448	ENSXETG00000013046	mau2	77.4162	0.0304336	0.254128	0.119757	0.904676	0.950526	NF62	NF50	NF62 vs NF50	MAU2, sister chromatid cohesion factor [Source:Xenbase;Acc:XB-GENE-1015721]	tr_peak_369	20	2.35913	0	inside	1.36524e-05	0.0083861	No
449	ENSXETG00000013044	sugp1	1285.66	-0.509502	0.20982	-2.42828	0.0151707	0.0566987	NF62	NF50	NF62 vs NF50	SURP and G-patch domain containing 1 [Source:Xenbase;Acc:XB-GENE-495007]	tr_peak_369	20	2.35913	4032	upstream	1.36524e-05	0.0083861	No
450													tr_peak_370	37	3.21946			1.51405e-07	0.000194975	No
451													tr_peak_371	40	3.88776			6.11308e-08	8.79751e-05	No
452													tr_peak_372	49	3.96164			6.63514e-09	1.22298e-05	No
453													tr_peak_373	44	3.44658			2.21871e-08	3.57503e-05	No
454	ENSXETG00000014335	tmem161a	297.672	-0.581864	0.190723	-3.05084	0.00228205	0.0119426	NF62	NF50	NF62 vs NF50	transmembrane protein 161A [Source:Xenbase;Acc:XB-GENE-1004051]	tr_peak_374	29	2.70786	431	upstream	1.3223e-06	0.00123367	No
455	ENSXETG00000014338	armc6	826.138	-0.0660959	0.104674	-0.631442	0.527751	0.700746	NF62	NF50	NF62 vs NF50	armadillo repeat containing 6 [Source:Xenbase;Acc:XB-GENE-953885]	tr_peak_375	53	3.63939	25	upstream	2.1714e-09	4.52741e-06	No
456	ENSXETG00000030450	stox1	633.789	0.152339	0.243345	0.626018	0.531303	0.70315	NF62	NF50	NF62 vs NF50	SURP and G-patch domain containing 2 [Source:NCBI gene (formerly Entrezgene);Acc:100038112]	tr_peak_375	53	3.63939	0	overlapStart	2.1714e-09	4.52741e-06	No
457	ENSXETG00000014344	celf5	4947.03	0.363913	0.10387	3.50354	0.00045911	0.00294265	NF62	NF50	NF62 vs NF50	CUGBP Elav-like family member 5 [Source:Xenbase;Acc:XB-GENE-494002]	tr_peak_376	53	3.63939	0	inside	2.1714e-09	4.52741e-06	Yes
458	ENSXETG00000014348	ncln	891.533	-0.333584	0.185307	-1.80017	0.0718333	0.185149	NF62	NF50	NF62 vs NF50	nicalin [Source:Xenbase;Acc:XB-GENE-1004030]	tr_peak_377	189	6.29894	0	inside	6.25749e-24	1.05373e-19	No
459	ENSXETG00000014353	tle2	1273.34	-0.500939	0.138663	-3.61264	0.000303091	0.00205803	NF62	NF50	NF62 vs NF50	transducin like enhancer of split 2 [Source:Xenbase;Acc:XB-GENE-876620]	tr_peak_378	18	2.65955	151	upstream	2.41496e-05	0.0132145	Yes
460													tr_peak_379	101	4.42795			1.37031e-14	7.54345e-11	No
461	ENSXETG00000014365	tle5	2968.35	0.242778	0.103811	2.33865	0.0193535	0.068762	NF62	NF50	NF62 vs NF50	TLE family member 5, transcriptional modulator [Source:Xenbase;Acc:XB-GENE-868117]	tr_peak_380	31	3.39569	0	inside	6.91035e-07	0.000716952	No
462	ENSXETG00000014365	tle5	2968.35	0.242778	0.103811	2.33865	0.0193535	0.068762	NF62	NF50	NF62 vs NF50	TLE family member 5, transcriptional modulator [Source:Xenbase;Acc:XB-GENE-868117]	tr_peak_381	57	3.60896	0	overlapStart	8.51903e-10	1.95596e-06	No
463	ENSXETG00000014367	gna11	81.8411	0.482751	0.349042	1.38307	0.166642	0.330968	NF62	NF50	NF62 vs NF50	guanine nucleotide binding protein (G protein), alpha 11 (Gq class) [Source:Xenbase;Acc:XB-GENE-944497]	tr_peak_382	44	3.52239	302	upstream	2.4006e-08	3.85914e-05	No
464	ENSXETG00000014367	gna11	81.8411	0.482751	0.349042	1.38307	0.166642	0.330968	NF62	NF50	NF62 vs NF50	guanine nucleotide binding protein (G protein), alpha 11 (Gq class) [Source:Xenbase;Acc:XB-GENE-944497]	tr_peak_383	38	3.00425	0	overlapStart	1.00591e-07	0.000136135	No
465	ENSXETG00000014718	shb	167.398	0.254397	0.335127	0.759108	0.447788	0.63208	NF62	NF50	NF62 vs NF50	Src homology 2 domain containing adaptor protein B [Source:Xenbase;Acc:XB-GENE-6258291]	tr_peak_384	24	3.43809	0	inside	4.43833e-06	0.00339149	No
466	ENSXETG00000014718	shb	167.398	0.254397	0.335127	0.759108	0.447788	0.63208	NF62	NF50	NF62 vs NF50	Src homology 2 domain containing adaptor protein B [Source:Xenbase;Acc:XB-GENE-6258291]	tr_peak_385	25	3.27253	0	overlapStart	3.45868e-06	0.00277562	No
467	ENSXETG00000014718	shb	167.398	0.254397	0.335127	0.759108	0.447788	0.63208	NF62	NF50	NF62 vs NF50	Src homology 2 domain containing adaptor protein B [Source:Xenbase;Acc:XB-GENE-6258291]	tr_peak_386	58	3.95869	783	upstream	5.46173e-10	1.30668e-06	No
468	ENSXETG00000014726	ndufb6	851.837	0.227469	0.113561	2.00305	0.0451718	0.132771	NF62	NF50	NF62 vs NF50	NADH:ubiquinone oxidoreductase subunit B6 [Source:Xenbase;Acc:XB-GENE-5862025]	tr_peak_387	162	5.22962	0	overlapStart	4.07324e-21	5.09683e-17	No
469	ENSXETG00000029920	GRIN3A	867.415	0.832516	0.0963519	8.64038	5.60286e-18	2.85394e-16	NF62	NF50	NF62 vs NF50	glutamate receptor, ionotropic, N-methyl-D-aspartate 3A [Source:NCBI gene (formerly Entrezgene);Acc:100486849]	tr_peak_388	61	3.98184	583	upstream	2.52093e-10	6.47679e-07	Yes
470													tr_peak_389	18	2.57783			2.75607e-05	0.0148549	No
471	ENSXETG00000023101	plin2	790.987	0.0613123	0.112956	0.5428	0.587268	0.746245	NF62	NF50	NF62 vs NF50	perilipin 2 [Source:Xenbase;Acc:XB-GENE-953135]	tr_peak_390	81	4.44128	0	overlapStart	1.89666e-12	7.39469e-09	No
472	ENSXETG00000023100	rps6	30300.9	-1.29259	0.195614	-6.60787	3.899e-11	9.67478e-10	NF62	NF50	NF62 vs NF50	ribosomal protein S6 [Source:Xenbase;Acc:XB-GENE-1003287]	tr_peak_391	120	4.56201	0	overlapStart	1.24781e-16	9.11213e-13	Yes
473	ENSXETG00000024487	acer2	372.457	-0.325389	0.145458	-2.237	0.0252865	0.0852736	NF62	NF50	NF62 vs NF50	alkaline ceramidase 2 [Source:Xenbase;Acc:XB-GENE-1015552]	tr_peak_391	120	4.56201	5967	upstream	1.24781e-16	9.11213e-13	No
474	ENSXETG00000015500	mllt3	502.762	0.32105	0.125279	2.56269	0.0103864	0.0417677	NF62	NF50	NF62 vs NF50	myeloid/lymphoid or mixed-lineage leukemia; translocated to, 3 [Source:Xenbase;Acc:XB-GENE-6257679]	tr_peak_392	82	4.49971	0	inside	1.31438e-12	5.22372e-09	No
475	ENSXETG00000015484	focad	1401.05	-0.774251	0.164262	-4.71352	2.4347e-06	2.68679e-05	NF62	NF50	NF62 vs NF50	focadhesin [Source:Xenbase;Acc:XB-GENE-6038577]	tr_peak_392	82	4.49971	351	upstream	1.31438e-12	5.22372e-09	Yes
476	ENSXETG00000000951	abca1	122.312	0.0641499	0.340725	0.188275	0.850661	0.919727	NF62	NF50	NF62 vs NF50	ATP binding cassette subfamily A member 1 [Source:Xenbase;Acc:XB-GENE-1001143]	tr_peak_393	34	2.89298	0	inside	3.4489e-07	0.000395312	No
477	ENSXETG00000005759	znf462	940.303	0.656427	0.282493	2.32369	0.0201421	0.0711379	NF62	NF50	NF62 vs NF50	zinc finger protein 462 [Source:Xenbase;Acc:XB-GENE-976911]	tr_peak_394	79	4.06561	0	inside	3.02559e-12	1.12922e-08	No
478	ENSXETG00000005759	znf462	940.303	0.656427	0.282493	2.32369	0.0201421	0.0711379	NF62	NF50	NF62 vs NF50	zinc finger protein 462 [Source:Xenbase;Acc:XB-GENE-976911]	tr_peak_395	40	3.78574	0	inside	5.54141e-08	8.12269e-05	No
479	ENSXETG00000005759	znf462	940.303	0.656427	0.282493	2.32369	0.0201421	0.0711379	NF62	NF50	NF62 vs NF50	zinc finger protein 462 [Source:Xenbase;Acc:XB-GENE-976911]	tr_peak_396	42	3.77299	0	inside	3.27635e-08	5.08616e-05	No
480	ENSXETG00000005751	rad23b	1367.07	0.0439933	0.124088	0.354532	0.72294	0.840137	NF62	NF50	NF62 vs NF50	RAD23 homolog B, nucleotide excision repair protein [Source:Xenbase;Acc:XB-GENE-984319]	tr_peak_397	87	4.26287	0	inside	3.7785e-13	1.64483e-09	No
481	ENSXETG00000038617	trerf1	5136.55	0.157326	0.139968	1.12401	0.261008	0.448047	NF62	NF50	NF62 vs NF50	ELAV like neuron-specific RNA binding protein 2 [Source:NCBI gene (formerly Entrezgene);Acc:594913]	tr_peak_398	64	4.21848	219	upstream	1.18389e-10	3.25619e-07	No
482	ENSXETG00000038617	trerf1	5136.55	0.157326	0.139968	1.12401	0.261008	0.448047	NF62	NF50	NF62 vs NF50	ELAV like neuron-specific RNA binding protein 2 [Source:NCBI gene (formerly Entrezgene);Acc:594913]	tr_peak_399	44	3.52239	0	inside	2.4006e-08	3.85914e-05	No
483	ENSXETG00000038617	trerf1	5136.55	0.157326	0.139968	1.12401	0.261008	0.448047	NF62	NF50	NF62 vs NF50	ELAV like neuron-specific RNA binding protein 2 [Source:NCBI gene (formerly Entrezgene);Acc:594913]	tr_peak_400	34	3.96066	0	inside	2.70832e-07	0.000318897	No
484													tr_peak_401	24	3.04298			4.30884e-06	0.00333649	No
485													tr_peak_402	27	3.7538			2.03315e-06	0.00176527	No
486	ENSXETG00000009385	plaa	858.056	0.147428	0.0809349	1.82156	0.0685221	0.178918	NF62	NF50	NF62 vs NF50	phospholipase A2-activating protein [Source:Xenbase;Acc:XB-GENE-1011438]	tr_peak_403	71	4.38722	0	inside	2.22439e-11	7.04904e-08	No
487	ENSXETG00000009383	ift74	332.095	0.0477299	0.166807	0.286139	0.774772	0.873224	NF62	NF50	NF62 vs NF50	intraflagellar transport 74 [Source:Xenbase;Acc:XB-GENE-1015038]	tr_peak_403	71	4.38722	0	overlapStart	2.22439e-11	7.04904e-08	No
488	ENSXETG00000009376	c9orf72	1161.26	0.471403	0.111811	4.21606	2.48605e-05	0.000219757	NF62	NF50	NF62 vs NF50	chromosome 9 open reading frame 72 [Source:Xenbase;Acc:XB-GENE-5871697]	tr_peak_404	195	5.51987	0	inside	1.74345e-24	3.10806e-20	Yes
489													tr_peak_405	49	4.09066			6.45624e-09	1.1952e-05	No
490	ENSXETG00000003302	snapc3	944.114	-0.130388	0.116304	-1.1211	0.262247	0.449386	NF62	NF50	NF62 vs NF50	small nuclear RNA activating complex polypeptide 3 [Source:Xenbase;Acc:XB-GENE-6257989]	tr_peak_406	33	2.81201	0	overlapStart	4.14715e-07	0.000456131	No
491	ENSXETG00000000835	nfib	101.504	0.610656	0.350343	1.74302	0.0813295	0.20223	NF62	NF50	NF62 vs NF50	nuclear factor I B [Source:Xenbase;Acc:XB-GENE-486376]	tr_peak_407	28	3.53691	0	inside	1.70954e-06	0.00154174	No
492	ENSXETG00000000835	nfib	101.504	0.610656	0.350343	1.74302	0.0813295	0.20223	NF62	NF50	NF62 vs NF50	nuclear factor I B [Source:Xenbase;Acc:XB-GENE-486376]	tr_peak_408	23	3.2398	0	inside	6.53416e-06	0.00458849	No
493	ENSXETG00000000835	nfib	101.504	0.610656	0.350343	1.74302	0.0813295	0.20223	NF62	NF50	NF62 vs NF50	nuclear factor I B [Source:Xenbase;Acc:XB-GENE-486376]	tr_peak_409	51	4.20208	0	inside	3.70348e-09	7.23752e-06	No
494	ENSXETG00000000592	rcl1	110.427	-0.634447	0.159819	-3.96978	7.19401e-05	0.000574999	NF62	NF50	NF62 vs NF50	RNA terminal phosphate cyclase-like 1 [Source:Xenbase;Acc:XB-GENE-962711]	tr_peak_410	113	5.47024	0	overlapStart	7.35275e-16	4.81116e-12	Yes
495	ENSXETG00000000595	cdc37l1	299.584	-0.657803	0.230256	-2.85683	0.00427898	0.0202707	NF62	NF50	NF62 vs NF50	cell division cycle 37-like 1 [Source:Xenbase;Acc:XB-GENE-984706]	tr_peak_411	51	3.48007	0	overlapStart	3.56681e-09	7.06334e-06	No
496	ENSXETG00000030483	spata6l	38.3244	-0.304153	0.271395	-1.1207	0.262415	0.449463	NF62	NF50	NF62 vs NF50	spermatogenesis associated 6-like [Source:NCBI gene (formerly Entrezgene);Acc:779679]	tr_peak_411	51	3.48007	0	overlapStart	3.56681e-09	7.06334e-06	No
497	ENSXETG00000011698	rfx3	29.9315	0.354141	0.32633	1.08522	0.277823	0.464822	NF62	NF50	NF62 vs NF50	regulatory factor X3 [Source:Xenbase;Acc:XB-GENE-1021689]	tr_peak_412	34	2.89298	164	upstream	3.4489e-07	0.000395312	No
498	ENSXETG00000011698	rfx3	29.9315	0.354141	0.32633	1.08522	0.277823	0.464822	NF62	NF50	NF62 vs NF50	regulatory factor X3 [Source:Xenbase;Acc:XB-GENE-1021689]	tr_peak_413	59	4.48102	0	inside	4.65919e-10	1.14488e-06	No
499	ENSXETG00000011707	pum3	607.932	-1.02118	0.115093	-8.87268	7.14095e-19	3.92218e-17	NF62	NF50	NF62 vs NF50	pumilio RNA binding family member 3 [Source:Xenbase;Acc:XB-GENE-1001484]	tr_peak_414	454	9.3158	1861	upstream	2.89828e-51	3.68299e-46	Yes
500	ENSXETG00000011709	vldlr	1032.34	0.237407	0.129689	1.83059	0.0671618	0.176279	NF62	NF50	NF62 vs NF50	very low density lipoprotein receptor [Source:Xenbase;Acc:XB-GENE-971958]	tr_peak_415	49	3.34413	0	overlapStart	5.41365e-09	1.03376e-05	No
501													tr_peak_416	26	2.83561			2.6238e-06	0.00220973	No
502	ENSXETG00000015299	smarca2	1717	0.551656	0.129384	4.26372	2.01051e-05	0.000181995	NF62	NF50	NF62 vs NF50	SWI/SNF related, matrix associated, actin dependent regulator of chromatin, subfamily a, member 2 [Source:Xenbase;Acc:XB-GENE-1013843]	tr_peak_417	26	3.20704	0	inside	2.93751e-06	0.00243585	Yes
503	ENSXETG00000015299	smarca2	1717	0.551656	0.129384	4.26372	2.01051e-05	0.000181995	NF62	NF50	NF62 vs NF50	SWI/SNF related, matrix associated, actin dependent regulator of chromatin, subfamily a, member 2 [Source:Xenbase;Acc:XB-GENE-1013843]	tr_peak_418	55	3.46357	0	inside	1.36144e-09	2.9491e-06	Yes
504	ENSXETG00000001678	pip5k1b	1262.8	0.935639	0.103154	9.0703	1.18687e-19	7.26908e-18	NF62	NF50	NF62 vs NF50	phosphatidylinositol-4-phosphate 5-kinase, type I, beta [Source:Xenbase;Acc:XB-GENE-987075]	tr_peak_419	42	3.55666	0	inside	3.40573e-08	5.19924e-05	Yes
505	ENSXETG00000033427	acss1	567.879	0.462191	0.349949	1.32074	0.186589	0.357519	NF62	NF50	NF62 vs NF50	amyloid beta (A4) precursor protein-binding, family A, member 1 [Source:NCBI gene (formerly Entrezgene);Acc:100485825]	tr_peak_420	44	3.30331	0	inside	1.9887e-08	3.26227e-05	No
506	ENSXETG00000030157	smc5	69.9723	-0.457951	0.206388	-2.21889	0.0264943	0.0884711	NF62	NF50	NF62 vs NF50	structural maintenance of chromosomes 5 [Source:NCBI gene (formerly Entrezgene);Acc:100485531]	tr_peak_421	85	4.7247	0	inside	7.03493e-13	2.934e-09	No
507	ENSXETG00000019051	klf9	12.7302	1.58647	0.348208	4.55609	5.21155e-06	5.37309e-05	NF62	NF50	NF62 vs NF50	Kruppel-like factor 9 [Source:Xenbase;Acc:XB-GENE-483889]	tr_peak_422	49	3.34413	0	inside	5.41365e-09	1.03376e-05	Yes
508	ENSXETG00000019051	klf9	12.7302	1.58647	0.348208	4.55609	5.21155e-06	5.37309e-05	NF62	NF50	NF62 vs NF50	Kruppel-like factor 9 [Source:Xenbase;Acc:XB-GENE-483889]	tr_peak_423	126	4.84272	0	overlapStart	2.86194e-17	2.27196e-13	Yes
509	ENSXETG00000019051	klf9	12.7302	1.58647	0.348208	4.55609	5.21155e-06	5.37309e-05	NF62	NF50	NF62 vs NF50	Kruppel-like factor 9 [Source:Xenbase;Acc:XB-GENE-483889]	tr_peak_424	259	6.16674	151	upstream	3.42011e-31	1.09681e-26	Yes
510	ENSXETG00000019051	klf9	12.7302	1.58647	0.348208	4.55609	5.21155e-06	5.37309e-05	NF62	NF50	NF62 vs NF50	Kruppel-like factor 9 [Source:Xenbase;Acc:XB-GENE-483889]	tr_peak_425	550	10.0142	5263	upstream	4.12069e-61	8.84545e-56	Yes
511	ENSXETG00000019051	klf9	12.7302	1.58647	0.348208	4.55609	5.21155e-06	5.37309e-05	NF62	NF50	NF62 vs NF50	Kruppel-like factor 9 [Source:Xenbase;Acc:XB-GENE-483889]	tr_peak_426	92	4.89344	7256	upstream	1.18711e-13	5.62393e-10	Yes
512													tr_peak_427	71	4.66158			2.05641e-11	6.6275e-08	No
513													tr_peak_428	55	3.80257			1.40343e-09	3.01967e-06	No
514	ENSXETG00000027472	abhd17b	1369.67	-0.00961816	0.113306	-0.0848864	0.932352	0.966026	NF62	NF50	NF62 vs NF50	abhydrolase domain containing 17B [Source:Xenbase;Acc:XB-GENE-962854]	tr_peak_429	48	3.2088	0	inside	8.81394e-09	1.58449e-05	No
515	ENSXETG00000014376	c9orf85	302.032	-0.30381	0.193768	-1.5679	0.116903	0.260209	NF62	NF50	NF62 vs NF50	chromosome 9 open reading frame 85 [Source:Xenbase;Acc:XB-GENE-1015527]	tr_peak_429	48	3.2088	542	upstream	8.81394e-09	1.58449e-05	No
516	ENSXETG00000014368	zfand5	1927.18	0.0854574	0.0732619	1.16646	0.243427	0.428145	NF62	NF50	NF62 vs NF50	zinc finger AN1-type containing 5 [Source:Xenbase;Acc:XB-GENE-966583]	tr_peak_430	29	2.78171	0	overlapStart	1.14012e-06	0.00107478	No
517	ENSXETG00000003621	gnaq	124.312	0.456052	0.319474	1.42751	0.153433	0.312909	NF62	NF50	NF62 vs NF50	guanine nucleotide binding protein (G protein), q polypeptide [Source:Xenbase;Acc:XB-GENE-973433]	tr_peak_431	54	3.66555	0	inside	1.83544e-09	3.88785e-06	No
518	ENSXETG00000003621	gnaq	124.312	0.456052	0.319474	1.42751	0.153433	0.312909	NF62	NF50	NF62 vs NF50	guanine nucleotide binding protein (G protein), q polypeptide [Source:Xenbase;Acc:XB-GENE-973433]	tr_peak_432	42	3.35943	0	overlapStart	3.8256e-08	5.77524e-05	No
519	ENSXETG00000010266	tle4	611.856	0.23739	0.269218	0.881774	0.377899	0.56786	NF62	NF50	NF62 vs NF50	transducin like enhancer of split 4 [Source:Xenbase;Acc:XB-GENE-481766]	tr_peak_433	122	4.43946	497	upstream	8.13786e-17	6.12083e-13	No
520	ENSXETG00000010266	tle4	611.856	0.23739	0.269218	0.881774	0.377899	0.56786	NF62	NF50	NF62 vs NF50	transducin like enhancer of split 4 [Source:Xenbase;Acc:XB-GENE-481766]	tr_peak_434	44	3.14324	0	overlapStart	2.31047e-08	3.71749e-05	No
521	ENSXETG00000013999	tle1	290.557	-0.909064	0.135567	-6.70563	2.00535e-11	5.24587e-10	NF62	NF50	NF62 vs NF50	transducin like enhancer of split 1 [Source:Xenbase;Acc:XB-GENE-868100]	tr_peak_435	60	3.583	0	overlapStart	3.3123e-10	8.34104e-07	Yes
522	ENSXETG00000013999	tle1	290.557	-0.909064	0.135567	-6.70563	2.00535e-11	5.24587e-10	NF62	NF50	NF62 vs NF50	transducin like enhancer of split 1 [Source:Xenbase;Acc:XB-GENE-868100]	tr_peak_436	39	3.17626	94	upstream	7.62114e-08	0.000106893	Yes
523													tr_peak_437	29	3.20604			1.13264e-06	0.00107305	No
524													tr_peak_438	44	4.26952			1.98468e-08	3.25972e-05	No
525	ENSXETG00000027597	mrps18c	347.731	-0.32642	0.151425	-2.15566	0.0311105	0.100389	NF62	NF50	NF62 vs NF50	mitochondrial ribosomal protein S18C [Source:Xenbase;Acc:XB-GENE-952459]	tr_peak_439	113	5.07149	0	overlapStart	6.91592e-16	4.53304e-12	No
526	ENSXETG00000016759	gkap1	381.037	-0.178725	0.110842	-1.61242	0.10687	0.245488	NF62	NF50	NF62 vs NF50	G kinase anchoring protein 1 [Source:Xenbase;Acc:XB-GENE-1002568]	tr_peak_439	113	5.07149	0	overlapStart	6.91592e-16	4.53304e-12	No
527	ENSXETG00000016764	ubqln1	1406.65	0.0232903	0.12523	0.185981	0.85246	0.920962	NF62	NF50	NF62 vs NF50	ubiquilin 1 [Source:Xenbase;Acc:XB-GENE-986025]	tr_peak_440	141	5.45908	0	overlapStart	6.9812e-19	6.85646e-15	No
528	ENSXETG00000011722	hnrnpk	3762.03	-0.357973	0.126078	-2.8393	0.00452133	0.0212427	NF62	NF50	NF62 vs NF50	heterogeneous nuclear ribonucleoprotein K [Source:Xenbase;Acc:XB-GENE-6258484]	tr_peak_441	62	3.73785	0	overlapStart	1.96612e-10	5.20691e-07	No
529	ENSXETG00000028970	xtr-mir-7-1	1.38643	0.334615	0.258117	1.29637	0.194849		NF62	NF50	NF62 vs NF50	xtr-mir-7-1 [Source:miRBase;Acc:MI0004790]	tr_peak_441	62	3.73785	9105	upstream	1.96612e-10	5.20691e-07	No
530	ENSXETG00000011723	rmi1	111.623	-0.504124	0.172596	-2.92083	0.00349102	0.0170724	NF62	NF50	NF62 vs NF50	RecQ mediated genome instability 1 [Source:Xenbase;Acc:XB-GENE-952469]	tr_peak_441	62	3.73785	783	upstream	1.96612e-10	5.20691e-07	No
531	ENSXETG00000011722	hnrnpk	3762.03	-0.357973	0.126078	-2.8393	0.00452133	0.0212427	NF62	NF50	NF62 vs NF50	heterogeneous nuclear ribonucleoprotein K [Source:Xenbase;Acc:XB-GENE-6258484]	tr_peak_442	43	3.16935	209	upstream	3.07532e-08	4.7776e-05	No
532	ENSXETG00000011723	rmi1	111.623	-0.504124	0.172596	-2.92083	0.00349102	0.0170724	NF62	NF50	NF62 vs NF50	RecQ mediated genome instability 1 [Source:Xenbase;Acc:XB-GENE-952469]	tr_peak_442	43	3.16935	330	upstream	3.07532e-08	4.7776e-05	No
533	ENSXETG00000011722	hnrnpk	3762.03	-0.357973	0.126078	-2.8393	0.00452133	0.0212427	NF62	NF50	NF62 vs NF50	heterogeneous nuclear ribonucleoprotein K [Source:Xenbase;Acc:XB-GENE-6258484]	tr_peak_443	65	4.22637	870	upstream	1.13107e-10	3.145e-07	No
534	ENSXETG00000011723	rmi1	111.623	-0.504124	0.172596	-2.92083	0.00349102	0.0170724	NF62	NF50	NF62 vs NF50	RecQ mediated genome instability 1 [Source:Xenbase;Acc:XB-GENE-952469]	tr_peak_443	65	4.22637	0	inside	1.13107e-10	3.145e-07	No
535													tr_peak_444	17	2.44791	7936	upstream	3.26445e-05	0.0169141	No
536	ENSXETG00000011726	ntrk2	1358.04	0.819431	0.273394	2.99725	0.00272426	0.013918	NF62	NF50	NF62 vs NF50	neurotrophic receptor tyrosine kinase 2 [Source:Xenbase;Acc:XB-GENE-922932]	tr_peak_444	17	2.44791	5057	upstream	3.26445e-05	0.0169141	No
537	ENSXETG00000011726	ntrk2	1358.04	0.819431	0.273394	2.99725	0.00272426	0.013918	NF62	NF50	NF62 vs NF50	neurotrophic receptor tyrosine kinase 2 [Source:Xenbase;Acc:XB-GENE-922932]	tr_peak_445	173	6.01899	0	overlapStart	3.30499e-22	4.69991e-18	No
538	ENSXETG00000011726	ntrk2	1358.04	0.819431	0.273394	2.99725	0.00272426	0.013918	NF62	NF50	NF62 vs NF50	neurotrophic receptor tyrosine kinase 2 [Source:Xenbase;Acc:XB-GENE-922932]	tr_peak_446	14	2.38867	0	inside	8.85625e-05	0.0362852	No
539	ENSXETG00000011726	ntrk2	1358.04	0.819431	0.273394	2.99725	0.00272426	0.013918	NF62	NF50	NF62 vs NF50	neurotrophic receptor tyrosine kinase 2 [Source:Xenbase;Acc:XB-GENE-922932]	tr_peak_447	58	4.05731	0	inside	5.80537e-10	1.38526e-06	No
540	ENSXETG00000011726	ntrk2	1358.04	0.819431	0.273394	2.99725	0.00272426	0.013918	NF62	NF50	NF62 vs NF50	neurotrophic receptor tyrosine kinase 2 [Source:Xenbase;Acc:XB-GENE-922932]	tr_peak_448	37	3.58434	0	inside	1.54266e-07	0.000195907	No
541	ENSXETG00000011726	ntrk2	1358.04	0.819431	0.273394	2.99725	0.00272426	0.013918	NF62	NF50	NF62 vs NF50	neurotrophic receptor tyrosine kinase 2 [Source:Xenbase;Acc:XB-GENE-922932]	tr_peak_449	61	3.98184	0	inside	2.52093e-10	6.47679e-07	No
542													tr_peak_450	20	2.32186			1.38296e-05	0.00848731	No
543	ENSXETG00000030839	ergic1	120.016	0.409942	0.283455	1.44623	0.148112	0.305561	NF62	NF50	NF62 vs NF50	iron-sulfur cluster assembly 1 [Source:NCBI gene (formerly Entrezgene);Acc:100379677]	tr_peak_451	107	4.64009	0	inside	2.85674e-15	1.75017e-11	No
544	ENSXETG00000041235	gas1	397.479	-0.800391	0.15449	-5.18087	2.20852e-07	3.02989e-06	NF62	NF50	NF62 vs NF50	growth arrest specific 1 [Source:NCBI gene (formerly Entrezgene);Acc:780149]	tr_peak_452	44	3.63279	0	inside	2.20577e-08	3.56402e-05	Yes
545	ENSXETG00000041235	gas1	397.479	-0.800391	0.15449	-5.18087	2.20852e-07	3.02989e-06	NF62	NF50	NF62 vs NF50	growth arrest specific 1 [Source:NCBI gene (formerly Entrezgene);Acc:780149]	tr_peak_453	47	3.49941	114	upstream	9.29009e-09	1.66487e-05	Yes
546	ENSXETG00000017597	fancc	77.6817	-0.126908	0.190021	-0.667861	0.504222	0.680557	NF62	NF50	NF62 vs NF50	FA complementation group C [Source:Xenbase;Acc:XB-GENE-986037]	tr_peak_454	130	7.00921	2659	upstream	1.14863e-17	9.52884e-14	No
547	ENSXETG00000014834	ptch1	131.94	-0.154917	0.325476	-0.475971	0.634095	0.780184	NF62	NF50	NF62 vs NF50	patched 1 [Source:Xenbase;Acc:XB-GENE-488222]	tr_peak_455	14	2.44894	0	inside	8.33892e-05	0.0346857	No
548	ENSXETG00000014834	ptch1	131.94	-0.154917	0.325476	-0.475971	0.634095	0.780184	NF62	NF50	NF62 vs NF50	patched 1 [Source:Xenbase;Acc:XB-GENE-488222]	tr_peak_456	55	3.82869	4187	upstream	1.19682e-09	2.66729e-06	No
549	ENSXETG00000014835	ercc6l2	301.64	0.254018	0.137429	1.84835	0.064551	0.171359	NF62	NF50	NF62 vs NF50	excision repair cross-complementation group 6 like 2 [Source:Xenbase;Acc:XB-GENE-952480]	tr_peak_457	283	8.6057	0	overlapStart	1.0755e-33	4.10752e-29	No
550													tr_peak_458	19	3.19251			2.0585e-05	0.0118837	No
551	ENSXETG00000014839	cdc14b	456.031	-0.757986	0.140677	-5.38812	7.11986e-08	1.07839e-06	NF62	NF50	NF62 vs NF50	cell division cycle 14B [Source:Xenbase;Acc:XB-GENE-977314]	tr_peak_459	110	4.97528	0	overlapStart	1.31003e-15	8.33566e-12	Yes
552	ENSXETG00000039844	prxl2c	142.858	0.0305386	0.135614	0.225188	0.821833	0.902659	NF62	NF50	NF62 vs NF50	peroxiredoxin like 2C [Source:NCBI gene (formerly Entrezgene);Acc:493529]	tr_peak_459	110	4.97528	0	inside	1.31003e-15	8.33566e-12	No
553													tr_peak_460	32	3.6608			5.66879e-07	0.000609383	No
554													tr_peak_461	22	3.20073			7.82006e-06	0.00539163	No
555	ENSXETG00000038812	mfsd2b	1052.59	0.0358099	0.0969835	0.369237	0.711951	0.833075	NF62	NF50	NF62 vs NF50	major facilitator superfamily domain containing 14B like [Source:NCBI gene (formerly Entrezgene);Acc:100216076]	tr_peak_462	39	3.30297	270	upstream	9.04253e-08	0.000123222	No
556	ENSXETG00000010870	spin1	75.5295	0.202623	0.286801	0.706494	0.479881	0.659703	NF62	NF50	NF62 vs NF50	spindlin 1 [Source:Xenbase;Acc:XB-GENE-954616]	tr_peak_463	121	4.69533	0	inside	9.05649e-17	6.73767e-13	No
557	ENSXETG00000010869	nxnl2	1.05656	-0.0717654	0.251822	-0.284984	0.775656		NF62	NF50	NF62 vs NF50	nucleoredoxin like 2 [Source:Xenbase;Acc:XB-GENE-989344]	tr_peak_463	121	4.69533	8012	upstream	9.05649e-17	6.73767e-13	No
558	ENSXETG00000011128	oma1	270.092	-0.00423544	0.265646	-0.0159439	0.987279	0.994285	NF62	NF50	NF62 vs NF50	OMA1 zinc metallopeptidase [Source:Xenbase;Acc:XB-GENE-948514]	tr_peak_464	47	3.98499	0	inside	1.10078e-08	1.92486e-05	No
559	ENSXETG00000029955	secisbp2	72.5388	0.193805	0.2668	0.726405	0.467591	0.648934	NF62	NF50	NF62 vs NF50	SECIS binding protein 2 [Source:NCBI gene (formerly Entrezgene);Acc:100036714]	tr_peak_465	88	4.59443	0	inside	3.4712e-13	1.53423e-09	No
560	ENSXETG00000033999		2.75812	0.138003	0.307237	0.449175	0.653306	0.794509	NF62	NF50	NF62 vs NF50	acrosin [Source:NCBI gene (formerly Entrezgene);Acc:100487305]	tr_peak_466	81	5.12116	0	overlapStart	1.8778e-12	7.35631e-09	No
561	ENSXETG00000026537	gadd45g	490.403	-0.721953	0.172197	-4.19261	2.75765e-05	0.000242103	NF62	NF50	NF62 vs NF50	growth arrest and DNA damage inducible gamma [Source:Xenbase;Acc:XB-GENE-481955]	tr_peak_467	68	4.52758	1746	upstream	4.22698e-11	1.28706e-07	Yes
562	ENSXETG00000026537	gadd45g	490.403	-0.721953	0.172197	-4.19261	2.75765e-05	0.000242103	NF62	NF50	NF62 vs NF50	growth arrest and DNA damage inducible gamma [Source:Xenbase;Acc:XB-GENE-481955]	tr_peak_468	84	4.06073	0	inside	8.49924e-13	3.5182e-09	Yes
563													tr_peak_469	42	3.77299			3.27635e-08	5.08616e-05	No
564													tr_peak_470	60	4.14031			3.61651e-10	9.00492e-07	No
565	ENSXETG00000000805	auh	296.022	0.556156	0.206315	2.69566	0.00702488	0.0304556	NF62	NF50	NF62 vs NF50	AU RNA binding protein/enoyl-CoA hydratase [Source:Xenbase;Acc:XB-GENE-963000]	tr_peak_471	210	5.72816	0	overlapStart	4.3144e-26	8.93347e-22	No
566													tr_peak_472	72	4.00963			1.63474e-11	5.3723e-08	No
567													tr_peak_473	69	4.2933			3.86127e-11	1.18312e-07	No
568	ENSXETG00000008962	cdc42se2l	500.603	0.357715	0.276418	1.29411	0.195627	0.369334	NF62	NF50	NF62 vs NF50	CDC42 small effector 2 like [Source:Xenbase;Acc:XB-GENE-5957486]	tr_peak_474	42	3.35943	0	overlapStart	3.8256e-08	5.77524e-05	No
569	ENSXETG00000014624	gmpr2	3023.43	0.224456	0.135958	1.65092	0.0987555	0.232822	NF62	NF50	NF62 vs NF50	guanosine monophosphate reductase 2 [Source:Xenbase;Acc:XB-GENE-1007066]	tr_peak_475	464	10.8735	6793	upstream	2.72301e-52	3.65359e-47	No
570	ENSXETG00000014622	tm9sf1	86.8605	0.482989	0.315801	1.52941	0.126163	0.273676	NF62	NF50	NF62 vs NF50	transmembrane 9 superfamily member 1 [Source:Xenbase;Acc:XB-GENE-992446]	tr_peak_475	464	10.8735	0	overlapStart	2.72301e-52	3.65359e-47	No
571	ENSXETG00000014610	dcaf11	4327.52	-0.0789604	0.169848	-0.464888	0.642011	0.786103	NF62	NF50	NF62 vs NF50	DDB1 and CUL4 associated factor 11 [Source:Xenbase;Acc:XB-GENE-946322]	tr_peak_476	199	7.1003	59	upstream	6.53311e-25	1.21459e-20	No
572	ENSXETG00000014608	pck2	243.706	-1.40694	0.255845	-5.49921	3.81494e-08	6.03276e-07	NF62	NF50	NF62 vs NF50	phosphoenolpyruvate carboxykinase 2 (mitochondrial) [Source:Xenbase;Acc:XB-GENE-974262]	tr_peak_477	38	3.36925	0	overlapStart	1.01111e-07	0.000136229	Yes
573	ENSXETG00000036651	ppp1r3e	12.5778	0.274041	0.348695	0.785906	0.431923	0.61813	NF62	NF50	NF62 vs NF50	protein phosphatase 1 regulatory subunit 3E [Source:NCBI gene (formerly Entrezgene);Acc:100486852]	tr_peak_478	59	3.14551	4053	upstream	5.20259e-10	1.24675e-06	No
574	ENSXETG00000014599	bcl2l2	223.436	0.535112	0.263432	2.0313	0.0422241	0.126296	NF62	NF50	NF62 vs NF50	BCL2-like 2 [Source:Xenbase;Acc:XB-GENE-992427]	tr_peak_478	59	3.14551	0	overlapStart	5.20259e-10	1.24675e-06	No
575	ENSXETG00000014562	ngdn	246.59	-0.506831	0.146266	-3.46513	0.000529977	0.0033482	NF62	NF50	NF62 vs NF50	neuroguidin [Source:Xenbase;Acc:XB-GENE-946309]	tr_peak_479	21	2.44712	0	overlapStart	1.277e-05	0.00787553	Yes
576													tr_peak_480	68	3.86674			4.38935e-11	1.32465e-07	No
577	ENSXETG00000035764	prmt7	759.256	0.403645	0.229387	1.75967	0.0784631	0.196879	NF62	NF50	NF62 vs NF50	junctophilin 4 [Source:HGNC Symbol;Acc:HGNC:20156]	tr_peak_481	78	3.9413	246	upstream	3.94966e-12	1.44874e-08	No
578	ENSXETG00000022577	carmil3	8238.27	0.112912	0.127753	0.883831	0.376788	0.566805	NF62	NF50	NF62 vs NF50	capping protein regulator and myosin 1 linker 3 [Source:Xenbase;Acc:XB-GENE-5845745]	tr_peak_482	17	2.39541	0	overlapStart	3.42855e-05	0.0174816	No
579	ENSXETG00000033124	mrpl52	513.772	-0.455332	0.238116	-1.91222	0.0558474	0.154693	NF62	NF50	NF62 vs NF50	mitochondrial ribosomal protein L52 [Source:NCBI gene (formerly Entrezgene);Acc:100124974]	tr_peak_483	107	4.11116	0	overlapStart	2.91629e-15	1.76048e-11	No
580	ENSXETG00000022669	mmp14	434.904	-0.634458	0.123299	-5.14568	2.66547e-07	3.56974e-06	NF62	NF50	NF62 vs NF50	matrix metallopeptidase 14 [Source:Xenbase;Acc:XB-GENE-485643]	tr_peak_483	107	4.11116	9520	upstream	2.91629e-15	1.76048e-11	Yes
581	ENSXETG00000022669	mmp14	434.904	-0.634458	0.123299	-5.14568	2.66547e-07	3.56974e-06	NF62	NF50	NF62 vs NF50	matrix metallopeptidase 14 [Source:Xenbase;Acc:XB-GENE-485643]	tr_peak_484	32	3.6608	0	inside	5.66879e-07	0.000609383	Yes
582	ENSXETG00000013757	rem2	436.034	0.690323	0.179919	3.83686	0.000124616	0.000939613	NF62	NF50	NF62 vs NF50	RAS (RAD and GEM)-like GTP binding 2 [Source:Xenbase;Acc:XB-GENE-491229]	tr_peak_485	22	2.70672	0	inside	8.69541e-06	0.00586867	Yes
583													tr_peak_486	65	3.91934			1.06333e-10	2.99951e-07	No
584	ENSXETG00000022626	prmt5	917.775	-0.55865	0.0827872	-6.74803	1.49866e-11	4.00633e-10	NF62	NF50	NF62 vs NF50	protein arginine methyltransferase 5 [Source:Xenbase;Acc:XB-GENE-975034]	tr_peak_487	94	5.24428	0	overlapStart	8.19464e-14	3.95394e-10	Yes
585	ENSXETG00000022630	haus4	60.4265	-0.875839	0.215301	-4.06797	4.74248e-05	0.000394797	NF62	NF50	NF62 vs NF50	HAUS augmin like complex subunit 4 [Source:Xenbase;Acc:XB-GENE-995661]	tr_peak_488	107	5.24069	0	overlapStart	2.88549e-15	1.75441e-11	Yes
586	ENSXETG00000026351	psmb5	1771.18	-0.0750341	0.131875	-0.568979	0.56937	0.731857	NF62	NF50	NF62 vs NF50	proteasome subunit beta 5 [Source:Xenbase;Acc:XB-GENE-975048]	tr_peak_489	57	3.60896	0	overlapStart	8.51903e-10	1.95596e-06	No
587													tr_peak_489	57	3.60896	7133	upstream	8.51903e-10	1.95596e-06	No
588	ENSXETG00000025376	acin1	6025.54	-0.295779	0.207218	-1.42738	0.153471	0.312944	NF62	NF50	NF62 vs NF50	apoptotic chromatin condensation inducer 1 [Source:Xenbase;Acc:XB-GENE-959536]	tr_peak_490	100	4.5112	0	inside	1.53102e-14	8.39286e-11	No
589	ENSXETG00000017183	tox4	509.165	-0.128748	0.095989	-1.34128	0.179831	0.349033	NF62	NF50	NF62 vs NF50	TOX high mobility group box family member 4 [Source:Xenbase;Acc:XB-GENE-993803]	tr_peak_491	606	8.95574	0	overlapStart	6.9812e-67	2.02605e-61	No
590	ENSXETG00000017184	rab2b	2828.23	0.287507	0.111756	2.57263	0.0100928	0.0407995	NF62	NF50	NF62 vs NF50	rab2b, member RAS oncogene family [Source:Xenbase;Acc:XB-GENE-920598]	tr_peak_491	606	8.95574	0	overlapStart	6.9812e-67	2.02605e-61	No
591													tr_peak_492	57	3.33275			7.59399e-10	1.76494e-06	No
592	ENSXETG00000017204	supt16h	1118.66	-0.0177476	0.201393	-0.0881244	0.929778	0.96433	NF62	NF50	NF62 vs NF50	SPT16 homolog, facilitates chromatin remodeling subunit [Source:Xenbase;Acc:XB-GENE-979305]	tr_peak_493	124	5.49665	0	overlapStart	4.46858e-17	3.51496e-13	No
593	ENSXETG00000016929	sdr39u1	166.326	-0.393464	0.18063	-2.17828	0.0293851	0.0959851	NF62	NF50	NF62 vs NF50	short chain dehydrogenase/reductase family 39U, member 1 [Source:Xenbase;Acc:XB-GENE-1015181]	tr_peak_494	61	3.98184	0	overlapStart	2.52093e-10	6.47679e-07	No
594	ENSXETG00000029813	SNORA79B	1.5597	-0.267449	0.223401	-1.19717	0.231239		NF62	NF50	NF62 vs NF50		tr_peak_495	53	3.33805	1918	upstream	2.02913e-09	4.2714e-06	No
595	ENSXETG00000016993	XB5802829	49.2756	0.583566	0.281251	2.0749	0.037996	0.116811	NF62	NF50	NF62 vs NF50	amphinase-4-like [Source:Xenbase;Acc:XB-GENE-5802830]	tr_peak_496	49	3.59019	6625	upstream	5.23179e-09	1.00166e-05	No
596	ENSXETG00000016994	lpcat4	1044.77	-0.032109	0.146578	-0.219057	0.826606	0.905646	NF62	NF50	NF62 vs NF50	lysophosphatidylcholine acyltransferase 4 [Source:Xenbase;Acc:XB-GENE-5731127]	tr_peak_496	49	3.59019	0	overlapStart	5.23179e-09	1.00166e-05	No
597	ENSXETG00000001747	mettl17	72.6782	0.0827265	0.194633	0.425039	0.670808	0.804901	NF62	NF50	NF62 vs NF50	methyltransferase like 17 [Source:Xenbase;Acc:XB-GENE-1001711]	tr_peak_497	60	3.23162	0	inside	3.92193e-10	9.67854e-07	No
598	ENSXETG00000029875	RNaseP_nuc	76.7202	-0.784139	0.349491	-2.24366	0.0248543	0.0842565	NF62	NF50	NF62 vs NF50	Nuclear RNase P [Source:RFAM;Acc:RF00009]	tr_peak_497	60	3.23162	0	overlapStart	3.92193e-10	9.67854e-07	No
599	ENSXETG00000001748	parp2	419.691	-0.320409	0.127207	-2.5188	0.0117756	0.0461868	NF62	NF50	NF62 vs NF50	poly(ADP-ribose) polymerase 2 [Source:Xenbase;Acc:XB-GENE-1001702]	tr_peak_497	60	3.23162	135	upstream	3.92193e-10	9.67854e-07	No
600	ENSXETG00000016162	hnrnpc	3794.97	-0.245301	0.190789	-1.28572	0.198542	0.373375	NF62	NF50	NF62 vs NF50	heterogeneous nuclear ribonucleoprotein C (C1/C2) [Source:Xenbase;Acc:XB-GENE-489141]	tr_peak_498	24	2.4465	0	inside	4.99747e-06	0.00373285	No
601	ENSXETG00000016160	ndrg2	15047.1	0.733196	0.139635	5.25081	1.51429e-07	2.1383e-06	NF62	NF50	NF62 vs NF50	NDRG family member 2 [Source:Xenbase;Acc:XB-GENE-951910]	tr_peak_499	107	4.64009	0	inside	2.85674e-15	1.75017e-11	Yes
602													tr_peak_500	42	4.29826	2533	upstream	3.39868e-08	5.19792e-05	No
603	ENSXETG00000016442	mgc107841	270.768	-0.600247	0.178909	-3.35505	0.000793515	0.0047747	NF62	NF50	NF62 vs NF50	novel acyl-CoA-dehydrogenase protein [Source:Xenbase;Acc:XB-GENE-5779684]	tr_peak_501	47	4.92805	0	inside	1.0637e-08	1.86556e-05	Yes
604	ENSXETG00000024784	uqcr10	1099.43	-0.223757	0.183331	-1.22051	0.222272	0.403594	NF62	NF50	NF62 vs NF50	ubiquinol-cytochrome c reductase, complex III subunit X [Source:Xenbase;Acc:XB-GENE-5850345]	tr_peak_502	57	3.33275	0	overlapStart	7.59399e-10	1.76494e-06	No
605	ENSXETG00000036198	zmat5	550.079	-0.439981	0.186045	-2.36492	0.0180339	0.0650164	NF62	NF50	NF62 vs NF50	zinc finger, matrin-type 5 [Source:NCBI gene (formerly Entrezgene);Acc:447964]	tr_peak_502	57	3.33275	16	upstream	7.59399e-10	1.76494e-06	No
606	ENSXETG00000038446	nefh	1985.84	0.246041	0.0945528	2.60215	0.00926401	0.0381587	NF62	NF50	NF62 vs NF50	neurofilament heavy [Source:NCBI gene (formerly Entrezgene);Acc:100101753]	tr_peak_503	26	2.83561	0	overlapStart	2.6238e-06	0.00220973	No
607	ENSXETG00000016417	ap1b1	1842.2	0.281683	0.0773007	3.64399	0.000268439	0.00184465	NF62	NF50	NF62 vs NF50	adaptor related protein complex 1 subunit beta 1 [Source:Xenbase;Acc:XB-GENE-984900]	tr_peak_504	67	4.02101	0	overlapStart	5.48151e-11	1.61105e-07	Yes
608	ENSXETG00000024796	ewsr1	4925.97	-0.361097	0.17747	-2.03469	0.0418817	0.12571	NF62	NF50	NF62 vs NF50	EWS RNA binding protein 1 [Source:Xenbase;Acc:XB-GENE-6258537]	tr_peak_505	21	2.55917	0	overlapStart	1.11081e-05	0.0071374	No
609	ENSXETG00000024797	rhbdd3	46.246	0.0227807	0.284424	0.0800939	0.936163	0.968154	NF62	NF50	NF62 vs NF50	rhomboid domain containing 3 [Source:Xenbase;Acc:XB-GENE-1015161]	tr_peak_505	21	2.55917	41	upstream	1.11081e-05	0.0071374	No
610	ENSXETG00000016412	rasal1	3277.58	-0.0759294	0.136198	-0.557491	0.577192	0.738036	NF62	NF50	NF62 vs NF50	RAS protein activator like 1 (GAP1 like) [Source:Xenbase;Acc:XB-GENE-942936]	tr_peak_506	80	5.78432	0	inside	2.57377e-12	9.7022e-09	No
611	ENSXETG00000016411	cfap73	81.3257	0.0493037	0.19519	0.252593	0.800583	0.888807	NF62	NF50	NF62 vs NF50	cilia and flagella associated protein 73 [Source:Xenbase;Acc:XB-GENE-5779653]	tr_peak_507	34	3.38109	6753	upstream	2.65571e-07	0.000317585	No
612	ENSXETG00000016411	cfap73	81.3257	0.0493037	0.19519	0.252593	0.800583	0.888807	NF62	NF50	NF62 vs NF50	cilia and flagella associated protein 73 [Source:Xenbase;Acc:XB-GENE-5779653]	tr_peak_508	42	3.35943	0	inside	3.8256e-08	5.77524e-05	No
613	ENSXETG00000016410	ddx54	454.731	-0.189426	0.111265	-1.70248	0.0886659	0.215779	NF62	NF50	NF62 vs NF50	DEAD-box helicase 54 [Source:Xenbase;Acc:XB-GENE-1011576]	tr_peak_508	42	3.35943	0	overlapStart	3.8256e-08	5.77524e-05	No
614	ENSXETG00000016409	rita1	13.3802	0.26851	0.347785	0.772057	0.440081	0.625318	NF62	NF50	NF62 vs NF50	RBPJ interacting and tubulin associated 1 [Source:Xenbase;Acc:XB-GENE-6462302]	tr_peak_508	42	3.35943	2158	upstream	3.8256e-08	5.77524e-05	No
615	ENSXETG00000006581	med13l	803.843	0.156526	0.221839	0.705585	0.480447	0.660127	NF62	NF50	NF62 vs NF50	mediator complex subunit 13-like [Source:Xenbase;Acc:XB-GENE-6045769]	tr_peak_509	130	6.03678	0	inside	1.11191e-17	9.31279e-14	No
616	ENSXETG00000017688	tbx5	1.04306	-0.240306	0.229153	-1.04867	0.294329		NF62	NF50	NF62 vs NF50	T-box 5 [Source:Xenbase;Acc:XB-GENE-486855]	tr_peak_510	22	3.20073	9598	upstream	7.82006e-06	0.00539163	No
617	ENSXETG00000017665	lhx5	849.52	-0.763983	0.133545	-5.72081	1.06016e-08	1.84056e-07	NF62	NF50	NF62 vs NF50	LIM homeobox 5 [Source:Xenbase;Acc:XB-GENE-490400]	tr_peak_511	25	3.27253	0	inside	3.45868e-06	0.00277562	Yes
618	ENSXETG00000021518	kcnn2	405.691	-0.168982	0.185086	-0.912992	0.361247	0.552356	NF62	NF50	NF62 vs NF50	potassium channel, calcium activated intermediate/small conductance subfamily N alpha, member 2 [Source:Xenbase;Acc:XB-GENE-6077411]	tr_peak_512	104	4.7592	0	inside	5.65314e-15	3.2833e-11	No
619													tr_peak_513	67	4.58274			6.53657e-11	1.91025e-07	No
620	ENSXETG00000021515	mcc	181.951	0.252596	0.20036	1.26071	0.207413	0.384993	NF62	NF50	NF62 vs NF50	mutated in colorectal cancers [Source:Xenbase;Acc:XB-GENE-953990]	tr_peak_514	27	3.41411	0	inside	1.77219e-06	0.00159118	No
621	ENSXETG00000021514	dcp2	118.888	-0.0109728	0.300724	-0.0364881	0.970893	0.984933	NF62	NF50	NF62 vs NF50	decapping mRNA 2 [Source:Xenbase;Acc:XB-GENE-966970]	tr_peak_515	51	3.13231	6059	upstream	3.83028e-09	7.46414e-06	No
622	ENSXETG00000021513	reep5	4516.69	0.559718	0.141503	3.95551	7.63701e-05	0.000606325	NF62	NF50	NF62 vs NF50	receptor accessory protein 5 [Source:Xenbase;Acc:XB-GENE-944534]	tr_peak_515	51	3.13231	0	overlapStart	3.83028e-09	7.46414e-06	Yes
623													tr_peak_516	484	9.6741			2.26058e-54	3.40832e-49	No
624													tr_peak_517	40	3.55015			6.13437e-08	8.81029e-05	No
625													tr_peak_518	284	7.166			9.81386e-34	3.77294e-29	No
626													tr_peak_519	25	2.74697			3.14333e-06	0.00256478	No
627	ENSXETG00000006929	stard4	65.3942	0.530116	0.287999	1.84069	0.0656675	0.173368	NF62	NF50	NF62 vs NF50	StAR related lipid transfer domain containing 4 [Source:Xenbase;Acc:XB-GENE-5944117]	tr_peak_520	38	3.12479	0	inside	1.07528e-07	0.000142577	No
628	ENSXETG00000006926	camk4	1819.89	-0.162749	0.194978	-0.834706	0.403883	0.593105	NF62	NF50	NF62 vs NF50	calcium/calmodulin-dependent protein kinase IV [Source:Xenbase;Acc:XB-GENE-5911781]	tr_peak_521	55	4.15028	0	inside	1.28399e-09	2.81501e-06	No
629	ENSXETG00000021256	slc25a46	788.283	0.10869	0.17677	0.614865	0.538644	0.708551	NF62	NF50	NF62 vs NF50	solute carrier family 25 member 46 [Source:Xenbase;Acc:XB-GENE-5803974]	tr_peak_522	25	2.74697	0	overlapStart	3.14333e-06	0.00256478	No
630	ENSXETG00000014869	efna5	87.266	0.275236	0.347261	0.792593	0.428015	0.61491	NF62	NF50	NF62 vs NF50	ephrin A5 [Source:Xenbase;Acc:XB-GENE-488596]	tr_peak_523	34	3.38109	0	overlapStart	2.65571e-07	0.000317585	No
631	ENSXETG00000023863	pam	6006.49	-0.0593679	0.0713236	-0.832373	0.405199	0.594415	NF62	NF50	NF62 vs NF50	peptidylglycine alpha-amidating monooxygenase [Source:Xenbase;Acc:XB-GENE-950935]	tr_peak_524	45	3.7924	0	inside	1.63347e-08	2.7145e-05	No
632	ENSXETG00000023863	pam	6006.49	-0.0593679	0.0713236	-0.832373	0.405199	0.594415	NF62	NF50	NF62 vs NF50	peptidylglycine alpha-amidating monooxygenase [Source:Xenbase;Acc:XB-GENE-950935]	tr_peak_525	71	4.05932	169	upstream	2.23337e-11	7.05895e-08	No
633	ENSXETG00000026245	fam174a	691.777	0.353957	0.165473	2.13907	0.0324303	0.103608	NF62	NF50	NF62 vs NF50	family with sequence similarity 174 member A [Source:Xenbase;Acc:XB-GENE-6538612]	tr_peak_526	82	4.62356	0	overlapStart	1.28567e-12	5.12779e-09	No
634	ENSXETG00000018580	myo1h	41.1507	-1.32472	0.25955	-5.1039	3.32717e-07	4.34079e-06	NF62	NF50	NF62 vs NF50	myosin IH [Source:Xenbase;Acc:XB-GENE-963784]	tr_peak_527	32	3.6608	0	inside	5.66879e-07	0.000609383	Yes
635	ENSXETG00000018588	kctd10	388.511	-0.595349	0.114783	-5.18671	2.14036e-07	2.939e-06	NF62	NF50	NF62 vs NF50	potassium channel tetramerization domain containing 10 [Source:Xenbase;Acc:XB-GENE-970871]	tr_peak_528	318	7.34372	24	upstream	2.56224e-37	1.27582e-32	Yes
636	ENSXETG00000018590	ube3b	68.6254	0.337914	0.346725	0.974588	0.329765	0.520142	NF62	NF50	NF62 vs NF50	ubiquitin protein ligase E3B [Source:Xenbase;Acc:XB-GENE-1010563]	tr_peak_528	318	7.34372	0	overlapStart	2.56224e-37	1.27582e-32	No
637													tr_peak_529	40	4.33131			5.72704e-08	8.26533e-05	No
638	ENSXETG00000018606	fam222a	65.0711	0.391049	0.316988	1.23364	0.217338	0.397777	NF62	NF50	NF62 vs NF50	family with sequence similarity 222 member A [Source:Xenbase;Acc:XB-GENE-5857166]	tr_peak_530	78	3.9413	0	overlapStart	3.94966e-12	1.44874e-08	No
639	ENSXETG00000026955	dusp14	48.5927	0.430372	0.344625	1.24881	0.211733	0.390336	NF62	NF50	NF62 vs NF50	lysosomal-associated transmembrane protein 5 [Source:NCBI gene (formerly Entrezgene);Acc:100493091]	tr_peak_531	51	3.97299	0	inside	3.33265e-09	6.63163e-06	No
640	ENSXETG00000038079	adamts7	166.348	0.26045	0.288405	0.903072	0.366488	0.556401	NF62	NF50	NF62 vs NF50	KIAA1671 [Source:NCBI gene (formerly Entrezgene);Acc:100379851]	tr_peak_532	44	3.52239	0	inside	2.4006e-08	3.85914e-05	No
641	ENSXETG00000038079	adamts7	166.348	0.26045	0.288405	0.903072	0.366488	0.556401	NF62	NF50	NF62 vs NF50	KIAA1671 [Source:NCBI gene (formerly Entrezgene);Acc:100379851]	tr_peak_533	31	4.05759	0	inside	6.07351e-07	0.000637602	No
642													tr_peak_534	68	5.28837			5.13228e-11	1.52275e-07	No
643	ENSXETG00000030841	osr1	503.782	0.638197	0.0915163	6.97359	3.08946e-12	8.78135e-11	NF62	NF50	NF62 vs NF50	G protein-coupled receptor kinase 3 [Source:NCBI gene (formerly Entrezgene);Acc:100379889]	tr_peak_535	77	4.19929	266	upstream	4.53733e-12	1.64172e-08	Yes
644	ENSXETG00000030841	osr1	503.782	0.638197	0.0915163	6.97359	3.08946e-12	8.78135e-11	NF62	NF50	NF62 vs NF50	G protein-coupled receptor kinase 3 [Source:NCBI gene (formerly Entrezgene);Acc:100379889]	tr_peak_536	26	2.83561	0	inside	2.6238e-06	0.00220973	Yes
645	ENSXETG00000001517	myo18b	114.47	0.345222	0.250624	1.37745	0.168374	0.333122	NF62	NF50	NF62 vs NF50	myosin 18b [Source:Xenbase;Acc:XB-GENE-876492]	tr_peak_537	39	3.30297	0	inside	9.04253e-08	0.000123222	No
646	ENSXETG00000031665	cacna1a	108.715	-0.00160623	0.19227	-0.00835402	0.993335	0.997211	NF62	NF50	NF62 vs NF50	HPS4, biogenesis of lysosomal organelles complex 3 subunit 2 [Source:NCBI gene (formerly Entrezgene);Acc:779927]	tr_peak_538	68	3.86674	0	overlapStart	4.38935e-11	1.32465e-07	No
647	ENSXETG00000032306	srrd	94.2952	-0.00558066	0.244224	-0.0228506	0.981769	0.991287	NF62	NF50	NF62 vs NF50	SRR1 domain containing [Source:NCBI gene (formerly Entrezgene);Acc:100494372]	tr_peak_538	68	3.86674	69	upstream	4.38935e-11	1.32465e-07	No
648													tr_peak_539	39	3.30297			9.04253e-08	0.000123222	No
649													tr_peak_540	67	3.81151			6.46428e-11	1.89069e-07	No
650													tr_peak_541	51	4.52067			3.25469e-09	6.48396e-06	No
651	ENSXETG00000002258	mn1	311.944	-0.477776	0.222463	-2.14767	0.03174	0.101888	NF62	NF50	NF62 vs NF50	meningioma (disrupted in balanced translocation) 1 [Source:Xenbase;Acc:XB-GENE-855611]	tr_peak_542	51	4.21355	0	inside	3.49881e-09	6.93011e-06	No
652	ENSXETG00000002258	mn1	311.944	-0.477776	0.222463	-2.14767	0.03174	0.101888	NF62	NF50	NF62 vs NF50	meningioma (disrupted in balanced translocation) 1 [Source:Xenbase;Acc:XB-GENE-855611]	tr_peak_543	34	3.38109	0	overlapStart	2.65571e-07	0.000317585	No
653	ENSXETG00000021658	dgcr6	494.692	0.246928	0.133418	1.85078	0.0642012	0.170783	NF62	NF50	NF62 vs NF50	DiGeorge syndrome critical region gene 6 [Source:Xenbase;Acc:XB-GENE-998943]	tr_peak_544	209	5.24251	0	overlapStart	5.74368e-26	1.17978e-21	No
654													tr_peak_545	30	3.68367			8.95241e-07	0.000890061	No
655	ENSXETG00000012183	cit	3295.02	0.180791	0.0795426	2.27288	0.0230334	0.0792107	NF62	NF50	NF62 vs NF50	citron rho-interacting serine/threonine kinase [Source:Xenbase;Acc:XB-GENE-981097]	tr_peak_546	26	3.07166	0	inside	2.35494e-06	0.00199899	No
656	ENSXETG00000012183	cit	3295.02	0.180791	0.0795426	2.27288	0.0230334	0.0792107	NF62	NF50	NF62 vs NF50	citron rho-interacting serine/threonine kinase [Source:Xenbase;Acc:XB-GENE-981097]	tr_peak_547	42	3.35943	0	inside	3.8256e-08	5.77524e-05	No
657	ENSXETG00000012193	gcn1	3099.13	-0.153764	0.143261	-1.07331	0.283132	0.469979	NF62	NF50	NF62 vs NF50	GCN1, eIF2 alpha kinase activator homolog [Source:Xenbase;Acc:XB-GENE-5926092]	tr_peak_548	259	8.67787	671	upstream	3.77259e-31	1.19699e-26	No
658	ENSXETG00000012216	msi1	3146.67	-1.42879	0.166149	-8.59944	8.01077e-18	3.9755e-16	NF62	NF50	NF62 vs NF50	musashi RNA binding protein 1 [Source:Xenbase;Acc:XB-GENE-490596]	tr_peak_549	39	3.9363	0	inside	8.94602e-08	0.000122214	Yes
659	ENSXETG00000012223	triap1	317.79	-0.162255	0.217631	-0.745548	0.45594	0.639145	NF62	NF50	NF62 vs NF50	TP53 regulated inhibitor of apoptosis 1 [Source:Xenbase;Acc:XB-GENE-949263]	tr_peak_550	238	7.18038	0	overlapStart	5.69744e-29	1.50321e-24	No
660	ENSXETG00000035179	gatc	179.145	-0.560554	0.191094	-2.93339	0.00335279	0.016522	NF62	NF50	NF62 vs NF50	glutamyl-tRNA(Gln) amidotransferase, subunit C [Source:NCBI gene (formerly Entrezgene);Acc:100495297]	tr_peak_550	238	7.18038	0	overlapStart	5.69744e-29	1.50321e-24	No
661	ENSXETG00000007996	dynll1	3024.33	-0.282012	0.174249	-1.61844	0.105567	0.24326	NF62	NF50	NF62 vs NF50	dynein light chain LC8-type 1 [Source:Xenbase;Acc:XB-GENE-854521]	tr_peak_551	38	3.00425	0	inside	1.00591e-07	0.000136135	No
662	ENSXETG00000012228	coq5	213.652	-0.147036	0.13419	-1.09573	0.273197	0.460369	NF62	NF50	NF62 vs NF50	coenzyme Q5, methyltransferase [Source:Xenbase;Acc:XB-GENE-981147]	tr_peak_551	38	3.00425	0	overlapStart	1.00591e-07	0.000136135	No
663	ENSXETG00000012226	rnf10	5224.09	-0.0445651	0.0932391	-0.477966	0.632674	0.779119	NF62	NF50	NF62 vs NF50	ring finger protein 10 [Source:Xenbase;Acc:XB-GENE-854662]	tr_peak_551	38	3.00425	0	overlapStart	1.00591e-07	0.000136135	No
664	ENSXETG00000007996	dynll1	3024.33	-0.282012	0.174249	-1.61844	0.105567	0.24326	NF62	NF50	NF62 vs NF50	dynein light chain LC8-type 1 [Source:Xenbase;Acc:XB-GENE-854521]	tr_peak_552	44	3.2247	0	inside	2.08027e-08	3.39039e-05	No
665	ENSXETG00000031793	POP5	130.775	-0.216098	0.177908	-1.21466	0.224495	0.406243	NF62	NF50	NF62 vs NF50	POP5 homolog, ribonuclease P/MRP subunit [Source:NCBI gene (formerly Entrezgene);Acc:779510]	tr_peak_552	44	3.2247	0	overlapStart	2.08027e-08	3.39039e-05	No
666	ENSXETG00000004179	limk2	1358.32	0.274309	0.182522	1.50288	0.13287	0.284072	NF62	NF50	NF62 vs NF50	LIM domain kinase 2 [Source:Xenbase;Acc:XB-GENE-976145]	tr_peak_553	41	3.6984	0	overlapStart	4.84105e-08	7.15138e-05	No
667	ENSXETG00000004189	pik3ip1	959.341	-0.331163	0.186398	-1.77665	0.0756262	0.191504	NF62	NF50	NF62 vs NF50	phosphoinositide-3-kinase interacting protein 1 [Source:Xenbase;Acc:XB-GENE-970794]	tr_peak_554	54	3.66555	0	overlapStart	1.83544e-09	3.88785e-06	No
668	ENSXETG00000004194	eif4enif1	2259.47	-0.261581	0.198113	-1.32036	0.186715	0.357579	NF62	NF50	NF62 vs NF50	eukaryotic translation initiation factor 4E nuclear import factor 1 [Source:Xenbase;Acc:XB-GENE-949044]	tr_peak_555	172	6.27905	0	overlapStart	3.85274e-22	5.39324e-18	No
669	ENSXETG00000036049	sfi1	470.566	-0.551409	0.204871	-2.69149	0.00711331	0.0307699	NF62	NF50	NF62 vs NF50	SFI1 centrin binding protein [Source:NCBI gene (formerly Entrezgene);Acc:100380177]	tr_peak_555	172	6.27905	0	overlapStart	3.85274e-22	5.39324e-18	No
670	ENSXETG00000004196	pisd	2241.99	-0.0739847	0.186525	-0.396648	0.691627	0.818757	NF62	NF50	NF62 vs NF50	phosphatidylserine decarboxylase [Source:Xenbase;Acc:XB-GENE-998711]	tr_peak_556	175	5.61337	0	overlapStart	1.72342e-22	2.53595e-18	No
671	ENSXETG00000004204	depdc5	0.730206	-0.115776	0.169154	-0.684442	0.493696		NF62	NF50	NF62 vs NF50	DEP domain containing 5 [Source:Xenbase;Acc:XB-GENE-980707]	tr_peak_556	175	5.61337	3674	upstream	1.72342e-22	2.53595e-18	No
672	ENSXETG00000004205	ywhah	9843.55	0.685095	0.122053	5.61311	1.98722e-08	3.29439e-07	NF62	NF50	NF62 vs NF50	tyrosine 3-monooxygenase/tryptophan 5-monooxygenase activation protein eta [Source:Xenbase;Acc:XB-GENE-949031]	tr_peak_557	25	2.67044	0	overlapStart	3.62919e-06	0.00288935	Yes
673													tr_peak_558	33	3.2161			4.07878e-07	0.000455554	No
674	ENSXETG00000004208	rsph14	13.7713	-1.21621	0.340078	-3.57626	0.000348543	0.00231671	NF62	NF50	NF62 vs NF50	radial spoke head 14 homolog (Chlamydomonas) [Source:Xenbase;Acc:XB-GENE-980692]	tr_peak_559	68	4.13498	0	inside	5.11717e-11	1.52275e-07	Yes
675	ENSXETG00000004208	rsph14	13.7713	-1.21621	0.340078	-3.57626	0.000348543	0.00231671	NF62	NF50	NF62 vs NF50	radial spoke head 14 homolog (Chlamydomonas) [Source:Xenbase;Acc:XB-GENE-980692]	tr_peak_560	52	3.88826	3212	upstream	2.86293e-09	5.79549e-06	Yes
676	ENSXETG00000024918	snrpd3	621.42	-0.68778	0.145421	-4.72957	2.24994e-06	2.50545e-05	NF62	NF50	NF62 vs NF50	small nuclear ribonucleoprotein D3 polypeptide [Source:Xenbase;Acc:XB-GENE-1014502]	tr_peak_561	60	3.583	0	inside	3.3123e-10	8.34104e-07	Yes
677	ENSXETG00000004230	gucd1	494.365	-0.415147	0.177767	-2.33535	0.0195253	0.0693085	NF62	NF50	NF62 vs NF50	guanylyl cyclase domain containing 1 [Source:Xenbase;Acc:XB-GENE-941300]	tr_peak_561	60	3.583	1806	upstream	3.3123e-10	8.34104e-07	No
678	ENSXETG00000004252	smpd4	299.862	-0.242949	0.140046	-1.73478	0.0827802	0.204748	NF62	NF50	NF62 vs NF50	sphingomyelin phosphodiesterase 4 [Source:Xenbase;Acc:XB-GENE-962467]	tr_peak_562	75	3.78313	0	inside	7.14562e-12	2.51733e-08	No
679	ENSXETG00000004253	med15	1141.19	-0.233258	0.16809	-1.3877	0.165229	0.328881	NF62	NF50	NF62 vs NF50	mediator complex subunit 15 [Source:Xenbase;Acc:XB-GENE-1010508]	tr_peak_563	46	4.24429	0	inside	1.14462e-08	1.99591e-05	No
680	ENSXETG00000004258	crkl	260.084	0.363909	0.319964	1.13734	0.255394	0.442446	NF62	NF50	NF62 vs NF50	v-crk avian sarcoma virus CT10 oncogene homolog-like [Source:Xenbase;Acc:XB-GENE-976114]	tr_peak_564	21	2.44712	0	inside	1.277e-05	0.00787553	No
681	ENSXETG00000022359	ddx51	187.949	-0.499299	0.17907	-2.7883	0.00529862	0.0241895	NF62	NF50	NF62 vs NF50	DEAD-box helicase 51 [Source:Xenbase;Acc:XB-GENE-5837731]	tr_peak_565	124	4.77733	0	inside	4.75806e-17	3.6999e-13	No
682	ENSXETG00000022403	snap29	418.964	0.132106	0.138881	0.951215	0.341495	0.532272	NF62	NF50	NF62 vs NF50	synaptosome associated protein 29kDa [Source:Xenbase;Acc:XB-GENE-941286]	tr_peak_566	190	4.89249	915	upstream	5.28506e-24	8.98318e-20	No
683	ENSXETG00000022408	pi4ka	1733.44	0.123442	0.0890525	1.38617	0.165696	0.329513	NF62	NF50	NF62 vs NF50	phosphatidylinositol 4-kinase, catalytic, alpha [Source:Xenbase;Acc:XB-GENE-980714]	tr_peak_566	190	4.89249	0	inside	5.28506e-24	8.98318e-20	No
684													tr_peak_567	28	3.53691			1.70954e-06	0.00154174	No
685													tr_peak_568	55	3.82869			1.19682e-09	2.66729e-06	No
686													tr_peak_569	36	3.77755			1.86707e-07	0.000230287	No
687	ENSXETG00000036095	themis	3062.61	-0.0232868	0.196033	-0.11879	0.905442	0.950775	NF62	NF50	NF62 vs NF50	ubiquitin conjugating enzyme E2 L3 [Source:NCBI gene (formerly Entrezgene);Acc:548817]	tr_peak_570	23	2.9098	0	overlapStart	5.78669e-06	0.00427799	No
688	ENSXETG00000018576	mapk1	1260.28	0.788838	0.248311	3.17682	0.001489	0.00832117	NF62	NF50	NF62 vs NF50	mitogen-activated protein kinase 1 [Source:Xenbase;Acc:XB-GENE-479467]	tr_peak_571	72	3.52385	0	overlapStart	1.87867e-11	6.08583e-08	Yes
689													tr_peak_572	38	3.36925			1.01111e-07	0.000136229	No
690													tr_peak_573	33	3.2161			4.07878e-07	0.000455554	No
691	ENSXETG00000024940	ypel1	216.362	0.310711	0.3415	0.909841	0.362906	0.553219	NF62	NF50	NF62 vs NF50	yippee like 1 [Source:Xenbase;Acc:XB-GENE-998682]	tr_peak_574	52	3.2286	0	overlapStart	2.85542e-09	5.79549e-06	No
692	ENSXETG00000030888	cbx5	783.004	0.516752	0.288587	1.79063	0.0733532	0.187891	NF62	NF50	NF62 vs NF50	septin 5 [Source:NCBI gene (formerly Entrezgene);Acc:100125069]	tr_peak_575	44	3.2247	0	overlapStart	2.08027e-08	3.39039e-05	No
693	ENSXETG00000030888	cbx5	783.004	0.516752	0.288587	1.79063	0.0733532	0.187891	NF62	NF50	NF62 vs NF50	septin 5 [Source:NCBI gene (formerly Entrezgene);Acc:100125069]	tr_peak_576	47	3.49941	0	inside	9.29009e-09	1.66487e-05	No
694	ENSXETG00000006323	trmt2a	644.597	-0.265504	0.11736	-2.26231	0.0236783	0.0808773	NF62	NF50	NF62 vs NF50	tRNA methyltransferase 2 homolog A [Source:Xenbase;Acc:XB-GENE-980821]	tr_peak_577	177	6.60508	0	overlapStart	1.26369e-22	1.87025e-18	No
695	ENSXETG00000034836	ranbp1	2178.04	-0.798058	0.140264	-5.68969	1.27269e-08	2.18983e-07	NF62	NF50	NF62 vs NF50	RAN binding protein 1 [Source:NCBI gene (formerly Entrezgene);Acc:394616]	tr_peak_577	177	6.60508	0	overlapStart	1.26369e-22	1.87025e-18	Yes
696	ENSXETG00000035539		0.694193	0.129617	0.209057	0.620007	0.535253		NF62	NF50	NF62 vs NF50		tr_peak_577	177	6.60508	4786	upstream	1.26369e-22	1.87025e-18	No
697	ENSXETG00000023848	ankle2	172.194	0.133146	0.288508	0.461499	0.64444	0.787888	NF62	NF50	NF62 vs NF50	ankyrin repeat and LEM domain containing 2 [Source:Xenbase;Acc:XB-GENE-948912]	tr_peak_578	78	4.56448	0	inside	3.83045e-12	1.41867e-08	No
698													tr_peak_579	78	4.85581			3.38704e-12	1.2618e-08	No
699	ENSXETG00000024212	chfr	1217.37	-0.11534	0.155324	-0.742578	0.457737	0.640621	NF62	NF50	NF62 vs NF50	checkpoint with forkhead and ring finger domains, E3 ubiquitin protein ligase [Source:Xenbase;Acc:XB-GENE-998659]	tr_peak_580	53	4.18424	3180	upstream	2.08492e-09	4.36024e-06	No
700	ENSXETG00000023851	fbrsl1	1662.58	-0.356719	0.13721	-2.59981	0.00932755	0.0383488	NF62	NF50	NF62 vs NF50	fibrosin-like 1 [Source:Xenbase;Acc:XB-GENE-6464685]	tr_peak_581	46	3.7192	0	inside	1.35428e-08	2.33201e-05	No
701	ENSXETG00000023851	fbrsl1	1662.58	-0.356719	0.13721	-2.59981	0.00932755	0.0383488	NF62	NF50	NF62 vs NF50	fibrosin-like 1 [Source:Xenbase;Acc:XB-GENE-6464685]	tr_peak_582	27	2.53388	0	inside	1.76889e-06	0.00158946	No
702	ENSXETG00000023851	fbrsl1	1662.58	-0.356719	0.13721	-2.59981	0.00932755	0.0383488	NF62	NF50	NF62 vs NF50	fibrosin-like 1 [Source:Xenbase;Acc:XB-GENE-6464685]	tr_peak_583	49	3.96164	0	overlapStart	6.63514e-09	1.22298e-05	No
703													tr_peak_584	92	4.31971	4715	upstream	1.25464e-13	5.92953e-10	No
704	ENSXETG00000002044	galnt9	301.044	0.432381	0.306715	1.40972	0.158624	0.320109	NF62	NF50	NF62 vs NF50	polypeptide N-acetylgalactosaminyltransferase 9 [Source:Xenbase;Acc:XB-GENE-948907]	tr_peak_585	50	3.7239	354	upstream	4.09025e-09	7.94529e-06	No
705	ENSXETG00000002043	noc4l	386.409	-0.651189	0.169758	-3.83598	0.000125063	0.000942031	NF62	NF50	NF62 vs NF50	nucleolar complex associated 4 homolog [Source:Xenbase;Acc:XB-GENE-6458094]	tr_peak_586	62	3.73785	0	overlapStart	1.96612e-10	5.20691e-07	Yes
706	ENSXETG00000002042	rnf113a	126.446	-0.232385	0.195705	-1.18742	0.235061	0.418495	NF62	NF50	NF62 vs NF50	ring finger protein 113A [Source:Xenbase;Acc:XB-GENE-6085683]	tr_peak_586	62	3.73785	0	overlapStart	1.96612e-10	5.20691e-07	No
707	ENSXETG00000002041	ep400	1025.18	0.404425	0.276857	1.46078	0.144077	0.29963	NF62	NF50	NF62 vs NF50	E1A binding protein p400 [Source:Xenbase;Acc:XB-GENE-6258767]	tr_peak_587	68	3.86674	0	inside	4.38935e-11	1.32465e-07	No
708	ENSXETG00000009350	sfswap	6973.5	-0.541797	0.252365	-2.14688	0.0318028	0.102004	NF62	NF50	NF62 vs NF50	splicing factor SWAP [Source:Xenbase;Acc:XB-GENE-489668]	tr_peak_588	164	6.1259	0	overlapStart	2.86708e-21	3.67545e-17	No
709	ENSXETG00000037066	tigd5	19.0372	1.02615	0.304597	3.36887	0.000754776	0.00456474	NF62	NF50	NF62 vs NF50	adhesion G protein-coupled receptor D1 [Source:NCBI gene (formerly Entrezgene);Acc:100494370]	tr_peak_589	54	5.01424	0	inside	1.72695e-09	3.67257e-06	Yes
710	ENSXETG00000027832	ran	3851.24	-0.565571	0.106988	-5.28631	1.24806e-07	1.78854e-06	NF62	NF50	NF62 vs NF50	RAN, member RAS oncogene family [Source:Xenbase;Acc:XB-GENE-489468]	tr_peak_590	139	5.25512	0	overlapStart	1.27432e-18	1.20401e-14	Yes
711	ENSXETG00000038693	znf384	2259.35	0.122315	0.0800738	1.52752	0.126631	0.27451	NF62	NF50	NF62 vs NF50	RIMS binding protein 2 [Source:NCBI gene (formerly Entrezgene);Acc:780347]	tr_peak_591	52	3.88826	0	inside	2.86293e-09	5.79549e-06	No
712	ENSXETG00000023741	glt1d1	424.465	0.0353379	0.215069	0.164309	0.869488	0.930371	NF62	NF50	NF62 vs NF50	glycosyltransferase 1 domain containing 1 [Source:Xenbase;Acc:XB-GENE-5833313]	tr_peak_592	96	5.89387	0	overlapStart	4.2458e-14	2.1464e-10	No
713	ENSXETG00000030005	tmem132b	36.7321	0.461453	0.327578	1.40868	0.158929	0.320525	NF62	NF50	NF62 vs NF50	transmembrane protein 132B [Source:NCBI gene (formerly Entrezgene);Acc:100489844]	tr_peak_593	25	3.86886	0	inside	3.90005e-06	0.00308212	No
714													tr_peak_594	34	3.7727			3.41405e-07	0.000394857	No
715	ENSXETG00000037858	ubc	51.7913	0.221735	0.347604	0.637894	0.523542	0.697003	NF62	NF50	NF62 vs NF50		tr_peak_595	117	4.98428	0	overlapStart	2.45324e-16	1.73536e-12	No
716	ENSXETG00000001192	ncor2	1130.05	1.30506	0.115983	11.2522	2.26002e-29	2.58378e-27	NF62	NF50	NF62 vs NF50	nuclear receptor corepressor 2 [Source:Xenbase;Acc:XB-GENE-5963150]	tr_peak_596	59	3.77936	0	inside	4.89136e-10	1.19215e-06	Yes
717	ENSXETG00000001192	ncor2	1130.05	1.30506	0.115983	11.2522	2.26002e-29	2.58378e-27	NF62	NF50	NF62 vs NF50	nuclear receptor corepressor 2 [Source:Xenbase;Acc:XB-GENE-5963150]	tr_peak_597	143	4.52426	0	inside	4.75697e-19	4.71194e-15	Yes
718	ENSXETG00000039489	gtf2h3	554.58	-0.266866	0.156514	-1.70506	0.0881839	0.214853	NF62	NF50	NF62 vs NF50	general transcription factor IIH subunit 3 [Source:NCBI gene (formerly Entrezgene);Acc:100145792]	tr_peak_598	415	7.92867	0	overlapStart	2.59573e-47	2.55929e-42	No
719	ENSXETG00000005830	eif2b1	597.394	-0.322025	0.133129	-2.41889	0.0155678	0.0579113	NF62	NF50	NF62 vs NF50	eukaryotic translation initiation factor 2B subunit alpha [Source:Xenbase;Acc:XB-GENE-972471]	tr_peak_598	415	7.92867	0	overlapStart	2.59573e-47	2.55929e-42	No
720	ENSXETG00000005825	ddx55	256.635	-0.417589	0.13294	-3.14117	0.00168274	0.00922606	NF62	NF50	NF62 vs NF50	DEAD-box helicase 55 [Source:Xenbase;Acc:XB-GENE-972462]	tr_peak_599	47	3.49941	0	inside	9.29009e-09	1.66487e-05	Yes
721	ENSXETG00000005824	tmed2	1844.14	-0.207116	0.116453	-1.77853	0.0753161	0.191	NF62	NF50	NF62 vs NF50	transmembrane p24 trafficking protein 2 [Source:Xenbase;Acc:XB-GENE-986353]	tr_peak_600	77	3.62174	0	overlapStart	4.64002e-12	1.66249e-08	No
722	ENSXETG00000032256	tnip3	93.7635	0.385614	0.326027	1.18277	0.236902	0.420583	NF62	NF50	NF62 vs NF50	Rab interacting lysosomal protein-like 1 [Source:NCBI gene (formerly Entrezgene);Acc:100124903]	tr_peak_600	77	3.62174	8493	upstream	4.64002e-12	1.66249e-08	No
723	ENSXETG00000005820	kmt5a	648.815	-0.505066	0.190386	-2.65285	0.0079815	0.0338704	NF62	NF50	NF62 vs NF50	lysine methyltransferase 5A [Source:Xenbase;Acc:XB-GENE-489177]	tr_peak_601	24	2.49296	5354	upstream	4.75357e-06	0.00355664	No
724	ENSXETG00000031930	sidt2	921.416	-0.00669434	0.186061	-0.0359793	0.971299	0.98515	NF62	NF50	NF62 vs NF50	strawberry notch homolog 1 [Source:NCBI gene (formerly Entrezgene);Acc:100170149]	tr_peak_601	24	2.49296	1106	upstream	4.75357e-06	0.00355664	No
725	ENSXETG00000005817	cdk2ap1	589.868	0.14309	0.17905	0.799162	0.424196	0.611715	NF62	NF50	NF62 vs NF50	cyclin-dependent kinase 2 associated protein 1 [Source:Xenbase;Acc:XB-GENE-5715100]	tr_peak_602	55	3.55741	0	inside	1.21437e-09	2.67104e-06	No
726	ENSXETG00000038107	c1h12orf65	12.2577	0.528889	0.336833	1.57018	0.116373	0.259514	NF62	NF50	NF62 vs NF50	chromosome 1 C12orf65 homolog [Source:NCBI gene (formerly Entrezgene);Acc:101734452]	tr_peak_603	207	7.25578	0	overlapStart	8.11372e-26	1.64346e-21	No
727	ENSXETG00000030657	mphosph9	365.533	-0.405126	0.142655	-2.8399	0.00451274	0.0212152	NF62	NF50	NF62 vs NF50	M-phase phosphoprotein 9 [Source:NCBI gene (formerly Entrezgene);Acc:100037862]	tr_peak_603	207	7.25578	0	overlapStart	8.11372e-26	1.64346e-21	No
728	ENSXETG00000032678	pitpnm2	602.589	0.501657	0.30565	1.64128	0.10074	0.235579	NF62	NF50	NF62 vs NF50	phosphatidylinositol transfer protein membrane associated 2 [Source:NCBI gene (formerly Entrezgene);Acc:100216221]	tr_peak_604	68	3.54105	0	overlapStart	4.91213e-11	1.4669e-07	No
729	ENSXETG00000032678	pitpnm2	602.589	0.501657	0.30565	1.64128	0.10074	0.235579	NF62	NF50	NF62 vs NF50	phosphatidylinositol transfer protein membrane associated 2 [Source:NCBI gene (formerly Entrezgene);Acc:100216221]	tr_peak_605	66	4.6944	0	inside	7.74123e-11	2.2289e-07	No
730	ENSXETG00000032991	ogfod2	1040.83	-0.186898	0.174793	-1.06926	0.284954	0.47209	NF62	NF50	NF62 vs NF50	ADP ribosylation factor like GTPase 6 interacting protein 4 [Source:NCBI gene (formerly Entrezgene);Acc:100135728]	tr_peak_606	66	3.70243	0	inside	7.80405e-11	2.23306e-07	No
731	ENSXETG00000000145	bcan	95.2128	0.145972	0.255225	0.571934	0.567367	0.730709	NF62	NF50	NF62 vs NF50	gypsy retrotransposon integrase 1 [Source:NCBI gene (formerly Entrezgene);Acc:100145119]	tr_peak_606	66	3.70243	213	upstream	7.80405e-11	2.23306e-07	No
732	ENSXETG00000007799	kntc1	96.5089	-2.85611	0.201888	-14.147	1.94789e-45	6.01275e-43	NF62	NF50	NF62 vs NF50	kinetochore associated 1 [Source:Xenbase;Acc:XB-GENE-1011946]	tr_peak_607	164	6.79137	0	overlapStart	2.64868e-21	3.41822e-17	Yes
733	ENSXETG00000007798	rsrc2	3597.16	-0.348451	0.204945	-1.70022	0.0890895	0.216571	NF62	NF50	NF62 vs NF50	arginine/serine-rich coiled-coil 2 [Source:Xenbase;Acc:XB-GENE-977411]	tr_peak_607	164	6.79137	0	overlapStart	2.64868e-21	3.41822e-17	No
734	ENSXETG00000031342	vps33a	374.718	0.0450232	0.105514	0.426704	0.669595	0.804244	NF62	NF50	NF62 vs NF50	VPS33A, CORVET/HOPS core subunit [Source:NCBI gene (formerly Entrezgene);Acc:549689]	tr_peak_608	48	3.22678	0	overlapStart	7.70708e-09	1.40197e-05	No
735	ENSXETG00000003778	diablo	127.375	0.108328	0.270766	0.40008	0.689098	0.817049	NF62	NF50	NF62 vs NF50	diablo, IAP-binding mitochondrial protein [Source:Xenbase;Acc:XB-GENE-5915561]	tr_peak_609	65	3.08546	0	inside	9.04649e-11	2.56732e-07	No
736	ENSXETG00000030266	tpp2	24.0169	-0.00661198	0.304684	-0.0217011	0.982686	0.991495	NF62	NF50	NF62 vs NF50	cilia and flagella associated protein 251 [Source:NCBI gene (formerly Entrezgene);Acc:100491337]	tr_peak_610	90	5.09353	5192	upstream	1.8753e-13	8.59093e-10	No
737	ENSXETG00000003760	setd1b	68.6547	0.159227	0.295976	0.537973	0.590596	0.74881	NF62	NF50	NF62 vs NF50	SET domain containing 1B [Source:Xenbase;Acc:XB-GENE-5842344]	tr_peak_611	34	2.98583	19	upstream	2.75893e-07	0.00032375	No
738	ENSXETG00000003760	setd1b	68.6547	0.159227	0.295976	0.537973	0.590596	0.74881	NF62	NF50	NF62 vs NF50	SET domain containing 1B [Source:Xenbase;Acc:XB-GENE-5842344]	tr_peak_612	149	6.32067	869	upstream	1.1526e-19	1.2366e-15	No
739	ENSXETG00000003760	setd1b	68.6547	0.159227	0.295976	0.537973	0.590596	0.74881	NF62	NF50	NF62 vs NF50	SET domain containing 1B [Source:Xenbase;Acc:XB-GENE-5842344]	tr_peak_613	83	4.7644	2090	upstream	1.19909e-12	4.80153e-09	No
740	ENSXETG00000003753	orai2	355.966	0.311939	0.111693	2.79283	0.00522499	0.0239224	NF62	NF50	NF62 vs NF50	ORAI calcium release-activated calcium modulator 2 [Source:Xenbase;Acc:XB-GENE-5781666]	tr_peak_614	61	3.98184	0	inside	2.52093e-10	6.47679e-07	No
741	ENSXETG00000020966	kdm2b	2441.96	-0.215629	0.100944	-2.13612	0.0326697	0.104157	NF62	NF50	NF62 vs NF50	lysine (K)-specific demethylase 2B [Source:Xenbase;Acc:XB-GENE-990506]	tr_peak_614	61	3.98184	176	upstream	2.52093e-10	6.47679e-07	No
742	ENSXETG00000020966	kdm2b	2441.96	-0.215629	0.100944	-2.13612	0.0326697	0.104157	NF62	NF50	NF62 vs NF50	lysine (K)-specific demethylase 2B [Source:Xenbase;Acc:XB-GENE-990506]	tr_peak_615	24	3.43809	0	inside	4.43833e-06	0.00339149	No
743	ENSXETG00000020966	kdm2b	2441.96	-0.215629	0.100944	-2.13612	0.0326697	0.104157	NF62	NF50	NF62 vs NF50	lysine (K)-specific demethylase 2B [Source:Xenbase;Acc:XB-GENE-990506]	tr_peak_616	85	4.27694	0	inside	6.81742e-13	2.84918e-09	No
744	ENSXETG00000020965	rnf34	122.052	0.374795	0.263946	1.41997	0.155617	0.315984	NF62	NF50	NF62 vs NF50	ring finger protein 34, E3 ubiquitin protein ligase [Source:Xenbase;Acc:XB-GENE-955597]	tr_peak_617	107	4.11116	0	inside	2.91629e-15	1.76048e-11	No
745	ENSXETG00000020963	anapc5	269.746	-0.106619	0.198334	-0.537573	0.590872	0.748913	NF62	NF50	NF62 vs NF50	anaphase promoting complex subunit 5 [Source:Xenbase;Acc:XB-GENE-978471]	tr_peak_617	107	4.11116	2167	upstream	2.91629e-15	1.76048e-11	No
746	ENSXETG00000002512	atp2a2	3030.61	0.424747	0.0823594	5.15724	2.50614e-07	3.36932e-06	NF62	NF50	NF62 vs NF50	ATPase, Ca++ transporting, cardiac muscle, slow twitch 2 [Source:Xenbase;Acc:XB-GENE-1012933]	tr_peak_618	141	5.45908	0	overlapStart	6.9812e-19	6.85646e-15	Yes
747	ENSXETG00000024476	vps29	968.351	0.266392	0.0886797	3.00398	0.00266473	0.0136591	NF62	NF50	NF62 vs NF50	VPS29 retromer complex component [Source:Xenbase;Acc:XB-GENE-967952]	tr_peak_619	65	3.91934	0	inside	1.06333e-10	2.99951e-07	No
748	ENSXETG00000020936	rad9b	0.254208	-0.00430031	0.109001	-0.039452	0.96853		NF62	NF50	NF62 vs NF50	RAD9 checkpoint clamp component B [Source:Xenbase;Acc:XB-GENE-990519]	tr_peak_619	65	3.91934	2561	upstream	1.06333e-10	2.99951e-07	No
749	ENSXETG00000020935	pptc7	15.9386	0.470785	0.342829	1.37324	0.169679	0.33476	NF62	NF50	NF62 vs NF50	PTC7 protein phosphatase homolog [Source:Xenbase;Acc:XB-GENE-1012924]	tr_peak_620	155	5.11835	0	overlapStart	2.40691e-20	2.76204e-16	No
750	ENSXETG00000024480	ppp1cc	3532.53	0.0606754	0.136562	0.444305	0.656822	0.796902	NF62	NF50	NF62 vs NF50	protein phosphatase 1, catalytic subunit, gamma isozyme [Source:Xenbase;Acc:XB-GENE-967934]	tr_peak_621	154	7.11068	0	overlapStart	3.30712e-20	3.74429e-16	No
751	ENSXETG00000020912	atxn2	1300.36	0.000333899	0.128487	0.0025987	0.997927	0.999242	NF62	NF50	NF62 vs NF50	ataxin 2 [Source:Xenbase;Acc:XB-GENE-920190]	tr_peak_622	118	5.27552	0	overlapStart	1.82709e-16	1.30089e-12	No
752	ENSXETG00000040614	sh2b3	15.5947	-0.0397764	0.343311	-0.115861	0.907763	0.952383	NF62	NF50	NF62 vs NF50	SH2B adaptor protein 3 [Source:NCBI gene (formerly Entrezgene);Acc:100101733]	tr_peak_623	36	3.45026	0	overlapStart	1.82171e-07	0.000225408	No
753	ENSXETG00000011682	mapkapk5	106.276	0.161737	0.221217	0.731124	0.464703	0.646872	NF62	NF50	NF62 vs NF50	mitogen-activated protein kinase-activated protein kinase 5 [Source:Xenbase;Acc:XB-GENE-486426]	tr_peak_624	978	16.5172	0	overlapStart	5.26926e-105	1.35301e-98	No
754	ENSXETG00000004301	naa25	284.306	0.198257	0.220564	0.898862	0.368726	0.558536	NF62	NF50	NF62 vs NF50	N(alpha)-acetyltransferase 25, NatB auxiliary subunit [Source:Xenbase;Acc:XB-GENE-486846]	tr_peak_625	95	4.74757	0	overlapStart	6.15106e-14	3.06563e-10	No
755	ENSXETG00000026235	trafd1	706.024	-0.270603	0.18536	-1.45988	0.144323	0.299998	NF62	NF50	NF62 vs NF50	TRAF-type zinc finger domain containing 1 [Source:Xenbase;Acc:XB-GENE-958272]	tr_peak_625	95	4.74757	7997	upstream	6.15106e-14	3.06563e-10	No
756	ENSXETG00000004302	hectd4	1118.66	0.54364	0.270534	2.00951	0.0444831	0.131172	NF62	NF50	NF62 vs NF50	HECT domain containing E3 ubiquitin protein ligase 4 [Source:Xenbase;Acc:XB-GENE-5899475]	tr_peak_626	39	3.84087	0	inside	7.65702e-08	0.000107251	No
757	ENSXETG00000004304	rpl6	16996.6	-1.25067	0.150612	-8.30387	1.00772e-16	4.50816e-15	NF62	NF50	NF62 vs NF50	ribosomal protein L6 [Source:Xenbase;Acc:XB-GENE-958284]	tr_peak_627	307	8.51775	930	upstream	3.62502e-36	1.65406e-31	Yes
758	ENSXETG00000004305	iqcd	75.1906	0.0900089	0.268917	0.334708	0.737845	0.849717	NF62	NF50	NF62 vs NF50	protein tyrosine phosphatase, non-receptor type 11 [Source:NCBI gene (formerly Entrezgene);Acc:549586]	tr_peak_627	307	8.51775	0	overlapStart	3.62502e-36	1.65406e-31	No
759													tr_peak_628	71	5.4951			2.10819e-11	6.78266e-08	No
760	ENSXETG00000011474	cmklr1	6.81693	0.0479248	0.350846	0.136598	0.891349	0.942194	NF62	NF50	NF62 vs NF50	chemerin chemokine-like receptor 1 [Source:Xenbase;Acc:XB-GENE-988288]	tr_peak_629	76	5.18747	0	inside	6.95168e-12	2.46003e-08	No
761	ENSXETG00000033734	fbxo21	255.336	0.270016	0.163655	1.6499	0.0989626	0.232976	NF62	NF50	NF62 vs NF50	F-box protein 21 [Source:NCBI gene (formerly Entrezgene);Acc:100145649]	tr_peak_630	940	14.5709	0	inside	4.80795e-101	8.56131e-95	No
762	ENSXETG00000022369	wsb2	270.339	0.261644	0.267392	0.978505	0.327824	0.518247	NF62	NF50	NF62 vs NF50	WD repeat and SOCS box containing 2 [Source:Xenbase;Acc:XB-GENE-991095]	tr_peak_631	67	4.58274	0	overlapStart	6.53657e-11	1.91025e-07	No
763	ENSXETG00000022375	pebp1.2	1246.86	0.0821669	0.139309	0.589819	0.555312	0.721227	NF62	NF50	NF62 vs NF50	phosphatidylethanolamine binding protein 1, gene 2 [Source:Xenbase;Acc:XB-GENE-973798]	tr_peak_632	145	5.12548	0	inside	2.75081e-19	2.7874e-15	No
764	ENSXETG00000022376	taok3	251.578	0.41234	0.250485	1.64617	0.0997294	0.233996	NF62	NF50	NF62 vs NF50	TAO kinase 3 [Source:Xenbase;Acc:XB-GENE-978578]	tr_peak_633	73	4.48534	0	inside	1.25861e-11	4.17138e-08	No
765	ENSXETG00000022376	taok3	251.578	0.41234	0.250485	1.64617	0.0997294	0.233996	NF62	NF50	NF62 vs NF50	TAO kinase 3 [Source:Xenbase;Acc:XB-GENE-978578]	tr_peak_634	28	2.58529	0	inside	1.64025e-06	0.00148792	No
766	ENSXETG00000022377	suds3	1044.96	-0.422484	0.191428	-2.20701	0.0273133	0.0905203	NF62	NF50	NF62 vs NF50	SDS3 homolog, SIN3A corepressor complex component [Source:Xenbase;Acc:XB-GENE-5887379]	tr_peak_635	24	2.54501	2573	upstream	4.44232e-06	0.00339149	No
767	ENSXETG00000022377	suds3	1044.96	-0.422484	0.191428	-2.20701	0.0273133	0.0905203	NF62	NF50	NF62 vs NF50	SDS3 homolog, SIN3A corepressor complex component [Source:Xenbase;Acc:XB-GENE-5887379]	tr_peak_636	171	5.71726	0	overlapStart	4.71835e-22	6.53883e-18	No
768													tr_peak_637	31	3.27775			7.7046e-07	0.000779956	No
769													tr_peak_638	64	4.33417			1.21972e-10	3.33488e-07	No
770													tr_peak_639	33	3.62749			3.78739e-07	0.00042777	No
771	ENSXETG00000019940	kremen1	127.824	0.357631	0.169979	2.10397	0.0353808	0.110517	NF62	NF50	NF62 vs NF50	kringle containing transmembrane protein 1 [Source:Xenbase;Acc:XB-GENE-481465]	tr_peak_640	32	3.6608	0	inside	5.66879e-07	0.000609383	No
772	ENSXETG00000019942	znrf3	36.2335	-0.176827	0.294739	-0.599944	0.548543	0.715899	NF62	NF50	NF62 vs NF50	zinc and ring finger 3 [Source:Xenbase;Acc:XB-GENE-5937936]	tr_peak_641	34	3.7727	0	inside	3.41405e-07	0.000394857	No
773	ENSXETG00000019942	znrf3	36.2335	-0.176827	0.294739	-0.599944	0.548543	0.715899	NF62	NF50	NF62 vs NF50	zinc and ring finger 3 [Source:Xenbase;Acc:XB-GENE-5937936]	tr_peak_642	21	2.62753	0	inside	9.98619e-06	0.0065884	No
774	ENSXETG00000019942	znrf3	36.2335	-0.176827	0.294739	-0.599944	0.548543	0.715899	NF62	NF50	NF62 vs NF50	zinc and ring finger 3 [Source:Xenbase;Acc:XB-GENE-5937936]	tr_peak_643	31	3.47706	260	upstream	7.79058e-07	0.000786593	No
775	ENSXETG00000036635	P2RX6	21.3709	0.175157	0.291997	0.599859	0.5486	0.715912	NF62	NF50	NF62 vs NF50	purinergic receptor P2X 6 [Source:NCBI gene (formerly Entrezgene);Acc:105948055]	tr_peak_644	34	2.98583	1349	upstream	2.75893e-07	0.00032375	No
776	ENSXETG00000019945	slc35e4	23.6995	0.431973	0.348799	1.23846	0.215546	0.395265	NF62	NF50	NF62 vs NF50	solute carrier family 35 member E4 [Source:Xenbase;Acc:XB-GENE-980438]	tr_peak_644	34	2.98583	673	upstream	2.75893e-07	0.00032375	No
777	ENSXETG00000036635	P2RX6	21.3709	0.175157	0.291997	0.599859	0.5486	0.715912	NF62	NF50	NF62 vs NF50	purinergic receptor P2X 6 [Source:NCBI gene (formerly Entrezgene);Acc:105948055]	tr_peak_645	37	3.21946	2497	upstream	1.51405e-07	0.000194975	No
778	ENSXETG00000019945	slc35e4	23.6995	0.431973	0.348799	1.23846	0.215546	0.395265	NF62	NF50	NF62 vs NF50	solute carrier family 35 member E4 [Source:Xenbase;Acc:XB-GENE-980438]	tr_peak_645	37	3.21946	0	overlapStart	1.51405e-07	0.000194975	No
779	ENSXETG00000019946	dusp18	48.3477	-0.293005	0.264051	-1.10965	0.26715	0.454446	NF62	NF50	NF62 vs NF50	dual specificity phosphatase 18 [Source:Xenbase;Acc:XB-GENE-1018365]	tr_peak_646	145	6.88847	3852	upstream	3.03452e-19	3.06549e-15	No
780	ENSXETG00000033936		144.093	0.114975	0.337972	0.34019	0.733714	0.846981	NF62	NF50	NF62 vs NF50	oxysterol binding protein 2 [Source:NCBI gene (formerly Entrezgene);Acc:100491200]	tr_peak_646	145	6.88847	0	overlapStart	3.03452e-19	3.06549e-15	No
781	ENSXETG00000008275	mzt2b	1271.02	0.317879	0.151649	2.09615	0.0360692	0.112259	NF62	NF50	NF62 vs NF50	mitotic spindle organizing protein 2B [Source:Xenbase;Acc:XB-GENE-5737867]	tr_peak_647	46	3.35118	0	overlapStart	1.44129e-08	2.44e-05	No
782	ENSXETG00000008276	lztr1	126.133	0.395853	0.333818	1.18584	0.235687	0.41932	NF62	NF50	NF62 vs NF50	leucine-zipper-like transcription regulator 1 [Source:Xenbase;Acc:XB-GENE-998506]	tr_peak_648	81	4.44128	0	overlapStart	1.89666e-12	7.39469e-09	No
783	ENSXETG00000008277	aifm3	258.825	-0.383153	0.189651	-2.02031	0.0433512	0.128962	NF62	NF50	NF62 vs NF50	apoptosis inducing factor, mitochondria associated 3 [Source:Xenbase;Acc:XB-GENE-5763104]	tr_peak_648	81	4.44128	0	inside	1.89666e-12	7.39469e-09	No
784	ENSXETG00000030784	lyrm7	152.785	-0.102451	0.233894	-0.438023	0.66137	0.799544	NF62	NF50	NF62 vs NF50	LYR motif containing 7 [Source:NCBI gene (formerly Entrezgene);Acc:100124785]	tr_peak_649	163	4.80126	0	overlapStart	3.36225e-21	4.24111e-17	No
785	ENSXETG00000008278	hint1	2482.75	0.136458	0.177781	0.767559	0.442749	0.628012	NF62	NF50	NF62 vs NF50	histidine triad nucleotide binding protein 1 [Source:Xenbase;Acc:XB-GENE-1014427]	tr_peak_649	163	4.80126	0	overlapStart	3.36225e-21	4.24111e-17	No
786													tr_peak_649	163	4.80126	8231	upstream	3.36225e-21	4.24111e-17	No
787	ENSXETG00000027410	prrc1	912.157	-0.196529	0.172099	-1.14196	0.253472	0.440121	NF62	NF50	NF62 vs NF50	proline-rich coiled-coil 1 [Source:Xenbase;Acc:XB-GENE-5777680]	tr_peak_650	30	2.8664	0	overlapStart	9.49752e-07	0.000931344	No
788	ENSXETG00000005160	marchf3	313.321	0.466287	0.154217	3.02358	0.00249803	0.0129032	NF62	NF50	NF62 vs NF50	membrane associated ring-CH-type finger 3 [Source:Xenbase;Acc:XB-GENE-491983]	tr_peak_651	34	4.04902	0	inside	3.43708e-07	0.000395312	No
789													tr_peak_652	27	3.75981			1.98463e-06	0.00173744	No
790													tr_peak_653	40	3.88776			6.11308e-08	8.79751e-05	No
791													tr_peak_654	62	4.33893			2.37887e-10	6.17846e-07	No
792													tr_peak_655	18	2.57783			2.75607e-05	0.0148549	No
793													tr_peak_656	78	4.56448			3.83045e-12	1.41867e-08	No
794	ENSXETG00000010257	znf608	763.263	0.140246	0.251802	0.55697	0.577548	0.738209	NF62	NF50	NF62 vs NF50	zinc finger protein 608 [Source:Xenbase;Acc:XB-GENE-491957]	tr_peak_657	95	4.74757	0	inside	6.15106e-14	3.06563e-10	No
795	ENSXETG00000010257	znf608	763.263	0.140246	0.251802	0.55697	0.577548	0.738209	NF62	NF50	NF62 vs NF50	zinc finger protein 608 [Source:Xenbase;Acc:XB-GENE-491957]	tr_peak_658	129	5.69973	0	inside	1.26311e-17	1.04494e-13	No
796	ENSXETG00000010257	znf608	763.263	0.140246	0.251802	0.55697	0.577548	0.738209	NF62	NF50	NF62 vs NF50	zinc finger protein 608 [Source:Xenbase;Acc:XB-GENE-491957]	tr_peak_659	21	2.44712	0	inside	1.277e-05	0.00787553	No
797	ENSXETG00000010257	znf608	763.263	0.140246	0.251802	0.55697	0.577548	0.738209	NF62	NF50	NF62 vs NF50	zinc finger protein 608 [Source:Xenbase;Acc:XB-GENE-491957]	tr_peak_660	31	2.57063	0	inside	6.58112e-07	0.000684652	No
798													tr_peak_661	71	4.51476			2.19548e-11	6.9722e-08	No
799													tr_peak_662	17	2.34924			3.53598e-05	0.0179618	No
800	ENSXETG00000010259	csnk1g3	1188.05	-0.0936806	0.0809489	-1.15728	0.247158	0.432294	NF62	NF50	NF62 vs NF50	casein kinase 1 gamma 3 [Source:Xenbase;Acc:XB-GENE-479074]	tr_peak_663	92	5.31785	0	overlapStart	1.28464e-13	6.0668e-10	No
801	ENSXETG00000010260	cep120	101.619	-0.156514	0.194557	-0.804463	0.42113	0.608987	NF62	NF50	NF62 vs NF50	centrosomal protein 120kDa [Source:Xenbase;Acc:XB-GENE-5872143]	tr_peak_664	34	4.04902	0	inside	3.43708e-07	0.000395312	No
802	ENSXETG00000004677	snx2	884.379	0.370344	0.0737581	5.02107	5.13851e-07	6.47939e-06	NF62	NF50	NF62 vs NF50	sorting nexin 2 [Source:Xenbase;Acc:XB-GENE-5791488]	tr_peak_665	88	4.99284	0	overlapStart	3.28466e-13	1.45915e-09	Yes
803	ENSXETG00000027392	sncaip	774.389	-0.485183	0.166481	-2.91435	0.0035643	0.017381	NF62	NF50	NF62 vs NF50	synuclein alpha interacting protein [Source:Xenbase;Acc:XB-GENE-948743]	tr_peak_666	43	2.76162	0	overlapStart	2.7286e-08	4.31688e-05	No
804	ENSXETG00000018720	sema6a	1226.03	0.223197	0.201471	1.10783	0.267934	0.455379	NF62	NF50	NF62 vs NF50	semaphorin 6A [Source:Xenbase;Acc:XB-GENE-980417]	tr_peak_667	59	3.44932	0	inside	5.17392e-10	1.24661e-06	No
805	ENSXETG00000018720	sema6a	1226.03	0.223197	0.201471	1.10783	0.267934	0.455379	NF62	NF50	NF62 vs NF50	semaphorin 6A [Source:Xenbase;Acc:XB-GENE-980417]	tr_peak_668	47	3.49941	0	inside	9.29009e-09	1.66487e-05	No
806	ENSXETG00000018720	sema6a	1226.03	0.223197	0.201471	1.10783	0.267934	0.455379	NF62	NF50	NF62 vs NF50	semaphorin 6A [Source:Xenbase;Acc:XB-GENE-980417]	tr_peak_669	41	3.6984	0	inside	4.84105e-08	7.15138e-05	No
807	ENSXETG00000018720	sema6a	1226.03	0.223197	0.201471	1.10783	0.267934	0.455379	NF62	NF50	NF62 vs NF50	semaphorin 6A [Source:Xenbase;Acc:XB-GENE-980417]	tr_peak_670	65	4.47863	0	inside	1.1299e-10	3.14188e-07	No
808	ENSXETG00000018731	commd10	422.153	0.28755	0.101856	2.8231	0.00475623	0.0221508	NF62	NF50	NF62 vs NF50	COMM domain containing 10 [Source:Xenbase;Acc:XB-GENE-941185]	tr_peak_671	68	4.95167	0	inside	4.75346e-11	1.42302e-07	No
809	ENSXETG00000018731	commd10	422.153	0.28755	0.101856	2.8231	0.00475623	0.0221508	NF62	NF50	NF62 vs NF50	COMM domain containing 10 [Source:Xenbase;Acc:XB-GENE-941185]	tr_peak_672	78	3.9413	0	inside	3.94966e-12	1.44874e-08	No
810	ENSXETG00000027374	ap3s1	1755.36	0.13295	0.135651	0.980085	0.327044	0.517614	NF62	NF50	NF62 vs NF50	adaptor related protein complex 3 subunit sigma 1 [Source:Xenbase;Acc:XB-GENE-948757]	tr_peak_673	56	3.87906	25	upstream	8.81719e-10	2.00655e-06	No
811	ENSXETG00000018742	tmed7	365.748	0.314539	0.137372	2.28969	0.0220395	0.0764572	NF62	NF50	NF62 vs NF50	transmembrane p24 trafficking protein 7 [Source:Xenbase;Acc:XB-GENE-5847420]	tr_peak_674	36	2.76996	0	overlapStart	1.76677e-07	0.000218932	No
812	ENSXETG00000000481	cdk7	182.151	0.321831	0.166792	1.92954	0.0536643	0.150046	NF62	NF50	NF62 vs NF50	cyclin-dependent kinase 7 [Source:Xenbase;Acc:XB-GENE-485507]	tr_peak_675	165	8.38726	0	overlapStart	2.22885e-21	2.92092e-17	No
813	ENSXETG00000000518	tent2	949.92	-0.276601	0.112626	-2.45591	0.0140527	0.0533947	NF62	NF50	NF62 vs NF50	terminal nucleotidyltransferase 2 [Source:Xenbase;Acc:XB-GENE-1217408]	tr_peak_676	164	6.42408	0	overlapStart	3.04663e-21	3.87856e-17	No
814	ENSXETG00000000519	homer1	332.666	0.566293	0.227661	2.48744	0.0128666	0.0496706	NF62	NF50	NF62 vs NF50	homer scaffold protein 1 [Source:Xenbase;Acc:XB-GENE-5807410]	tr_peak_677	103	4.82895	1533	upstream	7.67945e-15	4.35432e-11	No
815	ENSXETG00000000520	jmy	18.6544	0.194774	0.350675	0.555424	0.578605	0.73907	NF62	NF50	NF62 vs NF50	junction mediating and regulatory protein, p53 cofactor [Source:Xenbase;Acc:XB-GENE-5832535]	tr_peak_678	91	4.47925	0	overlapStart	1.70173e-13	7.91662e-10	No
816	ENSXETG00000016574	tbca	1431.89	-0.0283031	0.176367	-0.160478	0.872504	0.931919	NF62	NF50	NF62 vs NF50	tubulin folding cofactor A [Source:Xenbase;Acc:XB-GENE-490490]	tr_peak_679	77	3.62174	0	overlapStart	4.64002e-12	1.66249e-08	No
817	ENSXETG00000017077	aggf1	298.272	-0.312494	0.133067	-2.34839	0.0188545	0.067299	NF62	NF50	NF62 vs NF50	angiogenic factor with G-patch and FHA domains 1 [Source:Xenbase;Acc:XB-GENE-6052300]	tr_peak_680	74	4.28813	0	overlapStart	1.00231e-11	3.43447e-08	No
818	ENSXETG00000005084	hmgcr	5207.06	0.236466	0.121269	1.94994	0.0511837	0.145295	NF62	NF50	NF62 vs NF50	3-hydroxy-3-methylglutaryl-CoA reductase [Source:Xenbase;Acc:XB-GENE-5840593]	tr_peak_681	104	4.7592	0	overlapStart	5.65314e-15	3.2833e-11	No
819	ENSXETG00000005077	nsa2	2316.95	-1.28969	0.146389	-8.81003	1.25109e-18	6.63549e-17	NF62	NF50	NF62 vs NF50	NSA2, ribosome biogenesis homolog [Source:Xenbase;Acc:XB-GENE-478113]	tr_peak_682	129	5.54216	0	overlapStart	1.3794e-17	1.13868e-13	Yes
820	ENSXETG00000005076	gfm2	375.564	-0.338301	0.217756	-1.55358	0.120285	0.264834	NF62	NF50	NF62 vs NF50	G elongation factor, mitochondrial 2 [Source:Xenbase;Acc:XB-GENE-1002407]	tr_peak_682	129	5.54216	0	overlapStart	1.3794e-17	1.13868e-13	No
821	ENSXETG00000005074	enc1	270.474	0.342299	0.344986	0.992211	0.321095	0.510852	NF62	NF50	NF62 vs NF50	ectodermal-neural cortex 1 (with BTB domain) [Source:Xenbase;Acc:XB-GENE-966092]	tr_peak_683	60	3.583	7223	upstream	3.3123e-10	8.34104e-07	No
822	ENSXETG00000005074	enc1	270.474	0.342299	0.344986	0.992211	0.321095	0.510852	NF62	NF50	NF62 vs NF50	ectodermal-neural cortex 1 (with BTB domain) [Source:Xenbase;Acc:XB-GENE-966092]	tr_peak_684	90	5.09353	6578	upstream	1.8753e-13	8.59093e-10	No
823													tr_peak_685	24	3.51684			5.32635e-06	0.00394167	No
824													tr_peak_686	55	4.44418			1.1329e-09	2.54601e-06	No
825													tr_peak_687	51	4.3472			3.60504e-09	7.06334e-06	No
826													tr_peak_688	95	5.4627			6.02393e-14	3.00718e-10	No
827	ENSXETG00000016821	utp15	345.218	-0.551869	0.143579	-3.84367	0.000121208	0.000916572	NF62	NF50	NF62 vs NF50	UTP15, small subunit processome component [Source:Xenbase;Acc:XB-GENE-491403]	tr_peak_689	522	10.5691	0	overlapStart	2.9662e-58	5.51811e-53	Yes
828	ENSXETG00000016820	ankra2	219.476	0.529343	0.323307	1.63728	0.101572	0.23713	NF62	NF50	NF62 vs NF50	ankyrin repeat family A member 2 [Source:Xenbase;Acc:XB-GENE-1002386]	tr_peak_689	522	10.5691	522	upstream	2.9662e-58	5.51811e-53	No
829	ENSXETG00000016819	btf3	8680.7	-1.07247	0.189648	-5.65506	1.55788e-08	2.62493e-07	NF62	NF50	NF62 vs NF50	basic transcription factor 3 [Source:Xenbase;Acc:XB-GENE-985803]	tr_peak_690	18	2.57783	0	inside	2.75607e-05	0.0148549	Yes
830	ENSXETG00000032598	pcbp2	2054.28	0.387143	0.181342	2.13488	0.0327709	0.104366	NF62	NF50	NF62 vs NF50	microtubule associated protein 1B [Source:NCBI gene (formerly Entrezgene);Acc:779460]	tr_peak_691	27	2.93951	0	inside	2.09161e-06	0.00180901	No
831	ENSXETG00000032598	pcbp2	2054.28	0.387143	0.181342	2.13488	0.0327709	0.104366	NF62	NF50	NF62 vs NF50	microtubule associated protein 1B [Source:NCBI gene (formerly Entrezgene);Acc:779460]	tr_peak_692	76	4.73655	0	overlapStart	6.45892e-12	2.29536e-08	No
832	ENSXETG00000034427		142.377	0.156624	0.301686	0.519164	0.603647	0.758873	NF62	NF50	NF62 vs NF50	B double prime 1, subunit of RNA polymerase III transcription initiation factor IIIB [Source:NCBI gene (formerly Entrezgene);Acc:100491494]	tr_peak_693	122	6.6306	139	upstream	6.91162e-17	5.23179e-13	No
833	ENSXETG00000018189	smn1	374.279	-0.450894	0.112326	-4.01417	5.96549e-05	0.000485609	NF62	NF50	NF62 vs NF50	survival of motor neuron 1 [Source:Xenbase;Acc:XB-GENE-489160]	tr_peak_694	182	7.16867	0	overlapStart	3.46147e-23	5.45972e-19	Yes
834	ENSXETG00000018174	ak6	225.665	-0.377769	0.163392	-2.31204	0.0207753	0.0728244	NF62	NF50	NF62 vs NF50	adenylate kinase 6 [Source:Xenbase;Acc:XB-GENE-972292]	tr_peak_695	66	3.70243	0	overlapStart	7.80405e-11	2.23306e-07	No
835	ENSXETG00000018168	rad17	381.477	-0.0791765	0.148955	-0.531547	0.59504	0.752589	NF62	NF50	NF62 vs NF50	RAD17 checkpoint clamp loader component [Source:Xenbase;Acc:XB-GENE-1002356]	tr_peak_695	66	3.70243	0	overlapStart	7.80405e-11	2.23306e-07	No
836	ENSXETG00000027804	zcchc9	508.509	-0.247521	0.169929	-1.45662	0.145222	0.301541	NF62	NF50	NF62 vs NF50	zinc finger CCHC-type containing 9 [Source:Xenbase;Acc:XB-GENE-972766]	tr_peak_696	74	3.99564	0	overlapStart	9.48921e-12	3.27673e-08	No
837	ENSXETG00000027809	ssbp2	1597.51	-0.073809	0.139458	-0.529255	0.596628	0.753672	NF62	NF50	NF62 vs NF50	single-stranded DNA binding protein 2 [Source:Xenbase;Acc:XB-GENE-987286]	tr_peak_697	180	5.31157	50	upstream	6.54124e-23	9.90764e-19	No
838													tr_peak_698	327	8.82196			3.395e-38	1.79349e-33	No
839	ENSXETG00000038221	atg10	37.347	0.0232295	0.277205	0.0837991	0.933216	0.966559	NF62	NF50	NF62 vs NF50	autophagy related 10 [Source:NCBI gene (formerly Entrezgene);Acc:100492117]	tr_peak_699	38	3.00425	0	overlapStart	1.00591e-07	0.000136135	No
840	ENSXETG00000027811	rps23	17106	-1.35099	0.225778	-5.98371	2.18106e-09	4.20256e-08	NF62	NF50	NF62 vs NF50	ribosomal protein S23 [Source:Xenbase;Acc:XB-GENE-972754]	tr_peak_700	140	4.60059	0	overlapStart	1.02478e-18	9.78701e-15	Yes
841	ENSXETG00000039289		2.58797	0.286049	0.315505	0.906637	0.364599	0.554734	NF62	NF50	NF62 vs NF50		tr_peak_700	140	4.60059	0	overlapEnd	1.02478e-18	9.78701e-15	No
842	ENSXETG00000030377	edar	212.521	0.286562	0.182554	1.56973	0.116477	0.259672	NF62	NF50	NF62 vs NF50	ATPase, H+ transporting, lysosomal accessory protein 1-like [Source:NCBI gene (formerly Entrezgene);Acc:100491948]	tr_peak_700	140	4.60059	6718	upstream	1.02478e-18	9.78701e-15	No
843	ENSXETG00000019793	edil3	240.891	0.647617	0.329812	1.96359	0.0495772	0.142094	NF62	NF50	NF62 vs NF50	EGF like repeats and discoidin domains 3 [Source:Xenbase;Acc:XB-GENE-853572]	tr_peak_701	31	3.23332	0	inside	6.01077e-07	0.000633126	No
844	ENSXETG00000025081	cox7c	2191.98	-0.0397907	0.172315	-0.230918	0.817379	0.899739	NF62	NF50	NF62 vs NF50	cytochrome c oxidase subunit VIIc [Source:Xenbase;Acc:XB-GENE-965101]	tr_peak_702	182	5.92901	0	overlapStart	3.66817e-23	5.75586e-19	No
845													tr_peak_702	182	5.92901	99	upstream	3.66817e-23	5.75586e-19	No
846	ENSXETG00000035484		0.354483	-0.0378227	0.125934	-0.300338	0.76392		NF62	NF50	NF62 vs NF50		tr_peak_702	182	5.92901	2015	upstream	3.66817e-23	5.75586e-19	No
847	ENSXETG00000011718	ccnh	143.939	-0.464118	0.169737	-2.73433	0.00625065	0.0277306	NF62	NF50	NF62 vs NF50	cyclin H [Source:Xenbase;Acc:XB-GENE-922561]	tr_peak_703	357	9.27827	0	overlapStart	2.70988e-41	1.78562e-36	No
848													tr_peak_704	74	4.28813			1.00231e-11	3.43447e-08	No
849													tr_peak_705	32	2.67762			5.47205e-07	0.000588952	No
850													tr_peak_706	94	4.38231			7.98013e-14	3.8799e-10	No
851													tr_peak_707	80	5.40271			2.51345e-12	9.50364e-09	No
852	ENSXETG00000011719	tmem161b	244.026	0.242421	0.137233	1.76649	0.0773133	0.194499	NF62	NF50	NF62 vs NF50	transmembrane protein 161B [Source:Xenbase;Acc:XB-GENE-1001045]	tr_peak_708	47	3.12445	0	overlapStart	1.04095e-08	1.83527e-05	No
853													tr_peak_709	37	3.59977			1.42495e-07	0.000184906	No
854													tr_peak_710	43	4.07011			2.57454e-08	4.08413e-05	No
855													tr_peak_711	40	3.55015			6.13437e-08	8.81029e-05	No
856													tr_peak_712	40	3.55015			6.13437e-08	8.81029e-05	No
857													tr_peak_713	15	2.60351			6.73954e-05	0.0293555	No
858													tr_peak_714	49	4.37812			6.19969e-09	1.15489e-05	No
859													tr_peak_715	90	5.09353			1.8753e-13	8.59093e-10	No
860													tr_peak_716	85	4.73353			6.67621e-13	2.81546e-09	No
861													tr_peak_717	108	5.01939			2.20014e-15	1.36091e-11	No
862													tr_peak_718	24	3.33313			4.26796e-06	0.0033165	No
863													tr_peak_719	59	4.48102			4.65919e-10	1.14488e-06	No
864													tr_peak_720	73	4.36499			1.25513e-11	4.16821e-08	No
865													tr_peak_721	32	3.07948			5.74963e-07	0.000616396	No
866													tr_peak_722	51	4.3472			3.60504e-09	7.06334e-06	No
867													tr_peak_723	56	3.96305			9.99724e-10	2.26783e-06	No
868													tr_peak_724	45	3.7924			1.63347e-08	2.7145e-05	No
869	ENSXETG00000028992	xtr-mir-9a-2	0.587984	0.0460102	0.165354	0.278253	0.780819		NF62	NF50	NF62 vs NF50	xtr-mir-9a-2 [Source:miRBase;Acc:MI0004794]	tr_peak_725	163	7.10483	0	includeFeature	3.90355e-21	4.8881e-17	No
870	ENSXETG00000028992	xtr-mir-9a-2	0.587984	0.0460102	0.165354	0.278253	0.780819		NF62	NF50	NF62 vs NF50	xtr-mir-9a-2 [Source:miRBase;Acc:MI0004794]	tr_peak_726	34	3.38109	1463	upstream	2.65571e-07	0.000317585	No
871	ENSXETG00000028992	xtr-mir-9a-2	0.587984	0.0460102	0.165354	0.278253	0.780819		NF62	NF50	NF62 vs NF50	xtr-mir-9a-2 [Source:miRBase;Acc:MI0004794]	tr_peak_727	29	3.38724	2241	upstream	1.20565e-06	0.00113099	No
872	ENSXETG00000028992	xtr-mir-9a-2	0.587984	0.0460102	0.165354	0.278253	0.780819		NF62	NF50	NF62 vs NF50	xtr-mir-9a-2 [Source:miRBase;Acc:MI0004794]	tr_peak_728	84	5.11332	2974	upstream	8.64291e-13	3.55574e-09	No
873	ENSXETG00000028992	xtr-mir-9a-2	0.587984	0.0460102	0.165354	0.278253	0.780819		NF62	NF50	NF62 vs NF50	xtr-mir-9a-2 [Source:miRBase;Acc:MI0004794]	tr_peak_729	129	6.17674	4237	upstream	1.33269e-17	1.10141e-13	No
874	ENSXETG00000028992	xtr-mir-9a-2	0.587984	0.0460102	0.165354	0.278253	0.780819		NF62	NF50	NF62 vs NF50	xtr-mir-9a-2 [Source:miRBase;Acc:MI0004794]	tr_peak_730	97	4.2996	9355	upstream	3.61585e-14	1.86007e-10	No
875													tr_peak_731	32	3.70475			4.64173e-07	0.000506431	No
876													tr_peak_732	56	4.45702			1.0648e-09	2.39916e-06	No
877													tr_peak_733	163	6.41209			3.28284e-21	4.1461e-17	No
878													tr_peak_734	44	3.98113			2.1e-08	3.39524e-05	No
879													tr_peak_735	37	3.21946			1.51405e-07	0.000194975	No
880													tr_peak_736	66	4.6944			7.74123e-11	2.2289e-07	No
881													tr_peak_737	27	3.36166			2.26741e-06	0.00193201	No
882	ENSXETG00000007038	mef2c	303.79	1.22468	0.278984	4.38977	1.13473e-05	0.000108442	NF62	NF50	NF62 vs NF50	MADS box transcription enhancer factor 2, polypeptide C (myocyte enhancer factor 2C) [Source:Xenbase;Acc:XB-GENE-486958]	tr_peak_738	37	3.21946	0	inside	1.51405e-07	0.000194975	Yes
883													tr_peak_739	49	3.96164			6.63514e-09	1.22298e-05	No
884	ENSXETG00000018085	arrdc3	262.277	-0.242543	0.325967	-0.744073	0.456832	0.639814	NF62	NF50	NF62 vs NF50	arrestin domain containing 3 [Source:Xenbase;Acc:XB-GENE-5732341]	tr_peak_740	126	5.17913	0	inside	2.76675e-17	2.21728e-13	No
885	ENSXETG00000018085	arrdc3	262.277	-0.242543	0.325967	-0.744073	0.456832	0.639814	NF62	NF50	NF62 vs NF50	arrestin domain containing 3 [Source:Xenbase;Acc:XB-GENE-5732341]	tr_peak_741	55	3.82869	0	inside	1.19682e-09	2.66729e-06	No
886	ENSXETG00000018085	arrdc3	262.277	-0.242543	0.325967	-0.744073	0.456832	0.639814	NF62	NF50	NF62 vs NF50	arrestin domain containing 3 [Source:Xenbase;Acc:XB-GENE-5732341]	tr_peak_742	24	2.94808	0	inside	4.67003e-06	0.00350881	No
887	ENSXETG00000018085	arrdc3	262.277	-0.242543	0.325967	-0.744073	0.456832	0.639814	NF62	NF50	NF62 vs NF50	arrestin domain containing 3 [Source:Xenbase;Acc:XB-GENE-5732341]	tr_peak_743	81	4.12453	0	overlapStart	1.98843e-12	7.67291e-09	No
888													tr_peak_744	52	4.7317			2.65381e-09	5.44515e-06	No
889	ENSXETG00000011594	nr2f1	2607.32	-0.115199	0.103877	-1.109	0.267432	0.454725	NF62	NF50	NF62 vs NF50	nuclear receptor subfamily 2 group F member 1 [Source:Xenbase;Acc:XB-GENE-480018]	tr_peak_745	75	4.71623	1745	upstream	7.21573e-12	2.52122e-08	No
890	ENSXETG00000011594	nr2f1	2607.32	-0.115199	0.103877	-1.109	0.267432	0.454725	NF62	NF50	NF62 vs NF50	nuclear receptor subfamily 2 group F member 1 [Source:Xenbase;Acc:XB-GENE-480018]	tr_peak_746	42	3.55666	729	upstream	3.40573e-08	5.19924e-05	No
891	ENSXETG00000011594	nr2f1	2607.32	-0.115199	0.103877	-1.109	0.267432	0.454725	NF62	NF50	NF62 vs NF50	nuclear receptor subfamily 2 group F member 1 [Source:Xenbase;Acc:XB-GENE-480018]	tr_peak_747	29	3.21204	18	upstream	1.09658e-06	0.00105441	No
892	ENSXETG00000011594	nr2f1	2607.32	-0.115199	0.103877	-1.109	0.267432	0.454725	NF62	NF50	NF62 vs NF50	nuclear receptor subfamily 2 group F member 1 [Source:Xenbase;Acc:XB-GENE-480018]	tr_peak_748	49	4.37812	0	inside	6.19969e-09	1.15489e-05	No
893	ENSXETG00000011594	nr2f1	2607.32	-0.115199	0.103877	-1.109	0.267432	0.454725	NF62	NF50	NF62 vs NF50	nuclear receptor subfamily 2 group F member 1 [Source:Xenbase;Acc:XB-GENE-480018]	tr_peak_749	41	4.05812	0	inside	5.12897e-08	7.5504e-05	No
894	ENSXETG00000011594	nr2f1	2607.32	-0.115199	0.103877	-1.109	0.267432	0.454725	NF62	NF50	NF62 vs NF50	nuclear receptor subfamily 2 group F member 1 [Source:Xenbase;Acc:XB-GENE-480018]	tr_peak_750	29	3.60299	0	inside	1.276e-06	0.00119056	No
895	ENSXETG00000011594	nr2f1	2607.32	-0.115199	0.103877	-1.109	0.267432	0.454725	NF62	NF50	NF62 vs NF50	nuclear receptor subfamily 2 group F member 1 [Source:Xenbase;Acc:XB-GENE-480018]	tr_peak_751	34	3.79591	0	inside	3.0756e-07	0.000357256	No
896													tr_peak_752	38	3.36925			1.01111e-07	0.000136229	No
897													tr_peak_753	22	3.20073			7.82006e-06	0.00539163	No
898	ENSXETG00000013392	ptx4	268.119	-0.0338337	0.127251	-0.265881	0.790331	0.88212	NF62	NF50	NF62 vs NF50	KIAA0825 [Source:NCBI gene (formerly Entrezgene);Acc:100498255]	tr_peak_754	39	3.10527	0	inside	7.71578e-08	0.000107251	No
899	ENSXETG00000013392	ptx4	268.119	-0.0338337	0.127251	-0.265881	0.790331	0.88212	NF62	NF50	NF62 vs NF50	KIAA0825 [Source:NCBI gene (formerly Entrezgene);Acc:100498255]	tr_peak_755	48	3.22678	0	inside	7.70708e-09	1.40197e-05	No
900	ENSXETG00000013387	slf1	68.4905	0.781496	0.295378	2.64575	0.00815097	0.0344192	NF62	NF50	NF62 vs NF50	SMC5-SMC6 complex localization factor 1 [Source:Xenbase;Acc:XB-GENE-983324]	tr_peak_755	48	3.22678	0	inside	7.70708e-09	1.40197e-05	No
901	ENSXETG00000013296	ell2	68.1947	0.16336	0.303406	0.538419	0.590288	0.748542	NF62	NF50	NF62 vs NF50	elongation factor, RNA polymerase II 2 [Source:Xenbase;Acc:XB-GENE-481670]	tr_peak_756	107	4.64009	0	overlapStart	2.85674e-15	1.75017e-11	No
902	ENSXETG00000013262	cast	114.444	0.389291	0.181528	2.14453	0.0319908	0.102416	NF62	NF50	NF62 vs NF50	calpastatin [Source:Xenbase;Acc:XB-GENE-983329]	tr_peak_757	30	4.07526	0	inside	1.02457e-06	0.000991928	No
903	ENSXETG00000013194	riok2	487.56	-0.102355	0.138916	-0.736814	0.461235	0.643586	NF62	NF50	NF62 vs NF50	RIO kinase 2 [Source:Xenbase;Acc:XB-GENE-942399]	tr_peak_758	151	5.41344	0	overlapStart	6.99359e-20	7.73428e-16	No
904	ENSXETG00000023880	rgmb	323.929	0.203579	0.347582	0.5857	0.558077	0.723486	NF62	NF50	NF62 vs NF50	repulsive guidance molecule BMP co-receptor b [Source:Xenbase;Acc:XB-GENE-868420]	tr_peak_759	31	3.39569	0	inside	6.91035e-07	0.000716952	No
905	ENSXETG00000021480	pik3r1	238.985	0.416478	0.338447	1.23055	0.21849	0.399416	NF62	NF50	NF62 vs NF50	phosphoinositide-3-kinase regulatory subunit 1 [Source:Xenbase;Acc:XB-GENE-6067221]	tr_peak_760	69	5.55082	0	inside	3.87186e-11	1.18342e-07	No
906	ENSXETG00000021480	pik3r1	238.985	0.416478	0.338447	1.23055	0.21849	0.399416	NF62	NF50	NF62 vs NF50	phosphoinositide-3-kinase regulatory subunit 1 [Source:Xenbase;Acc:XB-GENE-6067221]	tr_peak_761	39	3.41357	0	inside	7.7974e-08	0.000107298	No
907													tr_peak_762	59	3.77936			4.89136e-10	1.19215e-06	No
908													tr_peak_763	52	4.26764			2.67904e-09	5.48517e-06	No
909													tr_peak_764	27	3.36166			2.26741e-06	0.00193201	No
910	ENSXETG00000000454	ppwd1	336.876	-0.504197	0.12704	-3.96882	7.22303e-05	0.00057702	NF62	NF50	NF62 vs NF50	peptidylprolyl isomerase domain and WD repeat containing 1 [Source:Xenbase;Acc:XB-GENE-1001509]	tr_peak_765	165	5.87901	0	overlapStart	2.32172e-21	3.02705e-17	Yes
911	ENSXETG00000000456	cenpk	55.773	-0.311774	0.233986	-1.33245	0.182714	0.35251	NF62	NF50	NF62 vs NF50	centromere protein K [Source:Xenbase;Acc:XB-GENE-965498]	tr_peak_765	165	5.87901	0	overlapStart	2.32172e-21	3.02705e-17	No
912	ENSXETG00000014823	ipo11	617.418	-0.00901367	0.166161	-0.0542466	0.956739	0.977513	NF62	NF50	NF62 vs NF50	importin 11 [Source:Xenbase;Acc:XB-GENE-494941]	tr_peak_766	287	5.97049	24	upstream	4.26157e-34	1.68904e-29	No
913	ENSXETG00000014830	dimt1	215.873	-0.132476	0.154685	-0.856422	0.391765	0.581506	NF62	NF50	NF62 vs NF50	DIM1 dimethyladenosine transferase 1 homolog [Source:Xenbase;Acc:XB-GENE-1001527]	tr_peak_766	287	5.97049	0	overlapStart	4.26157e-34	1.68904e-29	No
914	ENSXETG00000014831	kif2a	1150.97	0.412058	0.0639142	6.44705	1.14049e-10	2.61161e-09	NF62	NF50	NF62 vs NF50	kinesin heavy chain member 2A [Source:Xenbase;Acc:XB-GENE-951755]	tr_peak_767	61	3.95467	0	inside	2.97982e-10	7.53633e-07	Yes
915													tr_peak_768	49	3.65047			6.36092e-09	1.18037e-05	No
916	ENSXETG00000016681	zswim6	898.591	-0.237878	0.0815242	-2.91788	0.00352423	0.0172021	NF62	NF50	NF62 vs NF50	zinc finger SWIM-type containing 6 [Source:Xenbase;Acc:XB-GENE-984745]	tr_peak_769	61	3.98184	0	inside	2.52093e-10	6.47679e-07	No
917	ENSXETG00000016681	zswim6	898.591	-0.237878	0.0815242	-2.91788	0.00352423	0.0172021	NF62	NF50	NF62 vs NF50	zinc finger SWIM-type containing 6 [Source:Xenbase;Acc:XB-GENE-984745]	tr_peak_770	53	3.63939	0	overlapStart	2.1714e-09	4.52741e-06	No
918													tr_peak_771	27	3.75981			1.98463e-06	0.00173744	No
919	ENSXETG00000018854	pde4d	281.301	0.26705	0.315093	0.847527	0.396701	0.586408	NF62	NF50	NF62 vs NF50	phosphodiesterase 4D [Source:Xenbase;Acc:XB-GENE-1013100]	tr_peak_772	108	5.72692	0	inside	2.54132e-15	1.5629e-11	No
920	ENSXETG00000018853	rab3c	131.444	0.546774	0.233573	2.34092	0.0192365	0.0684723	NF62	NF50	NF62 vs NF50	RAB3C, member RAS oncogene family [Source:Xenbase;Acc:XB-GENE-494770]	tr_peak_773	58	4.05731	0	overlapStart	5.80537e-10	1.38526e-06	No
921	ENSXETG00000018847	plk2	2524.12	-0.0136888	0.152468	-0.0897814	0.928461	0.963317	NF62	NF50	NF62 vs NF50	polo-like kinase 2 [Source:Xenbase;Acc:XB-GENE-1006205]	tr_peak_774	92	4.75042	0	inside	1.30239e-13	6.14186e-10	No
922	ENSXETG00000018847	plk2	2524.12	-0.0136888	0.152468	-0.0897814	0.928461	0.963317	NF62	NF50	NF62 vs NF50	polo-like kinase 2 [Source:Xenbase;Acc:XB-GENE-1006205]	tr_peak_775	58	4.05731	0	inside	5.80537e-10	1.38526e-06	No
923	ENSXETG00000015527	gpbp1	476.864	0.0593599	0.149391	0.397346	0.691112	0.818641	NF62	NF50	NF62 vs NF50	GC-rich promoter binding protein 1 [Source:Xenbase;Acc:XB-GENE-979389]	tr_peak_776	72	4.0885	79	upstream	1.84175e-11	5.97393e-08	No
924	ENSXETG00000015520	mier3	90.6354	0.0638762	0.330795	0.193099	0.846881	0.917891	NF62	NF50	NF62 vs NF50	mesoderm induction early response 1, family member 3 [Source:Xenbase;Acc:XB-GENE-947088]	tr_peak_776	72	4.0885	8597	upstream	1.84175e-11	5.97393e-08	No
925	ENSXETG00000015517	setd9	74.9348	0.133683	0.181098	0.738184	0.460403	0.642889	NF62	NF50	NF62 vs NF50	SET domain containing 9 [Source:Xenbase;Acc:XB-GENE-962092]	tr_peak_777	107	5.24069	0	inside	2.88549e-15	1.75441e-11	No
926	ENSXETG00000015513	map3k1	124.186	0.414562	0.33232	1.24748	0.212223	0.390911	NF62	NF50	NF62 vs NF50	mitogen-activated protein kinase kinase kinase 1, E3 ubiquitin protein ligase [Source:Xenbase;Acc:XB-GENE-1008434]	tr_peak_778	24	2.54501	0	inside	4.44232e-06	0.00339149	No
927	ENSXETG00000015510	rpl35	727.667	0.161883	0.130032	1.24494	0.213153	0.39239	NF62	NF50	NF62 vs NF50	ankyrin repeat domain 55 [Source:NCBI gene (formerly Entrezgene);Acc:780326]	tr_peak_779	47	3.49941	0	inside	9.29009e-09	1.66487e-05	No
928	ENSXETG00000028090	slc38a9	67.5694	0.0693757	0.222569	0.311704	0.755265	0.862003	NF62	NF50	NF62 vs NF50	solute carrier family 38 member 9 [Source:Xenbase;Acc:XB-GENE-5823434]	tr_peak_780	53	4.06824	0	inside	1.99141e-09	4.20262e-06	No
929													tr_peak_780	53	4.06824	0	includeFeature	1.99141e-09	4.20262e-06	No
930													tr_peak_780	53	4.06824	189	upstream	1.99141e-09	4.20262e-06	No
931													tr_peak_780	53	4.06824	1993	upstream	1.99141e-09	4.20262e-06	No
932													tr_peak_780	53	4.06824	7478	upstream	1.99141e-09	4.20262e-06	No
933	ENSXETG00000000375	plpp1	601.507	0.393228	0.146958	2.67579	0.00745541	0.0319719	NF62	NF50	NF62 vs NF50	phospholipid phosphatase 1 [Source:Xenbase;Acc:XB-GENE-958883]	tr_peak_781	28	2.64289	0	overlapStart	1.49046e-06	0.001373	No
934	ENSXETG00000032798	mtrex	346.124	-0.130639	0.151381	-0.862984	0.388146	0.577635	NF62	NF50	NF62 vs NF50	Mtr4 exosome RNA helicase [Source:NCBI gene (formerly Entrezgene);Acc:100496866]	tr_peak_782	21	3.47059	0	inside	1.06645e-05	0.00698667	No
935	ENSXETG00000032798	mtrex	346.124	-0.130639	0.151381	-0.862984	0.388146	0.577635	NF62	NF50	NF62 vs NF50	Mtr4 exosome RNA helicase [Source:NCBI gene (formerly Entrezgene);Acc:100496866]	tr_peak_783	215	6.44457	0	overlapStart	1.36682e-26	2.94198e-22	No
936	ENSXETG00000000367	dhx29	676.318	-0.2983	0.140048	-2.12999	0.0331725	0.10526	NF62	NF50	NF62 vs NF50	DEAH-box helicase 29 [Source:Xenbase;Acc:XB-GENE-995260]	tr_peak_783	215	6.44457	0	overlapStart	1.36682e-26	2.94198e-22	No
937	ENSXETG00000000367	dhx29	676.318	-0.2983	0.140048	-2.12999	0.0331725	0.10526	NF62	NF50	NF62 vs NF50	DEAH-box helicase 29 [Source:Xenbase;Acc:XB-GENE-995260]	tr_peak_784	49	3.96164	0	inside	6.63514e-09	1.22298e-05	No
938	ENSXETG00000000367	dhx29	676.318	-0.2983	0.140048	-2.12999	0.0331725	0.10526	NF62	NF50	NF62 vs NF50	DEAH-box helicase 29 [Source:Xenbase;Acc:XB-GENE-995260]	tr_peak_785	81	4.44128	0	inside	1.89666e-12	7.39469e-09	No
939	ENSXETG00000023376	snx18	248.165	0.032179	0.138108	0.232999	0.815762	0.898806	NF62	NF50	NF62 vs NF50	sorting nexin 18 [Source:Xenbase;Acc:XB-GENE-958823]	tr_peak_786	101	5.43851	0	overlapStart	1.20701e-14	6.68575e-11	No
940													tr_peak_786	101	5.43851	9548	upstream	1.20701e-14	6.68575e-11	No
941													tr_peak_787	27	3.75981			1.98463e-06	0.00173744	No
942	ENSXETG00000004188	isl1	581.715	0.302123	0.164878	1.8324	0.0668922	0.175732	NF62	NF50	NF62 vs NF50	ISL LIM homeobox 1 [Source:Xenbase;Acc:XB-GENE-481336]	tr_peak_788	52	5.09408	0	inside	2.6743e-09	5.48075e-06	No
943													tr_peak_789	48	4.62007			8.7261e-09	1.57141e-05	No
944	ENSXETG00000017706	parp8	55.446	0.463318	0.323292	1.43313	0.151821	0.310646	NF62	NF50	NF62 vs NF50	poly(ADP-ribose) polymerase family member 8 [Source:Xenbase;Acc:XB-GENE-982762]	tr_peak_790	55	4.15028	0	inside	1.28399e-09	2.81501e-06	No
945	ENSXETG00000017706	parp8	55.446	0.463318	0.323292	1.43313	0.151821	0.310646	NF62	NF50	NF62 vs NF50	poly(ADP-ribose) polymerase family member 8 [Source:Xenbase;Acc:XB-GENE-982762]	tr_peak_791	31	3.39569	408	upstream	6.91035e-07	0.000716952	No
946	ENSXETG00000017716	mrps30	257.067	-0.395267	0.129596	-3.05	0.00228838	0.0119684	NF62	NF50	NF62 vs NF50	mitochondrial ribosomal protein S30 [Source:Xenbase;Acc:XB-GENE-964476]	tr_peak_792	103	4.41903	0	inside	7.15929e-15	4.08555e-11	No
947	ENSXETG00000033268	lrp11	174.837	0.309928	0.279825	1.10758	0.268045	0.455441	NF62	NF50	NF62 vs NF50	poly(A) binding protein interacting protein 1 [Source:NCBI gene (formerly Entrezgene);Acc:100038266]	tr_peak_793	49	3.67554	0	overlapStart	5.46789e-09	1.03691e-05	No
948	ENSXETG00000016587	hmgcs1	6331.51	0.774217	0.19392	3.99246	6.53916e-05	0.000528129	NF62	NF50	NF62 vs NF50	3-hydroxy-3-methylglutaryl-CoA synthase 1 [Source:Xenbase;Acc:XB-GENE-942074]	tr_peak_794	57	3.60896	0	inside	8.51903e-10	1.95596e-06	Yes
949	ENSXETG00000032207	ZNF131	23.7056	-0.0854799	0.33049	-0.258646	0.795908	0.886045	NF62	NF50	NF62 vs NF50	zinc finger protein 131 [Source:NCBI gene (formerly Entrezgene);Acc:100491098]	tr_peak_795	362	7.85602	0	inside	7.85489e-42	5.30726e-37	No
950	ENSXETG00000033345	mettl18	673.433	-0.606672	0.093533	-6.48617	8.80434e-11	2.06201e-09	NF62	NF50	NF62 vs NF50	3-oxoacid CoA-transferase 1 [Source:NCBI gene (formerly Entrezgene);Acc:493307]	tr_peak_796	50	4.4204	0	inside	5.11646e-09	9.84668e-06	Yes
951	ENSXETG00000003537	plcxd3	33.667	0.625893	0.350682	1.78479	0.074296	0.189629	NF62	NF50	NF62 vs NF50	phosphatidylinositol-specific phospholipase C, X domain containing 3 [Source:Xenbase;Acc:XB-GENE-962063]	tr_peak_797	34	3.37478	0	inside	2.7491e-07	0.000323623	No
952	ENSXETG00000003537	plcxd3	33.667	0.625893	0.350682	1.78479	0.074296	0.189629	NF62	NF50	NF62 vs NF50	phosphatidylinositol-specific phospholipase C, X domain containing 3 [Source:Xenbase;Acc:XB-GENE-962063]	tr_peak_798	46	4.05425	0	inside	1.46859e-08	2.4649e-05	No
953	ENSXETG00000027024	rpl37	15840.9	-1.26785	0.2427	-5.22395	1.75146e-07	2.44192e-06	NF62	NF50	NF62 vs NF50	ribosomal protein L37 [Source:Xenbase;Acc:XB-GENE-956873]	tr_peak_799	242	7.50423	0	overlapStart	1.80867e-29	5.04069e-25	Yes
954	ENSXETG00000029520		0.251469	0	0.109001	0	1		NF62	NF50	NF62 vs NF50		tr_peak_799	242	7.50423	923	upstream	1.80867e-29	5.04069e-25	No
955	ENSXETG00000029541		0.594266	-0.140835	0.186915	-0.75347	0.451167		NF62	NF50	NF62 vs NF50		tr_peak_799	242	7.50423	4775	upstream	1.80867e-29	5.04069e-25	No
956	ENSXETG00000007029	ttc33	221.222	-0.0241477	0.168319	-0.143464	0.885924	0.938846	NF62	NF50	NF62 vs NF50	tetratricopeptide repeat domain 33 [Source:Xenbase;Acc:XB-GENE-956883]	tr_peak_800	96	5.89387	0	overlapStart	4.2458e-14	2.1464e-10	No
957	ENSXETG00000004791	nipbl	1234.58	-0.00649273	0.140084	-0.0463487	0.963032	0.980891	NF62	NF50	NF62 vs NF50	NIPBL, cohesin loading factor [Source:Xenbase;Acc:XB-GENE-853274]	tr_peak_801	44	3.2247	0	inside	2.08027e-08	3.39039e-05	No
958													tr_peak_802	46	4.05425			1.46859e-08	2.4649e-05	No
959	ENSXETG00000004785	nup155	301.725	-0.468921	0.114326	-4.10162	4.10259e-05	0.000348675	NF62	NF50	NF62 vs NF50	nucleoporin 155kDa [Source:Xenbase;Acc:XB-GENE-973827]	tr_peak_803	379	8.76462	0	overlapStart	1.39553e-43	1.0749e-38	Yes
960	ENSXETG00000004784	wdr70	267.056	0.0340634	0.115698	0.294416	0.76844	0.86923	NF62	NF50	NF62 vs NF50	WD repeat domain 70 [Source:Xenbase;Acc:XB-GENE-956087]	tr_peak_803	379	8.76462	0	overlapStart	1.39553e-43	1.0749e-38	No
961	ENSXETG00000013215	rictor	63.9417	0.482997	0.346889	1.39237	0.163811	0.327155	NF62	NF50	NF62 vs NF50	RPTOR independent companion of MTOR, complex 2 [Source:Xenbase;Acc:XB-GENE-1013105]	tr_peak_804	165	5.87901	0	inside	2.32172e-21	3.02705e-17	No
962													tr_peak_804	165	5.87901	949	upstream	2.32172e-21	3.02705e-17	No
963													tr_peak_804	165	5.87901	949	upstream	2.32172e-21	3.02705e-17	No
964	ENSXETG00000040396	tubg1	4.46516	0.243095	0.33772	0.719814	0.47164	0.6525	NF62	NF50	NF62 vs NF50	FYN binding protein 1 [Source:HGNC Symbol;Acc:HGNC:4036]	tr_peak_805	58	4.15358	0	inside	6.50999e-10	1.5263e-06	No
965													tr_peak_806	54	3.87999			1.62267e-09	3.4637e-06	No
966	ENSXETG00000000706	dnajc21	43.8093	-0.0331914	0.330499	-0.100428	0.920004	0.958573	NF62	NF50	NF62 vs NF50	DnaJ heat shock protein family (Hsp40) member C21 [Source:Xenbase;Acc:XB-GENE-1008007]	tr_peak_807	102	4.90072	6161	upstream	1.05636e-14	5.92257e-11	No
967	ENSXETG00000000703	brix1	205.952	-0.649707	0.171722	-3.78348	0.000154649	0.00113014	NF62	NF50	NF62 vs NF50	BRX1, biogenesis of ribosomes [Source:Xenbase;Acc:XB-GENE-1007993]	tr_peak_807	102	4.90072	0	overlapStart	1.05636e-14	5.92257e-11	Yes
968	ENSXETG00000000696	rai14	47.9386	-0.765863	0.276587	-2.76898	0.00562327	0.0254365	NF62	NF50	NF62 vs NF50	retinoic acid induced 14 [Source:Xenbase;Acc:XB-GENE-979322]	tr_peak_808	55	4.90882	0	inside	1.25288e-09	2.75049e-06	No
969													tr_peak_809	62	5.30608			2.4114e-10	6.2064e-07	No
970	ENSXETG00000009863	adamts12	3.26599	-0.0386222	0.299272	-0.129054	0.897315	0.94562	NF62	NF50	NF62 vs NF50	ADAM metallopeptidase with thrombospondin type 1 motif 12 [Source:Xenbase;Acc:XB-GENE-959575]	tr_peak_810	39	3.84087	0	inside	7.65702e-08	0.000107251	No
971	ENSXETG00000009868	tars1	832.413	-1.18057	0.216862	-5.44386	5.21395e-08	8.14495e-07	NF62	NF50	NF62 vs NF50	threonyl-tRNA synthetase 1 [Source:Xenbase;Acc:XB-GENE-975289]	tr_peak_811	199	10.3021	7	upstream	6.30072e-25	1.17209e-20	Yes
972	ENSXETG00000015598	zfr	1834.94	0.179192	0.114084	1.57071	0.116251	0.259355	NF62	NF50	NF62 vs NF50	zinc finger RNA binding protein [Source:Xenbase;Acc:XB-GENE-6067390]	tr_peak_812	164	6.42408	0	overlapStart	3.04663e-21	3.87856e-17	No
973	ENSXETG00000027218	sub1	2456.18	0.0176348	0.114919	0.153455	0.87804	0.934598	NF62	NF50	NF62 vs NF50	SUB1 homolog, transcriptional regulator [Source:Xenbase;Acc:XB-GENE-1015843]	tr_peak_813	115	5.40975	0	overlapStart	4.40829e-16	3.01787e-12	No
974	ENSXETG00000015541	fut11	280.924	-0.438614	0.13375	-3.27936	0.00104045	0.006062	NF62	NF50	NF62 vs NF50	fucosyltransferase 11 (alpha (1,3) fucosyltransferase) [Source:Xenbase;Acc:XB-GENE-5933996]	tr_peak_814	44	3.52239	0	overlapStart	2.4006e-08	3.85914e-05	Yes
975	ENSXETG00000021159	lman1	552.232	0.213392	0.0795499	2.68249	0.00730767	0.0314377	NF62	NF50	NF62 vs NF50	lectin, mannose binding 1 [Source:Xenbase;Acc:XB-GENE-492680]	tr_peak_815	102	4.90072	0	inside	1.05636e-14	5.92257e-11	No
976													tr_peak_816	23	3.89465			5.99349e-06	0.0043479	No
977	ENSXETG00000021142	nedd4l	2433.65	0.417064	0.0647786	6.43829	1.20826e-10	2.75048e-09	NF62	NF50	NF62 vs NF50	NEDD4 like E3 ubiquitin protein ligase [Source:Xenbase;Acc:XB-GENE-489248]	tr_peak_817	87	4.68832	0	inside	4.09591e-13	1.76303e-09	Yes
978	ENSXETG00000021142	nedd4l	2433.65	0.417064	0.0647786	6.43829	1.20826e-10	2.75048e-09	NF62	NF50	NF62 vs NF50	NEDD4 like E3 ubiquitin protein ligase [Source:Xenbase;Acc:XB-GENE-489248]	tr_peak_818	71	5.10781	0	inside	2.28071e-11	7.14003e-08	Yes
979	ENSXETG00000020898	wdr7	3578.67	0.734086	0.0723042	10.1527	3.22174e-24	2.7935e-22	NF62	NF50	NF62 vs NF50	WD repeat domain 7 [Source:Xenbase;Acc:XB-GENE-951997]	tr_peak_819	131	4.89677	0	overlapStart	8.51256e-18	7.32082e-14	Yes
980	ENSXETG00000020901	txnl1	985.164	0.1737	0.149467	1.16213	0.245184	0.430215	NF62	NF50	NF62 vs NF50	thioredoxin like 1 [Source:Xenbase;Acc:XB-GENE-965625]	tr_peak_819	131	4.89677	0	overlapStart	8.51256e-18	7.32082e-14	No
981	ENSXETG00000019086	tcf4	188.9	0.773619	0.278958	2.77325	0.00555001	0.0251642	NF62	NF50	NF62 vs NF50	transcription factor 4 [Source:Xenbase;Acc:XB-GENE-1011628]	tr_peak_820	73	4.90778	0	inside	1.2312e-11	4.11197e-08	No
982	ENSXETG00000019086	tcf4	188.9	0.773619	0.278958	2.77325	0.00555001	0.0251642	NF62	NF50	NF62 vs NF50	transcription factor 4 [Source:Xenbase;Acc:XB-GENE-1011628]	tr_peak_821	30	3.68367	0	inside	8.95241e-07	0.000890061	No
983	ENSXETG00000019086	tcf4	188.9	0.773619	0.278958	2.77325	0.00555001	0.0251642	NF62	NF50	NF62 vs NF50	transcription factor 4 [Source:Xenbase;Acc:XB-GENE-1011628]	tr_peak_822	17	2.5081	0	inside	3.04046e-05	0.0160487	No
984	ENSXETG00000019086	tcf4	188.9	0.773619	0.278958	2.77325	0.00555001	0.0251642	NF62	NF50	NF62 vs NF50	transcription factor 4 [Source:Xenbase;Acc:XB-GENE-1011628]	tr_peak_823	46	4.24429	0	inside	1.14462e-08	1.99591e-05	No
985	ENSXETG00000019086	tcf4	188.9	0.773619	0.278958	2.77325	0.00555001	0.0251642	NF62	NF50	NF62 vs NF50	transcription factor 4 [Source:Xenbase;Acc:XB-GENE-1011628]	tr_peak_824	71	5.4951	0	inside	2.10819e-11	6.78266e-08	No
986													tr_peak_825	32	4.22057			5.91126e-07	0.000626542	No
987	ENSXETG00000003366	rab27b	2372.45	0.645184	0.115581	5.58211	2.37624e-08	3.90159e-07	NF62	NF50	NF62 vs NF50	RAB27B, member RAS oncogene family [Source:Xenbase;Acc:XB-GENE-491764]	tr_peak_826	38	4.67358	0	inside	1.08896e-07	0.000144311	Yes
988	ENSXETG00000013698	c18orf54	49.5551	-0.967608	0.230134	-4.20453	2.61622e-05	0.000230603	NF62	NF50	NF62 vs NF50	chromosome 18 open reading frame 54 [Source:Xenbase;Acc:XB-GENE-1015211]	tr_peak_827	68	3.86674	0	overlapStart	4.38935e-11	1.32465e-07	Yes
989	ENSXETG00000030451	dcc	54.3035	0.091955	0.350812	0.262121	0.793228	0.884144	NF62	NF50	NF62 vs NF50	DCC netrin 1 receptor [Source:NCBI gene (formerly Entrezgene);Acc:100486082]	tr_peak_828	77	4.19929	8	upstream	4.53733e-12	1.64172e-08	No
990													tr_peak_829	47	3.98499			1.10078e-08	1.92486e-05	No
991													tr_peak_830	37	3.21946			1.51405e-07	0.000194975	No
992	ENSXETG00000008946	ska1	16.8464	0.154217	0.313756	0.491518	0.62306	0.772208	NF62	NF50	NF62 vs NF50	spindle and kinetochore associated complex subunit 1 [Source:Xenbase;Acc:XB-GENE-5759531]	tr_peak_831	156	4.47787	0	overlapStart	1.95884e-20	2.29419e-16	No
993	ENSXETG00000022388	me2	50.1875	0.423862	0.31674	1.3382	0.18083	0.350226	NF62	NF50	NF62 vs NF50	malic enzyme 2, NAD(+)-dependent, mitochondrial [Source:Xenbase;Acc:XB-GENE-943055]	tr_peak_831	156	4.47787	4274	upstream	1.95884e-20	2.29419e-16	No
994	ENSXETG00000020317	smad7	212.079	0.684259	0.240953	2.83981	0.00451411	0.0212152	NF62	NF50	NF62 vs NF50	SMAD family member 7 [Source:Xenbase;Acc:XB-GENE-486004]	tr_peak_832	38	3.00425	0	overlapStart	1.00591e-07	0.000136135	No
995	ENSXETG00000026840	c18orf32	733.176	-0.0252793	0.186362	-0.135646	0.892101	0.942661	NF62	NF50	NF62 vs NF50	chromosome 18 open reading frame 32 [Source:Xenbase;Acc:XB-GENE-944582]	tr_peak_833	75	4.71623	0	inside	7.21573e-12	2.52122e-08	No
996	ENSXETG00000020292	smad2	614.719	0.315206	0.187457	1.68149	0.0926684	0.22257	NF62	NF50	NF62 vs NF50	SMAD family member 2 [Source:Xenbase;Acc:XB-GENE-482930]	tr_peak_834	41	2.93654	0	overlapStart	4.58332e-08	6.7972e-05	No
997	ENSXETG00000040393	erp44	92.9448	0.0284261	0.192073	0.147997	0.882346	0.937176	NF62	NF50	NF62 vs NF50	immediate early response 3 interacting protein 1 [Source:NCBI gene (formerly Entrezgene);Acc:549014]	tr_peak_835	210	7.73462	0	overlapStart	4.26796e-26	8.87033e-22	No
998	ENSXETG00000020183	hdhd2	409.397	0.179959	0.145383	1.23783	0.215779	0.395479	NF62	NF50	NF62 vs NF50	haloacid dehalogenase like hydrolase domain containing 2 [Source:NCBI gene (formerly Entrezgene);Acc:100145104]	tr_peak_835	210	7.73462	8444	upstream	4.26796e-26	8.87033e-22	No
999	ENSXETG00000020183	hdhd2	409.397	0.179959	0.145383	1.23783	0.215779	0.395479	NF62	NF50	NF62 vs NF50	haloacid dehalogenase like hydrolase domain containing 2 [Source:NCBI gene (formerly Entrezgene);Acc:100145104]	tr_peak_836	46	3.35118	40	upstream	1.44129e-08	2.44e-05	No
1000	ENSXETG00000032699	epg5	747.365	0.52935	0.309652	1.7095	0.087358	0.213471	NF62	NF50	NF62 vs NF50	ectopic P-granules autophagy protein 5 homolog [Source:HGNC Symbol;Acc:HGNC:29331]	tr_peak_837	66	4.6944	785	upstream	7.74123e-11	2.2289e-07	No
1001	ENSXETG00000002315	gh2	8180.91	-0.0169275	0.067622	-0.250325	0.802336	0.890003	NF62	NF50	NF62 vs NF50	ATP synthase F1 subunit alpha [Source:NCBI gene (formerly Entrezgene);Acc:594998]	tr_peak_838	181	6.4322	0	overlapStart	5.05475e-23	7.72467e-19	No
1002	ENSXETG00000021500	haus1	15.4215	-1.2146	0.318658	-3.81161	0.000138063	0.0010299	NF62	NF50	NF62 vs NF50	HAUS augmin like complex subunit 1 [Source:Xenbase;Acc:XB-GENE-962939]	tr_peak_838	181	6.4322	3057	upstream	5.05475e-23	7.72467e-19	Yes
1003	ENSXETG00000002315	gh2	8180.91	-0.0169275	0.067622	-0.250325	0.802336	0.890003	NF62	NF50	NF62 vs NF50	ATP synthase F1 subunit alpha [Source:NCBI gene (formerly Entrezgene);Acc:594998]	tr_peak_839	285	7.47571	2721	upstream	7.54345e-34	2.9506e-29	No
1004	ENSXETG00000021500	haus1	15.4215	-1.2146	0.318658	-3.81161	0.000138063	0.0010299	NF62	NF50	NF62 vs NF50	HAUS augmin like complex subunit 1 [Source:Xenbase;Acc:XB-GENE-962939]	tr_peak_839	285	7.47571	0	overlapStart	7.54345e-34	2.9506e-29	Yes
1005	ENSXETG00000021499	fdx2	481.028	-0.000748864	0.218001	-0.00343514	0.997259	0.998812	NF62	NF50	NF62 vs NF50	ferredoxin 1-like [Source:Xenbase;Acc:XB-GENE-5933678]	tr_peak_840	182	7.16867	449	upstream	3.46147e-23	5.45972e-19	No
1006	ENSXETG00000021498	c18orf25	128.238	0.0921988	0.236673	0.389561	0.696861	0.822681	NF62	NF50	NF62 vs NF50	chromosome 18 open reading frame 25 [Source:Xenbase;Acc:XB-GENE-988446]	tr_peak_840	182	7.16867	0	overlapStart	3.46147e-23	5.45972e-19	No
1007	ENSXETG00000020486	celf4	1142.37	0.941543	0.24009	3.92163	8.79522e-05	0.000687667	NF62	NF50	NF62 vs NF50	CUGBP, Elav-like family member 4 [Source:Xenbase;Acc:XB-GENE-5873699]	tr_peak_841	22	3.20073	0	inside	7.82006e-06	0.00539163	Yes
1008													tr_peak_842	60	5.58594			3.97915e-10	9.80573e-07	No
1009													tr_peak_843	73	4.90778			1.2312e-11	4.11197e-08	No
1010	ENSXETG00000002157	fndc7	3354.65	0.39917	0.0494693	8.06905	7.0848e-16	2.87755e-14	NF62	NF50	NF62 vs NF50	ubiquitin associated protein 2 [Source:NCBI gene (formerly Entrezgene);Acc:100379870]	tr_peak_844	835	14.9442	0	overlapStart	3.25499e-90	2.76599e-84	Yes
1011	ENSXETG00000002153	nol6	905.345	-0.375305	0.134606	-2.78818	0.00530057	0.0241895	NF62	NF50	NF62 vs NF50	nucleolar protein 6 [Source:Xenbase;Acc:XB-GENE-994692]	tr_peak_845	157	5.73903	0	overlapStart	1.59335e-20	1.89583e-16	No
1012													tr_peak_846	319	10.2266			2.26579e-37	1.13663e-32	No
1013	ENSXETG00000011263	pmepa1	146.82	2.19509	0.205805	10.6659	1.47018e-26	1.46392e-24	NF62	NF50	NF62 vs NF50	prostate transmembrane protein, androgen induced 1 [Source:Xenbase;Acc:XB-GENE-1013948]	tr_peak_847	21	3.47059	0	inside	1.06645e-05	0.00698667	Yes
1014	ENSXETG00000011263	pmepa1	146.82	2.19509	0.205805	10.6659	1.47018e-26	1.46392e-24	NF62	NF50	NF62 vs NF50	prostate transmembrane protein, androgen induced 1 [Source:Xenbase;Acc:XB-GENE-1013948]	tr_peak_848	26	3.20704	0	inside	2.93751e-06	0.00243585	Yes
1015	ENSXETG00000011263	pmepa1	146.82	2.19509	0.205805	10.6659	1.47018e-26	1.46392e-24	NF62	NF50	NF62 vs NF50	prostate transmembrane protein, androgen induced 1 [Source:Xenbase;Acc:XB-GENE-1013948]	tr_peak_849	83	4.92601	0	inside	1.05524e-12	4.27563e-09	Yes
1016	ENSXETG00000011263	pmepa1	146.82	2.19509	0.205805	10.6659	1.47018e-26	1.46392e-24	NF62	NF50	NF62 vs NF50	prostate transmembrane protein, androgen induced 1 [Source:Xenbase;Acc:XB-GENE-1013948]	tr_peak_850	14	2.38867	0	inside	8.85625e-05	0.0362852	Yes
1017	ENSXETG00000011263	pmepa1	146.82	2.19509	0.205805	10.6659	1.47018e-26	1.46392e-24	NF62	NF50	NF62 vs NF50	prostate transmembrane protein, androgen induced 1 [Source:Xenbase;Acc:XB-GENE-1013948]	tr_peak_851	26	2.83561	866	upstream	2.6238e-06	0.00220973	Yes
1018													tr_peak_852	57	4.66598			8.19577e-10	1.89073e-06	No
1019													tr_peak_853	75	4.71623			7.21573e-12	2.52122e-08	No
1020													tr_peak_854	16	2.82974			4.48518e-05	0.0213138	No
1021	ENSXETG00000001996	taf4	189.579	0.18338	0.197763	0.927268	0.353787	0.54549	NF62	NF50	NF62 vs NF50	TATA-box binding protein associated factor 4 [Source:Xenbase;Acc:XB-GENE-488490]	tr_peak_855	99	5.06218	89	upstream	1.93731e-14	1.03574e-10	No
1022	ENSXETG00000001997	lsm14b	567.935	0.240032	0.136991	1.75217	0.0797452	0.199189	NF62	NF50	NF62 vs NF50	LSM family member 14B [Source:Xenbase;Acc:XB-GENE-5893304]	tr_peak_855	99	5.06218	4226	upstream	1.93731e-14	1.03574e-10	No
1023	ENSXETG00000001996	taf4	189.579	0.18338	0.197763	0.927268	0.353787	0.54549	NF62	NF50	NF62 vs NF50	TATA-box binding protein associated factor 4 [Source:Xenbase;Acc:XB-GENE-488490]	tr_peak_856	71	4.05932	4318	upstream	2.23337e-11	7.05895e-08	No
1024	ENSXETG00000001997	lsm14b	567.935	0.240032	0.136991	1.75217	0.0797452	0.199189	NF62	NF50	NF62 vs NF50	LSM family member 14B [Source:Xenbase;Acc:XB-GENE-5893304]	tr_peak_856	71	4.05932	0	overlapStart	2.23337e-11	7.05895e-08	No
1025	ENSXETG00000002001	mtg2	175.756	-0.772709	0.243011	-3.17973	0.00147412	0.00826128	NF62	NF50	NF62 vs NF50	mitochondrial ribosome-associated GTPase 2 [Source:Xenbase;Acc:XB-GENE-974614]	tr_peak_857	55	3.82869	383	upstream	1.19682e-09	2.66729e-06	Yes
1026	ENSXETG00000002012	rps21	12681.4	-1.20259	0.261225	-4.60367	4.15119e-06	4.37335e-05	NF62	NF50	NF62 vs NF50	ribosomal protein S21 [Source:Xenbase;Acc:XB-GENE-1007930]	tr_peak_858	42	3.0203	0	overlapStart	3.67553e-08	5.57288e-05	Yes
1027	ENSXETG00000002013	cables2	277.026	0.347884	0.108546	3.20493	0.00135096	0.00762954	NF62	NF50	NF62 vs NF50	Cdk5 and Abl enzyme substrate 2 [Source:Xenbase;Acc:XB-GENE-963205]	tr_peak_859	81	5.64147	0	inside	1.99719e-12	7.67291e-09	Yes
1028	ENSXETG00000025051	eif1	5029.94	-0.0501747	0.166234	-0.301831	0.762781	0.866727	NF62	NF50	NF62 vs NF50	eukaryotic translation initiation factor 1 [Source:Xenbase;Acc:XB-GENE-491562]	tr_peak_860	201	6.71227	0	overlapStart	3.39469e-25	6.48724e-21	No
1029	ENSXETG00000012490	gast	5.58266	0.73888	0.349497	2.11413	0.0345043	0.108549	NF62	NF50	NF62 vs NF50	gastrin [Source:Xenbase;Acc:XB-GENE-6458649]	tr_peak_860	201	6.71227	3072	upstream	3.39469e-25	6.48724e-21	No
1030	ENSXETG00000006970	jup	510.482	-0.248735	0.102062	-2.4371	0.0148054	0.0556519	NF62	NF50	NF62 vs NF50	junction plakoglobin [Source:Xenbase;Acc:XB-GENE-489397]	tr_peak_861	68	4.52758	0	inside	4.22698e-11	1.28706e-07	No
1031	ENSXETG00000032476	KLHL11	43.5141	0.363237	0.350129	1.03744	0.299532	0.487502	NF62	NF50	NF62 vs NF50	kelch like family member 11 [Source:NCBI gene (formerly Entrezgene);Acc:100491061]	tr_peak_862	90	4.18017	0	overlapStart	1.77754e-13	8.19257e-10	No
1032	ENSXETG00000002295	dnajc7	1061.07	0.076674	0.173313	0.442403	0.658198	0.797988	NF62	NF50	NF62 vs NF50	DnaJ heat shock protein family (Hsp40) member C7 [Source:Xenbase;Acc:XB-GENE-946345]	tr_peak_863	97	4.61922	0	overlapStart	3.1476e-14	1.64721e-10	No
1033	ENSXETG00000002296	nkiras2	361.277	0.294151	0.18847	1.56073	0.118587	0.262442	NF62	NF50	NF62 vs NF50	NFKB inhibitor interacting Ras like 2 [Source:Xenbase;Acc:XB-GENE-482359]	tr_peak_863	97	4.61922	2317	upstream	3.1476e-14	1.64721e-10	No
1034	ENSXETG00000023277	znf385c	339.788	-0.396775	0.137927	-2.8767	0.00401859	0.0191725	NF62	NF50	NF62 vs NF50	zinc finger protein 385C [Source:NCBI gene (formerly Entrezgene);Acc:779834]	tr_peak_864	62	3.15109	0	inside	1.92017e-10	5.10458e-07	No
1035	ENSXETG00000002303	kat2a	322.114	0.5351	0.326501	1.63889	0.101235	0.236558	NF62	NF50	NF62 vs NF50	K(lysine) acetyltransferase 2A [Source:Xenbase;Acc:XB-GENE-992487]	tr_peak_865	208	7.26935	0	inside	7.44612e-26	1.5174e-21	No
1036	ENSXETG00000002303	kat2a	322.114	0.5351	0.326501	1.63889	0.101235	0.236558	NF62	NF50	NF62 vs NF50	K(lysine) acetyltransferase 2A [Source:Xenbase;Acc:XB-GENE-992487]	tr_peak_866	39	4.57228	6925	upstream	8.28686e-08	0.000113708	No
1037													tr_peak_866	39	4.57228	4422	upstream	8.28686e-08	0.000113708	No
1038	ENSXETG00000036701	neurod2	569.218	0.598885	0.281213	2.12965	0.0332004	0.105327	NF62	NF50	NF62 vs NF50	neuronal differentiation 2 [Source:NCBI gene (formerly Entrezgene);Acc:779941]	tr_peak_867	46	5.06304	0	overlapStart	1.30074e-08	2.25216e-05	No
1039	ENSXETG00000023695	cdk12	720.651	-0.323349	0.0936481	-3.4528	0.00055479	0.00348216	NF62	NF50	NF62 vs NF50	cyclin-dependent kinase 12 [Source:Xenbase;Acc:XB-GENE-493308]	tr_peak_868	27	3.90341	189	upstream	1.97497e-06	0.0017338	Yes
1040	ENSXETG00000023696	med1	866.668	0.0298027	0.160393	0.185811	0.852593	0.921042	NF62	NF50	NF62 vs NF50	mediator complex subunit 1 [Source:NCBI gene (formerly Entrezgene);Acc:100036710]	tr_peak_868	27	3.90341	8787	upstream	1.97497e-06	0.0017338	No
1041	ENSXETG00000023700	fbxl20	355.414	0.218329	0.123663	1.76552	0.0774767	0.194752	NF62	NF50	NF62 vs NF50	F-box and leucine-rich repeat protein 20 [Source:Xenbase;Acc:XB-GENE-979487]	tr_peak_869	42	4.29826	0	inside	3.39868e-08	5.19792e-05	No
1042	ENSXETG00000023700	fbxl20	355.414	0.218329	0.123663	1.76552	0.0774767	0.194752	NF62	NF50	NF62 vs NF50	F-box and leucine-rich repeat protein 20 [Source:Xenbase;Acc:XB-GENE-979487]	tr_peak_870	65	5.52983	0	inside	9.71583e-11	2.75328e-07	No
1043	ENSXETG00000023711	rpl19	22390.5	-1.26777	0.22833	-5.55236	2.81841e-08	4.59339e-07	NF62	NF50	NF62 vs NF50	ribosomal protein L19 [Source:Xenbase;Acc:XB-GENE-1008915]	tr_peak_871	68	3.86674	0	inside	4.38935e-11	1.32465e-07	Yes
1044	ENSXETG00000026334	hps1	2365.27	0.587653	0.0599152	9.80808	1.03923e-22	7.82416e-21	NF62	NF50	NF62 vs NF50	calcium channel, voltage-dependent, beta 1 subunit [Source:NCBI gene (formerly Entrezgene);Acc:100158521]	tr_peak_871	68	3.86674	8578	upstream	4.38935e-11	1.32465e-07	Yes
1045	ENSXETG00000023716	lasp1	588.903	0.309776	0.253635	1.22135	0.221955	0.40316	NF62	NF50	NF62 vs NF50	LIM and SH3 protein 1 [Source:Xenbase;Acc:XB-GENE-1008926]	tr_peak_872	29	3.21204	8629	upstream	1.09658e-06	0.00105441	No
1046	ENSXETG00000023721	rbm34	478.437	-0.122592	0.104662	-1.17131	0.241475	0.425982	NF62	NF50	NF62 vs NF50	RNA binding motif protein 34 [Source:Xenbase;Acc:XB-GENE-5895036]	tr_peak_873	190	6.93124	0	overlapStart	5.59938e-24	9.50255e-20	No
1047	ENSXETG00000014717	kpnb1	1684.71	-0.372796	0.080158	-4.65076	3.30714e-06	3.54954e-05	NF62	NF50	NF62 vs NF50	karyopherin (importin) beta 1 [Source:Xenbase;Acc:XB-GENE-994068]	tr_peak_874	81	4.44128	0	overlapStart	1.89666e-12	7.39469e-09	Yes
1048	ENSXETG00000033123	rpf2	2437.02	0.163747	0.126026	1.29931	0.193836	0.36703	NF62	NF50	NF62 vs NF50		tr_peak_875	57	3.60896	0	overlapStart	8.51903e-10	1.95596e-06	No
1049	ENSXETG00000034343	cdc42se1	1690.95	0.296395	0.0618479	4.79231	1.6487e-06	1.89189e-05	NF62	NF50	NF62 vs NF50	suppressor of cytokine signaling 7 [Source:NCBI gene (formerly Entrezgene);Acc:100158657]	tr_peak_876	173	6.98002	0	inside	3.06824e-22	4.39137e-18	Yes
1050	ENSXETG00000014743	srcin1	1503.82	0.581576	0.266002	2.18636	0.0287896	0.0945	NF62	NF50	NF62 vs NF50	SRC kinase signaling inhibitor 1 [Source:Xenbase;Acc:XB-GENE-994086]	tr_peak_877	125	5.69293	0	inside	3.27243e-17	2.59328e-13	No
1051	ENSXETG00000014743	srcin1	1503.82	0.581576	0.266002	2.18636	0.0287896	0.0945	NF62	NF50	NF62 vs NF50	SRC kinase signaling inhibitor 1 [Source:Xenbase;Acc:XB-GENE-994086]	tr_peak_878	38	3.8896	0	inside	1.10935e-07	0.000146073	No
1052													tr_peak_879	28	3.25063			1.45248e-06	0.00134571	No
1053	ENSXETG00000014746	pcgf2	1500.6	0.0663003	0.21136	0.313683	0.753762	0.86098	NF62	NF50	NF62 vs NF50	polycomb group ring finger 2 [Source:Xenbase;Acc:XB-GENE-1013680]	tr_peak_880	40	3.55015	0	inside	6.13437e-08	8.81029e-05	No
1054	ENSXETG00000027360	XB5788060	322.896	-0.157284	0.181587	-0.866166	0.386399	0.576113	NF62	NF50	NF62 vs NF50	uncharacterized XB5788060 [Source:Xenbase;Acc:XB-GENE-5788061]	tr_peak_881	103	4.41903	108	upstream	7.15929e-15	4.08555e-11	No
1055	ENSXETG00000021955	pnpo	806.834	0.385867	0.102894	3.75015	0.000176726	0.00127398	NF62	NF50	NF62 vs NF50	pyridoxamine 5'-phosphate oxidase [Source:Xenbase;Acc:XB-GENE-955839]	tr_peak_881	103	4.41903	0	overlapStart	7.15929e-15	4.08555e-11	Yes
1056	ENSXETG00000021957	copz2	16.8382	-0.599292	0.314689	-1.90439	0.0568592	0.156792	NF62	NF50	NF62 vs NF50	COPI coat complex subunit zeta 2 [Source:Xenbase;Acc:XB-GENE-990974]	tr_peak_882	133	4.5027	0	inside	5.25218e-18	4.60946e-14	No
1057	ENSXETG00000021958	nfe2l1	408.266	0.155731	0.298684	0.52139	0.602095	0.757602	NF62	NF50	NF62 vs NF50	nuclear factor, erythroid 2 like 1 [Source:Xenbase;Acc:XB-GENE-481363]	tr_peak_882	133	4.5027	106	upstream	5.25218e-18	4.60946e-14	No
1058	ENSXETG00000027357	skap1	3.60263	-0.235282	0.330367	-0.712185	0.47635	0.656662	NF62	NF50	NF62 vs NF50	src kinase associated phosphoprotein 1 [Source:Xenbase;Acc:XB-GENE-490220]	tr_peak_883	84	5.42326	0	inside	9.73061e-13	3.95348e-09	No
1059	ENSXETG00000041189	inpp5b	20.4321	0.400779	0.347848	1.15217	0.249253	0.434784	NF62	NF50	NF62 vs NF50	regulating synaptic membrane exocytosis 4 [Source:NCBI gene (formerly Entrezgene);Acc:100492503]	tr_peak_884	31	3.39569	0	inside	6.91035e-07	0.000716952	No
1060	ENSXETG00000041189	inpp5b	20.4321	0.400779	0.347848	1.15217	0.249253	0.434784	NF62	NF50	NF62 vs NF50	regulating synaptic membrane exocytosis 4 [Source:NCBI gene (formerly Entrezgene);Acc:100492503]	tr_peak_885	41	3.48364	0	inside	5.18704e-08	7.63572e-05	No
1061	ENSXETG00000022830	ywhab	7234.68	0.399827	0.0411552	9.71511	2.59973e-22	1.89265e-20	NF62	NF50	NF62 vs NF50	tyrosine 3-monooxygenase/tryptophan 5-monooxygenase activation protein beta [Source:Xenbase;Acc:XB-GENE-1006026]	tr_peak_886	61	3.98184	0	overlapStart	2.52093e-10	6.47679e-07	Yes
1062	ENSXETG00000022830	ywhab	7234.68	0.399827	0.0411552	9.71511	2.59973e-22	1.89265e-20	NF62	NF50	NF62 vs NF50	tyrosine 3-monooxygenase/tryptophan 5-monooxygenase activation protein beta [Source:Xenbase;Acc:XB-GENE-1006026]	tr_peak_887	30	3.68367	0	inside	8.95241e-07	0.000890061	Yes
1063	ENSXETG00000003179	dcakd	179.26	-0.366558	0.203221	-1.80374	0.0712719	0.183932	NF62	NF50	NF62 vs NF50	dephospho-CoA kinase domain containing [Source:Xenbase;Acc:XB-GENE-1003179]	tr_peak_888	29	3.21204	0	overlapStart	1.09658e-06	0.00105441	No
1064	ENSXETG00000029937	psmd11	411.659	0.355024	0.265052	1.33945	0.180424	0.349788	NF62	NF50	NF62 vs NF50	proteasome 26S subunit, non-ATPase 11 [Source:NCBI gene (formerly Entrezgene);Acc:100492225]	tr_peak_888	29	3.21204	0	overlapStart	1.09658e-06	0.00105441	No
1065													tr_peak_889	21	3.47059			1.06645e-05	0.00698667	No
1066	ENSXETG00000003194	myo1d	263.499	-0.090271	0.258558	-0.349132	0.72699	0.842846	NF62	NF50	NF62 vs NF50	myosin ID [Source:Xenbase;Acc:XB-GENE-5877220]	tr_peak_890	68	3.54105	0	inside	4.91213e-11	1.4669e-07	No
1067	ENSXETG00000003194	myo1d	263.499	-0.090271	0.258558	-0.349132	0.72699	0.842846	NF62	NF50	NF62 vs NF50	myosin ID [Source:Xenbase;Acc:XB-GENE-5877220]	tr_peak_891	56	3.6723	0	inside	9.86189e-10	2.23965e-06	No
1068													tr_peak_892	15	2.70487			5.67584e-05	0.0256289	No
1069													tr_peak_893	75	3.78313			7.14562e-12	2.51733e-08	No
1070	ENSXETG00000027237	hexim1	104.512	-0.224399	0.217256	-1.03288	0.301661	0.489728	NF62	NF50	NF62 vs NF50	hexamethylene bis-acetamide inducible 1 [Source:Xenbase;Acc:XB-GENE-986997]	tr_peak_894	78	3.39986	171	upstream	3.95266e-12	1.44874e-08	No
1071	ENSXETG00000027237	hexim1	104.512	-0.224399	0.217256	-1.03288	0.301661	0.489728	NF62	NF50	NF62 vs NF50	hexamethylene bis-acetamide inducible 1 [Source:Xenbase;Acc:XB-GENE-986997]	tr_peak_895	27	2.48771	907	upstream	1.87482e-06	0.00165128	No
1072	ENSXETG00000003237	nmt1	1130.4	0.301956	0.0774613	3.89815	9.69295e-05	0.000752142	NF62	NF50	NF62 vs NF50	N-myristoyltransferase 1 [Source:Xenbase;Acc:XB-GENE-953051]	tr_peak_896	110	4.27008	0	overlapStart	1.4345e-15	9.05357e-12	Yes
1073	ENSXETG00000003239	ola1	632.511	-0.00448467	0.106137	-0.0422536	0.966297	0.982764	NF62	NF50	NF62 vs NF50		tr_peak_897	102	5.17539	0	inside	9.86098e-15	5.53681e-11	No
1074	ENSXETG00000003239	ola1	632.511	-0.00448467	0.106137	-0.0422536	0.966297	0.982764	NF62	NF50	NF62 vs NF50		tr_peak_898	28	2.64289	0	inside	1.49046e-06	0.001373	No
1075	ENSXETG00000003239	ola1	632.511	-0.00448467	0.106137	-0.0422536	0.966297	0.982764	NF62	NF50	NF62 vs NF50		tr_peak_899	27	2.93951	0	inside	2.09161e-06	0.00180901	No
1076	ENSXETG00000003240	mapt	10710.2	-0.0399092	0.129405	-0.308405	0.757774	0.863646	NF62	NF50	NF62 vs NF50	microtubule associated protein tau [Source:Xenbase;Acc:XB-GENE-986948]	tr_peak_900	66	5.39971	0	inside	7.25956e-11	2.10044e-07	No
1077	ENSXETG00000003240	mapt	10710.2	-0.0399092	0.129405	-0.308405	0.757774	0.863646	NF62	NF50	NF62 vs NF50	microtubule associated protein tau [Source:Xenbase;Acc:XB-GENE-986948]	tr_peak_901	62	4.35762	0	inside	2.15184e-10	5.60854e-07	No
1078	ENSXETG00000003245	ddx42	2868.81	-0.198045	0.169533	-1.16818	0.242735	0.427308	NF62	NF50	NF62 vs NF50	DEAD-box helicase 42 [Source:Xenbase;Acc:XB-GENE-972670]	tr_peak_902	87	4.25342	0	overlapStart	4.04241e-13	1.75566e-09	No
1079	ENSXETG00000003246	ccdc47	258.654	0.177394	0.223734	0.79288	0.427848	0.614727	NF62	NF50	NF62 vs NF50	coiled-coil domain containing 47 [Source:Xenbase;Acc:XB-GENE-1003204]	tr_peak_903	132	5.51331	0	overlapStart	6.83975e-18	5.94744e-14	No
1080	ENSXETG00000003247	znf451	221.145	-0.0170376	0.231389	-0.0736318	0.941303	0.971213	NF62	NF50	NF62 vs NF50	zinc finger protein 451 [Source:Xenbase;Acc:XB-GENE-5770744]	tr_peak_903	132	5.51331	0	overlapStart	6.83975e-18	5.94744e-14	No
1081	ENSXETG00000036516	TACO1	197.991	-0.0653211	0.152856	-0.427338	0.669133	0.803958	NF62	NF50	NF62 vs NF50	translational activator of mitochondrially encoded cytochrome c oxidase I [Source:NCBI gene (formerly Entrezgene);Acc:100135399]	tr_peak_904	124	5.36016	617	upstream	4.47445e-17	3.51496e-13	No
1082	ENSXETG00000008257	map3k3	28.845	0.335023	0.350908	0.954732	0.339713	0.53036	NF62	NF50	NF62 vs NF50	mitogen-activated protein kinase kinase kinase 3 [Source:Xenbase;Acc:XB-GENE-986927]	tr_peak_904	124	5.36016	4193	upstream	4.47445e-17	3.51496e-13	No
1083	ENSXETG00000038257	limd2	334.386	0.139207	0.269478	0.516581	0.605448	0.759913	NF62	NF50	NF62 vs NF50	LIM domain containing 2 [Source:NCBI gene (formerly Entrezgene);Acc:496845]	tr_peak_905	81	5.12116	0	inside	1.8778e-12	7.35631e-09	No
1084	ENSXETG00000038257	limd2	334.386	0.139207	0.269478	0.516581	0.605448	0.759913	NF62	NF50	NF62 vs NF50	LIM domain containing 2 [Source:NCBI gene (formerly Entrezgene);Acc:496845]	tr_peak_906	73	4.48534	293	upstream	1.25861e-11	4.17138e-08	No
1085	ENSXETG00000036386	march10	51.5948	0.866319	0.309158	2.80219	0.00507566	0.0233844	NF62	NF50	NF62 vs NF50	membrane associated ring-CH-type finger 10 [Source:NCBI gene (formerly Entrezgene);Acc:100497649]	tr_peak_907	42	4.29826	4172	upstream	3.39868e-08	5.19792e-05	No
1086	ENSXETG00000005328	tanc2	1189.93	0.418746	0.305665	1.36995	0.170703	0.336264	NF62	NF50	NF62 vs NF50	tetratricopeptide repeat, ankyrin repeat and coiled-coil containing 2 [Source:Xenbase;Acc:XB-GENE-855813]	tr_peak_907	42	4.29826	6093	upstream	3.39868e-08	5.19792e-05	No
1087	ENSXETG00000005328	tanc2	1189.93	0.418746	0.305665	1.36995	0.170703	0.336264	NF62	NF50	NF62 vs NF50	tetratricopeptide repeat, ankyrin repeat and coiled-coil containing 2 [Source:Xenbase;Acc:XB-GENE-855813]	tr_peak_908	46	3.35118	0	inside	1.44129e-08	2.44e-05	No
1088													tr_peak_909	29	3.21204			1.09658e-06	0.00105441	No
1089	ENSXETG00000014229	cspg4	2086.98	0.375355	0.168588	2.22647	0.0259829	0.0871449	NF62	NF50	NF62 vs NF50	acid sensing ion channel subunit 2 [Source:NCBI gene (formerly Entrezgene);Acc:100492214]	tr_peak_910	36	3.92924	191	upstream	1.69617e-07	0.000212153	No
1090	ENSXETG00000014234	psmc5	2488.27	0.0409282	0.132481	0.308936	0.75737	0.86344	NF62	NF50	NF62 vs NF50	proteasome 26S subunit, ATPase 5 [Source:Xenbase;Acc:XB-GENE-999928]	tr_peak_911	100	5.23713	0	overlapStart	1.58873e-14	8.64231e-11	No
1091	ENSXETG00000011174	arf3	767.326	0.432795	0.286402	1.51114	0.130752	0.280866	NF62	NF50	NF62 vs NF50	ADP ribosylation factor 3 [Source:Xenbase;Acc:XB-GENE-952628]	tr_peak_912	208	5.89723	0	overlapStart	6.26123e-26	1.2849e-21	No
1092	ENSXETG00000031364	fosl2	5166.51	0.652918	0.210981	3.09468	0.00197028	0.0105551	NF62	NF50	NF62 vs NF50	N-ethylmaleimide sensitive factor [Source:NCBI gene (formerly Entrezgene);Acc:780249]	tr_peak_912	208	5.89723	8885	upstream	6.26123e-26	1.2849e-21	No
1093	ENSXETG00000014258	gosr2	553.539	0.194076	0.142395	1.36294	0.172902	0.339211	NF62	NF50	NF62 vs NF50	golgi SNAP receptor complex member 2 [Source:Xenbase;Acc:XB-GENE-5869911]	tr_peak_913	367	9.43037	0	overlapStart	2.43271e-42	1.72338e-37	No
1094	ENSXETG00000007854	tlk2	509.591	-0.0636169	0.130432	-0.487739	0.625735	0.774112	NF62	NF50	NF62 vs NF50	tousled like kinase 2 [Source:Xenbase;Acc:XB-GENE-5747259]	tr_peak_914	73	4.36499	0	overlapStart	1.25513e-11	4.16821e-08	No
1095	ENSXETG00000011615	fam171a2	8210.64	0.120408	0.0904145	1.33174	0.182947	0.352818	NF62	NF50	NF62 vs NF50	family with sequence similarity 171 member A2 [Source:Xenbase;Acc:XB-GENE-5900474]	tr_peak_915	66	4.31282	0	inside	6.87781e-11	2.00092e-07	No
1096	ENSXETG00000008843	gpatch8	10633.8	-0.000827396	0.183211	-0.00451607	0.996397	0.998508	NF62	NF50	NF62 vs NF50	G-patch domain containing 8 [Source:Xenbase;Acc:XB-GENE-5789711]	tr_peak_916	98	5.61566	0	overlapStart	2.7388e-14	1.44664e-10	No
1097	ENSXETG00000021908	kat7	1585.03	-0.489253	0.108915	-4.49205	7.05412e-06	7.03771e-05	NF62	NF50	NF62 vs NF50	lysine acetyltransferase 7 [Source:Xenbase;Acc:XB-GENE-488776]	tr_peak_917	49	3.34413	0	overlapStart	5.41365e-09	1.03376e-05	Yes
1098	ENSXETG00000015126	slc35b1	512.35	-0.335146	0.139968	-2.39445	0.0166454	0.0610951	NF62	NF50	NF62 vs NF50	solute carrier family 35 member B1 [Source:Xenbase;Acc:XB-GENE-972777]	tr_peak_918	138	6.22543	3519	upstream	1.44285e-18	1.34738e-14	No
1099	ENSXETG00000015126	slc35b1	512.35	-0.335146	0.139968	-2.39445	0.0166454	0.0610951	NF62	NF50	NF62 vs NF50	solute carrier family 35 member B1 [Source:Xenbase;Acc:XB-GENE-972777]	tr_peak_919	139	6.61484	0	inside	1.26392e-18	1.19864e-14	No
1100													tr_peak_920	33	3.62749			3.78739e-07	0.00042777	No
1101	ENSXETG00000013644	aarsd1	722.488	0.060373	0.121948	0.495071	0.62055	0.770458	NF62	NF50	NF62 vs NF50	alanyl-tRNA synthetase domain containing 1 [Source:Xenbase;Acc:XB-GENE-5787115]	tr_peak_921	207	6.89164	0	inside	9.94352e-26	1.9931e-21	No
1102	ENSXETG00000013647	rpl27	12557.6	-1.18065	0.196242	-6.01633	1.78421e-09	3.49904e-08	NF62	NF50	NF62 vs NF50	ribosomal protein L27 [Source:Xenbase;Acc:XB-GENE-999331]	tr_peak_921	207	6.89164	0	overlapStart	9.94352e-26	1.9931e-21	Yes
1103	ENSXETG00000012596	elac2	1816.99	-0.283137	0.246104	-1.15048	0.249948	0.435799	NF62	NF50	NF62 vs NF50	elaC ribonuclease Z 2 [Source:Xenbase;Acc:XB-GENE-923106]	tr_peak_922	42	3.43071	0	overlapStart	4.15786e-08	6.19113e-05	No
1104	ENSXETG00000012613	becn1	1067.28	0.300312	0.0809248	3.711	0.000206442	0.00145956	NF62	NF50	NF62 vs NF50	beclin 1, autophagy related [Source:Xenbase;Acc:XB-GENE-999318]	tr_peak_922	42	3.43071	0	overlapStart	4.15786e-08	6.19113e-05	Yes
1105	ENSXETG00000041227	aqp9	0.573173	-0.0637171	0.190961	-0.333666	0.738632		NF62	NF50	NF62 vs NF50	cyclin N-terminal domain containing 1 [Source:NCBI gene (formerly Entrezgene);Acc:100497368]	tr_peak_923	408	8.12358	2434	upstream	1.4382e-46	1.34893e-41	No
1106	ENSXETG00000024597	ccdc56	979.686	-0.20539	0.173578	-1.18327	0.236701	0.420353	NF62	NF50	NF62 vs NF50	coiled-coil domain containing 56 [Source:Xenbase;Acc:XB-GENE-5749774]	tr_peak_923	408	8.12358	0	overlapStart	1.4382e-46	1.34893e-41	No
1107	ENSXETG00000024599	vps25	412.139	-0.310702	0.142578	-2.17917	0.0293193	0.0958174	NF62	NF50	NF62 vs NF50	vacuolar protein sorting 25 homolog [Source:Xenbase;Acc:XB-GENE-976399]	tr_peak_924	33	3.49619	370	upstream	4.16265e-07	0.000456447	No
1108	ENSXETG00000020191	ezh1	759.533	0.0297538	0.205046	0.145108	0.884626	0.938507	NF62	NF50	NF62 vs NF50	enhancer of zeste 1 polycomb repressive complex 2 subunit [Source:Xenbase;Acc:XB-GENE-1010736]	tr_peak_925	95	5.17776	0	overlapStart	5.13819e-14	2.58095e-10	No
1109	ENSXETG00000020206	timp2	4158.02	0.573196	0.0715233	8.01411	1.10934e-15	4.37892e-14	NF62	NF50	NF62 vs NF50	TIMP metallopeptidase inhibitor 2 [Source:Xenbase;Acc:XB-GENE-949671]	tr_peak_926	43	3.78924	237	upstream	3.01058e-08	4.71813e-05	Yes
1110	ENSXETG00000020212	cant1	250.353	-0.184852	0.132536	-1.39474	0.163095	0.326022	NF62	NF50	NF62 vs NF50	calcium activated nucleotidase 1 [Source:Xenbase;Acc:XB-GENE-976387]	tr_peak_926	43	3.78924	9165	upstream	3.01058e-08	4.71813e-05	No
1111													tr_peak_927	46	4.05425	3013	upstream	1.46859e-08	2.4649e-05	No
1112	ENSXETG00000001288	csnk1d	980.394	0.432496	0.25987	1.66428	0.0960567	0.228575	NF62	NF50	NF62 vs NF50	casein kinase 1 delta [Source:Xenbase;Acc:XB-GENE-5733929]	tr_peak_928	75	3.78313	0	overlapStart	7.14562e-12	2.51733e-08	No
1113	ENSXETG00000001291	mbtd1	67.7969	-0.975746	0.231418	-4.21637	2.48265e-05	0.000219583	NF62	NF50	NF62 vs NF50	mbt domain containing 1 [Source:Xenbase;Acc:XB-GENE-949653]	tr_peak_929	155	6.24335	0	overlapStart	2.54185e-20	2.89868e-16	Yes
1114	ENSXETG00000001293	utp18	162.938	-0.606647	0.156481	-3.87682	0.000105831	0.000812234	NF62	NF50	NF62 vs NF50	UTP18 small subunit processome component [Source:Xenbase;Acc:XB-GENE-981919]	tr_peak_929	155	6.24335	0	overlapStart	2.54185e-20	2.89868e-16	Yes
1115	ENSXETG00000003402	ccdc103	94.9099	-0.0311135	0.193118	-0.161111	0.872006	0.931626	NF62	NF50	NF62 vs NF50	coiled-coil domain containing 103 [Source:Xenbase;Acc:XB-GENE-922050]	tr_peak_930	199	5.97167	0	overlapStart	5.81219e-25	1.09192e-20	No
1116	ENSXETG00000003394	eftud2	1235.32	-0.598881	0.126455	-4.73591	2.1807e-06	2.4389e-05	NF62	NF50	NF62 vs NF50	elongation factor Tu GTP binding domain containing 2 [Source:Xenbase;Acc:XB-GENE-972643]	tr_peak_930	199	5.97167	0	overlapStart	5.81219e-25	1.09192e-20	Yes
1117	ENSXETG00000003372	ppp1r9b	878.823	0.467451	0.285366	1.63808	0.101406	0.236857	NF62	NF50	NF62 vs NF50	protein phosphatase 1 regulatory subunit 9B [Source:Xenbase;Acc:XB-GENE-492591]	tr_peak_931	62	4.49972	0	inside	2.07396e-10	5.4285e-07	No
1118	ENSXETG00000032824	g6pc3.1	104.447	-0.195283	0.187252	-1.04288	0.297002	0.485122	NF62	NF50	NF62 vs NF50	glucose 6 phosphatase, catalytic, 3, gene 1 [Source:NCBI gene (formerly Entrezgene);Acc:779477]	tr_peak_932	85	4.47484	0	inside	7.45453e-13	3.09414e-09	No
1119	ENSXETG00000003371	lsm12	1017.53	-0.270209	0.17622	-1.53336	0.125187	0.272285	NF62	NF50	NF62 vs NF50	LSM12 homolog [Source:Xenbase;Acc:XB-GENE-5780031]	tr_peak_932	85	4.47484	0	overlapStart	7.45453e-13	3.09414e-09	No
1120	ENSXETG00000035153	leng8	1576.39	0.246419	0.136256	1.8085	0.0705293	0.182398	NF62	NF50	NF62 vs NF50	transmembrane and ubiquitin-like domain containing 2 [Source:NCBI gene (formerly Entrezgene);Acc:613061]	tr_peak_933	164	6.79137	0	overlapStart	2.64868e-21	3.41822e-17	No
1121													tr_peak_933	164	6.79137	6605	upstream	2.64868e-21	3.41822e-17	No
1122	ENSXETG00000027265	atxn7l3	540.9	-0.445245	0.100329	-4.43784	9.08657e-06	8.84251e-05	NF62	NF50	NF62 vs NF50	ataxin 7-like 3 [Source:Xenbase;Acc:XB-GENE-987014]	tr_peak_934	60	3.44199	1781	upstream	3.20826e-10	8.08407e-07	Yes
1123	ENSXETG00000003356	ubtf	4889.88	0.161823	0.0707075	2.28862	0.0221014	0.0766547	NF62	NF50	NF62 vs NF50	upstream binding transcription factor [Source:Xenbase;Acc:XB-GENE-966565]	tr_peak_935	88	4.59443	0	overlapStart	3.4712e-13	1.53423e-09	No
1124	ENSXETG00000003356	ubtf	4889.88	0.161823	0.0707075	2.28862	0.0221014	0.0766547	NF62	NF50	NF62 vs NF50	upstream binding transcription factor [Source:Xenbase;Acc:XB-GENE-966565]	tr_peak_936	31	2.9645	539	upstream	7.5856e-07	0.00077489	No
1125	ENSXETG00000007363	rundc3a	2652.99	0.0775188	0.153637	0.504557	0.61387	0.765729	NF62	NF50	NF62 vs NF50	RUN domain containing 3A [Source:Xenbase;Acc:XB-GENE-1003170]	tr_peak_937	33	3.2161	0	overlapStart	4.07878e-07	0.000455554	No
1126													tr_peak_938	464	9.43524	0	inside	2.70141e-52	3.64217e-47	No
1127	ENSXETG00000041401		7.47605	0.385273	0.345683	1.11452	0.265054	0.452427	NF62	NF50	NF62 vs NF50		tr_peak_938	464	9.43524	9644	upstream	2.70141e-52	3.64217e-47	No
1128	ENSXETG00000039564	slc35c2	168.64	-0.12643	0.206519	-0.612192	0.540411	0.709934	NF62	NF50	NF62 vs NF50	solute carrier family 35 (GDP-fucose transporter), member C2 [Source:NCBI gene (formerly Entrezgene);Acc:548448]	tr_peak_938	464	9.43524	0	overlapStart	2.70141e-52	3.64217e-47	No
1129	ENSXETG00000007361	elmo2	5721.73	0.248612	0.215153	1.15551	0.24788	0.433123	NF62	NF50	NF62 vs NF50	engulfment and cell motility 2 [Source:Xenbase;Acc:XB-GENE-986985]	tr_peak_939	31	2.9645	7147	upstream	7.5856e-07	0.00077489	No
1130	ENSXETG00000027266	snrpb	2790.21	-1.04488	0.184234	-5.6715	1.41555e-08	2.42213e-07	NF62	NF50	NF62 vs NF50	small nuclear ribonucleoprotein polypeptides B and B1 [Source:Xenbase;Acc:XB-GENE-5877283]	tr_peak_939	31	2.9645	0	overlapStart	7.5856e-07	0.00077489	Yes
1131	ENSXETG00000007360	znfx1	50.4063	0.231262	0.284771	0.812097	0.416736	0.605641	NF62	NF50	NF62 vs NF50	zinc finger NFX1-type containing 1 [Source:Xenbase;Acc:XB-GENE-1218977]	tr_peak_939	31	2.9645	9281	upstream	7.5856e-07	0.00077489	No
1132													tr_peak_940	46	4.05425			1.46859e-08	2.4649e-05	No
1133	ENSXETG00000008695	ncoa5	1728.94	-0.538532	0.175534	-3.06797	0.00215521	0.011419	NF62	NF50	NF62 vs NF50	nuclear receptor coactivator 5 [Source:Xenbase;Acc:XB-GENE-5926600]	tr_peak_941	46	3.03443	0	overlapStart	1.34558e-08	2.32247e-05	No
1134	ENSXETG00000031179	slc12a5	1061.12	0.451377	0.288119	1.56663	0.1172	0.260719	NF62	NF50	NF62 vs NF50	solute carrier family 12 member 5 [Source:NCBI gene (formerly Entrezgene);Acc:779759]	tr_peak_942	27	2.93951	0	overlapStart	2.09161e-06	0.00180901	No
1135	ENSXETG00000014865	tnfrsf12a	140.414	0.0801881	0.14449	0.554974	0.578912	0.739218	NF62	NF50	NF62 vs NF50		tr_peak_943	40	2.79601	0	overlapStart	6.4759e-08	9.11402e-05	No
1136	ENSXETG00000014870	ctsa	1148.22	-0.224891	0.1294	-1.73796	0.0822184	0.203718	NF62	NF50	NF62 vs NF50	cathepsin A [Source:Xenbase;Acc:XB-GENE-1014668]	tr_peak_944	28	3.06295	0	inside	1.5729e-06	0.00144537	No
1137	ENSXETG00000014872	neurl2	31.5664	0.00403799	0.259687	0.0155495	0.987594	0.994285	NF62	NF50	NF62 vs NF50	neuralized E3 ubiquitin protein ligase 2 [Source:Xenbase;Acc:XB-GENE-1010743]	tr_peak_944	28	3.06295	7997	upstream	1.5729e-06	0.00144537	No
1138	ENSXETG00000030709	zswim3	146.015	-0.215518	0.152602	-1.41229	0.157865	0.31912	NF62	NF50	NF62 vs NF50	zinc finger SWIM-type containing 3 [Source:HGNC Symbol;Acc:HGNC:16157]	tr_peak_945	48	3.22678	7401	upstream	7.70708e-09	1.40197e-05	No
1139	ENSXETG00000014873	acot8	194.74	0.207599	0.148815	1.39501	0.163012	0.32594	NF62	NF50	NF62 vs NF50	acyl-CoA thioesterase 8 [Source:Xenbase;Acc:XB-GENE-963979]	tr_peak_945	48	3.22678	0	inside	7.70708e-09	1.40197e-05	No
1140	ENSXETG00000014880	rgs9bpl	734.991	0.525814	0.18356	2.86454	0.00417621	0.0198386	NF62	NF50	NF62 vs NF50	RGS9-1 anchoring protein R9AP like [Source:Xenbase;Acc:XB-GENE-5936529]	tr_peak_946	68	4.52758	9997	upstream	4.22698e-11	1.28706e-07	No
1141	ENSXETG00000014880	rgs9bpl	734.991	0.525814	0.18356	2.86454	0.00417621	0.0198386	NF62	NF50	NF62 vs NF50	RGS9-1 anchoring protein R9AP like [Source:Xenbase;Acc:XB-GENE-5936529]	tr_peak_947	29	3.21204	0	overlapStart	1.09658e-06	0.00105441	No
1142	ENSXETG00000014900	vat1	677.78	0.525672	0.122673	4.28515	1.82614e-05	0.000166872	NF62	NF50	NF62 vs NF50	vesicle amine transport 1 [Source:Xenbase;Acc:XB-GENE-941589]	tr_peak_948	29	2.78171	6436	upstream	1.14012e-06	0.00107478	Yes
1143	ENSXETG00000014900	vat1	677.78	0.525672	0.122673	4.28515	1.82614e-05	0.000166872	NF62	NF50	NF62 vs NF50	vesicle amine transport 1 [Source:Xenbase;Acc:XB-GENE-941589]	tr_peak_949	62	4.49972	0	overlapStart	2.07396e-10	5.4285e-07	Yes
1144	ENSXETG00000031846	rundc1	543.019	0.238634	0.104014	2.29425	0.0217761	0.0757134	NF62	NF50	NF62 vs NF50	RUN domain containing 1 [Source:NCBI gene (formerly Entrezgene);Acc:100493791]	tr_peak_950	30	2.8664	0	overlapStart	9.49752e-07	0.000931344	No
1145	ENSXETG00000014910	dnttip1	1309.41	0.0295936	0.144026	0.205475	0.837201	0.912623	NF62	NF50	NF62 vs NF50	deoxynucleotidyltransferase, terminal, interacting protein 1 [Source:Xenbase;Acc:XB-GENE-5881808]	tr_peak_951	329	8.88256	0	overlapStart	2.2206e-38	1.19039e-33	No
1146													tr_peak_952	46	3.7192			1.35428e-08	2.33201e-05	No
1147	ENSXETG00000001325	nog	76.6914	0.692237	0.193738	3.57306	0.000352829	0.00234218	NF62	NF50	NF62 vs NF50	noggin [Source:Xenbase;Acc:XB-GENE-487724]	tr_peak_953	22	2.79953	483	upstream	7.27545e-06	0.00508921	Yes
1148	ENSXETG00000001322	syngr2	57.7297	-0.120018	0.25843	-0.46441	0.642354	0.786432	NF62	NF50	NF62 vs NF50	synaptogyrin 2 [Source:Xenbase;Acc:XB-GENE-1005721]	tr_peak_954	46	3.7192	0	inside	1.35428e-08	2.33201e-05	No
1149	ENSXETG00000003006	afmid	35.5285	0.178229	0.317423	0.561489	0.574464	0.735894	NF62	NF50	NF62 vs NF50	arylformamidase [Source:Xenbase;Acc:XB-GENE-5885603]	tr_peak_954	46	3.7192	6620	upstream	1.35428e-08	2.33201e-05	No
1150	ENSXETG00000003005	cbx2	132.17	-0.316009	0.300019	-1.0533	0.292204	0.48003	NF62	NF50	NF62 vs NF50	chromobox 2 [Source:Xenbase;Acc:XB-GENE-970247]	tr_peak_955	22	2.79953	0	inside	7.27545e-06	0.00508921	No
1151	ENSXETG00000003002	aspscr1	536.156	-0.191308	0.140199	-1.36455	0.172394	0.33848	NF62	NF50	NF62 vs NF50	alveolar soft part sarcoma chromosome region, candidate 1 [Source:Xenbase;Acc:XB-GENE-488442]	tr_peak_956	64	4.91156	0	overlapStart	1.24836e-10	3.404e-07	No
1152	ENSXETG00000003001	notum	36.1503	-0.686959	0.317532	-2.16343	0.0305078	0.0987616	NF62	NF50	NF62 vs NF50	notum, palmitoleoyl-protein carboxylesterase [Source:Xenbase;Acc:XB-GENE-996986]	tr_peak_956	64	4.91156	5117	upstream	1.24836e-10	3.404e-07	No
1153	ENSXETG00000013408	baiap2	750.985	0.381692	0.192593	1.98185	0.0474958	0.13761	NF62	NF50	NF62 vs NF50	BAI1-associated protein 2 [Source:Xenbase;Acc:XB-GENE-955133]	tr_peak_957	41	2.93654	0	inside	4.58332e-08	6.7972e-05	No
1154	ENSXETG00000013409	chmp6	1150.97	-0.402634	0.136206	-2.95606	0.00311595	0.0155399	NF62	NF50	NF62 vs NF50	charged multivesicular body protein 6 [Source:Xenbase;Acc:XB-GENE-973527]	tr_peak_958	130	5.74786	0	overlapStart	9.39983e-18	7.99945e-14	No
1155	ENSXETG00000013410	rptor	1892.21	0.0294599	0.15684	0.187835	0.851006	0.919907	NF62	NF50	NF62 vs NF50	regulatory associated protein of MTOR, complex 1 [Source:Xenbase;Acc:XB-GENE-1012818]	tr_peak_959	208	7.26935	0	overlapStart	7.44612e-26	1.5174e-21	No
1156	ENSXETG00000019657	rfng	211.463	0.343513	0.237847	1.44426	0.148667	0.306179	NF62	NF50	NF62 vs NF50	RFNG O-fucosylpeptide 3-beta-N-acetylglucosaminyltransferase [Source:Xenbase;Acc:XB-GENE-483389]	tr_peak_960	240	6.56883	0	overlapStart	2.98862e-29	8.04711e-25	No
1157	ENSXETG00000019653	gps1	1969	-0.0292274	0.150702	-0.193942	0.846221	0.917369	NF62	NF50	NF62 vs NF50	G protein pathway suppressor 1 [Source:Xenbase;Acc:XB-GENE-955148]	tr_peak_960	240	6.56883	0	overlapStart	2.98862e-29	8.04711e-25	No
1158	ENSXETG00000019666	fasn	1671.93	0.725236	0.333055	2.17753	0.0294411	0.0960665	NF62	NF50	NF62 vs NF50	fatty acid synthase [Source:Xenbase;Acc:XB-GENE-1002983]	tr_peak_961	71	4.17652	0	overlapStart	2.02395e-11	6.53401e-08	No
1159	ENSXETG00000019666	fasn	1671.93	0.725236	0.333055	2.17753	0.0294411	0.0960665	NF62	NF50	NF62 vs NF50	fatty acid synthase [Source:Xenbase;Acc:XB-GENE-1002983]	tr_peak_962	21	2.49956	3976	upstream	1.20387e-05	0.00750412	No
1160	ENSXETG00000019705	slc25a10	709.724	0.00329179	0.193877	0.0169788	0.986454	0.993798	NF62	NF50	NF62 vs NF50	solute carrier family 25 member 10 [Source:Xenbase;Acc:XB-GENE-955175]	tr_peak_963	29	3.21204	0	overlapStart	1.09658e-06	0.00105441	No
1161	ENSXETG00000005420	mcrip1	1752.81	-0.024835	0.171792	-0.144564	0.885055	0.93857	NF62	NF50	NF62 vs NF50	MAPK regulated corepressor interacting protein 1 [Source:Xenbase;Acc:XB-GENE-5729111]	tr_peak_964	72	4.0885	0	overlapStart	1.84175e-11	5.97393e-08	No
1162	ENSXETG00000025477	arhgdia	991.765	0.580354	0.124908	4.64626	3.38011e-06	3.61278e-05	NF62	NF50	NF62 vs NF50	Rho GDP dissociation inhibitor (GDI) alpha [Source:Xenbase;Acc:XB-GENE-973541]	tr_peak_965	51	4.3472	0	overlapStart	3.60504e-09	7.06334e-06	Yes
1163	ENSXETG00000005391	alyref	1571.73	-0.30746	0.152868	-2.01128	0.0442957	0.130894	NF62	NF50	NF62 vs NF50	Aly/REF export factor [Source:Xenbase;Acc:XB-GENE-973553]	tr_peak_966	58	4.41218	0	overlapStart	6.56705e-10	1.536e-06	No
1164	ENSXETG00000035263	anapc11	920.758	-0.362699	0.231145	-1.56914	0.116614	0.259902	NF62	NF50	NF62 vs NF50	anaphase promoting complex subunit 11 [Source:NCBI gene (formerly Entrezgene);Acc:496610]	tr_peak_966	58	4.41218	7238	upstream	6.56705e-10	1.536e-06	No
1165	ENSXETG00000005381	pycr1	685.882	-0.966406	0.164032	-5.89158	3.82517e-09	7.04508e-08	NF62	NF50	NF62 vs NF50	pyrroline-5-carboxylate reductase family, member 1 [Source:Xenbase;Acc:XB-GENE-1016046]	tr_peak_967	40	3.22229	0	inside	5.61371e-08	8.17203e-05	Yes
1166	ENSXETG00000015400	tepsin	96.1947	0.580065	0.286527	2.02447	0.0429223	0.128037	NF62	NF50	NF62 vs NF50	TEPSIN, adaptor related protein complex 4 accessory protein [Source:Xenbase;Acc:XB-GENE-994009]	tr_peak_968	111	5.88291	82	upstream	1.11404e-15	7.14431e-12	No
1167	ENSXETG00000037346		107.87	-0.241124	0.248297	-0.971111	0.331493	0.521751	NF62	NF50	NF62 vs NF50		tr_peak_968	111	5.88291	2066	upstream	1.11404e-15	7.14431e-12	No
1168													tr_peak_969	37	3.21946			1.51405e-07	0.000194975	No
1169													tr_peak_970	43	4.17482			3.02928e-08	4.73653e-05	No
1170													tr_peak_971	68	4.52758			4.22698e-11	1.28706e-07	No
1171													tr_peak_972	50	4.74439			5.20883e-09	9.97333e-06	No
1172													tr_peak_973	48	4.62746			8.46136e-09	1.52883e-05	No
1173													tr_peak_974	92	6.53324			1.11176e-13	5.3239e-10	No
1174													tr_peak_975	230	8.36849			3.32399e-28	8.16846e-24	No
1175													tr_peak_976	110	4.27008			1.4345e-15	9.05357e-12	No
1176													tr_peak_977	35	4.00175			2.2741e-07	0.000273225	No
1177													tr_peak_978	38	4.05801			9.61812e-08	0.000130692	No
1178	ENSXETG00000015028	bahcc1	921.406	-0.018011	0.258835	-0.0695851	0.944524	0.972492	NF62	NF50	NF62 vs NF50	BAH domain and coiled-coil containing 1 [Source:Xenbase;Acc:XB-GENE-6458577]	tr_peak_979	52	4.24836	3178	upstream	2.94591e-09	5.89088e-06	No
1179	ENSXETG00000015028	bahcc1	921.406	-0.018011	0.258835	-0.0695851	0.944524	0.972492	NF62	NF50	NF62 vs NF50	BAH domain and coiled-coil containing 1 [Source:Xenbase;Acc:XB-GENE-6458577]	tr_peak_980	102	4.12973	737	upstream	9.36052e-15	5.2666e-11	No
1180	ENSXETG00000015028	bahcc1	921.406	-0.018011	0.258835	-0.0695851	0.944524	0.972492	NF62	NF50	NF62 vs NF50	BAH domain and coiled-coil containing 1 [Source:Xenbase;Acc:XB-GENE-6458577]	tr_peak_981	109	5.05387	0	overlapStart	1.75983e-15	1.1008e-11	No
1181	ENSXETG00000015028	bahcc1	921.406	-0.018011	0.258835	-0.0695851	0.944524	0.972492	NF62	NF50	NF62 vs NF50	BAH domain and coiled-coil containing 1 [Source:Xenbase;Acc:XB-GENE-6458577]	tr_peak_982	35	3.52192	0	inside	2.12961e-07	0.000257466	No
1182	ENSXETG00000015028	bahcc1	921.406	-0.018011	0.258835	-0.0695851	0.944524	0.972492	NF62	NF50	NF62 vs NF50	BAH domain and coiled-coil containing 1 [Source:Xenbase;Acc:XB-GENE-6458577]	tr_peak_983	47	3.87403	0	inside	1.05531e-08	1.85153e-05	No
1183	ENSXETG00000015028	bahcc1	921.406	-0.018011	0.258835	-0.0695851	0.944524	0.972492	NF62	NF50	NF62 vs NF50	BAH domain and coiled-coil containing 1 [Source:Xenbase;Acc:XB-GENE-6458577]	tr_peak_984	47	3.49941	0	inside	9.29009e-09	1.66487e-05	No
1184	ENSXETG00000038341	bglap	0.238701	-0.0280863	0.109001	-0.25767	0.796662		NF62	NF50	NF62 vs NF50		tr_peak_984	47	3.49941	587	upstream	9.29009e-09	1.66487e-05	No
1185	ENSXETG00000015028	bahcc1	921.406	-0.018011	0.258835	-0.0695851	0.944524	0.972492	NF62	NF50	NF62 vs NF50	BAH domain and coiled-coil containing 1 [Source:Xenbase;Acc:XB-GENE-6458577]	tr_peak_985	32	3.07948	0	inside	5.74963e-07	0.000616396	No
1186	ENSXETG00000038341	bglap	0.238701	-0.0280863	0.109001	-0.25767	0.796662		NF62	NF50	NF62 vs NF50		tr_peak_985	32	3.07948	1710	upstream	5.74963e-07	0.000616396	No
1187													tr_peak_986	70	3.94134			2.61463e-11	8.17053e-08	No
1188	ENSXETG00000027641	actg1	79154.4	-0.723432	0.13923	-5.19596	2.03668e-07	2.80662e-06	NF62	NF50	NF62 vs NF50	actin gamma 1 [Source:Xenbase;Acc:XB-GENE-491618]	tr_peak_987	55	4.12761	0	inside	1.44897e-09	3.09721e-06	Yes
1189	ENSXETG00000027641	actg1	79154.4	-0.723432	0.13923	-5.19596	2.03668e-07	2.80662e-06	NF62	NF50	NF62 vs NF50	actin gamma 1 [Source:Xenbase;Acc:XB-GENE-491618]	tr_peak_988	64	4.33417	0	inside	1.21972e-10	3.33488e-07	Yes
1190	ENSXETG00000027641	actg1	79154.4	-0.723432	0.13923	-5.19596	2.03668e-07	2.80662e-06	NF62	NF50	NF62 vs NF50	actin gamma 1 [Source:Xenbase;Acc:XB-GENE-491618]	tr_peak_989	371	7.70698	0	overlapStart	9.05253e-43	6.58749e-38	Yes
1191	ENSXETG00000027641	actg1	79154.4	-0.723432	0.13923	-5.19596	2.03668e-07	2.80662e-06	NF62	NF50	NF62 vs NF50	actin gamma 1 [Source:Xenbase;Acc:XB-GENE-491618]	tr_peak_990	33	2.9998	240	upstream	3.89466e-07	0.000435432	Yes
1192	ENSXETG00000015035	gja3	45.7312	0.0970375	0.268096	0.36195	0.717389	0.836268	NF62	NF50	NF62 vs NF50	FA core complex associated protein 100 [Source:NCBI gene (formerly Entrezgene);Acc:100488904]	tr_peak_991	21	2.62753	0	inside	9.98619e-06	0.0065884	No
1193	ENSXETG00000015038	nploc4	937.203	0.0350957	0.178435	0.196686	0.844073	0.916071	NF62	NF50	NF62 vs NF50	NPL4 homolog, ubiquitin recognition factor [Source:Xenbase;Acc:XB-GENE-958208]	tr_peak_992	72	4.00963	360	upstream	1.63474e-11	5.3723e-08	No
1194	ENSXETG00000022954	map2k6	582.086	0.110972	0.100969	1.09907	0.271736	0.459217	NF62	NF50	NF62 vs NF50	mitogen-activated protein kinase kinase 6 [Source:Xenbase;Acc:XB-GENE-944183]	tr_peak_993	54	4.67281	0	inside	1.65154e-09	3.51674e-06	No
1195													tr_peak_994	40	4.33824			5.5657e-08	8.13523e-05	No
1196													tr_peak_995	25	3.14364			4.03738e-06	0.00315893	No
1197													tr_peak_996	83	4.90488			1.18509e-12	4.77892e-09	No
1198													tr_peak_997	13	2.77396			0.000125884	0.0480928	No
1199	ENSXETG00000038993	irf8	59.5121	-0.349062	0.247366	-1.41112	0.15821	0.319609	NF62	NF50	NF62 vs NF50	uncharacterized XB5922506 [Source:NCBI gene (formerly Entrezgene);Acc:100496691]	tr_peak_998	151	5.41344	0	overlapStart	6.99359e-20	7.73428e-16	No
1200	ENSXETG00000009979	cog1	314.758	0.143642	0.143826	0.998723	0.317929	0.507405	NF62	NF50	NF62 vs NF50	component of oligomeric golgi complex 1 [Source:Xenbase;Acc:XB-GENE-1012192]	tr_peak_998	151	5.41344	0	overlapStart	6.99359e-20	7.73428e-16	No
1201													tr_peak_999	37	3.21946	6483	upstream	1.51405e-07	0.000194975	No
1202	ENSXETG00000009983	birc5l	67.8829	-2.36301	0.248132	-9.52318	1.67964e-21	1.15731e-19	NF62	NF50	NF62 vs NF50	baculoviral IAP repeat containing 5 like [Source:Xenbase;Acc:XB-GENE-966741]	tr_peak_1000	84	4.33927	0	overlapStart	8.92545e-13	3.6637e-09	Yes
1203	ENSXETG00000025319	rpl38	12065	-1.21931	0.249789	-4.88136	1.05356e-06	1.26149e-05	NF62	NF50	NF62 vs NF50	ribosomal protein L38 [Source:Xenbase;Acc:XB-GENE-967893]	tr_peak_1001	81	3.89439	0	overlapStart	1.61778e-12	6.39897e-09	Yes
1204													tr_peak_1002	68	3.86674			4.38935e-11	1.32465e-07	No
1205													tr_peak_1003	40	4.33824			5.5657e-08	8.13523e-05	No
1206	ENSXETG00000004643	sdk2	115.731	0.442842	0.299248	1.47985	0.138913	0.292214	NF62	NF50	NF62 vs NF50	sidekick cell adhesion molecule 2 [Source:HGNC Symbol;Acc:HGNC:19308]	tr_peak_1004	39	3.69042	0	inside	8.96871e-08	0.000122518	No
1207	ENSXETG00000012824	tbc1d16	542.47	-0.205624	0.102448	-2.00711	0.044738	0.131848	NF62	NF50	NF62 vs NF50	TBC1 domain family member 16 [Source:Xenbase;Acc:XB-GENE-986691]	tr_peak_1005	207	2.80028	0	overlapStart	8.0664e-26	1.63395e-21	No
1208	ENSXETG00000035662	cbx4	2241.6	0.230893	0.11583	1.99339	0.0462193	0.1349	NF62	NF50	NF62 vs NF50	chromobox 4 [Source:NCBI gene (formerly Entrezgene);Acc:100124911]	tr_peak_1006	72	3.52385	0	overlapStart	1.87867e-11	6.08583e-08	No
1209													tr_peak_1007	55	3.82869			1.19682e-09	2.66729e-06	No
1210													tr_peak_1008	52	3.2286			2.85542e-09	5.79549e-06	No
1211	ENSXETG00000012826	cbx8	569.554	0.158953	0.116089	1.36924	0.170925	0.336572	NF62	NF50	NF62 vs NF50	chromobox 8 [Source:Xenbase;Acc:XB-GENE-977527]	tr_peak_1009	38	3.00425	0	overlapStart	1.00591e-07	0.000136135	No
1212	ENSXETG00000015723	dok5	217.922	0.0868582	0.181487	0.478591	0.63223	0.778935	NF62	NF50	NF62 vs NF50	docking protein 5 [Source:Xenbase;Acc:XB-GENE-986681]	tr_peak_1010	44	4.26952	0	inside	1.98468e-08	3.25972e-05	No
1213	ENSXETG00000017525	pfdn4	630.957	-0.206453	0.161498	-1.27836	0.201121	0.376717	NF62	NF50	NF62 vs NF50	prefoldin subunit 4 [Source:Xenbase;Acc:XB-GENE-856231]	tr_peak_1011	43	3.11552	0	overlapStart	2.83224e-08	4.46972e-05	No
1214	ENSXETG00000017555	tshz2	124.605	0.546483	0.338575	1.61407	0.106512	0.244958	NF62	NF50	NF62 vs NF50	teashirt zinc finger homeobox 2 [Source:Xenbase;Acc:XB-GENE-486894]	tr_peak_1012	72	5.37283	0	inside	1.55078e-11	5.10646e-08	No
1215													tr_peak_1013	16	2.82974			4.48518e-05	0.0213138	No
1216													tr_peak_1014	34	4.04902			3.43708e-07	0.000395312	No
1217	ENSXETG00000012313	atp9a	3561.83	0.37748	0.0595529	6.33857	2.31914e-10	5.12802e-09	NF62	NF50	NF62 vs NF50	ATPase, class II, type 9A [Source:Xenbase;Acc:XB-GENE-942215]	tr_peak_1015	57	3.60896	0	overlapStart	8.51903e-10	1.95596e-06	Yes
1218	ENSXETG00000012308	kcng1	51.941	0.772476	0.349219	2.21201	0.0269657	0.0896959	NF62	NF50	NF62 vs NF50	potassium channel, voltage gated modifier subfamily G, member 1 [Source:Xenbase;Acc:XB-GENE-1011042]	tr_peak_1016	151	5.42547	0	inside	6.38969e-20	7.06952e-16	No
1219	ENSXETG00000012300	adnp	1022.8	0.134425	0.267044	0.503379	0.614698	0.766336	NF62	NF50	NF62 vs NF50	activity-dependent neuroprotector homeobox [Source:Xenbase;Acc:XB-GENE-852807]	tr_peak_1016	151	5.42547	0	overlapStart	6.38969e-20	7.06952e-16	No
1220	ENSXETG00000040230	bcas4	411.392	0.482519	0.12427	3.88284	0.000103246	0.000795553	NF62	NF50	NF62 vs NF50	breast carcinoma amplified sequence 4 [Source:NCBI gene (formerly Entrezgene);Acc:100490358]	tr_peak_1017	66	4.6944	0	inside	7.74123e-11	2.2289e-07	Yes
1221	ENSXETG00000040230	bcas4	411.392	0.482519	0.12427	3.88284	0.000103246	0.000795553	NF62	NF50	NF62 vs NF50	breast carcinoma amplified sequence 4 [Source:NCBI gene (formerly Entrezgene);Acc:100490358]	tr_peak_1018	43	3.78924	0	inside	3.01058e-08	4.71813e-05	Yes
1222	ENSXETG00000024003	slc9a8	298.494	0.145192	0.132502	1.09577	0.273178	0.460369	NF62	NF50	NF62 vs NF50	solute carrier family 9 member 8 [Source:Xenbase;Acc:XB-GENE-484705]	tr_peak_1019	48	4.62007	0	inside	8.7261e-09	1.57141e-05	No
1223	ENSXETG00000024003	slc9a8	298.494	0.145192	0.132502	1.09577	0.273178	0.460369	NF62	NF50	NF62 vs NF50	solute carrier family 9 member 8 [Source:Xenbase;Acc:XB-GENE-484705]	tr_peak_1020	266	6.92713	963	upstream	6.42066e-32	2.15273e-27	No
1224	ENSXETG00000024002	b4galt5	14.1803	0.223764	0.340627	0.65692	0.511233	0.686477	NF62	NF50	NF62 vs NF50	UDP-Gal:betaGlcNAc beta 1,4- galactosyltransferase, polypeptide 5 [Source:Xenbase;Acc:XB-GENE-982971]	tr_peak_1021	42	3.43071	0	overlapStart	4.15786e-08	6.19113e-05	No
1225	ENSXETG00000024001	prex1	442.901	0.0695802	0.142273	0.48906	0.624799	0.773556	NF62	NF50	NF62 vs NF50	phosphatidylinositol-3,4,5-trisphosphate-dependent Rac exchange factor 1 [Source:Xenbase;Acc:XB-GENE-982962]	tr_peak_1022	36	4.02962	0	inside	2.02069e-07	0.000247241	No
1226													tr_peak_1023	46	4.05425			1.46859e-08	2.4649e-05	No
1227	ENSXETG00000003480	ncoa3	884.459	1.04684	0.305437	3.42735	0.000609492	0.00379005	NF62	NF50	NF62 vs NF50	nuclear receptor coactivator 3 [Source:Xenbase;Acc:XB-GENE-486618]	tr_peak_1024	18	2.57783	0	inside	2.75607e-05	0.0148549	Yes
1228	ENSXETG00000003480	ncoa3	884.459	1.04684	0.305437	3.42735	0.000609492	0.00379005	NF62	NF50	NF62 vs NF50	nuclear receptor coactivator 3 [Source:Xenbase;Acc:XB-GENE-486618]	tr_peak_1025	101	6.59964	0	inside	1.19746e-14	6.63896e-11	Yes
1229	ENSXETG00000003480	ncoa3	884.459	1.04684	0.305437	3.42735	0.000609492	0.00379005	NF62	NF50	NF62 vs NF50	nuclear receptor coactivator 3 [Source:Xenbase;Acc:XB-GENE-486618]	tr_peak_1026	34	3.43122	0	inside	3.41759e-07	0.000394857	Yes
1230	ENSXETG00000003480	ncoa3	884.459	1.04684	0.305437	3.42735	0.000609492	0.00379005	NF62	NF50	NF62 vs NF50	nuclear receptor coactivator 3 [Source:Xenbase;Acc:XB-GENE-486618]	tr_peak_1027	103	5.36268	0	overlapStart	7.76408e-15	4.39612e-11	Yes
1231	ENSXETG00000033492	zmynd8	3635.81	-0.0645415	0.123307	-0.523422	0.600681	0.756328	NF62	NF50	NF62 vs NF50	zinc finger, MYND-type containing 8 [Source:NCBI gene (formerly Entrezgene);Acc:448494]	tr_peak_1028	25	2.67044	0	inside	3.62919e-06	0.00288935	No
1232	ENSXETG00000033492	zmynd8	3635.81	-0.0645415	0.123307	-0.523422	0.600681	0.756328	NF62	NF50	NF62 vs NF50	zinc finger, MYND-type containing 8 [Source:NCBI gene (formerly Entrezgene);Acc:448494]	tr_peak_1029	61	3.98184	0	inside	2.52093e-10	6.47679e-07	No
1233	ENSXETG00000016003	kcnb1	12.9116	0.344437	0.350462	0.982809	0.325702	0.516319	NF62	NF50	NF62 vs NF50	potassium channel, voltage gated Shab related subfamily B, member 1 [Source:Xenbase;Acc:XB-GENE-982937]	tr_peak_1030	38	3.36925	1057	upstream	1.01111e-07	0.000136229	No
1234	ENSXETG00000027347	oser1	1202.18	-0.14344	0.149935	-0.95668	0.338729	0.529255	NF62	NF50	NF62 vs NF50	oxidative stress responsive serine-rich 1 [Source:Xenbase;Acc:XB-GENE-1014811]	tr_peak_1031	42	3.0203	0	overlapStart	3.67553e-08	5.57288e-05	No
1235													tr_peak_1032	46	3.03443			1.34558e-08	2.32247e-05	No
1236	ENSXETG00000017322	rprd1b	402.879	-0.148388	0.112481	-1.31922	0.187095	0.357999	NF62	NF50	NF62 vs NF50	regulation of nuclear pre-mRNA domain containing 1B [Source:Xenbase;Acc:XB-GENE-949983]	tr_peak_1033	238	5.19261	0	overlapStart	4.87618e-29	1.28689e-24	No
1237	ENSXETG00000017321	tti1	319.355	-0.177966	0.146004	-1.21891	0.222878	0.404298	NF62	NF50	NF62 vs NF50	TELO2 interacting protein 1 [Source:Xenbase;Acc:XB-GENE-5868172]	tr_peak_1033	238	5.19261	0	overlapStart	4.87618e-29	1.28689e-24	No
1238	ENSXETG00000017320	vstm2l	883.195	0.919316	0.255684	3.59551	0.000323753	0.0021801	NF62	NF50	NF62 vs NF50	V-set and transmembrane domain containing 2 like [Source:Xenbase;Acc:XB-GENE-1014736]	tr_peak_1034	72	5.37283	0	overlapStart	1.55078e-11	5.10646e-08	Yes
1239	ENSXETG00000017319	ctnnbl1	1195.94	0.115176	0.0971652	1.18537	0.235873	0.419601	NF62	NF50	NF62 vs NF50	catenin beta like 1 [Source:Xenbase;Acc:XB-GENE-5936231]	tr_peak_1035	24	3.40521	8720	upstream	5.11505e-06	0.00381742	No
1240	ENSXETG00000025511	blcap	853.235	0.0982129	0.194012	0.506221	0.612701	0.765013	NF62	NF50	NF62 vs NF50	BLCAP, apoptosis inducing factor [Source:Xenbase;Acc:XB-GENE-964352]	tr_peak_1035	24	3.40521	7575	upstream	5.11505e-06	0.00381742	No
1241	ENSXETG00000025511	blcap	853.235	0.0982129	0.194012	0.506221	0.612701	0.765013	NF62	NF50	NF62 vs NF50	BLCAP, apoptosis inducing factor [Source:Xenbase;Acc:XB-GENE-964352]	tr_peak_1036	62	4.33893	0	overlapStart	2.37887e-10	6.17846e-07	No
1242	ENSXETG00000017308	dlgap4	5035.38	-0.199043	0.110669	-1.79855	0.0720906	0.185683	NF62	NF50	NF62 vs NF50	discs, large homolog-associated protein 4 [Source:Xenbase;Acc:XB-GENE-1010901]	tr_peak_1037	52	4.26764	0	inside	2.67904e-09	5.48517e-06	No
1243	ENSXETG00000017308	dlgap4	5035.38	-0.199043	0.110669	-1.79855	0.0720906	0.185683	NF62	NF50	NF62 vs NF50	discs, large homolog-associated protein 4 [Source:Xenbase;Acc:XB-GENE-1010901]	tr_peak_1038	80	4.41098	0	inside	2.29636e-12	8.71586e-09	No
1244	ENSXETG00000025503	srsf6	2402.34	-0.570753	0.169125	-3.37475	0.000738841	0.00448066	NF62	NF50	NF62 vs NF50	serine/arginine-rich splicing factor 6 [Source:Xenbase;Acc:XB-GENE-488901]	tr_peak_1039	163	6.08411	0	inside	3.79175e-21	4.75828e-17	Yes
1245	ENSXETG00000012119	sgk2	2408.33	-0.246287	0.20984	-1.17369	0.240519	0.424977	NF62	NF50	NF62 vs NF50	serum/glucocorticoid regulated kinase 2 [Source:Xenbase;Acc:XB-GENE-982512]	tr_peak_1040	49	3.67554	6294	upstream	5.46789e-09	1.03691e-05	No
1246	ENSXETG00000012124	ift52	309.184	0.183366	0.131392	1.39557	0.162845	0.325772	NF62	NF50	NF62 vs NF50	intraflagellar transport 52 [Source:Xenbase;Acc:XB-GENE-982457]	tr_peak_1041	126	5.17913	0	overlapStart	2.76675e-17	2.21728e-13	No
1247	ENSXETG00000012126	ptprt	4331.26	0.379802	0.0898592	4.22663	2.37215e-05	0.000210898	NF62	NF50	NF62 vs NF50	protein tyrosine phosphatase receptor type T [Source:Xenbase;Acc:XB-GENE-5717729]	tr_peak_1042	34	3.38109	0	inside	2.65571e-07	0.000317585	Yes
1248	ENSXETG00000012126	ptprt	4331.26	0.379802	0.0898592	4.22663	2.37215e-05	0.000210898	NF62	NF50	NF62 vs NF50	protein tyrosine phosphatase receptor type T [Source:Xenbase;Acc:XB-GENE-5717729]	tr_peak_1043	42	3.88612	0	inside	3.35691e-08	5.14861e-05	Yes
1249	ENSXETG00000025497	slc32a1	7411.44	0.365549	0.148359	2.46394	0.0137417	0.0524196	NF62	NF50	NF62 vs NF50	solute carrier family 32 member 1 [Source:Xenbase;Acc:XB-GENE-489830]	tr_peak_1044	37	3.58434	0	inside	1.54266e-07	0.000195907	No
1250													tr_peak_1045	37	4.24935			1.52848e-07	0.000194975	No
1251													tr_peak_1046	47	3.49941			9.29009e-09	1.66487e-05	No
1252	ENSXETG00000012145	dhx35	391.672	0.343983	0.18856	1.82426	0.0681133	0.178286	NF62	NF50	NF62 vs NF50	DEAH-box helicase 35 [Source:Xenbase;Acc:XB-GENE-5868299]	tr_peak_1047	30	2.8664	0	inside	9.49752e-07	0.000931344	No
1253	ENSXETG00000019423	plcg1	1065.43	-0.20781	0.0877172	-2.36909	0.017832	0.0644434	NF62	NF50	NF62 vs NF50	phospholipase C gamma 1 [Source:Xenbase;Acc:XB-GENE-982496]	tr_peak_1048	46	3.35118	1827	upstream	1.44129e-08	2.44e-05	No
1254	ENSXETG00000019460	rab5if	684.84	-0.154052	0.165849	-0.928869	0.352957	0.544427	NF62	NF50	NF62 vs NF50	RAB5 interacting factor [Source:Xenbase;Acc:XB-GENE-999817]	tr_peak_1049	95	5.4627	0	overlapStart	6.02393e-14	3.00718e-10	No
1255	ENSXETG00000019461	ggt7	1045.32	0.368148	0.207229	1.77653	0.0756456	0.191521	NF62	NF50	NF62 vs NF50	gamma-glutamyltransferase 7 [Source:Xenbase;Acc:XB-GENE-1010910]	tr_peak_1049	95	5.4627	7877	upstream	6.02393e-14	3.00718e-10	No
1256	ENSXETG00000019466	ncoa6	328.12	0.328457	0.291162	1.12809	0.259282	0.446499	NF62	NF50	NF62 vs NF50	nuclear receptor coactivator 6 [Source:Xenbase;Acc:XB-GENE-982450]	tr_peak_1050	89	3.81751	1858	upstream	2.61848e-13	1.17755e-09	No
1257	ENSXETG00000019471	tp53inp2	9.61135	-0.184837	0.349461	-0.528922	0.59686	0.753902	NF62	NF50	NF62 vs NF50	tumor protein p53 inducible nuclear protein 2 [Source:Xenbase;Acc:XB-GENE-950012]	tr_peak_1051	27	3.30195	0	overlapStart	1.83324e-06	0.00162203	No
1258	ENSXETG00000019472	pigu	606.632	-0.045807	0.195825	-0.233918	0.815049	0.89834	NF62	NF50	NF62 vs NF50	phosphatidylinositol glycan anchor biosynthesis class U [Source:Xenbase;Acc:XB-GENE-999831]	tr_peak_1052	64	3.56059	0	overlapStart	1.27897e-10	3.47528e-07	No
1259	ENSXETG00000019473	map1lc3a	4026.02	0.404469	0.0558927	7.23652	4.6035e-13	1.43827e-11	NF62	NF50	NF62 vs NF50	microtubule associated protein 1 light chain 3 alpha [Source:Xenbase;Acc:XB-GENE-941851]	tr_peak_1053	24	2.54501	0	overlapStart	4.44232e-06	0.00339149	Yes
1260	ENSXETG00000019514	raly	423.723	0.499125	0.260963	1.91262	0.0557962	0.154579	NF62	NF50	NF62 vs NF50	RALY heterogeneous nuclear ribonucleoprotein [Source:Xenbase;Acc:XB-GENE-489839]	tr_peak_1054	111	4.89918	0	inside	9.86643e-16	6.38793e-12	No
1261	ENSXETG00000021424	chmp4b	535.818	0.405256	0.255231	1.5878	0.112332	0.253617	NF62	NF50	NF62 vs NF50	charged multivesicular body protein 4B [Source:Xenbase;Acc:XB-GENE-941865]	tr_peak_1055	317	8.48725	0	overlapStart	3.67705e-37	1.79399e-32	No
1262	ENSXETG00000021426	znf341	335.541	-0.191169	0.13878	-1.3775	0.168359	0.333122	NF62	NF50	NF62 vs NF50	zinc finger protein 341 [Source:Xenbase;Acc:XB-GENE-960338]	tr_peak_1056	95	5.8375	0	inside	5.54907e-14	2.78176e-10	No
1263	ENSXETG00000021427	pxmp4	50.9946	0.274317	0.326203	0.840939	0.400382	0.589759	NF62	NF50	NF62 vs NF50	peroxisomal membrane protein 4 [Source:Xenbase;Acc:XB-GENE-999838]	tr_peak_1056	95	5.8375	0	inside	5.54907e-14	2.78176e-10	No
1264	ENSXETG00000021431	cbfa2t2	1021.03	-0.53949	0.0797993	-6.76059	1.37429e-11	3.70171e-10	NF62	NF50	NF62 vs NF50	CBFA2/RUNX1 translocation partner 2 [Source:Xenbase;Acc:XB-GENE-950034]	tr_peak_1057	32	4.22057	0	inside	5.91126e-07	0.000626542	Yes
1265	ENSXETG00000021431	cbfa2t2	1021.03	-0.53949	0.0797993	-6.76059	1.37429e-11	3.70171e-10	NF62	NF50	NF62 vs NF50	CBFA2/RUNX1 translocation partner 2 [Source:Xenbase;Acc:XB-GENE-950034]	tr_peak_1058	68	4.52758	6902	upstream	4.22698e-11	1.28706e-07	Yes
1266	ENSXETG00000021435	tox2	2262.18	-0.0760595	0.0880771	-0.863557	0.387831	0.577445	NF62	NF50	NF62 vs NF50	TOX high mobility group box family member 2 [Source:Xenbase;Acc:XB-GENE-982431]	tr_peak_1059	59	4.48102	0	inside	4.65919e-10	1.14488e-06	No
1267	ENSXETG00000021435	tox2	2262.18	-0.0760595	0.0880771	-0.863557	0.387831	0.577445	NF62	NF50	NF62 vs NF50	TOX high mobility group box family member 2 [Source:Xenbase;Acc:XB-GENE-982431]	tr_peak_1060	47	3.49941	0	inside	9.29009e-09	1.66487e-05	No
1268	ENSXETG00000021438	ralgapb	237.51	0.244717	0.271985	0.899743	0.368257	0.557979	NF62	NF50	NF62 vs NF50	Ral GTPase activating protein, beta subunit (non-catalytic) [Source:Xenbase;Acc:XB-GENE-6039898]	tr_peak_1061	49	3.34413	0	overlapStart	5.41365e-09	1.03376e-05	No
1269	ENSXETG00000021445	chd6	173.164	0.274455	0.30953	0.886684	0.375249	0.565143	NF62	NF50	NF62 vs NF50	chromodomain helicase DNA binding protein 6 [Source:Xenbase;Acc:XB-GENE-5964535]	tr_peak_1062	65	4.22637	0	inside	1.13107e-10	3.145e-07	No
1270	ENSXETG00000021445	chd6	173.164	0.274455	0.30953	0.886684	0.375249	0.565143	NF62	NF50	NF62 vs NF50	chromodomain helicase DNA binding protein 6 [Source:Xenbase;Acc:XB-GENE-5964535]	tr_peak_1063	27	3.63441	0	inside	1.92035e-06	0.00169064	No
1271	ENSXETG00000007414	rbl1	448.649	-0.47424	0.155224	-3.0552	0.00224907	0.0117948	NF62	NF50	NF62 vs NF50	retinoblastoma-like 1 [Source:Xenbase;Acc:XB-GENE-976494]	tr_peak_1064	308	8.91686	6	upstream	3.07638e-36	1.41107e-31	No
1272	ENSXETG00000035038		1762.05	0.0581329	0.135456	0.429164	0.667804	0.803103	NF62	NF50	NF62 vs NF50	provisional ortholog of ArfGAP with SH3 domain, ankyrin repeat and PH domain 2 [Source:NCBI gene (formerly Entrezgene);Acc:100489773]	tr_peak_1065	55	4.15028	0	overlapStart	1.28399e-09	2.81501e-06	No
1273	ENSXETG00000025476	slc25a19	667.49	-0.0107894	0.113333	-0.0952007	0.924155	0.960812	NF62	NF50	NF62 vs NF50	solute carrier family 25 (mitochondrial thiamine pyrophosphate carrier), member 19 [Source:Xenbase;Acc:XB-GENE-5868233]	tr_peak_1066	137	6.51322	0	overlapStart	2.16516e-18	1.97597e-14	No
1274	ENSXETG00000007434	rbm39	10807	-0.461722	0.222129	-2.07862	0.037652	0.115923	NF62	NF50	NF62 vs NF50	RNA binding motif protein 39 [Source:Xenbase;Acc:XB-GENE-492226]	tr_peak_1067	89	4.43047	0	overlapStart	2.37001e-13	1.07029e-09	No
1275	ENSXETG00000007454	smim19	1432.81	-0.0438453	0.204466	-0.214439	0.830205	0.908107	NF62	NF50	NF62 vs NF50	small integral membrane protein 19 [Source:Xenbase;Acc:XB-GENE-5848731]	tr_peak_1068	43	3.11552	66	upstream	2.83224e-08	4.46972e-05	No
1276	ENSXETG00000007455	trpc4ap	1154.45	-0.162157	0.103235	-1.57075	0.116241	0.259355	NF62	NF50	NF62 vs NF50	transient receptor potential cation channel, subfamily C, member 4 associated protein [Source:Xenbase;Acc:XB-GENE-964343]	tr_peak_1068	43	3.11552	0	overlapStart	2.83224e-08	4.46972e-05	No
1277													tr_peak_1069	85	5.33301			6.46636e-13	2.73968e-09	No
1278	ENSXETG00000002712	soga1	510.178	0.233197	0.235656	0.989567	0.322386	0.512801	NF62	NF50	NF62 vs NF50	suppressor of glucose, autophagy associated 1 [Source:Xenbase;Acc:XB-GENE-6049995]	tr_peak_1070	32	3.35273	0	inside	5.16904e-07	0.000558805	No
1279	ENSXETG00000002712	soga1	510.178	0.233197	0.235656	0.989567	0.322386	0.512801	NF62	NF50	NF62 vs NF50	suppressor of glucose, autophagy associated 1 [Source:Xenbase;Acc:XB-GENE-6049995]	tr_peak_1071	35	3.0934	0	inside	2.1048e-07	0.000256862	No
1280	ENSXETG00000002712	soga1	510.178	0.233197	0.235656	0.989567	0.322386	0.512801	NF62	NF50	NF62 vs NF50	suppressor of glucose, autophagy associated 1 [Source:Xenbase;Acc:XB-GENE-6049995]	tr_peak_1072	98	5.28218	0	inside	2.86293e-14	1.51053e-10	No
1281	ENSXETG00000002702	mmp24	612.283	0.773174	0.185234	4.17404	2.99249e-05	0.000260643	NF62	NF50	NF62 vs NF50	matrix metallopeptidase 24 [Source:Xenbase;Acc:XB-GENE-1009940]	tr_peak_1073	71	4.39542	0	inside	2.12041e-11	6.80989e-08	Yes
1282	ENSXETG00000002702	mmp24	612.283	0.773174	0.185234	4.17404	2.99249e-05	0.000260643	NF62	NF50	NF62 vs NF50	matrix metallopeptidase 24 [Source:Xenbase;Acc:XB-GENE-1009940]	tr_peak_1074	49	3.67554	0	inside	5.46789e-09	1.03691e-05	Yes
1283	ENSXETG00000009994	mycbpap	75.3587	-0.0455203	0.206565	-0.220368	0.825585	0.905105	NF62	NF50	NF62 vs NF50	MYCBP associated protein [Source:Xenbase;Acc:XB-GENE-6257906]	tr_peak_1075	60	3.583	0	overlapStart	3.3123e-10	8.34104e-07	No
1284	ENSXETG00000006824	cacna1g	5559.79	0.718318	0.216692	3.31492	0.000916681	0.00541863	NF62	NF50	NF62 vs NF50	calcium channel, voltage-dependent, T type, alpha 1G subunit [Source:Xenbase;Acc:XB-GENE-993391]	tr_peak_1076	59	4.48102	0	inside	4.65919e-10	1.14488e-06	Yes
1285	ENSXETG00000006824	cacna1g	5559.79	0.718318	0.216692	3.31492	0.000916681	0.00541863	NF62	NF50	NF62 vs NF50	calcium channel, voltage-dependent, T type, alpha 1G subunit [Source:Xenbase;Acc:XB-GENE-993391]	tr_peak_1077	36	3.92924	0	inside	1.69617e-07	0.000212153	Yes
1286	ENSXETG00000034223	eme1	94.8477	-0.85567	0.256884	-3.33095	0.00086549	0.0051635	NF62	NF50	NF62 vs NF50	essential meiotic structure-specific endonuclease 1 [Source:NCBI gene (formerly Entrezgene);Acc:779752]	tr_peak_1078	113	4.20905	0	inside	6.21269e-16	4.1169e-12	Yes
1287	ENSXETG00000006839	xylt2	612.134	0.152064	0.154479	0.984369	0.324934	0.515314	NF62	NF50	NF62 vs NF50	xylosyltransferase II [Source:Xenbase;Acc:XB-GENE-993408]	tr_peak_1078	113	4.20905	1132	upstream	6.21269e-16	4.1169e-12	No
1288	ENSXETG00000041405	eif3a	47.6056	-0.313131	0.291242	-1.07516	0.282304	0.469494	NF62	NF50	NF62 vs NF50	protein HEATR9-like [Source:NCBI gene (formerly Entrezgene);Acc:101730340]	tr_peak_1078	113	4.20905	5322	upstream	6.21269e-16	4.1169e-12	No
1289	ENSXETG00000034223	eme1	94.8477	-0.85567	0.256884	-3.33095	0.00086549	0.0051635	NF62	NF50	NF62 vs NF50	essential meiotic structure-specific endonuclease 1 [Source:NCBI gene (formerly Entrezgene);Acc:779752]	tr_peak_1079	50	4.4204	0	inside	5.11646e-09	9.84668e-06	Yes
1290	ENSXETG00000006840	slc9a3r1	691.113	0.151423	0.134414	1.12655	0.259935	0.4471	NF62	NF50	NF62 vs NF50	SLC9A3 regulator 1 [Source:Xenbase;Acc:XB-GENE-487362]	tr_peak_1079	50	4.4204	0	inside	5.11646e-09	9.84668e-06	No
1291	ENSXETG00000027429	fdxr	458.064	-0.236697	0.214544	-1.10326	0.269916	0.457537	NF62	NF50	NF62 vs NF50	ferredoxin reductase [Source:Xenbase;Acc:XB-GENE-993398]	tr_peak_1080	40	3.22229	0	overlapStart	5.61371e-08	8.17203e-05	No
1292	ENSXETG00000012505	mrpl58	840.13	-0.236895	0.226506	-1.04587	0.295623	0.483541	NF62	NF50	NF62 vs NF50	mitochondrial ribosomal protein L58 [Source:Xenbase;Acc:XB-GENE-979343]	tr_peak_1081	122	5.84813	0	inside	8.31132e-17	6.25014e-13	No
1293	ENSXETG00000012510	mrps7	541.85	-0.0767161	0.101569	-0.755312	0.450062	0.63401	NF62	NF50	NF62 vs NF50	mitochondrial ribosomal protein S7 [Source:Xenbase;Acc:XB-GENE-974637]	tr_peak_1082	59	3.44932	0	inside	5.17392e-10	1.24661e-06	No
1294	ENSXETG00000030134	gdf1	302.228	0.223302	0.178222	1.25295	0.210225	0.388251	NF62	NF50	NF62 vs NF50	armadillo repeat containing 7 [Source:NCBI gene (formerly Entrezgene);Acc:100216038]	tr_peak_1082	59	3.44932	0	inside	5.17392e-10	1.24661e-06	No
1295	ENSXETG00000027063	mif4gd	395.652	-0.357692	0.158652	-2.25457	0.0241604	0.0822797	NF62	NF50	NF62 vs NF50	MIF4G domain containing [Source:Xenbase;Acc:XB-GENE-5757641]	tr_peak_1082	59	3.44932	7813	upstream	5.17392e-10	1.24661e-06	No
1296	ENSXETG00000037090	clrn1	348.756	-0.15202	0.264805	-0.574081	0.565913	0.729398	NF62	NF50	NF62 vs NF50	uncharacterized LOC100486003 [Source:NCBI gene (formerly Entrezgene);Acc:100486003]	tr_peak_1083	208	7.26935	0	inside	7.44612e-26	1.5174e-21	No
1297	ENSXETG00000032721	recql5	234.871	0.0147126	0.215094	0.0684005	0.945467	0.972628	NF62	NF50	NF62 vs NF50	RecQ helicase-like 5 [Source:NCBI gene (formerly Entrezgene);Acc:100216093]	tr_peak_1083	208	7.26935	5892	upstream	7.44612e-26	1.5174e-21	No
1298	ENSXETG00000034579	h3f3a	1074.9	0.208075	0.201222	1.03406	0.301108	0.489158	NF62	NF50	NF62 vs NF50	H3.3 histone B [Source:NCBI gene (formerly Entrezgene);Acc:100038101]	tr_peak_1083	208	7.26935	0	inside	7.44612e-26	1.5174e-21	No
1299	ENSXETG00000012553	sap30bp	354.858	-0.186427	0.111736	-1.66847	0.0952227	0.227116	NF62	NF50	NF62 vs NF50	SAP30 binding protein [Source:Xenbase;Acc:XB-GENE-958085]	tr_peak_1083	208	7.26935	0	overlapStart	7.44612e-26	1.5174e-21	No
1300	ENSXETG00000034579	h3f3a	1074.9	0.208075	0.201222	1.03406	0.301108	0.489158	NF62	NF50	NF62 vs NF50	H3.3 histone B [Source:NCBI gene (formerly Entrezgene);Acc:100038101]	tr_peak_1084	32	2.67762	0	overlapStart	5.47205e-07	0.000588952	No
1301	ENSXETG00000012578	unk	224.979	0.0368765	0.185761	0.198516	0.842642	0.915738	NF62	NF50	NF62 vs NF50	unkempt family zinc finger [Source:Xenbase;Acc:XB-GENE-969153]	tr_peak_1084	32	2.67762	4614	upstream	5.47205e-07	0.000588952	No
1302	ENSXETG00000034579	h3f3a	1074.9	0.208075	0.201222	1.03406	0.301108	0.489158	NF62	NF50	NF62 vs NF50	H3.3 histone B [Source:NCBI gene (formerly Entrezgene);Acc:100038101]	tr_peak_1085	14	2.18438	4488	upstream	9.17191e-05	0.0366345	No
1303	ENSXETG00000012578	unk	224.979	0.0368765	0.185761	0.198516	0.842642	0.915738	NF62	NF50	NF62 vs NF50	unkempt family zinc finger [Source:Xenbase;Acc:XB-GENE-969153]	tr_peak_1085	14	2.18438	0	overlapStart	9.17191e-05	0.0366345	No
1304	ENSXETG00000019551	exoc7	1198.82	-0.266063	0.134914	-1.9721	0.0485985	0.139845	NF62	NF50	NF62 vs NF50	exocyst complex component 7 [Source:Xenbase;Acc:XB-GENE-5829047]	tr_peak_1086	85	4.73353	0	overlapStart	6.67621e-13	2.81546e-09	No
1305													tr_peak_1086	85	4.73353	1348	upstream	6.67621e-13	2.81546e-09	No
1306	ENSXETG00000019548	rnf157	1006.04	0.262579	0.188885	1.39015	0.164482	0.328063	NF62	NF50	NF62 vs NF50	ring finger protein 157 [Source:Xenbase;Acc:XB-GENE-5933399]	tr_peak_1087	173	8.03675	0	inside	3.22693e-22	4.5923e-18	No
1307	ENSXETG00000019540	sphk1	13.3823	0.023466	0.33428	0.0701987	0.944036	0.972357	NF62	NF50	NF62 vs NF50	sphingosine kinase 1 [Source:Xenbase;Acc:XB-GENE-1015643]	tr_peak_1088	43	4.17482	0	inside	3.02928e-08	4.73653e-05	No
1308	ENSXETG00000019542	prpsap1	878.534	-0.226745	0.218058	-1.03984	0.298415	0.486299	NF62	NF50	NF62 vs NF50	phosphoribosyl pyrophosphate synthetase-associated protein 1 [Source:Xenbase;Acc:XB-GENE-987742]	tr_peak_1088	43	4.17482	0	inside	3.02928e-08	4.73653e-05	No
1309	ENSXETG00000019523	rhbdf2	128.717	0.19276	0.244021	0.78993	0.429569	0.616419	NF62	NF50	NF62 vs NF50	rhomboid 5 homolog 2 [Source:Xenbase;Acc:XB-GENE-966769]	tr_peak_1089	40	4.33824	0	inside	5.5657e-08	8.13523e-05	No
1310	ENSXETG00000036174		0.27686	-0.0280863	0.109001	-0.25767	0.796662		NF62	NF50	NF62 vs NF50		tr_peak_1090	91	4.47925	540	upstream	1.70173e-13	7.91662e-10	No
1311													tr_peak_1090	91	4.47925	1634	upstream	1.70173e-13	7.91662e-10	No
1312	ENSXETG00000040549		0.46854	-0.0280863	0.109001	-0.25767	0.796662		NF62	NF50	NF62 vs NF50		tr_peak_1090	91	4.47925	1997	upstream	1.70173e-13	7.91662e-10	No
1313	ENSXETG00000035891		1.21106	0.143407	0.222882	0.643422	0.51995		NF62	NF50	NF62 vs NF50		tr_peak_1090	91	4.47925	2595	upstream	1.70173e-13	7.91662e-10	No
1314	ENSXETG00000038228		0.504505	-0.0633488	0.183942	-0.344396	0.730549		NF62	NF50	NF62 vs NF50		tr_peak_1090	91	4.47925	3518	upstream	1.70173e-13	7.91662e-10	No
1315	ENSXETG00000038289		2.38125	0.108607	0.291754	0.372254	0.709703	0.831532	NF62	NF50	NF62 vs NF50		tr_peak_1090	91	4.47925	4197	upstream	1.70173e-13	7.91662e-10	No
1316	ENSXETG00000019501	jmjd6	335.658	-0.35647	0.120634	-2.95497	0.00312702	0.015585	NF62	NF50	NF62 vs NF50	jumonji domain containing 6 [Source:Xenbase;Acc:XB-GENE-966778]	tr_peak_1091	1135	18.3278	69	upstream	3.91237e-121	2.53215e-114	No
1317	ENSXETG00000019499	mettl23	100.339	0.339875	0.225308	1.50849	0.131429	0.281693	NF62	NF50	NF62 vs NF50	methyltransferase like 23 [Source:Xenbase;Acc:XB-GENE-6034943]	tr_peak_1091	1135	18.3278	0	overlapStart	3.91237e-121	2.53215e-114	No
1318	ENSXETG00000019501	jmjd6	335.658	-0.35647	0.120634	-2.95497	0.00312702	0.015585	NF62	NF50	NF62 vs NF50	jumonji domain containing 6 [Source:Xenbase;Acc:XB-GENE-966778]	tr_peak_1092	154	5.51788	8773	upstream	3.20664e-20	3.63321e-16	No
1319	ENSXETG00000025271	srsf2	4011.49	-0.000487225	0.0760652	-0.00640536	0.994889	0.997799	NF62	NF50	NF62 vs NF50	serine/arginine-rich splicing factor 2 [Source:Xenbase;Acc:XB-GENE-481125]	tr_peak_1092	154	5.51788	0	overlapStart	3.20664e-20	3.63321e-16	No
1320	ENSXETG00000019492	mfsd11	504.597	-0.0317883	0.119247	-0.266576	0.789795	0.881906	NF62	NF50	NF62 vs NF50	major facilitator superfamily domain containing 11 [Source:Xenbase;Acc:XB-GENE-1003745]	tr_peak_1092	154	5.51788	6060	upstream	3.20664e-20	3.63321e-16	No
1321	ENSXETG00000019492	mfsd11	504.597	-0.0317883	0.119247	-0.266576	0.789795	0.881906	NF62	NF50	NF62 vs NF50	major facilitator superfamily domain containing 11 [Source:Xenbase;Acc:XB-GENE-1003745]	tr_peak_1093	52	4.26764	0	inside	2.67904e-09	5.48517e-06	No
1322	ENSXETG00000019488	mgat5b	1351.77	0.33175	0.170142	1.94985	0.051194	0.145298	NF62	NF50	NF62 vs NF50	alpha-1,6-mannosylglycoprotein 6-beta-N-acetylglucosaminyltransferase B [Source:Xenbase;Acc:XB-GENE-987716]	tr_peak_1093	52	4.26764	9555	upstream	2.67904e-09	5.48517e-06	No
1323	ENSXETG00000019485	sec14l5	632.65	0.0741714	0.134916	0.549761	0.582483	0.742011	NF62	NF50	NF62 vs NF50	SEC14-like lipid binding 5 [Source:Xenbase;Acc:XB-GENE-953433]	tr_peak_1094	52	4.26764	0	inside	2.67904e-09	5.48517e-06	No
1324	ENSXETG00000019470	tnrc6c	593.724	0.532415	0.314408	1.69339	0.0903813	0.218575	NF62	NF50	NF62 vs NF50	trinucleotide repeat containing 6C [Source:Xenbase;Acc:XB-GENE-6044444]	tr_peak_1095	40	3.55015	4171	upstream	6.13437e-08	8.81029e-05	No
1325													tr_peak_1096	42	3.77299			3.27635e-08	5.08616e-05	No
1326	ENSXETG00000012261	septin9	1280.56	0.00859492	0.126827	0.0677686	0.94597	0.972951	NF62	NF50	NF62 vs NF50	septin 9 [Source:Xenbase;Acc:XB-GENE-1012202]	tr_peak_1097	53	4.18424	0	inside	2.08492e-09	4.36024e-06	No
1327	ENSXETG00000012254	bsk146	329.422	0.399616	0.270035	1.47987	0.138909	0.292214	NF62	NF50	NF62 vs NF50	brain specific kinase 146 [Source:Xenbase;Acc:XB-GENE-5880592]	tr_peak_1098	33	3.2161	0	overlapStart	4.07878e-07	0.000455554	No
1328	ENSXETG00000012254	bsk146	329.422	0.399616	0.270035	1.47987	0.138909	0.292214	NF62	NF50	NF62 vs NF50	brain specific kinase 146 [Source:Xenbase;Acc:XB-GENE-5880592]	tr_peak_1099	71	5.4951	0	inside	2.10819e-11	6.78266e-08	No
1329	ENSXETG00000012232	hexd	1010.17	0.19503	0.135812	1.43602	0.150995	0.30949	NF62	NF50	NF62 vs NF50	hexosaminidase D [Source:Xenbase;Acc:XB-GENE-5729873]	tr_peak_1100	89	5.33455	0	inside	2.75106e-13	1.23143e-09	No
1330	ENSXETG00000012231	ogfod3	491.695	0.217974	0.162692	1.3398	0.18031	0.3497	NF62	NF50	NF62 vs NF50	2-oxoglutarate and iron-dependent oxygenase domain containing 3 [Source:Xenbase;Acc:XB-GENE-6457975]	tr_peak_1100	89	5.33455	0	overlapStart	2.75106e-13	1.23143e-09	No
1331	ENSXETG00000011062	luc7l3	2796.97	-0.331973	0.0609937	-5.44275	5.2465e-08	8.17925e-07	NF62	NF50	NF62 vs NF50	LUC7-like 3 pre-mRNA splicing factor [Source:Xenbase;Acc:XB-GENE-5815904]	tr_peak_1101	139	5.91691	5185	upstream	1.3142e-18	1.24002e-14	Yes
1332	ENSXETG00000011061	ankrd40	197.931	0.125901	0.244063	0.515853	0.605957	0.76023	NF62	NF50	NF62 vs NF50	ankyrin repeat domain 40 [Source:Xenbase;Acc:XB-GENE-1003721]	tr_peak_1101	139	5.91691	0	overlapStart	1.3142e-18	1.24002e-14	No
1333	ENSXETG00000038493	sphk1	197.728	0.0975948	0.14941	0.6532	0.513627	0.6885	NF62	NF50	NF62 vs NF50		tr_peak_1102	34	2.98583	0	inside	2.75893e-07	0.00032375	No
1334	ENSXETG00000038579		179.629	-1.10737	0.174853	-6.33317	2.40177e-10	5.28801e-09	NF62	NF50	NF62 vs NF50		tr_peak_1103	53	4.48008	0	inside	1.93321e-09	4.08677e-06	Yes
1335	ENSXETG00000019532	stx8	421.385	0.101601	0.138638	0.732854	0.463647	0.645931	NF62	NF50	NF62 vs NF50	syntaxin 8 [Source:Xenbase;Acc:XB-GENE-1015965]	tr_peak_1104	62	3.73785	0	inside	1.96612e-10	5.20691e-07	No
1336													tr_peak_1105	42	3.77299			3.27635e-08	5.08616e-05	No
1337	ENSXETG00000034796		1.58347	0.119905	0.273529	0.438362	0.661124		NF62	NF50	NF62 vs NF50		tr_peak_1106	33	3.2161	0	overlapEnd	4.07878e-07	0.000455554	No
1338	ENSXETG00000039513		605.444	-0.243794	0.242348	-1.00597	0.314432	0.503679	NF62	NF50	NF62 vs NF50	aquaporin-8 [Source:NCBI gene (formerly Entrezgene);Acc:100497434]	tr_peak_1106	33	3.2161	9604	upstream	4.07878e-07	0.000455554	No
1339													tr_peak_1107	107	4.11116			2.91629e-15	1.76048e-11	No
1340	ENSXETG00000020040	rhot1	943.137	0.253105	0.0857149	2.95287	0.00314831	0.0156694	NF62	NF50	NF62 vs NF50	ras homolog family member T1 [Source:Xenbase;Acc:XB-GENE-494893]	tr_peak_1108	84	4.06073	0	overlapStart	8.49924e-13	3.5182e-09	No
1341	ENSXETG00000030332	ccdc191	107.755	0.214098	0.200691	1.0668	0.286061	0.473414	NF62	NF50	NF62 vs NF50	coiled-coil domain containing 191 [Source:NCBI gene (formerly Entrezgene);Acc:100493616]	tr_peak_1109	347	8.00204	0	inside	2.61493e-40	1.60883e-35	No
1342	ENSXETG00000002805	qtrt2	78.1427	-0.474442	0.234885	-2.01989	0.0433947	0.129022	NF62	NF50	NF62 vs NF50	queuine tRNA-ribosyltransferase accessory subunit 2 [Source:Xenbase;Acc:XB-GENE-1007716]	tr_peak_1109	347	8.00204	0	overlapStart	2.61493e-40	1.60883e-35	No
1343													tr_peak_1110	47	4.97344			8.93305e-09	1.60195e-05	No
1344													tr_peak_1111	29	3.21204			1.09658e-06	0.00105441	No
1345													tr_peak_1112	15	2.60351			6.73954e-05	0.0293555	No
1346													tr_peak_1113	66	3.42597			7.40457e-11	2.14102e-07	No
1347													tr_peak_1114	39	3.84087			7.65702e-08	0.000107251	No
1348													tr_peak_1115	25	3.10523			3.1007e-06	0.00253706	No
1349													tr_peak_1116	19	3.19251			2.0585e-05	0.0118837	No
1350													tr_peak_1117	40	3.55015			6.13437e-08	8.81029e-05	No
1351													tr_peak_1118	42	3.77299			3.27635e-08	5.08616e-05	No
1352													tr_peak_1119	80	5.78432			2.57377e-12	9.7022e-09	No
1353													tr_peak_1120	49	4.56691			5.38741e-09	1.03013e-05	No
1354													tr_peak_1121	71	4.05932			2.23337e-11	7.05895e-08	No
1355													tr_peak_1122	83	3.71962			1.11643e-12	4.51742e-09	No
1356													tr_peak_1123	18	2.65955			2.41496e-05	0.0132145	No
1357	ENSXETG00000026343	gap43	12833.8	0.67946	0.132809	5.11606	3.11989e-07	4.09459e-06	NF62	NF50	NF62 vs NF50	growth associated protein 43 [Source:Xenbase;Acc:XB-GENE-5899285]	tr_peak_1124	36	3.92924	0	overlapStart	1.69617e-07	0.000212153	Yes
1358	ENSXETG00000026343	gap43	12833.8	0.67946	0.132809	5.11606	3.11989e-07	4.09459e-06	NF62	NF50	NF62 vs NF50	growth associated protein 43 [Source:Xenbase;Acc:XB-GENE-5899285]	tr_peak_1125	27	3.41411	0	inside	1.77219e-06	0.00159118	Yes
1359	ENSXETG00000026343	gap43	12833.8	0.67946	0.132809	5.11606	3.11989e-07	4.09459e-06	NF62	NF50	NF62 vs NF50	growth associated protein 43 [Source:Xenbase;Acc:XB-GENE-5899285]	tr_peak_1126	22	3.20073	0	inside	7.82006e-06	0.00539163	Yes
1360	ENSXETG00000016639	lsamp	3451.49	0.528435	0.20071	2.63283	0.00846777	0.0355351	NF62	NF50	NF62 vs NF50	limbic system associated membrane protein [Source:Xenbase;Acc:XB-GENE-5759171]	tr_peak_1127	120	6.95837	0	inside	1.18288e-16	8.64391e-13	No
1361	ENSXETG00000016639	lsamp	3451.49	0.528435	0.20071	2.63283	0.00846777	0.0355351	NF62	NF50	NF62 vs NF50	limbic system associated membrane protein [Source:Xenbase;Acc:XB-GENE-5759171]	tr_peak_1128	34	4.04902	0	inside	3.43708e-07	0.000395312	No
1362	ENSXETG00000016639	lsamp	3451.49	0.528435	0.20071	2.63283	0.00846777	0.0355351	NF62	NF50	NF62 vs NF50	limbic system associated membrane protein [Source:Xenbase;Acc:XB-GENE-5759171]	tr_peak_1129	78	4.56448	0	inside	3.83045e-12	1.41867e-08	No
1363													tr_peak_1130	42	3.77299			3.27635e-08	5.08616e-05	No
1364	ENSXETG00000006231	efl1	102.329	-0.239571	0.238694	-1.00368	0.315535	0.504855	NF62	NF50	NF62 vs NF50	POU class 2 homeobox 1 [Source:NCBI gene (formerly Entrezgene);Acc:549091]	tr_peak_1131	123	5.5788	0	inside	6.53296e-17	4.98965e-13	No
1365	ENSXETG00000006231	efl1	102.329	-0.239571	0.238694	-1.00368	0.315535	0.504855	NF62	NF50	NF62 vs NF50	POU class 2 homeobox 1 [Source:NCBI gene (formerly Entrezgene);Acc:549091]	tr_peak_1132	180	6.88192	0	inside	6.45387e-23	9.78476e-19	No
1366	ENSXETG00000023014	mpzl1	246.509	0.639692	0.320748	1.99437	0.0461113	0.134686	NF62	NF50	NF62 vs NF50	myelin protein zero-like 1 [Source:Xenbase;Acc:XB-GENE-953820]	tr_peak_1133	155	6.60273	4246	upstream	2.2251e-20	2.58464e-16	No
1367	ENSXETG00000023014	mpzl1	246.509	0.639692	0.320748	1.99437	0.0461113	0.134686	NF62	NF50	NF62 vs NF50	myelin protein zero-like 1 [Source:Xenbase;Acc:XB-GENE-953820]	tr_peak_1134	420	12.6659	3545	upstream	8.18276e-48	8.3568e-43	No
1368													tr_peak_1135	58	4.05731			5.80537e-10	1.38526e-06	No
1369													tr_peak_1136	44	4.75447	3284	upstream	2.08157e-08	3.39039e-05	No
1370	ENSXETG00000010827	nectin1l2.2	233.286	0.155492	0.312545	0.497503	0.618834	0.769498	NF62	NF50	NF62 vs NF50	nectin cell adhesion molecule 1 like 2 gene 2 [Source:Xenbase;Acc:XB-GENE-5962435]	tr_peak_1137	71	4.39542	0	inside	2.12041e-11	6.80989e-08	No
1371	ENSXETG00000034112	ildr2	567.686	0.525099	0.193067	2.71977	0.00653265	0.0287824	NF62	NF50	NF62 vs NF50	immunoglobulin-like domain containing receptor 2 [Source:NCBI gene (formerly Entrezgene);Acc:100170607]	tr_peak_1138	29	2.78171	0	inside	1.14012e-06	0.00107478	No
1372													tr_peak_1139	66	5.02297			7.48566e-11	2.15963e-07	No
1373													tr_peak_1140	19	2.75665			2.02652e-05	0.0118533	No
1374													tr_peak_1141	55	3.82869			1.19682e-09	2.66729e-06	No
1375													tr_peak_1142	44	3.52239			2.4006e-08	3.85914e-05	No
1376													tr_peak_1143	65	5.10419	3374	upstream	1.14762e-10	3.15929e-07	No
1377	ENSXETG00000033068	grik1	22.0656	0.666616	0.340737	1.9564	0.0504185	0.143872	NF62	NF50	NF62 vs NF50	ATP binding cassette subfamily G member 1 [Source:NCBI gene (formerly Entrezgene);Acc:100496811]	tr_peak_1144	44	3.99197	0	inside	1.99118e-08	3.26407e-05	No
1378	ENSXETG00000033068	grik1	22.0656	0.666616	0.340737	1.9564	0.0504185	0.143872	NF62	NF50	NF62 vs NF50	ATP binding cassette subfamily G member 1 [Source:NCBI gene (formerly Entrezgene);Acc:100496811]	tr_peak_1145	52	4.26764	0	overlapStart	2.67904e-09	5.48517e-06	No
1379	ENSXETG00000000068	prdm15	318.632	5.68744e-05	0.155176	0.000366516	0.999708	1	NF62	NF50	NF62 vs NF50	PR domain 15 [Source:Xenbase;Acc:XB-GENE-1013930]	tr_peak_1146	289	9.24382	0	overlapStart	2.6988e-34	1.08014e-29	No
1380	ENSXETG00000005167	bace2	29.3952	-0.233977	0.321251	-0.728332	0.46641	0.647995	NF62	NF50	NF62 vs NF50	beta-secretase 2 [Source:Xenbase;Acc:XB-GENE-1014090]	tr_peak_1147	78	4.56448	0	inside	3.83045e-12	1.41867e-08	No
1381	ENSXETG00000033779	ccdc14	357.791	0.460382	0.136557	3.37136	0.000747987	0.004529	NF62	NF50	NF62 vs NF50	Down syndrome cell adhesion molecule [Source:NCBI gene (formerly Entrezgene);Acc:100216449]	tr_peak_1148	30	2.8664	0	overlapStart	9.49752e-07	0.000931344	Yes
1382	ENSXETG00000033779	ccdc14	357.791	0.460382	0.136557	3.37136	0.000747987	0.004529	NF62	NF50	NF62 vs NF50	Down syndrome cell adhesion molecule [Source:NCBI gene (formerly Entrezgene);Acc:100216449]	tr_peak_1149	47	3.88332	0	inside	1.00443e-08	1.77599e-05	Yes
1383	ENSXETG00000033779	ccdc14	357.791	0.460382	0.136557	3.37136	0.000747987	0.004529	NF62	NF50	NF62 vs NF50	Down syndrome cell adhesion molecule [Source:NCBI gene (formerly Entrezgene);Acc:100216449]	tr_peak_1150	39	4.57228	0	inside	8.28686e-08	0.000113708	Yes
1384	ENSXETG00000025095	sh3bgr	61.5808	0.230886	0.245423	0.940771	0.346822	0.537975	NF62	NF50	NF62 vs NF50	SH3 domain binding glutamate-rich protein [Source:Xenbase;Acc:XB-GENE-946020]	tr_peak_1151	50	3.7239	4790	upstream	4.09025e-09	7.94529e-06	No
1385	ENSXETG00000025097	hmgn1	11812	-0.798531	0.0934255	-8.54725	1.26057e-17	6.15685e-16	NF62	NF50	NF62 vs NF50	high mobility group nucleosome binding domain 1 [Source:Xenbase;Acc:XB-GENE-5782073]	tr_peak_1151	50	3.7239	0	inside	4.09025e-09	7.94529e-06	Yes
1386	ENSXETG00000025097	hmgn1	11812	-0.798531	0.0934255	-8.54725	1.26057e-17	6.15685e-16	NF62	NF50	NF62 vs NF50	high mobility group nucleosome binding domain 1 [Source:Xenbase;Acc:XB-GENE-5782073]	tr_peak_1152	38	3.78187	0	inside	1.01824e-07	0.000136229	Yes
1387	ENSXETG00000025097	hmgn1	11812	-0.798531	0.0934255	-8.54725	1.26057e-17	6.15685e-16	NF62	NF50	NF62 vs NF50	high mobility group nucleosome binding domain 1 [Source:Xenbase;Acc:XB-GENE-5782073]	tr_peak_1153	26	2.83561	0	inside	2.6238e-06	0.00220973	Yes
1388	ENSXETG00000025097	hmgn1	11812	-0.798531	0.0934255	-8.54725	1.26057e-17	6.15685e-16	NF62	NF50	NF62 vs NF50	high mobility group nucleosome binding domain 1 [Source:Xenbase;Acc:XB-GENE-5782073]	tr_peak_1154	51	3.13231	0	inside	3.83028e-09	7.46414e-06	Yes
1389	ENSXETG00000025097	hmgn1	11812	-0.798531	0.0934255	-8.54725	1.26057e-17	6.15685e-16	NF62	NF50	NF62 vs NF50	high mobility group nucleosome binding domain 1 [Source:Xenbase;Acc:XB-GENE-5782073]	tr_peak_1155	168	7.34356	0	inside	1.08953e-21	1.4752e-17	Yes
1390	ENSXETG00000023739	get1	1561.72	-0.0501305	0.169184	-0.296307	0.766995	0.868511	NF62	NF50	NF62 vs NF50	guided entry of tail-anchored proteins factor 1 [Source:Xenbase;Acc:XB-GENE-956728]	tr_peak_1155	168	7.34356	140	upstream	1.08953e-21	1.4752e-17	No
1391	ENSXETG00000040818	actc1	4.61938	0.479906	0.331335	1.4484	0.147505	0.30501	NF62	NF50	NF62 vs NF50		tr_peak_1155	168	7.34356	5023	upstream	1.08953e-21	1.4752e-17	No
1392	ENSXETG00000025097	hmgn1	11812	-0.798531	0.0934255	-8.54725	1.26057e-17	6.15685e-16	NF62	NF50	NF62 vs NF50	high mobility group nucleosome binding domain 1 [Source:Xenbase;Acc:XB-GENE-5782073]	tr_peak_1156	59	3.77936	0	inside	4.89136e-10	1.19215e-06	Yes
1393	ENSXETG00000023739	get1	1561.72	-0.0501305	0.169184	-0.296307	0.766995	0.868511	NF62	NF50	NF62 vs NF50	guided entry of tail-anchored proteins factor 1 [Source:Xenbase;Acc:XB-GENE-956728]	tr_peak_1156	59	3.77936	1699	upstream	4.89136e-10	1.19215e-06	No
1394	ENSXETG00000040818	actc1	4.61938	0.479906	0.331335	1.4484	0.147505	0.30501	NF62	NF50	NF62 vs NF50		tr_peak_1156	59	3.77936	4190	upstream	4.89136e-10	1.19215e-06	No
1395	ENSXETG00000023728	brwd1	145.2	0.339718	0.287211	1.18282	0.236882	0.420583	NF62	NF50	NF62 vs NF50	bromodomain and WD repeat domain containing 1 [Source:Xenbase;Acc:XB-GENE-992020]	tr_peak_1157	133	5.86544	11	upstream	4.59547e-18	4.0479e-14	No
1396													tr_peak_1157	133	5.86544	5389	upstream	4.59547e-18	4.0479e-14	No
1397													tr_peak_1158	25	3.74547			3.6327e-06	0.00288935	No
1398													tr_peak_1159	23	2.9098			5.78669e-06	0.00427799	No
1399	ENSXETG00000013037	dyrk1a	92.9158	0.362087	0.327982	1.10398	0.2696	0.457354	NF62	NF50	NF62 vs NF50	dual specificity tyrosine-(Y)-phosphorylation regulated kinase 1A [Source:Xenbase;Acc:XB-GENE-1017105]	tr_peak_1160	68	3.54105	0	overlapStart	4.91213e-11	1.4669e-07	No
1400	ENSXETG00000013035	vps26c	318.117	-0.285144	0.117545	-2.42584	0.0152731	0.0570072	NF62	NF50	NF62 vs NF50	VPS26 endosomal protein sorting factor C [Source:Xenbase;Acc:XB-GENE-1009307]	tr_peak_1161	128	5.02677	0	overlapStart	1.58227e-17	1.30173e-13	No
1401	ENSXETG00000032375	hs2st1	456.193	0.205987	0.263856	0.780679	0.434992	0.620945	NF62	NF50	NF62 vs NF50	tetratricopeptide repeat domain 3 [Source:NCBI gene (formerly Entrezgene);Acc:100492684]	tr_peak_1162	44	4.1184	9	upstream	2.05334e-08	3.35344e-05	No
1402	ENSXETG00000038791	gas2l2	33.2999	0.458866	0.259712	1.76683	0.0772565	0.194388	NF62	NF50	NF62 vs NF50	phosphatidylinositol glycan anchor biosynthesis class P [Source:NCBI gene (formerly Entrezgene);Acc:549621]	tr_peak_1162	44	4.1184	0	overlapStart	2.05334e-08	3.35344e-05	No
1403	ENSXETG00000013012	morc3	60.4776	0.0595344	0.320637	0.185675	0.852699	0.921092	NF62	NF50	NF62 vs NF50	MORC family CW-type zinc finger 3 [Source:Xenbase;Acc:XB-GENE-1217661]	tr_peak_1163	27	3.04205	0	overlapStart	1.77256e-06	0.00159118	No
1404	ENSXETG00000014178	cryzl1	573.362	0.323359	0.110162	2.93529	0.00333233	0.0164527	NF62	NF50	NF62 vs NF50	crystallin zeta like 1 [Source:Xenbase;Acc:XB-GENE-1016499]	tr_peak_1164	68	4.13498	2744	upstream	5.11717e-11	1.52275e-07	No
1405	ENSXETG00000014182	itsn1	585.564	0.296615	0.324245	0.914787	0.360304	0.551619	NF62	NF50	NF62 vs NF50	intersectin 1 [Source:Xenbase;Acc:XB-GENE-5904194]	tr_peak_1164	68	4.13498	856	upstream	5.11717e-11	1.52275e-07	No
1406	ENSXETG00000014178	cryzl1	573.362	0.323359	0.110162	2.93529	0.00333233	0.0164527	NF62	NF50	NF62 vs NF50	crystallin zeta like 1 [Source:Xenbase;Acc:XB-GENE-1016499]	tr_peak_1165	78	3.39986	3658	upstream	3.95266e-12	1.44874e-08	No
1407	ENSXETG00000014182	itsn1	585.564	0.296615	0.324245	0.914787	0.360304	0.551619	NF62	NF50	NF62 vs NF50	intersectin 1 [Source:Xenbase;Acc:XB-GENE-5904194]	tr_peak_1165	78	3.39986	0	overlapStart	3.95266e-12	1.44874e-08	No
1408	ENSXETG00000032139	mrps6	461.486	0.08277	0.180414	0.458779	0.646393	0.788713	NF62	NF50	NF62 vs NF50	mitochondrial ribosomal protein S6 [Source:NCBI gene (formerly Entrezgene);Acc:100038272]	tr_peak_1166	34	4.04902	0	inside	3.43708e-07	0.000395312	No
1409	ENSXETG00000009903	paxbp1	2799.5	-0.513046	0.232163	-2.20985	0.0271152	0.0900405	NF62	NF50	NF62 vs NF50	PAX3 and PAX7 binding protein 1 [Source:Xenbase;Acc:XB-GENE-974036]	tr_peak_1167	51	3.48007	0	inside	3.56681e-09	7.06334e-06	No
1410	ENSXETG00000009895	urb1	239.716	-0.556106	0.161712	-3.43886	0.000584169	0.00364875	NF62	NF50	NF62 vs NF50	URB1 ribosome biogenesis 1 homolog (S. cerevisiae) [Source:Xenbase;Acc:XB-GENE-5817921]	tr_peak_1168	106	6.65197	0	overlapStart	3.53769e-15	2.11466e-11	Yes
1411	ENSXETG00000009895	urb1	239.716	-0.556106	0.161712	-3.43886	0.000584169	0.00364875	NF62	NF50	NF62 vs NF50	URB1 ribosome biogenesis 1 homolog (S. cerevisiae) [Source:Xenbase;Acc:XB-GENE-5817921]	tr_peak_1169	26	3.9998	0	inside	2.39933e-06	0.00203105	Yes
1412													tr_peak_1170	89	5.18049			2.66158e-13	1.193e-09	No
1413	ENSXETG00000007352	hunk	635.938	0.428567	0.14455	2.96484	0.00302838	0.0152	NF62	NF50	NF62 vs NF50	hormonally up-regulated Neu-associated kinase [Source:Xenbase;Acc:XB-GENE-968418]	tr_peak_1171	64	4.21848	99	upstream	1.18389e-10	3.25619e-07	No
1414													tr_peak_1172	59	4.48102			4.65919e-10	1.14488e-06	No
1415													tr_peak_1173	15	2.60351			6.73954e-05	0.0293555	No
1416													tr_peak_1174	85	4.73353	7806	upstream	6.67621e-13	2.81546e-09	No
1417	ENSXETG00000011804	grik1	2731.45	0.00508106	0.248468	0.0204496	0.983685	0.991911	NF62	NF50	NF62 vs NF50	glutamate receptor, ionotropic, kainate 1 [Source:Xenbase;Acc:XB-GENE-957124]	tr_peak_1175	33	4.04256	0	inside	3.52891e-07	0.000401597	No
1418	ENSXETG00000011804	grik1	2731.45	0.00508106	0.248468	0.0204496	0.983685	0.991911	NF62	NF50	NF62 vs NF50	glutamate receptor, ionotropic, kainate 1 [Source:Xenbase;Acc:XB-GENE-957124]	tr_peak_1176	43	4.17482	0	inside	3.02928e-08	4.73653e-05	No
1419	ENSXETG00000020255	usp16	174.493	-0.329782	0.191654	-1.72071	0.085303	0.209478	NF62	NF50	NF62 vs NF50	ubiquitin specific peptidase 16 [Source:Xenbase;Acc:XB-GENE-1007164]	tr_peak_1177	164	6.42408	0	overlapStart	3.04663e-21	3.87856e-17	No
1420	ENSXETG00000020254	rwdd2b	66.5245	0.0202743	0.204054	0.0993578	0.920854	0.959011	NF62	NF50	NF62 vs NF50	RWD domain containing 2B [Source:Xenbase;Acc:XB-GENE-963133]	tr_peak_1177	164	6.42408	0	overlapStart	3.04663e-21	3.87856e-17	No
1421	ENSXETG00000002126	tmem97	94.1137	0.0988014	0.218675	0.451818	0.6514	0.793114	NF62	NF50	NF62 vs NF50	transmembrane protein 97 [Source:Xenbase;Acc:XB-GENE-5905052]	tr_peak_1178	139	5.91691	4118	upstream	1.3142e-18	1.24002e-14	No
1422	ENSXETG00000020250	ltn1	597.399	0.0207937	0.116824	0.177992	0.858729	0.924509	NF62	NF50	NF62 vs NF50	listerin E3 ubiquitin protein ligase 1 [Source:Xenbase;Acc:XB-GENE-1217544]	tr_peak_1178	139	5.91691	0	overlapStart	1.3142e-18	1.24002e-14	No
1423	ENSXETG00000013638	adamts5	93.6319	1.06685	0.34886	3.05811	0.0022274	0.0117122	NF62	NF50	NF62 vs NF50	ADAM metallopeptidase with thrombospondin type 1 motif 5 [Source:Xenbase;Acc:XB-GENE-961098]	tr_peak_1179	49	4.09066	0	inside	6.45624e-09	1.1952e-05	No
1424	ENSXETG00000013612	app	19165.2	0.588489	0.0919633	6.39918	1.56218e-10	3.51468e-09	NF62	NF50	NF62 vs NF50	amyloid beta precursor protein [Source:Xenbase;Acc:XB-GENE-479154]	tr_peak_1180	38	3.36925	0	inside	1.01111e-07	0.000136229	Yes
1425	ENSXETG00000013612	app	19165.2	0.588489	0.0919633	6.39918	1.56218e-10	3.51468e-09	NF62	NF50	NF62 vs NF50	amyloid beta precursor protein [Source:Xenbase;Acc:XB-GENE-479154]	tr_peak_1181	105	6.17813	0	inside	4.31768e-15	2.54226e-11	Yes
1426	ENSXETG00000013611	gabpa	243.315	-0.432636	0.126848	-3.41066	0.000648064	0.00400089	NF62	NF50	NF62 vs NF50	GA binding protein transcription factor subunit alpha [Source:Xenbase;Acc:XB-GENE-987250]	tr_peak_1182	35	3.0934	8992	upstream	2.1048e-07	0.000256862	Yes
1427	ENSXETG00000013610	atp5pf	1787.22	-0.299518	0.162624	-1.84179	0.0655064	0.173151	NF62	NF50	NF62 vs NF50	ATP synthase peripheral stalk subunit F6 [Source:Xenbase;Acc:XB-GENE-987263]	tr_peak_1182	35	3.0934	0	inside	2.1048e-07	0.000256862	No
1428	ENSXETG00000013609	jam2	57.1751	-0.838358	0.29673	-2.82532	0.00472329	0.0220333	NF62	NF50	NF62 vs NF50	junctional adhesion molecule 2 [Source:Xenbase;Acc:XB-GENE-493973]	tr_peak_1183	33	3.62749	0	overlapStart	3.78739e-07	0.00042777	No
1429	ENSXETG00000005956	mrpl39	211.15	-0.395629	0.154258	-2.56472	0.010326	0.0415897	NF62	NF50	NF62 vs NF50	mitochondrial ribosomal protein L39 [Source:Xenbase;Acc:XB-GENE-953160]	tr_peak_1184	24	2.60371	0	overlapStart	4.06565e-06	0.00317015	No
1430													tr_peak_1185	136	5.15566			2.66042e-18	2.4188e-14	No
1431	ENSXETG00000007054	ncam2	1242.68	0.777291	0.183967	4.22517	2.38765e-05	0.000212031	NF62	NF50	NF62 vs NF50	neural cell adhesion molecule 2 [Source:Xenbase;Acc:XB-GENE-1217730]	tr_peak_1186	34	2.98583	0	inside	2.75893e-07	0.00032375	Yes
1432	ENSXETG00000007054	ncam2	1242.68	0.777291	0.183967	4.22517	2.38765e-05	0.000212031	NF62	NF50	NF62 vs NF50	neural cell adhesion molecule 2 [Source:Xenbase;Acc:XB-GENE-1217730]	tr_peak_1187	103	4.82895	0	overlapStart	7.67945e-15	4.35432e-11	Yes
1433	ENSXETG00000012422	tmprss15	4.43085	0.33526	0.334376	1.00264	0.316033	0.505247	NF62	NF50	NF62 vs NF50	transmembrane serine protease 15 [Source:Xenbase;Acc:XB-GENE-999987]	tr_peak_1188	37	3.58434	0	inside	1.54266e-07	0.000195907	No
1434	ENSXETG00000002049	c21orf91	6.88888	-0.0236372	0.344125	-0.0686878	0.945238	0.972615	NF62	NF50	NF62 vs NF50	chromosome 21 open reading frame 91 [Source:Xenbase;Acc:XB-GENE-950288]	tr_peak_1189	47	3.07699	65	upstream	9.54223e-09	1.69095e-05	No
1435	ENSXETG00000007629	znf654	203.604	-0.13574	0.163533	-0.830049	0.406511	0.595491	NF62	NF50	NF62 vs NF50	zinc finger protein 654 [Source:Xenbase;Acc:XB-GENE-948833]	tr_peak_1190	64	3.56059	0	inside	1.27897e-10	3.47528e-07	No
1436	ENSXETG00000007638	chmp2b	876.786	0.640883	0.15408	4.15941	3.19074e-05	0.000276042	NF62	NF50	NF62 vs NF50	charged multivesicular body protein 2B [Source:Xenbase;Acc:XB-GENE-948820]	tr_peak_1191	20	2.32186	0	overlapStart	1.38296e-05	0.00848731	Yes
1437	ENSXETG00000024527	cfap70	18.8693	0.29983	0.305584	0.981173	0.326508	0.51711	NF62	NF50	NF62 vs NF50	cilia and flagella associated protein 70 [Source:Xenbase;Acc:XB-GENE-994711]	tr_peak_1192	79	5.35104	914	upstream	3.20302e-12	1.19454e-08	No
1438	ENSXETG00000026489	cadm2	268.922	0.78468	0.27971	2.80533	0.00502647	0.0231785	NF62	NF50	NF62 vs NF50	cell adhesion molecule 2 [Source:Xenbase;Acc:XB-GENE-998536]	tr_peak_1193	27	3.30195	0	inside	1.83324e-06	0.00162203	No
1439	ENSXETG00000020971	robo1	526.065	0.212574	0.246322	0.862992	0.388142	0.577635	NF62	NF50	NF62 vs NF50	roundabout guidance receptor 1 [Source:Xenbase;Acc:XB-GENE-948809]	tr_peak_1194	26	2.83561	0	inside	2.6238e-06	0.00220973	No
1440	ENSXETG00000020971	robo1	526.065	0.212574	0.246322	0.862992	0.388142	0.577635	NF62	NF50	NF62 vs NF50	roundabout guidance receptor 1 [Source:Xenbase;Acc:XB-GENE-948809]	tr_peak_1195	40	3.55015	0	inside	6.13437e-08	8.81029e-05	No
1441	ENSXETG00000023135	usp25	990.591	0.0691062	0.0901728	0.766375	0.443453	0.628598	NF62	NF50	NF62 vs NF50	ubiquitin specific peptidase 25 [Source:Xenbase;Acc:XB-GENE-946521]	tr_peak_1196	149	4.61659	0	overlapStart	9.30872e-20	1.01144e-15	No
1442													tr_peak_1197	62	4.33893			2.37887e-10	6.17846e-07	No
1443													tr_peak_1198	59	3.77936			4.89136e-10	1.19215e-06	No
1444													tr_peak_1199	31	2.9645			7.5856e-07	0.00077489	No
1445													tr_peak_1200	72	3.82187			1.78238e-11	5.85221e-08	No
1446													tr_peak_1201	87	4.26287			3.7785e-13	1.64483e-09	No
1447													tr_peak_1202	39	3.84087			7.65702e-08	0.000107251	No
1448													tr_peak_1203	49	3.96164			6.63514e-09	1.22298e-05	No
1449													tr_peak_1204	66	4.6944			7.74123e-11	2.2289e-07	No
1450													tr_peak_1205	124	5.36016			4.47445e-17	3.51496e-13	No
1451													tr_peak_1206	104	4.7592			5.65314e-15	3.2833e-11	No
1452													tr_peak_1207	117	6.55119	2822	upstream	2.76904e-16	1.93986e-12	No
1453													tr_peak_1207	117	6.55119	3508	upstream	2.76904e-16	1.93986e-12	No
1454													tr_peak_1208	32	3.35273	1877	upstream	5.16904e-07	0.000558805	No
1455													tr_peak_1208	32	3.35273	2563	upstream	5.16904e-07	0.000558805	No
1456	ENSXETG00000029013	xtr-mir-125b-2	7.97594	0.773705	0.34532	2.24055	0.0250553	0.0846921	NF62	NF50	NF62 vs NF50	xtr-mir-125b-2 [Source:miRBase;Acc:MI0004826]	tr_peak_1209	15	2.70487	3654	upstream	5.67584e-05	0.0256289	No
1457	ENSXETG00000029013	xtr-mir-125b-2	7.97594	0.773705	0.34532	2.24055	0.0250553	0.0846921	NF62	NF50	NF62 vs NF50	xtr-mir-125b-2 [Source:miRBase;Acc:MI0004826]	tr_peak_1210	37	3.59977	3010	upstream	1.42495e-07	0.000184906	No
1458	ENSXETG00000029013	xtr-mir-125b-2	7.97594	0.773705	0.34532	2.24055	0.0250553	0.0846921	NF62	NF50	NF62 vs NF50	xtr-mir-125b-2 [Source:miRBase;Acc:MI0004826]	tr_peak_1211	24	2.60371	2328	upstream	4.06565e-06	0.00317015	No
1459	ENSXETG00000029013	xtr-mir-125b-2	7.97594	0.773705	0.34532	2.24055	0.0250553	0.0846921	NF62	NF50	NF62 vs NF50	xtr-mir-125b-2 [Source:miRBase;Acc:MI0004826]	tr_peak_1212	87	4.83036	516	upstream	3.77546e-13	1.64483e-09	No
1460	ENSXETG00000029013	xtr-mir-125b-2	7.97594	0.773705	0.34532	2.24055	0.0250553	0.0846921	NF62	NF50	NF62 vs NF50	xtr-mir-125b-2 [Source:miRBase;Acc:MI0004826]	tr_peak_1213	83	4.92601	0	includeFeature	1.05524e-12	4.27563e-09	No
1461													tr_peak_1214	136	5.15566			2.66042e-18	2.4188e-14	No
1462	ENSXETG00000021328	coro6	681.44	0.323048	0.199436	1.61981	0.105273	0.242795	NF62	NF50	NF62 vs NF50	coronin 6 [Source:Xenbase;Acc:XB-GENE-493511]	tr_peak_1215	31	3.39569	0	inside	6.91035e-07	0.000716952	No
1463	ENSXETG00000021342	blmh	962.632	0.139473	0.105581	1.32101	0.186499	0.357438	NF62	NF50	NF62 vs NF50	bleomycin hydrolase [Source:Xenbase;Acc:XB-GENE-997246]	tr_peak_1216	39	3.10527	0	overlapStart	7.71578e-08	0.000107251	No
1464	ENSXETG00000017955	tmigd1	4.23161	0.536716	0.340417	1.57664	0.114878	0.257557	NF62	NF50	NF62 vs NF50	transmembrane and immunoglobulin domain containing 1 [Source:Xenbase;Acc:XB-GENE-877202]	tr_peak_1217	210	5.72816	0	inside	4.3144e-26	8.93347e-22	No
1465	ENSXETG00000038483	gosr1	1083.53	0.0448492	0.14392	0.311626	0.755325	0.862003	NF62	NF50	NF62 vs NF50	golgi SNAP receptor complex member 1 [Source:NCBI gene (formerly Entrezgene);Acc:548699]	tr_peak_1218	172	6.58083	3552	upstream	4.1319e-22	5.73113e-18	No
1466	ENSXETG00000008021	abr	812.073	0.544053	0.321659	1.6914	0.0907607	0.219218	NF62	NF50	NF62 vs NF50	ABR, RhoGEF and GTPase activating protein [Source:Xenbase;Acc:XB-GENE-5797083]	tr_peak_1219	71	4.27538	0	inside	2.15953e-11	6.87353e-08	No
1467	ENSXETG00000021327	ankrd13b	2578.93	0.280861	0.141468	1.98534	0.0471068	0.136846	NF62	NF50	NF62 vs NF50	ankyrin repeat domain 13B [Source:Xenbase;Acc:XB-GENE-5907157]	tr_peak_1220	24	3.04298	0	inside	4.30884e-06	0.00333649	No
1468													tr_peak_1221	38	3.36925			1.01111e-07	0.000136229	No
1469	ENSXETG00000009438	taok1	39.2761	0.350418	0.342962	1.02174	0.306903	0.495631	NF62	NF50	NF62 vs NF50	TAO kinase 1 [Source:Xenbase;Acc:XB-GENE-956111]	tr_peak_1222	77	4.90879	0	overlapStart	5.59423e-12	1.99485e-08	No
1470	ENSXETG00000014343	sez6	421.253	0.772606	0.328092	2.35484	0.0185306	0.0663884	NF62	NF50	NF62 vs NF50	seizure related 6 homolog [Source:Xenbase;Acc:XB-GENE-1013132]	tr_peak_1223	62	3.73785	0	overlapStart	1.96612e-10	5.20691e-07	No
1471	ENSXETG00000014343	sez6	421.253	0.772606	0.328092	2.35484	0.0185306	0.0663884	NF62	NF50	NF62 vs NF50	seizure related 6 homolog [Source:Xenbase;Acc:XB-GENE-1013132]	tr_peak_1224	15	2.70487	0	inside	5.67584e-05	0.0256289	No
1472	ENSXETG00000014343	sez6	421.253	0.772606	0.328092	2.35484	0.0185306	0.0663884	NF62	NF50	NF62 vs NF50	seizure related 6 homolog [Source:Xenbase;Acc:XB-GENE-1013132]	tr_peak_1225	55	5.45251	0	inside	1.44464e-09	3.09599e-06	No
1473	ENSXETG00000014345	phf12	411.43	-0.270919	0.0882751	-3.06903	0.00214754	0.0113862	NF62	NF50	NF62 vs NF50	PHD finger protein 12 [Source:Xenbase;Acc:XB-GENE-968349]	tr_peak_1226	418	8.22772	235	upstream	1.56354e-47	1.55392e-42	No
1474	ENSXETG00000014345	phf12	411.43	-0.270919	0.0882751	-3.06903	0.00214754	0.0113862	NF62	NF50	NF62 vs NF50	PHD finger protein 12 [Source:Xenbase;Acc:XB-GENE-968349]	tr_peak_1227	34	3.38109	0	inside	2.65571e-07	0.000317585	No
1475	ENSXETG00000027677	aldoc	32009.6	0.121702	0.132682	0.917242	0.359016	0.550316	NF62	NF50	NF62 vs NF50	aldolase, fructose-bisphosphate C [Source:Xenbase;Acc:XB-GENE-1005023]	tr_peak_1228	44	3.2247	0	overlapStart	2.08027e-08	3.39039e-05	No
1476	ENSXETG00000019347	pigs	215.107	0.440245	0.136736	3.21967	0.00128338	0.00729837	NF62	NF50	NF62 vs NF50	phosphatidylinositol glycan anchor biosynthesis class S [Source:Xenbase;Acc:XB-GENE-1005014]	tr_peak_1229	44	3.52239	0	inside	2.4006e-08	3.85914e-05	Yes
1477	ENSXETG00000039886	UNC119	2094.28	0.0918939	0.0699089	1.31448	0.188685	0.359793	NF62	NF50	NF62 vs NF50	unc-119 lipid binding chaperone [Source:NCBI gene (formerly Entrezgene);Acc:100127819]	tr_peak_1230	71	4.17652	0	inside	2.02395e-11	6.53401e-08	No
1478	ENSXETG00000023795	tmem199	577.71	0.111046	0.16991	0.653556	0.513398	0.688366	NF62	NF50	NF62 vs NF50	transmembrane protein 199 [Source:Xenbase;Acc:XB-GENE-5841561]	tr_peak_1231	35	3.0934	79	upstream	2.1048e-07	0.000256862	No
1479	ENSXETG00000023792	poldip2	943.383	-0.337287	0.155263	-2.17237	0.0298281	0.0970216	NF62	NF50	NF62 vs NF50	polymerase (DNA-directed), delta interacting protein 2 [Source:Xenbase;Acc:XB-GENE-973391]	tr_peak_1231	35	3.0934	0	inside	2.1048e-07	0.000256862	No
1480	ENSXETG00000023796	srr	308.738	-0.0157391	0.205634	-0.0765394	0.93899	0.970038	NF62	NF50	NF62 vs NF50	serine racemase [Source:Xenbase;Acc:XB-GENE-954863]	tr_peak_1232	84	4.33927	0	overlapStart	8.92545e-13	3.6637e-09	No
1481	ENSXETG00000023799	mgme1	171.963	0.0190975	0.313175	0.0609804	0.951375	0.975086	NF62	NF50	NF62 vs NF50	SMG6 nonsense mediated mRNA decay factor [Source:NCBI gene (formerly Entrezgene);Acc:100380118]	tr_peak_1232	84	4.33927	0	inside	8.92545e-13	3.6637e-09	No
1482													tr_peak_1233	71	4.39542			2.12041e-11	6.80989e-08	No
1483													tr_peak_1234	23	2.9098	5397	upstream	5.78669e-06	0.00427799	No
1484													tr_peak_1235	29	3.64844	5071	upstream	1.04472e-06	0.00100835	No
1485													tr_peak_1236	95	4.74757	4397	upstream	6.15106e-14	3.06563e-10	No
1486													tr_peak_1237	73	4.90778	3382	upstream	1.2312e-11	4.11197e-08	No
1487													tr_peak_1237	73	4.90778	9113	upstream	1.2312e-11	4.11197e-08	No
1488													tr_peak_1238	68	3.86674	2023	upstream	4.38935e-11	1.32465e-07	No
1489													tr_peak_1238	68	3.86674	7754	upstream	4.38935e-11	1.32465e-07	No
1490													tr_peak_1239	58	4.04974	0	overlapStart	6.06303e-10	1.42922e-06	No
1491													tr_peak_1239	58	4.04974	5656	upstream	6.06303e-10	1.42922e-06	No
1492	ENSXETG00000034407	rtn4rl1	1296.7	0.475606	0.105031	4.52823	5.94793e-06	6.04746e-05	NF62	NF50	NF62 vs NF50	reticulon 4 receptor-like 1 [Source:NCBI gene (formerly Entrezgene);Acc:779975]	tr_peak_1240	26	3.22085	0	inside	2.74183e-06	0.00228076	Yes
1493	ENSXETG00000013538	rpa1	800.984	-0.39642	0.108453	-3.65524	0.000256944	0.00177594	NF62	NF50	NF62 vs NF50	replication protein A1 [Source:Xenbase;Acc:XB-GENE-945047]	tr_peak_1241	306	8.11863	0	overlapStart	5.47734e-36	2.49178e-31	Yes
1494	ENSXETG00000013541	smyd4	145.119	-1.02741	0.158562	-6.47957	9.19826e-11	2.14127e-09	NF62	NF50	NF62 vs NF50	SET and MYND domain containing 4 [Source:Xenbase;Acc:XB-GENE-945037]	tr_peak_1241	306	8.11863	0	overlapStart	5.47734e-36	2.49178e-31	Yes
1495	ENSXETG00000008168	pudp	200.582	-0.0907506	0.148801	-0.609878	0.541942	0.710882	NF62	NF50	NF62 vs NF50	pseudouridine 5'-phosphatase [Source:Xenbase;Acc:XB-GENE-946266]	tr_peak_1242	165	5.87901	0	overlapStart	2.32172e-21	3.02705e-17	No
1496	ENSXETG00000021425	nlgn4x	525.524	0.571695	0.315052	1.81461	0.0695846	0.180625	NF62	NF50	NF62 vs NF50	neuroligin 4 X-linked [Source:Xenbase;Acc:XB-GENE-6036018]	tr_peak_1243	55	4.15028	0	overlapStart	1.28399e-09	2.81501e-06	No
1497	ENSXETG00000021425	nlgn4x	525.524	0.571695	0.315052	1.81461	0.0695846	0.180625	NF62	NF50	NF62 vs NF50	neuroligin 4 X-linked [Source:Xenbase;Acc:XB-GENE-6036018]	tr_peak_1244	56	4.05857	0	inside	1.1003e-09	2.47822e-06	No
1498	ENSXETG00000011867	tomm70	985.602	0.143677	0.131297	1.0943	0.273825	0.460975	NF62	NF50	NF62 vs NF50	translocase of outer mitochondrial membrane 70 [Source:Xenbase;Acc:XB-GENE-1007952]	tr_peak_1245	141	7.12176	0	overlapStart	7.96838e-19	7.72592e-15	No
1499	ENSXETG00000011861	tbc1d23	290.289	0.273782	0.255507	1.07152	0.283935	0.47088	NF62	NF50	NF62 vs NF50	TBC1 domain family member 23 [Source:Xenbase;Acc:XB-GENE-5893467]	tr_peak_1246	34	3.38109	0	overlapStart	2.65571e-07	0.000317585	No
1500	ENSXETG00000011858	cmss1	109.334	-0.320455	0.220427	-1.45379	0.146004	0.302609	NF62	NF50	NF62 vs NF50	cms1 ribosomal small subunit homolog [Source:Xenbase;Acc:XB-GENE-958019]	tr_peak_1246	34	3.38109	3914	upstream	2.65571e-07	0.000317585	No
1501	ENSXETG00000011861	tbc1d23	290.289	0.273782	0.255507	1.07152	0.283935	0.47088	NF62	NF50	NF62 vs NF50	TBC1 domain family member 23 [Source:Xenbase;Acc:XB-GENE-5893467]	tr_peak_1247	39	4.57228	4078	upstream	8.28686e-08	0.000113708	No
1502	ENSXETG00000011858	cmss1	109.334	-0.320455	0.220427	-1.45379	0.146004	0.302609	NF62	NF50	NF62 vs NF50	cms1 ribosomal small subunit homolog [Source:Xenbase;Acc:XB-GENE-958019]	tr_peak_1247	39	4.57228	0	inside	8.28686e-08	0.000113708	No
1503	ENSXETG00000006748	specc1	906.389	0.413833	0.0976532	4.23779	2.25734e-05	0.000201736	NF62	NF50	NF62 vs NF50	sperm antigen with calponin homology and coiled-coil domains 1 [Source:Xenbase;Acc:XB-GENE-956924]	tr_peak_1248	89	4.53629	0	overlapStart	2.4134e-13	1.08753e-09	Yes
1504	ENSXETG00000006748	specc1	906.389	0.413833	0.0976532	4.23779	2.25734e-05	0.000201736	NF62	NF50	NF62 vs NF50	sperm antigen with calponin homology and coiled-coil domains 1 [Source:Xenbase;Acc:XB-GENE-956924]	tr_peak_1249	26	3.20704	0	inside	2.93751e-06	0.00243585	Yes
1505	ENSXETG00000006720	ncor1	3621.67	0.116846	0.0773718	1.51019	0.130994	0.281191	NF62	NF50	NF62 vs NF50	nuclear receptor corepressor 1 [Source:Xenbase;Acc:XB-GENE-483288]	tr_peak_1250	107	5.23091	0	overlapStart	3.06091e-15	1.84247e-11	No
1506	ENSXETG00000038618	pmel	49.0114	0.104611	0.208414	0.501936	0.615712	0.767168	NF62	NF50	NF62 vs NF50	phosphatidylinositol glycan anchor biosynthesis class L [Source:NCBI gene (formerly Entrezgene);Acc:100495759]	tr_peak_1250	107	5.23091	2930	upstream	3.06091e-15	1.84247e-11	No
1507	ENSXETG00000038618	pmel	49.0114	0.104611	0.208414	0.501936	0.615712	0.767168	NF62	NF50	NF62 vs NF50	phosphatidylinositol glycan anchor biosynthesis class L [Source:NCBI gene (formerly Entrezgene);Acc:100495759]	tr_peak_1251	98	5.28218	0	inside	2.86293e-14	1.51053e-10	No
1508	ENSXETG00000006717	cenpv	1412.46	-0.533687	0.14161	-3.76872	0.000164088	0.00119178	NF62	NF50	NF62 vs NF50	centromere protein V [Source:Xenbase;Acc:XB-GENE-956917]	tr_peak_1252	43	4.17482	0	inside	3.02928e-08	4.73653e-05	Yes
1509													tr_peak_1253	327	8.45897	1307	upstream	3.71022e-38	1.95178e-33	No
1510													tr_peak_1254	37	3.15307	0	inside	1.42778e-07	0.000184906	No
1511	ENSXETG00000005805	tbl2	668.571	-0.205894	0.202148	-1.01853	0.308425	0.49736	NF62	NF50	NF62 vs NF50	transducin (beta)-like 2 [Source:Xenbase;Acc:XB-GENE-5852596]	tr_peak_1254	37	3.15307	138	upstream	1.42778e-07	0.000184906	No
1512	ENSXETG00000005802	bcl7b	337.998	0.707179	0.13207	5.35458	8.57571e-08	1.28005e-06	NF62	NF50	NF62 vs NF50	BCL7B, BAF complex component [Source:Xenbase;Acc:XB-GENE-973849]	tr_peak_1254	37	3.15307	326	upstream	1.42778e-07	0.000184906	Yes
1513	ENSXETG00000036523		78.99	-0.0509206	0.184845	-0.275477	0.782949	0.878006	NF62	NF50	NF62 vs NF50	transmembrane protein 211-like [Source:NCBI gene (formerly Entrezgene);Acc:100486901]	tr_peak_1255	40	3.55015	0	inside	6.13437e-08	8.81029e-05	No
1514	ENSXETG00000005787	akap10	387.595	0.45138	0.301315	1.49803	0.134125	0.285805	NF62	NF50	NF62 vs NF50	A-kinase anchoring protein 10 [Source:Xenbase;Acc:XB-GENE-1013140]	tr_peak_1256	272	9.45468	0	overlapStart	1.6125e-32	5.64703e-28	No
1515	ENSXETG00000022468	ap1s2	2196.51	0.0274156	0.148995	0.184004	0.854011	0.921799	NF62	NF50	NF62 vs NF50	adaptor related protein complex 1 subunit sigma 2 [Source:Xenbase;Acc:XB-GENE-1006254]	tr_peak_1257	155	6.25502	9465	upstream	2.36423e-20	2.73262e-16	No
1516	ENSXETG00000031542	scgn	280.764	-0.325996	0.181936	-1.79181	0.0731629	0.187611	NF62	NF50	NF62 vs NF50	zinc finger (CCCH type), RNA binding motif and serine/arginine rich 2 [Source:NCBI gene (formerly Entrezgene);Acc:100135135]	tr_peak_1258	117	5.20702	0	overlapStart	2.84662e-16	1.99365e-12	No
1517	ENSXETG00000022441	ttc19	217.19	0.268184	0.141849	1.89063	0.0586734	0.160334	NF62	NF50	NF62 vs NF50	tetratricopeptide repeat domain 19 [Source:Xenbase;Acc:XB-GENE-6258121]	tr_peak_1259	110	4.53847	0	inside	1.3807e-15	8.77203e-12	No
1518	ENSXETG00000022439	pir	60.1193	0.251693	0.255582	0.984785	0.32473	0.515148	NF62	NF50	NF62 vs NF50	pirin [Source:Xenbase;Acc:XB-GENE-956141]	tr_peak_1259	110	4.53847	3384	upstream	1.3807e-15	8.77203e-12	No
1519	ENSXETG00000011875	glra2	1340.31	0.3806	0.0845151	4.50334	6.68928e-06	6.71276e-05	NF62	NF50	NF62 vs NF50	glycine receptor alpha 2 [Source:Xenbase;Acc:XB-GENE-958032]	tr_peak_1260	55	3.82869	0	overlapStart	1.19682e-09	2.66729e-06	Yes
1520													tr_peak_1261	38	3.52919			1.18973e-07	0.000155532	No
1521	ENSXETG00000015382	asmtl	234.85	0.00137828	0.130207	0.0105853	0.991554	0.996461	NF62	NF50	NF62 vs NF50	acetylserotonin O-methyltransferase like [Source:Xenbase;Acc:XB-GENE-1000561]	tr_peak_1262	215	6.21053	0	inside	1.18386e-26	2.58149e-22	No
1522	ENSXETG00000039348	IL1RAPL1	152.325	0.49246	0.223163	2.20673	0.0273328	0.0905486	NF62	NF50	NF62 vs NF50	interleukin 1 receptor accessory protein like 1 [Source:HGNC Symbol;Acc:HGNC:5996]	tr_peak_1263	34	4.04902	0	inside	3.43708e-07	0.000395312	No
1523													tr_peak_1264	60	4.14031			3.61651e-10	9.00492e-07	No
1524													tr_peak_1265	71	4.27538			2.15953e-11	6.87353e-08	No
1525													tr_peak_1266	43	4.17482			3.02928e-08	4.73653e-05	No
1526	ENSXETG00000021824	pola1	226.027	-0.542275	0.13495	-4.01834	5.86102e-05	0.000477609	NF62	NF50	NF62 vs NF50	polymerase (DNA directed), alpha 1, catalytic subunit [Source:Xenbase;Acc:XB-GENE-1000548]	tr_peak_1267	33	3.30254	0	inside	4.09176e-07	0.000455554	Yes
1527	ENSXETG00000021820	pcyt1b	195.206	0.0441072	0.225803	0.195334	0.845131	0.916767	NF62	NF50	NF62 vs NF50	phosphate cytidylyltransferase 1, choline, beta [Source:Xenbase;Acc:XB-GENE-951082]	tr_peak_1268	42	3.77299	0	overlapStart	3.27635e-08	5.08616e-05	No
1528	ENSXETG00000021812	pdk3	104.924	0.458371	0.346858	1.32149	0.186336	0.357345	NF62	NF50	NF62 vs NF50	pyruvate dehydrogenase kinase 3 [Source:Xenbase;Acc:XB-GENE-964797]	tr_peak_1269	51	4.3472	0	inside	3.60504e-09	7.06334e-06	No
1529	ENSXETG00000021807	cdkl5	1363.08	0.352006	0.0762575	4.61602	3.91175e-06	4.14372e-05	NF62	NF50	NF62 vs NF50	cyclin dependent kinase like 5 [Source:Xenbase;Acc:XB-GENE-951076]	tr_peak_1270	35	3.0934	0	inside	2.1048e-07	0.000256862	Yes
1530	ENSXETG00000037770		0.241257	-0.00430031	0.109001	-0.039452	0.96853		NF62	NF50	NF62 vs NF50		tr_peak_1270	35	3.0934	353	upstream	2.1048e-07	0.000256862	No
1531	ENSXETG00000021807	cdkl5	1363.08	0.352006	0.0762575	4.61602	3.91175e-06	4.14372e-05	NF62	NF50	NF62 vs NF50	cyclin dependent kinase like 5 [Source:Xenbase;Acc:XB-GENE-951076]	tr_peak_1271	21	2.49956	0	overlapStart	1.20387e-05	0.00750412	Yes
1532	ENSXETG00000037770		0.241257	-0.00430031	0.109001	-0.039452	0.96853		NF62	NF50	NF62 vs NF50		tr_peak_1271	21	2.49956	0	overlapStart	1.20387e-05	0.00750412	No
1533	ENSXETG00000034256	qpctl	1.01383	-0.186112	0.272473	-0.683046	0.494578		NF62	NF50	NF62 vs NF50		tr_peak_1272	28	2.64289	8799	upstream	1.49046e-06	0.001373	No
1534	ENSXETG00000010345	stx1a	8169.82	0.47478	0.191093	2.48455	0.0129716	0.0499884	NF62	NF50	NF62 vs NF50	syntaxin 1A [Source:Xenbase;Acc:XB-GENE-976753]	tr_peak_1272	28	2.64289	0	overlapStart	1.49046e-06	0.001373	No
1535	ENSXETG00000010345	stx1a	8169.82	0.47478	0.191093	2.48455	0.0129716	0.0499884	NF62	NF50	NF62 vs NF50	syntaxin 1A [Source:Xenbase;Acc:XB-GENE-976753]	tr_peak_1273	37	3.58434	0	inside	1.54266e-07	0.000195907	No
1536													tr_peak_1274	29	3.21204			1.09658e-06	0.00105441	No
1537	ENSXETG00000010343	bud23	374.3	-0.454695	0.180004	-2.52603	0.0115359	0.0454164	NF62	NF50	NF62 vs NF50	BUD23, rRNA methyltransferase and ribosome maturation factor [Source:Xenbase;Acc:XB-GENE-1000537]	tr_peak_1275	158	4.99912	0	overlapStart	1.29981e-20	1.55632e-16	No
1538	ENSXETG00000038408	DNAJC30	14.2478	0.179922	0.345358	0.520973	0.602386	0.757781	NF62	NF50	NF62 vs NF50	DnaJ heat shock protein family (Hsp40) member C30 [Source:HGNC Symbol;Acc:HGNC:16410]	tr_peak_1275	158	4.99912	884	upstream	1.29981e-20	1.55632e-16	No
1539	ENSXETG00000037799	vps37d	9.32699	0.539408	0.338697	1.5926	0.11125	0.251949	NF62	NF50	NF62 vs NF50	VPS37D subunit of ESCRT-I [Source:NCBI gene (formerly Entrezgene);Acc:101733750]	tr_peak_1276	42	3.35943	0	inside	3.8256e-08	5.77524e-05	No
1540	ENSXETG00000037799	vps37d	9.32699	0.539408	0.338697	1.5926	0.11125	0.251949	NF62	NF50	NF62 vs NF50	VPS37D subunit of ESCRT-I [Source:NCBI gene (formerly Entrezgene);Acc:101733750]	tr_peak_1277	34	3.38109	0	inside	2.65571e-07	0.000317585	No
1541	ENSXETG00000010338	fzd9	10.16	0.278572	0.308106	0.904143	0.36592	0.555976	NF62	NF50	NF62 vs NF50	frizzled class receptor 9 [Source:Xenbase;Acc:XB-GENE-478317]	tr_peak_1278	37	3.39499	379	upstream	1.46346e-07	0.000189261	No
1542	ENSXETG00000010334	baz1b	539.828	0.051916	0.147503	0.351966	0.724864	0.841486	NF62	NF50	NF62 vs NF50	bromodomain adjacent to zinc finger domain 1B [Source:Xenbase;Acc:XB-GENE-853544]	tr_peak_1279	34	3.67178	0	inside	3.07001e-07	0.000357256	No
1543	ENSXETG00000010332	nsun5	210.817	0.162313	0.122871	1.321	0.1865	0.357438	NF62	NF50	NF62 vs NF50	NOP2/Sun RNA methyltransferase 5 [Source:Xenbase;Acc:XB-GENE-6468312]	tr_peak_1279	34	3.67178	548	upstream	3.07001e-07	0.000357256	No
1544	ENSXETG00000010334	baz1b	539.828	0.051916	0.147503	0.351966	0.724864	0.841486	NF62	NF50	NF62 vs NF50	bromodomain adjacent to zinc finger domain 1B [Source:Xenbase;Acc:XB-GENE-853544]	tr_peak_1280	27	2.53388	0	overlapStart	1.76889e-06	0.00158946	No
1545	ENSXETG00000010332	nsun5	210.817	0.162313	0.122871	1.321	0.1865	0.357438	NF62	NF50	NF62 vs NF50	NOP2/Sun RNA methyltransferase 5 [Source:Xenbase;Acc:XB-GENE-6468312]	tr_peak_1280	27	2.53388	0	overlapStart	1.76889e-06	0.00158946	No
1546													tr_peak_1281	81	4.21634	2208	upstream	2.05334e-12	7.83682e-09	No
1547	ENSXETG00000007790	mtmr4	1088.81	0.356534	0.255404	1.39596	0.162726	0.325622	NF62	NF50	NF62 vs NF50	myotubularin related protein 4 [Source:Xenbase;Acc:XB-GENE-986315]	tr_peak_1281	81	4.21634	0	overlapStart	2.05334e-12	7.83682e-09	No
1548	ENSXETG00000007790	mtmr4	1088.81	0.356534	0.255404	1.39596	0.162726	0.325622	NF62	NF50	NF62 vs NF50	myotubularin related protein 4 [Source:Xenbase;Acc:XB-GENE-986315]	tr_peak_1282	37	3.39499	0	inside	1.46346e-07	0.000189261	No
1549	ENSXETG00000037241		59.234	0.225623	0.333291	0.676956	0.498434	0.675585	NF62	NF50	NF62 vs NF50	ring finger protein 43 [Source:NCBI gene (formerly Entrezgene);Acc:100491274]	tr_peak_1283	62	3.80831	0	inside	2.21564e-10	5.76381e-07	No
1550	ENSXETG00000034008	cep128	1329.06	0.288915	0.161423	1.7898	0.0734862	0.18809	NF62	NF50	NF62 vs NF50	TSPO associated protein 1 [Source:NCBI gene (formerly Entrezgene);Acc:100379872]	tr_peak_1284	34	2.98583	4897	upstream	2.75893e-07	0.00032375	No
1551	ENSXETG00000007785	zfx	159.578	-0.427292	0.143328	-2.98121	0.00287113	0.0145384	NF62	NF50	NF62 vs NF50	zinc finger protein X-linked [Source:Xenbase;Acc:XB-GENE-479751]	tr_peak_1285	221	7.43071	0	overlapStart	2.80518e-27	6.41047e-23	No
1552	ENSXETG00000006225	eif2s3	3838.73	-1.02565	0.17559	-5.84119	5.18297e-09	9.30163e-08	NF62	NF50	NF62 vs NF50	eukaryotic translation initiation factor 2 subunit gamma [Source:Xenbase;Acc:XB-GENE-986363]	tr_peak_1286	421	10.2609	0	overlapStart	6.82496e-48	7.04515e-43	Yes
1553	ENSXETG00000006218	apoo	252.335	-0.055202	0.122019	-0.452404	0.650978	0.792803	NF62	NF50	NF62 vs NF50	apolipoprotein O [Source:Xenbase;Acc:XB-GENE-1002771]	tr_peak_1287	75	3.78313	0	overlapStart	7.14562e-12	2.51733e-08	No
1554	ENSXETG00000025336	cxorf58	25.7939	-0.0964644	0.327564	-0.294491	0.768383	0.86923	NF62	NF50	NF62 vs NF50	chromosome X open reading frame 58 [Source:Xenbase;Acc:XB-GENE-5614418]	tr_peak_1287	75	3.78313	272	upstream	7.14562e-12	2.51733e-08	No
1555	ENSXETG00000034785	KLHL15	56.4608	-0.161012	0.21683	-0.742572	0.457741	0.640621	NF62	NF50	NF62 vs NF50	kelch like family member 15 [Source:NCBI gene (formerly Entrezgene);Acc:100492783]	tr_peak_1288	202	5.62401	3927	upstream	2.76771e-25	5.3293e-21	No
1556	ENSXETG00000006212	pdha1	2067.2	0.0497027	0.117165	0.424213	0.67141	0.80522	NF62	NF50	NF62 vs NF50	pyruvate dehydrogenase E1 alpha 1 subunit [Source:Xenbase;Acc:XB-GENE-952669]	tr_peak_1288	202	5.62401	0	overlapStart	2.76771e-25	5.3293e-21	No
1557	ENSXETG00000006203	map7d2	3851.79	0.40886	0.0494912	8.26126	1.4414e-16	6.32004e-15	NF62	NF50	NF62 vs NF50	MAP7 domain containing 2 [Source:Xenbase;Acc:XB-GENE-960947]	tr_peak_1289	55	4.15028	0	overlapStart	1.28399e-09	2.81501e-06	Yes
1558	ENSXETG00000034472	eif1ax	1799.85	0.259674	0.0696099	3.73042	0.00019116	0.00136426	NF62	NF50	NF62 vs NF50	eukaryotic translation initiation factor 1A X-linked [Source:NCBI gene (formerly Entrezgene);Acc:448063]	tr_peak_1290	258	6.8077	0	overlapStart	5.06337e-31	1.57304e-26	Yes
1559	ENSXETG00000022904	crk	103.542	-0.293085	0.203979	-1.43684	0.150763	0.309257	NF62	NF50	NF62 vs NF50	v-crk avian sarcoma virus CT10 oncogene homolog [Source:Xenbase;Acc:XB-GENE-996357]	tr_peak_1291	40	2.86229	0	overlapStart	5.5265e-08	8.1111e-05	No
1560	ENSXETG00000022893	ywhae	18642.2	0.30418	0.0966311	3.14784	0.00164479	0.00905339	NF62	NF50	NF62 vs NF50	tyrosine 3-monooxygenase/tryptophan 5-monooxygenase activation protein epsilon [Source:Xenbase;Acc:XB-GENE-996375]	tr_peak_1292	149	5.47983	0	inside	1.03031e-19	1.11563e-15	Yes
1561	ENSXETG00000031018	pitpna	3144.13	0.428476	0.135687	3.15783	0.00158946	0.00878644	NF62	NF50	NF62 vs NF50	phosphatidylinositol transfer protein alpha [Source:NCBI gene (formerly Entrezgene);Acc:100038215]	tr_peak_1293	53	3.63939	3126	upstream	2.1714e-09	4.52741e-06	Yes
1562	ENSXETG00000022259	prpf8	2647.21	-0.400629	0.0751294	-5.33252	9.686e-08	1.43193e-06	NF62	NF50	NF62 vs NF50	pre-mRNA processing factor 8 [Source:Xenbase;Acc:XB-GENE-966799]	tr_peak_1294	111	4.0626	0	overlapStart	1.21818e-15	7.77374e-12	Yes
1563	ENSXETG00000035888	tlcd2	26.9958	-0.107415	0.347442	-0.309159	0.757201	0.863432	NF62	NF50	NF62 vs NF50	TLC domain containing 2 [Source:NCBI gene (formerly Entrezgene);Acc:100497270]	tr_peak_1295	78	4.22948	276	upstream	3.71091e-12	1.37886e-08	No
1564													tr_peak_1296	39	3.17626			7.62114e-08	0.000106893	No
1565	ENSXETG00000022255	atp5pb	1878.89	-0.193814	0.085653	-2.26279	0.0236489	0.0808231	NF62	NF50	NF62 vs NF50	ATP synthase peripheral stalk-membrane subunit b [Source:Xenbase;Acc:XB-GENE-972907]	tr_peak_1297	189	6.1481	0	overlapStart	7.03267e-24	1.16217e-19	No
1566	ENSXETG00000006758	wdr77	482.213	-0.228544	0.146589	-1.55908	0.118977	0.262924	NF62	NF50	NF62 vs NF50	WD repeat domain 77 [Source:Xenbase;Acc:XB-GENE-972898]	tr_peak_1297	189	6.1481	0	overlapStart	7.03267e-24	1.16217e-19	No
1567	ENSXETG00000006756	phka1p1	175.577	0.785614	0.347022	2.26388	0.0235817	0.0806865	NF62	NF50	NF62 vs NF50	phosphorylase kinase, alpha 1 pseudogene 1 [Source:Xenbase;Acc:XB-GENE-1012252]	tr_peak_1298	52	3.88826	0	inside	2.86293e-09	5.79549e-06	No
1568	ENSXETG00000003857	sms	101.49	0.517343	0.350712	1.47512	0.140179	0.294077	NF62	NF50	NF62 vs NF50	spermine synthase [Source:Xenbase;Acc:XB-GENE-953534]	tr_peak_1299	68	3.86674	0	overlapStart	4.38935e-11	1.32465e-07	No
1569	ENSXETG00000025771	mbtps2	366.359	-0.315247	0.121326	-2.59835	0.00936717	0.0384809	NF62	NF50	NF62 vs NF50	membrane bound transcription factor peptidase, site 2 [Source:Xenbase;Acc:XB-GENE-953524]	tr_peak_1300	78	4.56448	0	overlapStart	3.83045e-12	1.41867e-08	No
1570	ENSXETG00000010286	cnksr2	392.471	0.599182	0.277069	2.16258	0.0305736	0.098946	NF62	NF50	NF62 vs NF50	connector enhancer of kinase suppressor of Ras 2 [Source:Xenbase;Acc:XB-GENE-490704]	tr_peak_1301	26	3.20704	0	inside	2.93751e-06	0.00243585	No
1571	ENSXETG00000010286	cnksr2	392.471	0.599182	0.277069	2.16258	0.0305736	0.098946	NF62	NF50	NF62 vs NF50	connector enhancer of kinase suppressor of Ras 2 [Source:Xenbase;Acc:XB-GENE-490704]	tr_peak_1302	38	3.36925	0	inside	1.01111e-07	0.000136229	No
1572	ENSXETG00000010286	cnksr2	392.471	0.599182	0.277069	2.16258	0.0305736	0.098946	NF62	NF50	NF62 vs NF50	connector enhancer of kinase suppressor of Ras 2 [Source:Xenbase;Acc:XB-GENE-490704]	tr_peak_1303	49	3.34413	0	inside	5.41365e-09	1.03376e-05	No
1573	ENSXETG00000010285	rps6ka3	184.101	-0.0605526	0.230206	-0.263037	0.792522	0.883608	NF62	NF50	NF62 vs NF50	ribosomal protein S6 kinase A3 [Source:Xenbase;Acc:XB-GENE-480947]	tr_peak_1304	75	3.78313	0	overlapStart	7.14562e-12	2.51733e-08	No
1574	ENSXETG00000005476	cux1	208.114	0.592159	0.298531	1.98358	0.0473031	0.137284	NF62	NF50	NF62 vs NF50	cut like homeobox 1 [Source:Xenbase;Acc:XB-GENE-853070]	tr_peak_1305	66	4.31282	0	inside	6.87781e-11	2.00092e-07	No
1575	ENSXETG00000005476	cux1	208.114	0.592159	0.298531	1.98358	0.0473031	0.137284	NF62	NF50	NF62 vs NF50	cut like homeobox 1 [Source:Xenbase;Acc:XB-GENE-853070]	tr_peak_1306	158	6.05133	0	overlapStart	1.23746e-20	1.48283e-16	No
1576	ENSXETG00000012503	nlk	1007.3	-0.0079471	0.130724	-0.0607932	0.951524	0.975086	NF62	NF50	NF62 vs NF50	nemo-like kinase [Source:Xenbase;Acc:XB-GENE-483544]	tr_peak_1307	32	3.07948	520	upstream	5.74963e-07	0.000616396	No
1577	ENSXETG00000040696	ift20	339.585	0.0105721	0.116324	0.0908851	0.927584	0.962886	NF62	NF50	NF62 vs NF50	intraflagellar transport 20 [Source:NCBI gene (formerly Entrezgene);Acc:493285]	tr_peak_1308	69	3.32026	0	overlapStart	3.95977e-11	1.20787e-07	No
1578	ENSXETG00000019443	tnfaip1	72.9792	0.414454	0.343669	1.20597	0.227829	0.409939	NF62	NF50	NF62 vs NF50	TNF alpha induced protein 1 [Source:Xenbase;Acc:XB-GENE-943703]	tr_peak_1308	69	3.32026	0	overlapStart	3.95977e-11	1.20787e-07	No
1579													tr_peak_1309	60	3.583			3.3123e-10	8.34104e-07	No
1580	ENSXETG00000019434	mnt	627.554	0.330146	0.119197	2.76975	0.00560994	0.0253837	NF62	NF50	NF62 vs NF50	MAX network transcriptional repressor [Source:Xenbase;Acc:XB-GENE-6087131]	tr_peak_1310	84	4.06073	0	inside	8.49924e-13	3.5182e-09	No
1581	ENSXETG00000019434	mnt	627.554	0.330146	0.119197	2.76975	0.00560994	0.0253837	NF62	NF50	NF62 vs NF50	MAX network transcriptional repressor [Source:Xenbase;Acc:XB-GENE-6087131]	tr_peak_1311	57	4.66598	0	inside	8.19577e-10	1.89073e-06	No
1582	ENSXETG00000019434	mnt	627.554	0.330146	0.119197	2.76975	0.00560994	0.0253837	NF62	NF50	NF62 vs NF50	MAX network transcriptional repressor [Source:Xenbase;Acc:XB-GENE-6087131]	tr_peak_1312	153	4.79636	0	inside	3.6664e-20	4.14047e-16	No
1583	ENSXETG00000019434	mnt	627.554	0.330146	0.119197	2.76975	0.00560994	0.0253837	NF62	NF50	NF62 vs NF50	MAX network transcriptional repressor [Source:Xenbase;Acc:XB-GENE-6087131]	tr_peak_1313	109	5.05387	0	overlapStart	1.75983e-15	1.1008e-11	No
1584	ENSXETG00000019434	mnt	627.554	0.330146	0.119197	2.76975	0.00560994	0.0253837	NF62	NF50	NF62 vs NF50	MAX network transcriptional repressor [Source:Xenbase;Acc:XB-GENE-6087131]	tr_peak_1314	130	4.58253	4072	upstream	1.12985e-17	9.40676e-14	No
1585													tr_peak_1315	46	3.35118	3082	upstream	1.44129e-08	2.44e-05	No
1586	ENSXETG00000019410	pafah1b1	4739.4	0.564898	0.212389	2.65973	0.00782029	0.0332777	NF62	NF50	NF62 vs NF50	platelet activating factor acetylhydrolase 1b regulatory subunit 1 [Source:Xenbase;Acc:XB-GENE-1002843]	tr_peak_1315	46	3.35118	0	overlapStart	1.44129e-08	2.44e-05	No
1587	ENSXETG00000019399	cluh	70.7371	0.242875	0.304151	0.798533	0.424561	0.611965	NF62	NF50	NF62 vs NF50	clustered mitochondria (cluA/CLU1) homolog [Source:Xenbase;Acc:XB-GENE-5874446]	tr_peak_1316	56	3.96305	0	inside	9.99724e-10	2.26783e-06	No
1588	ENSXETG00000032663	n4bp2	16.2793	-0.0411874	0.323799	-0.1272	0.898782	0.946726	NF62	NF50	NF62 vs NF50		tr_peak_1317	91	4.47925	7792	upstream	1.70173e-13	7.91662e-10	No
1589	ENSXETG00000012965	ncbp3	715.234	0.173458	0.142075	1.22089	0.222129	0.403381	NF62	NF50	NF62 vs NF50	nuclear cap binding subunit 3 [Source:Xenbase;Acc:XB-GENE-5831122]	tr_peak_1317	91	4.47925	0	overlapStart	1.70173e-13	7.91662e-10	No
1590													tr_peak_1318	29	2.78171			1.14012e-06	0.00107478	No
1591	ENSXETG00000031158	kiaa0753	48.5791	0.16414	0.336653	0.487566	0.625858	0.774112	NF62	NF50	NF62 vs NF50	KIAA0753 [Source:NCBI gene (formerly Entrezgene);Acc:100379787]	tr_peak_1319	24	3.04298	216	upstream	4.30884e-06	0.00333649	No
1592													tr_peak_1320	38	4.01837			1.14446e-07	0.000150248	No
1593	ENSXETG00000006816	wscd1	1266.28	-0.114071	0.096354	-1.18388	0.236462	0.420311	NF62	NF50	NF62 vs NF50	WSC domain containing 1 [Source:Xenbase;Acc:XB-GENE-5802595]	tr_peak_1321	50	4.4204	0	inside	5.11646e-09	9.84668e-06	No
1594	ENSXETG00000040738	lnpep	29.3691	-0.73235	0.31106	-2.35437	0.0185543	0.0664269	NF62	NF50	NF62 vs NF50	G0/G1 switch 2 [Source:HGNC Symbol;Acc:HGNC:30229]	tr_peak_1322	39	3.61181	865	upstream	7.65121e-08	0.000107251	No
1595	ENSXETG00000017724	plxna2	2216.48	-0.0207177	0.0712331	-0.290843	0.771171	0.870939	NF62	NF50	NF62 vs NF50	plexin A2 [Source:Xenbase;Acc:XB-GENE-856549]	tr_peak_1323	24	3.03731	0	inside	4.44069e-06	0.00339149	No
1596	ENSXETG00000017724	plxna2	2216.48	-0.0207177	0.0712331	-0.290843	0.771171	0.870939	NF62	NF50	NF62 vs NF50	plexin A2 [Source:Xenbase;Acc:XB-GENE-856549]	tr_peak_1324	45	3.7924	0	inside	1.63347e-08	2.7145e-05	No
1597	ENSXETG00000017724	plxna2	2216.48	-0.0207177	0.0712331	-0.290843	0.771171	0.870939	NF62	NF50	NF62 vs NF50	plexin A2 [Source:Xenbase;Acc:XB-GENE-856549]	tr_peak_1325	49	4.09066	0	inside	6.45624e-09	1.1952e-05	No
1598													tr_peak_1326	38	3.34626			1.15768e-07	0.000151733	No
1599	ENSXETG00000017748	XB5843130	9157.08	-1.42131	0.221369	-6.42055	1.35784e-10	3.0762e-09	NF62	NF50	NF62 vs NF50	uncharacterized XB5843130 [Source:Xenbase;Acc:XB-GENE-5843131]	tr_peak_1327	78	4.22948	0	overlapStart	3.71091e-12	1.37886e-08	Yes
1600	ENSXETG00000017753	kcna2	99.5719	0.495683	0.338379	1.46488	0.142955	0.297996	NF62	NF50	NF62 vs NF50	potassium channel, voltage gated shaker related subfamily A, member 2 [Source:Xenbase;Acc:XB-GENE-991578]	tr_peak_1328	104	6.08073	0	inside	6.8691e-15	3.94348e-11	No
1601	ENSXETG00000017753	kcna2	99.5719	0.495683	0.338379	1.46488	0.142955	0.297996	NF62	NF50	NF62 vs NF50	potassium channel, voltage gated shaker related subfamily A, member 2 [Source:Xenbase;Acc:XB-GENE-991578]	tr_peak_1329	141	6.54505	0	overlapEnd	6.61455e-19	6.50249e-15	No
1602	ENSXETG00000017758	kcna1	77.6401	0.339843	0.29042	1.17018	0.24193	0.426639	NF62	NF50	NF62 vs NF50	potassium channel, voltage gated shaker related subfamily A, member 1 [Source:Xenbase;Acc:XB-GENE-991584]	tr_peak_1330	94	5.58741	1362	upstream	7.65949e-14	3.74024e-10	No
1603	ENSXETG00000008009	sars1	1555.06	-0.64718	0.142368	-4.54584	5.47168e-06	5.61875e-05	NF62	NF50	NF62 vs NF50	seryl-tRNA synthetase 1 [Source:Xenbase;Acc:XB-GENE-969040]	tr_peak_1331	14	2.44894	0	inside	8.33892e-05	0.0346857	Yes
1604	ENSXETG00000007964	heatr6	230.529	-0.159365	0.118461	-1.34529	0.178531	0.347515	NF62	NF50	NF62 vs NF50	HEAT repeat containing 6 protein [Source:Xenbase;Acc:XB-GENE-5772465]	tr_peak_1332	58	4.27312	0	inside	6.70888e-10	1.56441e-06	No
1605	ENSXETG00000007990	synrg	471.426	0.349491	0.284625	1.2279	0.219485	0.400424	NF62	NF50	NF62 vs NF50	synergin, gamma [Source:Xenbase;Acc:XB-GENE-993541]	tr_peak_1332	58	4.27312	0	overlapStart	6.70888e-10	1.56441e-06	No
1606	ENSXETG00000034717		76.1846	0.485734	0.335569	1.44749	0.147759	0.30533	NF62	NF50	NF62 vs NF50		tr_peak_1332	58	4.27312	3926	upstream	6.70888e-10	1.56441e-06	No
1607	ENSXETG00000007964	heatr6	230.529	-0.159365	0.118461	-1.34529	0.178531	0.347515	NF62	NF50	NF62 vs NF50	HEAT repeat containing 6 protein [Source:Xenbase;Acc:XB-GENE-5772465]	tr_peak_1333	17	2.39541	6765	upstream	3.42855e-05	0.0174816	No
1608	ENSXETG00000007990	synrg	471.426	0.349491	0.284625	1.2279	0.219485	0.400424	NF62	NF50	NF62 vs NF50	synergin, gamma [Source:Xenbase;Acc:XB-GENE-993541]	tr_peak_1333	17	2.39541	0	inside	3.42855e-05	0.0174816	No
1609	ENSXETG00000025899	dynll2	2506.11	0.498837	0.171796	2.90366	0.00368824	0.0178334	NF62	NF50	NF62 vs NF50	dynein light chain LC8-type 2 [Source:Xenbase;Acc:XB-GENE-854532]	tr_peak_1333	17	2.39541	0	overlapStart	3.42855e-05	0.0174816	No
1610	ENSXETG00000007990	synrg	471.426	0.349491	0.284625	1.2279	0.219485	0.400424	NF62	NF50	NF62 vs NF50	synergin, gamma [Source:Xenbase;Acc:XB-GENE-993541]	tr_peak_1334	114	4.77958	0	inside	4.80065e-16	3.24983e-12	No
1611	ENSXETG00000025900	vti1b	199.278	0.354901	0.141737	2.50394	0.0122819	0.0478442	NF62	NF50	NF62 vs NF50	vesicle transport through interaction with t-SNAREs 1B [Source:Xenbase;Acc:XB-GENE-957754]	tr_peak_1334	114	4.77958	0	overlapStart	4.80065e-16	3.24983e-12	No
1612	ENSXETG00000025903	ddx52	186.699	-0.646809	0.157746	-4.10033	4.12563e-05	0.000349863	NF62	NF50	NF62 vs NF50	DEAD-box helicase 52 [Source:Xenbase;Acc:XB-GENE-993518]	tr_peak_1335	145	5.13563	0	overlapStart	2.53805e-19	2.59693e-15	Yes
1613	ENSXETG00000007983	timm17a	1670.97	-0.0438099	0.148561	-0.294895	0.768074	0.869084	NF62	NF50	NF62 vs NF50	translocase of inner mitochondrial membrane 17A [Source:Xenbase;Acc:XB-GENE-979217]	tr_peak_1336	165	5.87901	0	overlapStart	2.32172e-21	3.02705e-17	No
1614	ENSXETG00000007976	lmod1	9.34396	-0.247276	0.349808	-0.70689	0.479635	0.65954	NF62	NF50	NF62 vs NF50	leiomodin 1 [Source:Xenbase;Acc:XB-GENE-979212]	tr_peak_1336	165	5.87901	8902	upstream	2.32172e-21	3.02705e-17	No
1615	ENSXETG00000007974	ipo9	1359.42	-0.70622	0.164068	-4.30443	1.67414e-05	0.000154261	NF62	NF50	NF62 vs NF50	importin 9 [Source:Xenbase;Acc:XB-GENE-5960761]	tr_peak_1337	115	5.40975	4783	upstream	4.40829e-16	3.01787e-12	Yes
1616	ENSXETG00000025907	klhl12	85.2283	0.468831	0.334167	1.40298	0.160622	0.322791	NF62	NF50	NF62 vs NF50	kelch like family member 12 [Source:Xenbase;Acc:XB-GENE-961995]	tr_peak_1337	115	5.40975	0	overlapStart	4.40829e-16	3.01787e-12	No
1617	ENSXETG00000034800	rabif	212.456	0.458068	0.137887	3.32204	0.000893621	0.00529449	NF62	NF50	NF62 vs NF50	RAB interacting factor [Source:NCBI gene (formerly Entrezgene);Acc:100145053]	tr_peak_1338	37	3.21946	0	inside	1.51405e-07	0.000194975	Yes
1618	ENSXETG00000007973	kdm5b	2111.97	-0.500935	0.0850552	-5.88953	3.873e-09	7.12467e-08	NF62	NF50	NF62 vs NF50	lysine demethylase 5B [Source:Xenbase;Acc:XB-GENE-856240]	tr_peak_1339	34	2.89298	8090	upstream	3.4489e-07	0.000395312	Yes
1619	ENSXETG00000007973	kdm5b	2111.97	-0.500935	0.0850552	-5.88953	3.873e-09	7.12467e-08	NF62	NF50	NF62 vs NF50	lysine demethylase 5B [Source:Xenbase;Acc:XB-GENE-856240]	tr_peak_1340	32	2.74078	0	inside	4.8287e-07	0.000526247	Yes
1620	ENSXETG00000007973	kdm5b	2111.97	-0.500935	0.0850552	-5.88953	3.873e-09	7.12467e-08	NF62	NF50	NF62 vs NF50	lysine demethylase 5B [Source:Xenbase;Acc:XB-GENE-856240]	tr_peak_1341	21	2.49956	0	inside	1.20387e-05	0.00750412	Yes
1621	ENSXETG00000008963	lhx1	1072.89	-0.559352	0.194314	-2.8786	0.00399446	0.0190632	NF62	NF50	NF62 vs NF50	LIM homeobox 1 [Source:Xenbase;Acc:XB-GENE-482482]	tr_peak_1342	66	4.6944	29	upstream	7.74123e-11	2.2289e-07	No
1622	ENSXETG00000008963	lhx1	1072.89	-0.559352	0.194314	-2.8786	0.00399446	0.0190632	NF62	NF50	NF62 vs NF50	LIM homeobox 1 [Source:Xenbase;Acc:XB-GENE-482482]	tr_peak_1343	18	3.2237	0	inside	2.86319e-05	0.0152609	No
1623	ENSXETG00000008959	aatf	126.106	-0.527429	0.152905	-3.44939	0.000561861	0.00352081	NF62	NF50	NF62 vs NF50	apoptosis antagonizing transcription factor [Source:Xenbase;Acc:XB-GENE-1016683]	tr_peak_1344	279	9.05517	0	overlapStart	3.08063e-33	1.14837e-28	Yes
1624	ENSXETG00000008954	srsf1	5318.67	-0.562258	0.118522	-4.74393	2.09616e-06	2.34776e-05	NF62	NF50	NF62 vs NF50	serine/arginine-rich splicing factor 1 [Source:Xenbase;Acc:XB-GENE-486875]	tr_peak_1345	250	6.2489	0	inside	3.05485e-30	9.03878e-26	Yes
1625	ENSXETG00000008951	vezf1	3227.89	-0.573424	0.11704	-4.89939	9.61363e-07	1.16101e-05	NF62	NF50	NF62 vs NF50	vascular endothelial zinc finger 1 [Source:Xenbase;Acc:XB-GENE-481523]	tr_peak_1346	145	5.13563	0	overlapStart	2.53805e-19	2.59693e-15	Yes
1626	ENSXETG00000008951	vezf1	3227.89	-0.573424	0.11704	-4.89939	9.61363e-07	1.16101e-05	NF62	NF50	NF62 vs NF50	vascular endothelial zinc finger 1 [Source:Xenbase;Acc:XB-GENE-481523]	tr_peak_1347	122	5.84813	0	inside	8.31132e-17	6.25014e-13	Yes
1627	ENSXETG00000008949	cuedc1	780.554	-0.225505	0.169643	-1.32929	0.183752	0.353928	NF62	NF50	NF62 vs NF50	CUE domain containing 1 [Source:Xenbase;Acc:XB-GENE-993591]	tr_peak_1348	40	3.22229	0	overlapStart	5.61371e-08	8.17203e-05	No
1628	ENSXETG00000008949	cuedc1	780.554	-0.225505	0.169643	-1.32929	0.183752	0.353928	NF62	NF50	NF62 vs NF50	CUE domain containing 1 [Source:Xenbase;Acc:XB-GENE-993591]	tr_peak_1349	113	6.38502	0	inside	6.10211e-16	4.05117e-12	No
1629													tr_peak_1350	36	3.68159			1.66024e-07	0.000208348	No
1630	ENSXETG00000009198	stmn1	7195.91	-0.325812	0.212242	-1.5351	0.124759	0.271737	NF62	NF50	NF62 vs NF50	stathmin 1 [Source:Xenbase;Acc:XB-GENE-481615]	tr_peak_1351	35	3.3253	7951	upstream	2.17535e-07	0.00026293	No
1631	ENSXETG00000009194	pdik1l	104.477	-0.0937276	0.256824	-0.364949	0.715149	0.834728	NF62	NF50	NF62 vs NF50	PDLIM1 interacting kinase 1 like [Source:Xenbase;Acc:XB-GENE-919812]	tr_peak_1352	47	3.49941	0	overlapStart	9.29009e-09	1.66487e-05	No
1632	ENSXETG00000009193	fam110d	22.7677	-0.323732	0.283451	-1.14211	0.253409	0.440121	NF62	NF50	NF62 vs NF50	family with sequence similarity 110 member D [Source:Xenbase;Acc:XB-GENE-920630]	tr_peak_1352	47	3.49941	9116	upstream	9.29009e-09	1.66487e-05	No
1633	ENSXETG00000020695	arid1a	819.102	-0.138342	0.192357	-0.719194	0.472021	0.652794	NF62	NF50	NF62 vs NF50	AT-rich interaction domain 1A [Source:Xenbase;Acc:XB-GENE-492490]	tr_peak_1353	189	5.28578	0	overlapStart	6.29564e-24	1.05373e-19	No
1634	ENSXETG00000020692	gpn2	627.802	-0.350838	0.168769	-2.07881	0.0376352	0.115917	NF62	NF50	NF62 vs NF50	GPN-loop GTPase 2 [Source:Xenbase;Acc:XB-GENE-5751862]	tr_peak_1354	73	4.623	0	inside	1.20376e-11	4.04036e-08	No
1635	ENSXETG00000020692	gpn2	627.802	-0.350838	0.168769	-2.07881	0.0376352	0.115917	NF62	NF50	NF62 vs NF50	GPN-loop GTPase 2 [Source:Xenbase;Acc:XB-GENE-5751862]	tr_peak_1355	266	6.67611	0	inside	6.54199e-32	2.17952e-27	No
1636	ENSXETG00000020686	nudc	646.849	0.0598183	0.0901354	0.663649	0.506915	0.682639	NF62	NF50	NF62 vs NF50	nudC nuclear distribution protein [Source:Xenbase;Acc:XB-GENE-985468]	tr_peak_1355	266	6.67611	0	overlapStart	6.54199e-32	2.17952e-27	No
1637	ENSXETG00000020673	tmem222	1098.01	0.227669	0.141903	1.60441	0.108625	0.248078	NF62	NF50	NF62 vs NF50	transmembrane protein 222 [Source:Xenbase;Acc:XB-GENE-943282]	tr_peak_1356	259	8.67787	0	overlapStart	3.77259e-31	1.19699e-26	No
1638	ENSXETG00000020657	sesn2	361.216	-0.792862	0.214807	-3.69104	0.000223335	0.00156822	NF62	NF50	NF62 vs NF50	sestrin 2 [Source:Xenbase;Acc:XB-GENE-492496]	tr_peak_1357	46	3.71226	0	overlapStart	1.40812e-08	2.39161e-05	Yes
1639	ENSXETG00000012969	rcc1	145.381	-1.37638	0.146044	-9.42445	4.3235e-21	2.8887e-19	NF62	NF50	NF62 vs NF50	regulator of chromosome condensation 1 [Source:Xenbase;Acc:XB-GENE-979094]	tr_peak_1358	117	5.52041	0	overlapStart	2.26246e-16	1.60413e-12	Yes
1640	ENSXETG00000012949	ctps1	168.605	-0.402506	0.258504	-1.55706	0.119456	0.263557	NF62	NF50	NF62 vs NF50	CTP synthase 1 [Source:Xenbase;Acc:XB-GENE-957432]	tr_peak_1358	117	5.52041	8591	upstream	2.26246e-16	1.60413e-12	No
1641	ENSXETG00000012944	foxo6	155.167	0.914287	0.333592	2.74073	0.00613022	0.0273608	NF62	NF50	NF62 vs NF50	forkhead box O6 [Source:Xenbase;Acc:XB-GENE-482993]	tr_peak_1359	29	3.38724	429	upstream	1.20565e-06	0.00113099	No
1642													tr_peak_1360	59	4.77182			5.06186e-10	1.22082e-06	No
1643													tr_peak_1361	85	4.47484			7.45453e-13	3.09414e-09	No
1644													tr_peak_1362	141	5.45908			6.9812e-19	6.85646e-15	No
1645													tr_peak_1363	80	4.65785			2.21927e-12	8.44267e-09	No
1646	ENSXETG00000012918	serinc2	1966.3	-0.3102	0.199605	-1.55407	0.120167	0.264612	NF62	NF50	NF62 vs NF50	serine incorporator 2 [Source:Xenbase;Acc:XB-GENE-968901]	tr_peak_1364	37	3.59977	0	inside	1.42495e-07	0.000184906	No
1647	ENSXETG00000037994	il1b	160.247	0.283954	0.163396	1.73783	0.0822416	0.203743	NF62	NF50	NF62 vs NF50	cAMP-dependent protein kinase inhibitor beta [Source:NCBI gene (formerly Entrezgene);Acc:101733718]	tr_peak_1364	37	3.59977	0	inside	1.42495e-07	0.000184906	No
1648	ENSXETG00000012917	zcchc17	683.489	-0.164192	0.175006	-0.938204	0.34814	0.539314	NF62	NF50	NF62 vs NF50	zinc finger CCHC-type containing 17 [Source:Xenbase;Acc:XB-GENE-493068]	tr_peak_1365	64	3.56059	0	overlapStart	1.27897e-10	3.47528e-07	No
1649	ENSXETG00000012910	snrnp40	357.383	-0.258943	0.139526	-1.85588	0.0634701	0.169334	NF62	NF50	NF62 vs NF50	small nuclear ribonucleoprotein, U5 40kDa subunit [Source:Xenbase;Acc:XB-GENE-957415]	tr_peak_1365	64	3.56059	0	overlapStart	1.27897e-10	3.47528e-07	No
1650	ENSXETG00000012904	pum1	1654.99	0.325664	0.252206	1.29126	0.196613	0.370826	NF62	NF50	NF62 vs NF50	pumilio RNA binding family member 1 [Source:Xenbase;Acc:XB-GENE-957401]	tr_peak_1366	88	4.18195	0	inside	3.44207e-13	1.52205e-09	No
1651	ENSXETG00000012902	dnajc8	340.775	0.203445	0.116561	1.7454	0.0809158	0.201416	NF62	NF50	NF62 vs NF50	DnaJ heat shock protein family (Hsp40) member C8 [Source:Xenbase;Acc:XB-GENE-946546]	tr_peak_1367	87	4.25342	0	overlapStart	4.04241e-13	1.75566e-09	No
1652	ENSXETG00000001834	rpa2	393.371	-0.782567	0.147755	-5.29637	1.18129e-07	1.70393e-06	NF62	NF50	NF62 vs NF50	replication protein A2 [Source:Xenbase;Acc:XB-GENE-487430]	tr_peak_1368	185	6.77021	0	overlapStart	1.55317e-23	2.5186e-19	Yes
1653	ENSXETG00000011507	ppp1r8	225.689	-0.384281	0.183256	-2.09697	0.0359967	0.112056	NF62	NF50	NF62 vs NF50	protein phosphatase 1 regulatory subunit 8 [Source:Xenbase;Acc:XB-GENE-479608]	tr_peak_1369	158	4.99912	0	overlapStart	1.29981e-20	1.55632e-16	No
1654													tr_peak_1369	158	4.99912	3419	upstream	1.29981e-20	1.55632e-16	No
1655	ENSXETG00000011510	pou3f1	816.106	-0.754502	0.0991878	-7.6068	2.80965e-14	9.99174e-13	NF62	NF50	NF62 vs NF50	POU class 3 homeobox 1 [Source:Xenbase;Acc:XB-GENE-853354]	tr_peak_1370	31	3.61787	0	inside	6.897e-07	0.000715632	Yes
1656	ENSXETG00000005271	akirin1	736.182	0.224787	0.100957	2.22655	0.025977	0.0871449	NF62	NF50	NF62 vs NF50	akirin 1 [Source:Xenbase;Acc:XB-GENE-5820002]	tr_peak_1371	56	3.87906	0	overlapStart	8.81719e-10	2.00655e-06	No
1657	ENSXETG00000036228	pnrc2	3691.54	-0.194391	0.0573688	-3.38845	0.000702892	0.00429015	NF62	NF50	NF62 vs NF50	proline rich nuclear receptor coactivator 2 [Source:NCBI gene (formerly Entrezgene);Acc:493263]	tr_peak_1372	17	2.34924	236	upstream	3.53598e-05	0.0179618	Yes
1658	ENSXETG00000036228	pnrc2	3691.54	-0.194391	0.0573688	-3.38845	0.000702892	0.00429015	NF62	NF50	NF62 vs NF50	proline rich nuclear receptor coactivator 2 [Source:NCBI gene (formerly Entrezgene);Acc:493263]	tr_peak_1373	150	4.89498	0	overlapStart	7.28518e-20	7.99632e-16	Yes
1659	ENSXETG00000031811	evx2	65.3193	0.319234	0.210867	1.51391	0.130049	0.279753	NF62	NF50	NF62 vs NF50	sperm-tail PG-rich repeat containing 1 [Source:NCBI gene (formerly Entrezgene);Acc:100498427]	tr_peak_1374	250	6.2489	0	overlapStart	3.05485e-30	9.03878e-26	No
1660	ENSXETG00000003907	nipal3	101.743	0.620388	0.189837	3.26801	0.00108308	0.00627527	NF62	NF50	NF62 vs NF50	NIPA-like domain containing 3 [Source:Xenbase;Acc:XB-GENE-946030]	tr_peak_1374	250	6.2489	340	upstream	3.05485e-30	9.03878e-26	Yes
1661	ENSXETG00000003925	thrap3	2870.48	-0.14719	0.104583	-1.40739	0.15931	0.320806	NF62	NF50	NF62 vs NF50	thyroid hormone receptor associated protein 3 [Source:Xenbase;Acc:XB-GENE-992055]	tr_peak_1375	110	4.53847	0	inside	1.3807e-15	8.77203e-12	No
1662	ENSXETG00000003925	thrap3	2870.48	-0.14719	0.104583	-1.40739	0.15931	0.320806	NF62	NF50	NF62 vs NF50	thyroid hormone receptor associated protein 3 [Source:Xenbase;Acc:XB-GENE-992055]	tr_peak_1376	66	4.43808	171	upstream	6.88224e-11	2.00092e-07	No
1663	ENSXETG00000004382	map7d1	1811.48	0.264658	0.104726	2.52714	0.0114996	0.0453113	NF62	NF50	NF62 vs NF50	MAP7 domain containing 1 [Source:Xenbase;Acc:XB-GENE-6454138]	tr_peak_1377	43	3.49836	200	upstream	2.77051e-08	4.38198e-05	No
1664													tr_peak_1378	33	3.62749			3.78739e-07	0.00042777	No
1665	ENSXETG00000009664	ago4	29.4286	0.105325	0.350872	0.30018	0.76404	0.867137	NF62	NF50	NF62 vs NF50	argonaute 4, RISC catalytic component [Source:Xenbase;Acc:XB-GENE-1006882]	tr_peak_1379	37	3.39499	0	inside	1.46346e-07	0.000189261	No
1666	ENSXETG00000009668	psmb2	1272.03	-0.0605783	0.119746	-0.505892	0.612933	0.765094	NF62	NF50	NF62 vs NF50	proteasome subunit beta 2 [Source:Xenbase;Acc:XB-GENE-946101]	tr_peak_1380	530	9.79162	0	inside	5.1849e-59	9.93802e-54	No
1667	ENSXETG00000027722	znf706l	2233.16	-0.0621853	0.0781131	-0.796093	0.425978	0.613245	NF62	NF50	NF62 vs NF50	zinc finger protein 706 like [Source:Xenbase;Acc:XB-GENE-5725709]	tr_peak_1381	42	3.88612	0	inside	3.35691e-08	5.14861e-05	No
1668	ENSXETG00000009682	sfpq	5490.92	-0.235664	0.079625	-2.95967	0.00307965	0.0154065	NF62	NF50	NF62 vs NF50	splicing factor proline and glutamine rich [Source:Xenbase;Acc:XB-GENE-5968416]	tr_peak_1381	42	3.88612	9320	upstream	3.35691e-08	5.14861e-05	No
1669	ENSXETG00000009682	sfpq	5490.92	-0.235664	0.079625	-2.95967	0.00307965	0.0154065	NF62	NF50	NF62 vs NF50	splicing factor proline and glutamine rich [Source:Xenbase;Acc:XB-GENE-5968416]	tr_peak_1382	46	3.35118	0	inside	1.44129e-08	2.44e-05	No
1670	ENSXETG00000009682	sfpq	5490.92	-0.235664	0.079625	-2.95967	0.00307965	0.0154065	NF62	NF50	NF62 vs NF50	splicing factor proline and glutamine rich [Source:Xenbase;Acc:XB-GENE-5968416]	tr_peak_1383	59	3.62475	0	inside	4.32653e-10	1.06422e-06	No
1671	ENSXETG00000007096	tmem35b	1562.52	-0.202921	0.168498	-1.20429	0.228477	0.410944	NF62	NF50	NF62 vs NF50	transmembrane protein 35B [Source:Xenbase;Acc:XB-GENE-5907245]	tr_peak_1384	55	5.27571	0	inside	1.31641e-09	2.85871e-06	No
1672	ENSXETG00000007097	dlgap3	1042.24	0.694448	0.0862714	8.04957	8.30875e-16	3.33084e-14	NF62	NF50	NF62 vs NF50	discs, large homolog-associated protein 3 [Source:Xenbase;Acc:XB-GENE-1013367]	tr_peak_1385	26	3.22085	0	inside	2.74183e-06	0.00228076	Yes
1673	ENSXETG00000007097	dlgap3	1042.24	0.694448	0.0862714	8.04957	8.30875e-16	3.33084e-14	NF62	NF50	NF62 vs NF50	discs, large homolog-associated protein 3 [Source:Xenbase;Acc:XB-GENE-1013367]	tr_peak_1386	44	3.52239	0	inside	2.4006e-08	3.85914e-05	Yes
1674	ENSXETG00000007097	dlgap3	1042.24	0.694448	0.0862714	8.04957	8.30875e-16	3.33084e-14	NF62	NF50	NF62 vs NF50	discs, large homolog-associated protein 3 [Source:Xenbase;Acc:XB-GENE-1013367]	tr_peak_1387	47	4.41321	0	inside	1.05235e-08	1.84884e-05	Yes
1675	ENSXETG00000007097	dlgap3	1042.24	0.694448	0.0862714	8.04957	8.30875e-16	3.33084e-14	NF62	NF50	NF62 vs NF50	discs, large homolog-associated protein 3 [Source:Xenbase;Acc:XB-GENE-1013367]	tr_peak_1388	29	3.50486	0	inside	1.16097e-06	0.00108933	Yes
1676													tr_peak_1389	14	2.25135			9.41868e-05	0.0373216	No
1677	ENSXETG00000007104	sdc3	886.425	0.530667	0.340109	1.56029	0.118692	0.262637	NF62	NF50	NF62 vs NF50	syndecan 3 [Source:Xenbase;Acc:XB-GENE-490747]	tr_peak_1390	40	3.22229	0	inside	5.61371e-08	8.17203e-05	No
1678													tr_peak_1391	37	3.21946			1.51405e-07	0.000194975	No
1679	ENSXETG00000005931	ptpru	3274.23	0.18453	0.142591	1.29412	0.195625	0.369334	NF62	NF50	NF62 vs NF50	protein tyrosine phosphatase receptor type U [Source:Xenbase;Acc:XB-GENE-922688]	tr_peak_1392	87	4.25342	0	inside	4.04241e-13	1.75566e-09	No
1680													tr_peak_1393	29	2.70786	723	upstream	1.3223e-06	0.00123367	No
1681	ENSXETG00000014371	mecr	1263.68	0.0535959	0.195824	0.273694	0.78432	0.87878	NF62	NF50	NF62 vs NF50	mitochondrial trans-2-enoyl-CoA reductase [Source:Xenbase;Acc:XB-GENE-1007523]	tr_peak_1393	29	2.70786	0	inside	1.3223e-06	0.00123367	No
1682	ENSXETG00000014407	epb41	2263.9	-0.860182	0.100319	-8.57446	9.95507e-18	4.8932e-16	NF62	NF50	NF62 vs NF50	erythrocyte membrane protein band 4.1 [Source:Xenbase;Acc:XB-GENE-481625]	tr_peak_1394	62	3.73785	0	inside	1.96612e-10	5.20691e-07	Yes
1683	ENSXETG00000038286		0.801474	0.0036768	0.16877	0.0217859	0.982619		NF62	NF50	NF62 vs NF50		tr_peak_1395	40	4.0085	7422	upstream	6.42791e-08	9.06505e-05	No
1684	ENSXETG00000036225		0.590359	-0.121355	0.139884	-0.867538	0.385647		NF62	NF50	NF62 vs NF50		tr_peak_1395	40	4.0085	7144	upstream	6.42791e-08	9.06505e-05	No
1685													tr_peak_1395	40	4.0085	5010	upstream	6.42791e-08	9.06505e-05	No
1686													tr_peak_1395	40	4.0085	4663	upstream	6.42791e-08	9.06505e-05	No
1687													tr_peak_1395	40	4.0085	4311	upstream	6.42791e-08	9.06505e-05	No
1688													tr_peak_1395	40	4.0085	3960	upstream	6.42791e-08	9.06505e-05	No
1689	ENSXETG00000036027		0.367414	0.0269094	0.127617	0.210861	0.832996		NF62	NF50	NF62 vs NF50		tr_peak_1395	40	4.0085	2534	upstream	6.42791e-08	9.06505e-05	No
1690	ENSXETG00000036800		0.140445	-0.0280863	0.109001	-0.25767	0.796662		NF62	NF50	NF62 vs NF50		tr_peak_1395	40	4.0085	1993	upstream	6.42791e-08	9.06505e-05	No
1691	ENSXETG00000022923	sf3a3	950.668	-0.913802	0.1114	-8.20286	2.34737e-16	1.01199e-14	NF62	NF50	NF62 vs NF50	splicing factor 3a subunit 3 [Source:Xenbase;Acc:XB-GENE-947674]	tr_peak_1396	23	2.9098	0	overlapStart	5.78669e-06	0.00427799	Yes
1692													tr_peak_1396	23	2.9098	1921	upstream	5.78669e-06	0.00427799	No
1693													tr_peak_1396	23	2.9098	7092	upstream	5.78669e-06	0.00427799	No
1694	ENSXETG00000002168	epha10	759.047	0.301521	0.0881427	3.42083	0.000624312	0.00386507	NF62	NF50	NF62 vs NF50	EPH receptor A10 [Source:Xenbase;Acc:XB-GENE-5893530]	tr_peak_1397	43	3.34136	0	inside	2.56933e-08	4.07934e-05	Yes
1695	ENSXETG00000002161	gnl2	947.768	-1.02466	0.134955	-7.59259	3.13563e-14	1.11253e-12	NF62	NF50	NF62 vs NF50	guanine nucleotide binding protein-like 2 (nucleolar) [Source:Xenbase;Acc:XB-GENE-946916]	tr_peak_1398	73	3.64519	0	overlapStart	1.19671e-11	4.03042e-08	Yes
1696	ENSXETG00000007046	plekha6	2634.53	0.206023	0.158842	1.29703	0.194621	0.367931	NF62	NF50	NF62 vs NF50	pleckstrin homology domain containing A6 [Source:Xenbase;Acc:XB-GENE-958530]	tr_peak_1399	55	3.82869	0	overlapStart	1.19682e-09	2.66729e-06	No
1697													tr_peak_1400	88	4.59443			3.4712e-13	1.53423e-09	No
1698	ENSXETG00000024721	snrpc	1067.51	-0.434856	0.10879	-3.99721	6.40936e-05	0.000518188	NF62	NF50	NF62 vs NF50	small nuclear ribonucleoprotein polypeptide C [Source:Xenbase;Acc:XB-GENE-495092]	tr_peak_1401	126	5.43068	0	overlapStart	2.82807e-17	2.2475e-13	Yes
1699	ENSXETG00000034908	c6orf106	1071.91	0.139535	0.0988893	1.41103	0.158237	0.319622	NF62	NF50	NF62 vs NF50	lipid regulator with UBA-like and NBR1-like domains [Source:NCBI gene (formerly Entrezgene);Acc:100101690]	tr_peak_1401	126	5.43068	0	overlapStart	2.82807e-17	2.2475e-13	No
1700	ENSXETG00000012375	pacsin1	100.549	0.599665	0.32877	1.82396	0.0681576	0.178312	NF62	NF50	NF62 vs NF50	protein kinase C and casein kinase substrate in neurons 1 [Source:Xenbase;Acc:XB-GENE-494779]	tr_peak_1402	49	3.67554	3061	upstream	5.46789e-09	1.03691e-05	No
1701	ENSXETG00000012374	rpl10a	16283.2	-1.37915	0.189251	-7.28741	3.15968e-13	1.02022e-11	NF62	NF50	NF62 vs NF50	ribosomal protein L10a [Source:Xenbase;Acc:XB-GENE-974206]	tr_peak_1403	124	5.7789	0	overlapStart	4.90874e-17	3.79158e-13	Yes
1702	ENSXETG00000000426	srpk1	475.803	-0.467094	0.105359	-4.43338	9.27692e-06	9.00503e-05	NF62	NF50	NF62 vs NF50	SRSF protein kinase 1 [Source:Xenbase;Acc:XB-GENE-941978]	tr_peak_1404	215	7.04479	0	overlapStart	1.19187e-26	2.58518e-22	Yes
1703	ENSXETG00000011846	bysl	719.49	-0.317293	0.150743	-2.10486	0.0353034	0.110365	NF62	NF50	NF62 vs NF50	bystin like [Source:Xenbase;Acc:XB-GENE-941996]	tr_peak_1405	89	3.81751	0	overlapStart	2.61848e-13	1.17755e-09	No
1704	ENSXETG00000011847	med20	227.897	-0.429515	0.157837	-2.72125	0.0065035	0.0286868	NF62	NF50	NF62 vs NF50	mediator complex subunit 20 [Source:Xenbase;Acc:XB-GENE-5950042]	tr_peak_1405	89	3.81751	0	overlapStart	2.61848e-13	1.17755e-09	No
1705	ENSXETG00000011856	foxp4	277.078	-0.909947	0.134697	-6.75551	1.42333e-11	3.82712e-10	NF62	NF50	NF62 vs NF50	forkhead box P4 [Source:Xenbase;Acc:XB-GENE-982692]	tr_peak_1406	80	5.78432	0	inside	2.57377e-12	9.7022e-09	Yes
1706	ENSXETG00000002000	amigo1	2432.02	0.123439	0.0646313	1.9099	0.0561465	0.155243	NF62	NF50	NF62 vs NF50	adhesion molecule with Ig-like domain 1 [Source:Xenbase;Acc:XB-GENE-922133]	tr_peak_1407	113	5.65948	0	overlapStart	6.02046e-16	4.02328e-12	No
1707	ENSXETG00000041278	GPR61	187.181	0.55171	0.299372	1.84289	0.065345	0.172811	NF62	NF50	NF62 vs NF50	G protein-coupled receptor 61 [Source:NCBI gene (formerly Entrezgene);Acc:100492600]	tr_peak_1408	44	3.52239	1030	upstream	2.4006e-08	3.85914e-05	No
1708	ENSXETG00000002003	gnai3	1826.65	0.398612	0.107296	3.71507	0.000203144	0.00144021	NF62	NF50	NF62 vs NF50	G protein subunit alpha i3 [Source:Xenbase;Acc:XB-GENE-5738634]	tr_peak_1409	58	4.27312	0	overlapStart	6.70888e-10	1.56441e-06	Yes
1709	ENSXETG00000002023	ahcyl1	487.905	0.471985	0.217017	2.17487	0.0296397	0.0965716	NF62	NF50	NF62 vs NF50	adenosylhomocysteinase like 1 [Source:Xenbase;Acc:XB-GENE-942022]	tr_peak_1410	198	6.18679	0	overlapStart	7.37683e-25	1.3605e-20	No
1710	ENSXETG00000002025	slc6a17	498.729	0.334	0.327274	1.02055	0.307466	0.496228	NF62	NF50	NF62 vs NF50	solute carrier family 6 member 17 [Source:Xenbase;Acc:XB-GENE-964419]	tr_peak_1411	38	3.34626	0	inside	1.15768e-07	0.000151733	No
1711	ENSXETG00000002029	rbm15	64.8358	-0.0781727	0.27234	-0.287041	0.774081	0.872884	NF62	NF50	NF62 vs NF50	RNA binding motif protein 15 [Source:Xenbase;Acc:XB-GENE-999888]	tr_peak_1412	61	3.98184	0	overlapStart	2.52093e-10	6.47679e-07	No
1712	ENSXETG00000002036	dhrs11	266.858	-0.797633	0.136446	-5.84579	5.04184e-09	9.09063e-08	NF62	NF50	NF62 vs NF50	dehydrogenase/reductase (SDR family) member 11 [Source:Xenbase;Acc:XB-GENE-6048420]	tr_peak_1413	37	3.21946	0	inside	1.51405e-07	0.000194975	Yes
1713	ENSXETG00000002038	ggnbp2	522.723	-0.255573	0.128533	-1.9884	0.046768	0.136063	NF62	NF50	NF62 vs NF50	gametogenetin binding protein 2 [Source:Xenbase;Acc:XB-GENE-942044]	tr_peak_1414	155	6.25502	0	overlapStart	2.36423e-20	2.73262e-16	No
1714	ENSXETG00000035755	UBE2T	158.701	0.034905	0.131756	0.264922	0.791069	0.882435	NF62	NF50	NF62 vs NF50	ubiquitin conjugating enzyme E2T [Source:NCBI gene (formerly Entrezgene);Acc:101733196]	tr_peak_1415	35	3.0934	114	upstream	2.1048e-07	0.000256862	No
1715	ENSXETG00000000933	rbbp5	1041.41	-0.0840466	0.11346	-0.740759	0.458839	0.641396	NF62	NF50	NF62 vs NF50	retinoblastoma binding protein 5 [Source:Xenbase;Acc:XB-GENE-942063]	tr_peak_1415	35	3.0934	123	upstream	2.1048e-07	0.000256862	No
1716	ENSXETG00000000972	dcaf6	274.646	-0.198083	0.110808	-1.78763	0.0738365	0.188768	NF62	NF50	NF62 vs NF50	DDB1 and CUL4 associated factor 6 [Source:Xenbase;Acc:XB-GENE-5738809]	tr_peak_1416	91	4.47925	0	overlapStart	1.70173e-13	7.91662e-10	No
1717	ENSXETG00000000980	cdk18	281.98	0.379185	0.283235	1.33877	0.180647	0.350001	NF62	NF50	NF62 vs NF50	cyclin-dependent kinase 18 [Source:Xenbase;Acc:XB-GENE-489094]	tr_peak_1417	38	3.46767	0	overlapStart	9.7174e-08	0.000132023	No
1718	ENSXETG00000000992	klf15.2	5.47003	-0.0557443	0.318384	-0.175085	0.861013	0.9257	NF62	NF50	NF62 vs NF50	Kruppel-like factor 15, gene 2 [Source:Xenbase;Acc:XB-GENE-1018580]	tr_peak_1418	53	3.63939	3696	upstream	2.1714e-09	4.52741e-06	No
1719	ENSXETG00000035501	nucks1	4086.19	-0.578254	0.108386	-5.33515	9.54682e-08	1.41542e-06	NF62	NF50	NF62 vs NF50	nuclear casein kinase and cyclin-dependent kinase substrate 1 [Source:NCBI gene (formerly Entrezgene);Acc:394795]	tr_peak_1419	56	3.87906	0	inside	8.81719e-10	2.00655e-06	Yes
1720	ENSXETG00000024988	fam72a	17.3817	-1.70428	0.335418	-5.08105	3.75348e-07	4.83969e-06	NF62	NF50	NF62 vs NF50	family with sequence similarity 72 member A [Source:Xenbase;Acc:XB-GENE-996565]	tr_peak_1420	60	4.53573	3762	upstream	3.5532e-10	8.85788e-07	Yes
1721	ENSXETG00000023687	srgap2	116.497	0.266988	0.34554	0.772668	0.439719	0.625091	NF62	NF50	NF62 vs NF50	SLIT-ROBO Rho GTPase activating protein 2 [Source:Xenbase;Acc:XB-GENE-5897849]	tr_peak_1420	60	4.53573	0	inside	3.5532e-10	8.85788e-07	No
1722	ENSXETG00000016625	stk38	63.4285	0.0655741	0.214391	0.305863	0.759709	0.864765	NF62	NF50	NF62 vs NF50	serine/threonine kinase 38 [Source:Xenbase;Acc:XB-GENE-5742605]	tr_peak_1421	198	6.73849	0	overlapStart	8.11652e-25	1.48717e-20	No
1723	ENSXETG00000035800	agtr1	203.017	-0.33208	0.182893	-1.81571	0.0694151	0.180606	NF62	NF50	NF62 vs NF50	zinc finger protein 35 [Source:NCBI gene (formerly Entrezgene);Acc:101732226]	tr_peak_1422	40	2.86229	0	overlapStart	5.5265e-08	8.1111e-05	No
1724													tr_peak_1423	30	3.68367			8.95241e-07	0.000890061	No
1725	ENSXETG00000001698	hipk1	116.049	0.307777	0.309477	0.994507	0.319976	0.509762	NF62	NF50	NF62 vs NF50	homeodomain interacting protein kinase 1 [Source:Xenbase;Acc:XB-GENE-987412]	tr_peak_1424	85	4.19266	0	overlapStart	6.2523e-13	2.65675e-09	No
1726	ENSXETG00000001701	srsf3	1511.47	-0.242851	0.0841006	-2.88762	0.00388171	0.0186172	NF62	NF50	NF62 vs NF50	serine/arginine-rich splicing factor 3 [Source:Xenbase;Acc:XB-GENE-490817]	tr_peak_1425	162	5.64926	0	overlapStart	4.91055e-21	6.10689e-17	No
1727	ENSXETG00000002414	atp1b1	5455.37	-0.119802	0.132641	-0.903209	0.366415	0.556345	NF62	NF50	NF62 vs NF50	ATPase Na+/K+ transporting subunit beta 1 [Source:Xenbase;Acc:XB-GENE-482813]	tr_peak_1426	34	2.98583	0	inside	2.75893e-07	0.00032375	No
1728	ENSXETG00000002417	nme7	196.581	-0.147756	0.230135	-0.642042	0.520846	0.694491	NF62	NF50	NF62 vs NF50	NME/NM23 family member 7 [Source:Xenbase;Acc:XB-GENE-987403]	tr_peak_1427	88	4.00566	0	overlapStart	3.56254e-13	1.55944e-09	No
1729	ENSXETG00000002419	blzf1	391.106	-0.344572	0.133868	-2.57396	0.0100541	0.0407178	NF62	NF50	NF62 vs NF50	basic leucine zipper nuclear factor 1 [Source:Xenbase;Acc:XB-GENE-944044]	tr_peak_1427	88	4.00566	0	overlapStart	3.56254e-13	1.55944e-09	No
1730	ENSXETG00000002421	ccdc181	152.744	0.772841	0.203107	3.8051	0.000141747	0.00105078	NF62	NF50	NF62 vs NF50	coiled-coil domain containing 181 [Source:Xenbase;Acc:XB-GENE-972794]	tr_peak_1428	52	3.2286	0	overlapStart	2.85542e-09	5.79549e-06	Yes
1731	ENSXETG00000002424	atg3	629.773	-0.292213	0.114656	-2.54861	0.0108154	0.0430773	NF62	NF50	NF62 vs NF50	autophagy related 3 [Source:Xenbase;Acc:XB-GENE-953266]	tr_peak_1429	47	3.57988	58	upstream	9.76495e-09	1.72998e-05	No
1732	ENSXETG00000002426	slc35a5	107.577	-0.379202	0.17148	-2.21134	0.0270121	0.089792	NF62	NF50	NF62 vs NF50	solute carrier family 35 member A5 [Source:Xenbase;Acc:XB-GENE-1003413]	tr_peak_1429	47	3.57988	0	inside	9.76495e-09	1.72998e-05	No
1733	ENSXETG00000004822	kdm6a	1288.51	0.185778	0.0768629	2.417	0.015649	0.0581713	NF62	NF50	NF62 vs NF50	lysine demethylase 6A [Source:Xenbase;Acc:XB-GENE-960316]	tr_peak_1430	71	4.39542	0	inside	2.12041e-11	6.80989e-08	No
1734	ENSXETG00000015477	ddx3x	27150.2	-0.5109	0.165712	-3.08306	0.00204885	0.0109004	NF62	NF50	NF62 vs NF50	DEAD-box helicase 3 X-linked [Source:Xenbase;Acc:XB-GENE-999731]	tr_peak_1431	91	3.95764	0	overlapStart	1.47014e-13	6.89065e-10	No
1735	ENSXETG00000015483	rpl8	20776	-1.29539	0.204297	-6.34069	2.28743e-10	5.06517e-09	NF62	NF50	NF62 vs NF50	ribosomal protein L8 [Source:Xenbase;Acc:XB-GENE-482209]	tr_peak_1432	59	3.5215	0	inside	5.18955e-10	1.24661e-06	Yes
1736	ENSXETG00000015489	usp9x	1362.92	0.0880861	0.147667	0.59652	0.550828	0.717364	NF62	NF50	NF62 vs NF50	ubiquitin specific peptidase 9 X-linked [Source:Xenbase;Acc:XB-GENE-1010834]	tr_peak_1433	57	3.33275	0	overlapStart	7.59399e-10	1.76494e-06	No
1737	ENSXETG00000015489	usp9x	1362.92	0.0880861	0.147667	0.59652	0.550828	0.717364	NF62	NF50	NF62 vs NF50	ubiquitin specific peptidase 9 X-linked [Source:Xenbase;Acc:XB-GENE-1010834]	tr_peak_1434	101	4.86729	923	upstream	1.31009e-14	7.24603e-11	No
1738	ENSXETG00000015502	med14	608.065	-0.241497	0.0893272	-2.70351	0.00686117	0.0299308	NF62	NF50	NF62 vs NF50	mediator complex subunit 14 [Source:Xenbase;Acc:XB-GENE-982316]	tr_peak_1435	141	5.45908	0	inside	6.9812e-19	6.85646e-15	No
1739													tr_peak_1436	65	3.08546			9.04649e-11	2.56732e-07	No
1740													tr_peak_1437	51	3.48007			3.56681e-09	7.06334e-06	No
1741													tr_peak_1438	31	2.9645			7.5856e-07	0.00077489	No
1742													tr_peak_1439	84	5.11332			8.64291e-13	3.55574e-09	No
1743	ENSXETG00000015528	bcor	1335.92	-0.370224	0.091006	-4.06812	4.73931e-05	0.000394747	NF62	NF50	NF62 vs NF50	BCL6 corepressor [Source:Xenbase;Acc:XB-GENE-1010841]	tr_peak_1440	27	3.2772	0	inside	2.07205e-06	0.0017925	Yes
1744	ENSXETG00000015528	bcor	1335.92	-0.370224	0.091006	-4.06812	4.73931e-05	0.000394747	NF62	NF50	NF62 vs NF50	BCL6 corepressor [Source:Xenbase;Acc:XB-GENE-1010841]	tr_peak_1441	37	3.21946	0	inside	1.51405e-07	0.000194975	Yes
1745	ENSXETG00000015528	bcor	1335.92	-0.370224	0.091006	-4.06812	4.73931e-05	0.000394747	NF62	NF50	NF62 vs NF50	BCL6 corepressor [Source:Xenbase;Acc:XB-GENE-1010841]	tr_peak_1442	46	3.64199	0	inside	1.18443e-08	2.05745e-05	Yes
1746	ENSXETG00000015528	bcor	1335.92	-0.370224	0.091006	-4.06812	4.73931e-05	0.000394747	NF62	NF50	NF62 vs NF50	BCL6 corepressor [Source:Xenbase;Acc:XB-GENE-1010841]	tr_peak_1443	55	3.82869	0	inside	1.19682e-09	2.66729e-06	Yes
1747	ENSXETG00000015528	bcor	1335.92	-0.370224	0.091006	-4.06812	4.73931e-05	0.000394747	NF62	NF50	NF62 vs NF50	BCL6 corepressor [Source:Xenbase;Acc:XB-GENE-1010841]	tr_peak_1444	46	3.7192	0	inside	1.35428e-08	2.33201e-05	Yes
1748	ENSXETG00000015528	bcor	1335.92	-0.370224	0.091006	-4.06812	4.73931e-05	0.000394747	NF62	NF50	NF62 vs NF50	BCL6 corepressor [Source:Xenbase;Acc:XB-GENE-1010841]	tr_peak_1445	77	4.19929	0	inside	4.53733e-12	1.64172e-08	Yes
1749	ENSXETG00000015528	bcor	1335.92	-0.370224	0.091006	-4.06812	4.73931e-05	0.000394747	NF62	NF50	NF62 vs NF50	BCL6 corepressor [Source:Xenbase;Acc:XB-GENE-1010841]	tr_peak_1446	39	3.10527	0	inside	7.71578e-08	0.000107251	Yes
1750	ENSXETG00000015528	bcor	1335.92	-0.370224	0.091006	-4.06812	4.73931e-05	0.000394747	NF62	NF50	NF62 vs NF50	BCL6 corepressor [Source:Xenbase;Acc:XB-GENE-1010841]	tr_peak_1447	35	3.0934	0	inside	2.1048e-07	0.000256862	Yes
1751	ENSXETG00000015528	bcor	1335.92	-0.370224	0.091006	-4.06812	4.73931e-05	0.000394747	NF62	NF50	NF62 vs NF50	BCL6 corepressor [Source:Xenbase;Acc:XB-GENE-1010841]	tr_peak_1448	45	3.56873	0	inside	1.82331e-08	3.00843e-05	Yes
1752	ENSXETG00000015528	bcor	1335.92	-0.370224	0.091006	-4.06812	4.73931e-05	0.000394747	NF62	NF50	NF62 vs NF50	BCL6 corepressor [Source:Xenbase;Acc:XB-GENE-1010841]	tr_peak_1449	14	2.25135	0	inside	9.41868e-05	0.0373216	Yes
1753	ENSXETG00000015528	bcor	1335.92	-0.370224	0.091006	-4.06812	4.73931e-05	0.000394747	NF62	NF50	NF62 vs NF50	BCL6 corepressor [Source:Xenbase;Acc:XB-GENE-1010841]	tr_peak_1450	111	5.5476	0	inside	1.13454e-15	7.26273e-12	Yes
1754	ENSXETG00000015528	bcor	1335.92	-0.370224	0.091006	-4.06812	4.73931e-05	0.000394747	NF62	NF50	NF62 vs NF50	BCL6 corepressor [Source:Xenbase;Acc:XB-GENE-1010841]	tr_peak_1451	76	4.73655	0	inside	6.45892e-12	2.29536e-08	Yes
1755													tr_peak_1452	21	3.01839			1.18173e-05	0.0074879	No
1756	ENSXETG00000040534	mid1ip1	3168.24	0.0996418	0.127964	0.778671	0.436174	0.621942	NF62	NF50	NF62 vs NF50	MID1 interacting protein 1 [Source:NCBI gene (formerly Entrezgene);Acc:394600]	tr_peak_1453	34	2.98583	0	inside	2.75893e-07	0.00032375	No
1757	ENSXETG00000040534	mid1ip1	3168.24	0.0996418	0.127964	0.778671	0.436174	0.621942	NF62	NF50	NF62 vs NF50	MID1 interacting protein 1 [Source:NCBI gene (formerly Entrezgene);Acc:394600]	tr_peak_1454	148	5.20592	0	overlapStart	1.45784e-19	1.54298e-15	No
1758	ENSXETG00000040534	mid1ip1	3168.24	0.0996418	0.127964	0.778671	0.436174	0.621942	NF62	NF50	NF62 vs NF50	MID1 interacting protein 1 [Source:NCBI gene (formerly Entrezgene);Acc:394600]	tr_peak_1455	68	3.54105	5823	upstream	4.91213e-11	1.4669e-07	No
1759													tr_peak_1456	40	3.22229			5.61371e-08	8.17203e-05	No
1760	ENSXETG00000031194	znf41	1055.58	0.403007	0.208312	1.93463	0.0530357	0.14889	NF62	NF50	NF62 vs NF50	shroom family member 2 [Source:NCBI gene (formerly Entrezgene);Acc:779568]	tr_peak_1457	47	3.49941	0	inside	9.29009e-09	1.66487e-05	No
1761	ENSXETG00000015786	tbl1x	760.92	-0.0595731	0.104236	-0.571519	0.567648	0.730915	NF62	NF50	NF62 vs NF50	transducin beta like 1 X-linked [Source:Xenbase;Acc:XB-GENE-982285]	tr_peak_1458	147	5.53809	0	overlapStart	1.64509e-19	1.7248e-15	No
1762													tr_peak_1459	143	4.79083			3.99889e-19	4.02226e-15	No
1763													tr_peak_1460	25	3.9077			3.37567e-06	0.00272126	No
1764	ENSXETG00000013568	ddx20	592.914	-0.28495	0.189785	-1.50143	0.133243	0.284634	NF62	NF50	NF62 vs NF50	DEAD-box helicase 20 [Source:Xenbase;Acc:XB-GENE-976478]	tr_peak_1461	161	6.65712	0	inside	5.7795e-21	7.17332e-17	No
1765	ENSXETG00000006902	st7l	99.0587	0.0185011	0.216471	0.0854668	0.93189	0.965822	NF62	NF50	NF62 vs NF50	suppression of tumorigenicity 7 like [Source:Xenbase;Acc:XB-GENE-941418]	tr_peak_1462	40	2.86229	0	overlapStart	5.5265e-08	8.1111e-05	No
1766	ENSXETG00000025061	capza1	1343.01	0.0165641	0.0609791	0.271636	0.785902	0.879722	NF62	NF50	NF62 vs NF50	capping actin protein of muscle Z-line subunit alpha 1 [Source:Xenbase;Acc:XB-GENE-489686]	tr_peak_1462	40	2.86229	8084	upstream	5.5265e-08	8.1111e-05	No
1767	ENSXETG00000006902	st7l	99.0587	0.0185011	0.216471	0.0854668	0.93189	0.965822	NF62	NF50	NF62 vs NF50	suppression of tumorigenicity 7 like [Source:Xenbase;Acc:XB-GENE-941418]	tr_peak_1463	40	3.54352	7983	upstream	6.36414e-08	9.00223e-05	No
1768	ENSXETG00000025061	capza1	1343.01	0.0165641	0.0609791	0.271636	0.785902	0.879722	NF62	NF50	NF62 vs NF50	capping actin protein of muscle Z-line subunit alpha 1 [Source:Xenbase;Acc:XB-GENE-489686]	tr_peak_1463	40	3.54352	0	overlapStart	6.36414e-08	9.00223e-05	No
1769	ENSXETG00000006901	mov10	1.99732	-0.122627	0.295091	-0.415558	0.677734	0.809616	NF62	NF50	NF62 vs NF50	Mov10 RISC complex RNA helicase [Source:Xenbase;Acc:XB-GENE-483538]	tr_peak_1464	63	5.84197	0	inside	1.49906e-10	4.04064e-07	No
1770													tr_peak_1465	38	3.05197	455	upstream	1.11885e-07	0.000146967	No
1771	ENSXETG00000013203	lrig2	159.307	0.407837	0.321674	1.26786	0.204849	0.381517	NF62	NF50	NF62 vs NF50	leucine-rich repeats and immunoglobulin like domains 2 [Source:Xenbase;Acc:XB-GENE-922899]	tr_peak_1466	147	6.08597	0	overlapStart	1.78678e-19	1.87133e-15	No
1772	ENSXETG00000013195	magi3	448.318	0.16451	0.181577	0.906004	0.364933	0.555024	NF62	NF50	NF62 vs NF50	membrane associated guanylate kinase, WW and PDZ domain containing 3 [Source:Xenbase;Acc:XB-GENE-981179]	tr_peak_1467	25	3.27253	0	inside	3.45868e-06	0.00277562	No
1773	ENSXETG00000013190	rsbn1	137.936	0.0703164	0.202095	0.347938	0.727887	0.843346	NF62	NF50	NF62 vs NF50	round spermatid basic protein 1 [Source:Xenbase;Acc:XB-GENE-5866553]	tr_peak_1468	65	4.8048	0	inside	9.5801e-11	2.71832e-07	No
1774	ENSXETG00000017110	arc3	160.473	0.161109	0.258466	0.623327	0.53307	0.704702	NF62	NF50	NF62 vs NF50	amphibian RCA protein 3 [Source:Xenbase;Acc:XB-GENE-6454074]	tr_peak_1469	59	3.77936	0	overlapStart	4.89136e-10	1.19215e-06	No
1775	ENSXETG00000017089	nav1	357.408	-0.0324729	0.293508	-0.110637	0.911904	0.954833	NF62	NF50	NF62 vs NF50	neuron navigator 1 [Source:Xenbase;Acc:XB-GENE-981217]	tr_peak_1470	62	4.33893	0	inside	2.37887e-10	6.17846e-07	No
1776	ENSXETG00000017089	nav1	357.408	-0.0324729	0.293508	-0.110637	0.911904	0.954833	NF62	NF50	NF62 vs NF50	neuron navigator 1 [Source:Xenbase;Acc:XB-GENE-981217]	tr_peak_1471	45	3.56873	0	inside	1.82331e-08	3.00843e-05	No
1777	ENSXETG00000017089	nav1	357.408	-0.0324729	0.293508	-0.110637	0.911904	0.954833	NF62	NF50	NF62 vs NF50	neuron navigator 1 [Source:Xenbase;Acc:XB-GENE-981217]	tr_peak_1472	37	3.15307	0	inside	1.42778e-07	0.000184906	No
1778	ENSXETG00000015129	rps10	25481.8	-1.20577	0.253329	-4.75969	1.93888e-06	2.18588e-05	NF62	NF50	NF62 vs NF50	ribosomal protein S10 [Source:Xenbase;Acc:XB-GENE-969777]	tr_peak_1473	43	3.49836	0	overlapStart	2.77051e-08	4.38198e-05	Yes
1779	ENSXETG00000004390	nfasc	1305.73	0.067017	0.162024	0.413623	0.67915	0.810582	NF62	NF50	NF62 vs NF50	neurofascin [Source:Xenbase;Acc:XB-GENE-922969]	tr_peak_1474	41	2.93654	0	inside	4.58332e-08	6.7972e-05	No
1780	ENSXETG00000015365	tbc1d22b	618.019	0.132184	0.116394	1.13566	0.256099	0.443286	NF62	NF50	NF62 vs NF50	TBC1 domain family member 22B [Source:Xenbase;Acc:XB-GENE-961200]	tr_peak_1475	83	4.7644	0	inside	1.19909e-12	4.80153e-09	No
1781													tr_peak_1476	77	4.19929			4.53733e-12	1.64172e-08	No
1782													tr_peak_1477	44	3.2247			2.08027e-08	3.39039e-05	No
1783	ENSXETG00000040655		196.523	-0.320532	0.167428	-1.91445	0.0555627	0.154098	NF62	NF50	NF62 vs NF50		tr_peak_1478	283	6.6655	0	inside	1.0858e-33	4.14553e-29	No
1784	ENSXETG00000014704	ugt2a1	316.31	0.561983	0.203879	2.75645	0.00584318	0.0262773	NF62	NF50	NF62 vs NF50	glutamate receptor, ionotropic, kainate 3 [Source:NCBI gene (formerly Entrezgene);Acc:100498426]	tr_peak_1479	49	4.56691	0	inside	5.38741e-09	1.03013e-05	No
1785	ENSXETG00000014704	ugt2a1	316.31	0.561983	0.203879	2.75645	0.00584318	0.0262773	NF62	NF50	NF62 vs NF50	glutamate receptor, ionotropic, kainate 3 [Source:NCBI gene (formerly Entrezgene);Acc:100498426]	tr_peak_1480	34	3.43122	0	overlapStart	3.41759e-07	0.000394857	No
1786	ENSXETG00000017466	meaf6	704.765	-0.632871	0.118594	-5.33646	9.47767e-08	1.40652e-06	NF62	NF50	NF62 vs NF50	MYST/Esa1-associated factor 6 [Source:Xenbase;Acc:XB-GENE-975403]	tr_peak_1481	37	3.21946	0	inside	1.51405e-07	0.000194975	Yes
1787	ENSXETG00000017464	snip1	270.282	-0.13186	0.153262	-0.860359	0.389591	0.579191	NF62	NF50	NF62 vs NF50	Smad nuclear interacting protein 1 [Source:Xenbase;Acc:XB-GENE-481343]	tr_peak_1482	81	4.12453	0	overlapStart	1.98843e-12	7.67291e-09	No
1788	ENSXETG00000017463	c1orf109	332.422	-0.0714408	0.149826	-0.476825	0.633486	0.779621	NF62	NF50	NF62 vs NF50	chromosome 1 open reading frame 109 [Source:Xenbase;Acc:XB-GENE-5846660]	tr_peak_1482	81	4.12453	0	overlapStart	1.98843e-12	7.67291e-09	No
1789	ENSXETG00000035476	ltbp1	16.0739	-0.0404946	0.337484	-0.11999	0.904491	0.95043	NF62	NF50	NF62 vs NF50		tr_peak_1483	55	3.82869	5816	upstream	1.19682e-09	2.66729e-06	No
1790	ENSXETG00000000733	gpsm1	1003.86	0.144466	0.19107	0.756092	0.449594	0.633722	NF62	NF50	NF62 vs NF50	G-protein signaling modulator 1 [Source:Xenbase;Acc:XB-GENE-1011970]	tr_peak_1483	55	3.82869	0	overlapStart	1.19682e-09	2.66729e-06	No
1791	ENSXETG00000000739	dnlz	446.951	0.0417237	0.14415	0.289446	0.77224	0.871707	NF62	NF50	NF62 vs NF50	DNL-type zinc finger [Source:Xenbase;Acc:XB-GENE-940250]	tr_peak_1484	111	4.89918	0	overlapStart	9.86643e-16	6.38793e-12	No
1792	ENSXETG00000000747	entr1	204.311	-0.25915	0.17582	-1.47395	0.140495	0.294418	NF62	NF50	NF62 vs NF50	endosome associated trafficking regulator 1 [Source:Xenbase;Acc:XB-GENE-986419]	tr_peak_1485	84	4.33927	25	upstream	8.92545e-13	3.6637e-09	No
1793	ENSXETG00000000748	pmpca	603.17	-0.566306	0.138264	-4.09582	4.20676e-05	0.000355571	NF62	NF50	NF62 vs NF50	peptidase (mitochondrial processing) alpha [Source:Xenbase;Acc:XB-GENE-977435]	tr_peak_1485	84	4.33927	0	overlapStart	8.92545e-13	3.6637e-09	Yes
1794	ENSXETG00000005258	oscp1	669.39	0.295352	0.10547	2.80035	0.00510476	0.0234974	NF62	NF50	NF62 vs NF50	organic solute carrier partner 1 [Source:Xenbase;Acc:XB-GENE-992936]	tr_peak_1486	53	3.63939	0	overlapStart	2.1714e-09	4.52741e-06	No
1795	ENSXETG00000005257	mrps15	580.116	-0.216084	0.164908	-1.31033	0.190083	0.36161	NF62	NF50	NF62 vs NF50	mitochondrial ribosomal protein S15 [Source:Xenbase;Acc:XB-GENE-1016472]	tr_peak_1487	35	3.0934	0	overlapStart	2.1048e-07	0.000256862	No
1796	ENSXETG00000005254	bsdc1	1758.78	-0.0136276	0.120943	-0.112678	0.910286	0.953968	NF62	NF50	NF62 vs NF50	BSD domain containing 1 [Source:Xenbase;Acc:XB-GENE-5892016]	tr_peak_1488	74	4.28813	0	inside	1.00231e-11	3.43447e-08	No
1797													tr_peak_1489	57	3.60896			8.51903e-10	1.95596e-06	No
1798	ENSXETG00000027638	marcksl1	18968.7	0.333633	0.17374	1.9203	0.0548199	0.152546	NF62	NF50	NF62 vs NF50	MARCKS-like 1 [Source:Xenbase;Acc:XB-GENE-487509]	tr_peak_1490	77	4.07272	0	overlapStart	5.53083e-12	1.97379e-08	No
1799	ENSXETG00000027638	marcksl1	18968.7	0.333633	0.17374	1.9203	0.0548199	0.152546	NF62	NF50	NF62 vs NF50	MARCKS-like 1 [Source:Xenbase;Acc:XB-GENE-487509]	tr_peak_1491	53	3.63939	0	inside	2.1714e-09	4.52741e-06	No
1800	ENSXETG00000005246	khdrbs1	3669.37	-0.364976	0.0646434	-5.64599	1.64237e-08	2.75825e-07	NF62	NF50	NF62 vs NF50	KH domain containing, RNA binding, signal transduction associated 1 [Source:Xenbase;Acc:XB-GENE-479347]	tr_peak_1492	90	4.18017	0	inside	1.77754e-13	8.19257e-10	Yes
1801	ENSXETG00000005247	eif3i	3162.62	-0.675579	0.0866269	-7.79872	6.25367e-15	2.30907e-13	NF62	NF50	NF62 vs NF50	eukaryotic translation initiation factor 3 subunit I [Source:Xenbase;Acc:XB-GENE-974377]	tr_peak_1492	90	4.18017	0	overlapStart	1.77754e-13	8.19257e-10	Yes
1802	ENSXETG00000035566	tmem234	76.6624	0.0624195	0.203091	0.307347	0.758579	0.864052	NF62	NF50	NF62 vs NF50	transmembrane protein 234 [Source:NCBI gene (formerly Entrezgene);Acc:100497183]	tr_peak_1492	90	4.18017	315	upstream	1.77754e-13	8.19257e-10	No
1803	ENSXETG00000005246	khdrbs1	3669.37	-0.364976	0.0646434	-5.64599	1.64237e-08	2.75825e-07	NF62	NF50	NF62 vs NF50	KH domain containing, RNA binding, signal transduction associated 1 [Source:Xenbase;Acc:XB-GENE-479347]	tr_peak_1493	69	4.09729	0	inside	3.35382e-11	1.03674e-07	Yes
1804	ENSXETG00000040824	iqcc	194.699	0.149779	0.155867	0.960943	0.336581	0.526962	NF62	NF50	NF62 vs NF50	IQ motif containing C [Source:NCBI gene (formerly Entrezgene);Acc:100497026]	tr_peak_1494	84	3.30875	0	overlapStart	7.67538e-13	3.18119e-09	No
1805	ENSXETG00000005240	dcdc2b	22.1037	-0.264377	0.324704	-0.814209	0.415525	0.604393	NF62	NF50	NF62 vs NF50	doublecortin domain containing 2B [Source:Xenbase;Acc:XB-GENE-5892141]	tr_peak_1494	84	3.30875	7602	upstream	7.67538e-13	3.18119e-09	No
1806	ENSXETG00000017680	adgrb2	4855.43	0.250948	0.140876	1.78135	0.0748557	0.190302	NF62	NF50	NF62 vs NF50	adhesion G protein-coupled receptor B2 [Source:Xenbase;Acc:XB-GENE-956346]	tr_peak_1495	44	3.63279	0	overlapStart	2.20577e-08	3.56402e-05	No
1807	ENSXETG00000017680	adgrb2	4855.43	0.250948	0.140876	1.78135	0.0748557	0.190302	NF62	NF50	NF62 vs NF50	adhesion G protein-coupled receptor B2 [Source:Xenbase;Acc:XB-GENE-956346]	tr_peak_1496	24	3.18799	0	inside	5.18322e-06	0.0038507	No
1808	ENSXETG00000017650	pef1	473.594	0.0934683	0.207794	0.449811	0.652846	0.794264	NF62	NF50	NF62 vs NF50	penta-EF-hand domain containing 1 [Source:Xenbase;Acc:XB-GENE-1013238]	tr_peak_1497	45	3.56873	0	overlapStart	1.82331e-08	3.00843e-05	No
1809	ENSXETG00000017630	rims3	106.165	0.655617	0.350119	1.87256	0.0611297	0.164943	NF62	NF50	NF62 vs NF50	regulating synaptic membrane exocytosis 3 [Source:Xenbase;Acc:XB-GENE-5959540]	tr_peak_1498	82	4.38995	0	overlapStart	1.29155e-12	5.14044e-09	No
1810	ENSXETG00000025363	nfyc	2477.43	-0.379123	0.126698	-2.99233	0.00276855	0.014093	NF62	NF50	NF62 vs NF50	nuclear transcription factor Y subunit gamma [Source:Xenbase;Acc:XB-GENE-1218938]	tr_peak_1499	43	3.78924	0	inside	3.01058e-08	4.71813e-05	No
1811	ENSXETG00000003368	mreg	319.479	0.582873	0.334549	1.74226	0.0814627	0.202463	NF62	NF50	NF62 vs NF50	CUB and Sushi multiple domains 2 [Source:NCBI gene (formerly Entrezgene);Acc:100486627]	tr_peak_1500	19	3.19251	0	inside	2.0585e-05	0.0118837	No
1812	ENSXETG00000003368	mreg	319.479	0.582873	0.334549	1.74226	0.0814627	0.202463	NF62	NF50	NF62 vs NF50	CUB and Sushi multiple domains 2 [Source:NCBI gene (formerly Entrezgene);Acc:100486627]	tr_peak_1501	27	3.63441	0	inside	1.92035e-06	0.00169064	No
1813	ENSXETG00000003368	mreg	319.479	0.582873	0.334549	1.74226	0.0814627	0.202463	NF62	NF50	NF62 vs NF50	CUB and Sushi multiple domains 2 [Source:NCBI gene (formerly Entrezgene);Acc:100486627]	tr_peak_1502	40	3.55015	0	inside	6.13437e-08	8.81029e-05	No
1814	ENSXETG00000003368	mreg	319.479	0.582873	0.334549	1.74226	0.0814627	0.202463	NF62	NF50	NF62 vs NF50	CUB and Sushi multiple domains 2 [Source:NCBI gene (formerly Entrezgene);Acc:100486627]	tr_peak_1503	59	3.77936	0	inside	4.89136e-10	1.19215e-06	No
1815													tr_peak_1504	61	3.98184			2.52093e-10	6.47679e-07	No
1816	ENSXETG00000039592	smim12	49.9344	-0.0781082	0.223427	-0.349591	0.726646	0.842736	NF62	NF50	NF62 vs NF50		tr_peak_1505	26	2.83561	184	upstream	2.6238e-06	0.00220973	No
1817													tr_peak_1506	27	2.89032			1.85815e-06	0.00163761	No
1818	ENSXETG00000003694	mtfr1l	18.1456	0.483968	0.347721	1.39183	0.163974	0.327355	NF62	NF50	NF62 vs NF50	mitochondrial fission regulator 1-like [Source:Xenbase;Acc:XB-GENE-5771531]	tr_peak_1507	113	5.65948	0	overlapStart	6.02046e-16	4.02328e-12	No
1819	ENSXETG00000026794	rlf	1337.25	-0.1155	0.116267	-0.993401	0.320514	0.510192	NF62	NF50	NF62 vs NF50	rearranged L-myc fusion [Source:Xenbase;Acc:XB-GENE-977946]	tr_peak_1508	70	3.67186	0	overlapStart	3.06768e-11	9.53081e-08	No
1820	ENSXETG00000003691	maco1	422.761	-0.0345586	0.106708	-0.323862	0.746043	0.855137	NF62	NF50	NF62 vs NF50	macoilin 1 [Source:Xenbase;Acc:XB-GENE-5804807]	tr_peak_1509	58	3.95869	0	inside	5.46173e-10	1.30668e-06	No
1821	ENSXETG00000003690	rhd	3.59324	-0.158506	0.296248	-0.535044	0.592619	0.750363	NF62	NF50	NF62 vs NF50	Rh blood group D antigen [Source:Xenbase;Acc:XB-GENE-486532]	tr_peak_1509	58	3.95869	6490	upstream	5.46173e-10	1.30668e-06	No
1822	ENSXETG00000036685	srrm1	24475.7	-0.502424	0.244837	-2.05207	0.0401626	0.121758	NF62	NF50	NF62 vs NF50	serine and arginine repetitive matrix 1 [Source:NCBI gene (formerly Entrezgene);Acc:448115]	tr_peak_1510	81	4.21634	0	overlapStart	2.05334e-12	7.83682e-09	No
1823	ENSXETG00000000984	rbbp4	456.19	-0.723139	0.138757	-5.21153	1.8729e-07	2.59017e-06	NF62	NF50	NF62 vs NF50	retinoblastoma binding protein 4 [Source:Xenbase;Acc:XB-GENE-482002]	tr_peak_1511	131	4.89677	0	overlapStart	8.51256e-18	7.32082e-14	Yes
1824	ENSXETG00000000982	zbtb8os	130.706	0.0119355	0.155806	0.0766047	0.938938	0.970038	NF62	NF50	NF62 vs NF50	zinc finger and BTB domain containing 8 opposite strand [Source:Xenbase;Acc:XB-GENE-489455]	tr_peak_1511	131	4.89677	0	overlapStart	8.51256e-18	7.32082e-14	No
1825	ENSXETG00000033102	zbtb8a	232.269	-0.251886	0.14302	-1.76119	0.0782055	0.196328	NF62	NF50	NF62 vs NF50	zinc finger and BTB domain containing 8A, gene 1 [Source:NCBI gene (formerly Entrezgene);Acc:100144694]	tr_peak_1512	42	3.35943	0	inside	3.8256e-08	5.77524e-05	No
1826	ENSXETG00000033102	zbtb8a	232.269	-0.251886	0.14302	-1.76119	0.0782055	0.196328	NF62	NF50	NF62 vs NF50	zinc finger and BTB domain containing 8A, gene 1 [Source:NCBI gene (formerly Entrezgene);Acc:100144694]	tr_peak_1513	23	2.65935	9054	upstream	5.64196e-06	0.00417263	No
1827	ENSXETG00000027866	zbtb8a.2	220.881	-0.361436	0.148222	-2.43848	0.0147492	0.055454	NF62	NF50	NF62 vs NF50	zinc finger and BTB domain containing 8A, gene 2 [Source:Xenbase;Acc:XB-GENE-490775]	tr_peak_1513	23	2.65935	68	upstream	5.64196e-06	0.00417263	No
1828	ENSXETG00000007371	ndufs5	736.963	-0.126298	0.113781	-1.11001	0.266995	0.454365	NF62	NF50	NF62 vs NF50	NADH:ubiquinone oxidoreductase subunit S5 [Source:Xenbase;Acc:XB-GENE-946984]	tr_peak_1514	49	3.67554	0	inside	5.46789e-09	1.03691e-05	No
1829	ENSXETG00000007367	macf1	7804.77	-0.0447549	0.084454	-0.529933	0.596159	0.753415	NF62	NF50	NF62 vs NF50	microtubule actin crosslinking factor 1 [Source:Xenbase;Acc:XB-GENE-494799]	tr_peak_1515	32	3.57177	0	inside	4.94003e-07	0.00053723	No
1830	ENSXETG00000025533	lypla2	5364.98	-0.143488	0.137945	-1.04018	0.298256	0.486091	NF62	NF50	NF62 vs NF50	lysophospholipase 2 [Source:Xenbase;Acc:XB-GENE-951391]	tr_peak_1516	200	6.12459	0	overlapStart	4.49087e-25	8.46292e-21	No
1831	ENSXETG00000025533	lypla2	5364.98	-0.143488	0.137945	-1.04018	0.298256	0.486091	NF62	NF50	NF62 vs NF50	lysophospholipase 2 [Source:Xenbase;Acc:XB-GENE-951391]	tr_peak_1517	71	3.23504	6105	upstream	2.00124e-11	6.46294e-08	No
1832	ENSXETG00000037938	opa3	699.057	-0.0375809	0.191739	-0.196	0.84461	0.916396	NF62	NF50	NF62 vs NF50	PITH (C-terminal proteasome-interacting domain of thioredoxin-like) domain containing 1 [Source:NCBI gene (formerly Entrezgene);Acc:100379967]	tr_peak_1517	71	3.23504	0	overlapStart	2.00124e-11	6.46294e-08	No
1833	ENSXETG00000001176	eloa	162.546	-0.121723	0.278983	-0.436311	0.662611	0.800339	NF62	NF50	NF62 vs NF50	elongin A [Source:Xenbase;Acc:XB-GENE-940370]	tr_peak_1518	205	6.14993	0	overlapStart	1.3821e-25	2.69352e-21	No
1834	ENSXETG00000001176	eloa	162.546	-0.121723	0.278983	-0.436311	0.662611	0.800339	NF62	NF50	NF62 vs NF50	elongin A [Source:Xenbase;Acc:XB-GENE-940370]	tr_peak_1519	20	2.40063	8709	upstream	1.33045e-05	0.0081871	No
1835	ENSXETG00000001178	rpl11	15581.4	-1.3819	0.20907	-6.60976	3.84948e-11	9.56729e-10	NF62	NF50	NF62 vs NF50	ribosomal protein L11 [Source:Xenbase;Acc:XB-GENE-1000977]	tr_peak_1519	20	2.40063	0	inside	1.33045e-05	0.0081871	Yes
1836													tr_peak_1519	20	2.40063	3970	upstream	1.33045e-05	0.0081871	No
1837	ENSXETG00000001184	cap1	1582.51	0.00902004	0.0787158	0.11459	0.90877	0.953013	NF62	NF50	NF62 vs NF50	cyclase associated actin cytoskeleton regulatory protein 1 [Source:Xenbase;Acc:XB-GENE-5929502]	tr_peak_1520	43	3.11552	0	overlapStart	2.83224e-08	4.46972e-05	No
1838	ENSXETG00000001185	mfsd2a	546.028	-0.186148	0.179727	-1.03573	0.300328	0.488281	NF62	NF50	NF62 vs NF50	major facilitator superfamily domain containing 2A [Source:Xenbase;Acc:XB-GENE-951402]	tr_peak_1521	32	3.07948	288	upstream	5.74963e-07	0.000616396	No
1839	ENSXETG00000010951	XB5901009	9526.79	0.622147	0.11718	5.30932	1.10037e-07	1.60521e-06	NF62	NF50	NF62 vs NF50	uncharacterized XB5901009 [Source:Xenbase;Acc:XB-GENE-5901010]	tr_peak_1522	25	3.0086	0	inside	3.33496e-06	0.00269426	Yes
1840	ENSXETG00000010951	XB5901009	9526.79	0.622147	0.11718	5.30932	1.10037e-07	1.60521e-06	NF62	NF50	NF62 vs NF50	uncharacterized XB5901009 [Source:Xenbase;Acc:XB-GENE-5901010]	tr_peak_1523	124	5.12274	0	overlapStart	4.1044e-17	3.23638e-13	Yes
1841	ENSXETG00000010946	pabpc4	1205.1	-0.230724	0.204	-1.131	0.258056	0.445159	NF62	NF50	NF62 vs NF50	poly(A) binding protein cytoplasmic 4 [Source:Xenbase;Acc:XB-GENE-485185]	tr_peak_1524	164	6.42408	0	overlapStart	3.04663e-21	3.87856e-17	No
1842	ENSXETG00000039056		1.33936	-0.34683	0.276748	-1.25324	0.21012		NF62	NF50	NF62 vs NF50		tr_peak_1524	164	6.42408	7831	upstream	3.04663e-21	3.87856e-17	No
1843	ENSXETG00000010944	ppie	525.132	-0.443188	0.208046	-2.13024	0.033152	0.105238	NF62	NF50	NF62 vs NF50	peptidylprolyl isomerase E (cyclophilin E) [Source:Xenbase;Acc:XB-GENE-979639]	tr_peak_1525	210	7.73462	0	inside	4.26796e-26	8.87033e-22	No
1844	ENSXETG00000026189	rpl23a	19041.6	-1.21342	0.228674	-5.30633	1.11853e-07	1.62709e-06	NF62	NF50	NF62 vs NF50	ribosomal protein L23a [Source:Xenbase;Acc:XB-GENE-5891038]	tr_peak_1526	215	6.71887	0	overlapStart	1.38557e-26	2.9604e-22	Yes
1845	ENSXETG00000040016		0.26736	-0.0280863	0.109001	-0.25767	0.796662		NF62	NF50	NF62 vs NF50		tr_peak_1526	215	6.71887	138	upstream	1.38557e-26	2.9604e-22	No
1846	ENSXETG00000038078		0.149082	0.0432716	0.109001	0.396984	0.691379		NF62	NF50	NF62 vs NF50		tr_peak_1526	215	6.71887	1379	upstream	1.38557e-26	2.9604e-22	No
1847	ENSXETG00000035554	SNORD42	0.280231	-0.0280863	0.109001	-0.25767	0.796662		NF62	NF50	NF62 vs NF50	Small nucleolar RNA SNORD42 [Source:RFAM;Acc:RF00150]	tr_peak_1526	215	6.71887	3693	upstream	1.38557e-26	2.9604e-22	No
1848	ENSXETG00000035238	SNORD42	0.670179	-0.0218084	0.183262	-0.119002	0.905274		NF62	NF50	NF62 vs NF50	Small nucleolar RNA SNORD42 [Source:RFAM;Acc:RF00150]	tr_peak_1526	215	6.71887	4092	upstream	1.38557e-26	2.9604e-22	No
1849	ENSXETG00000026189	rpl23a	19041.6	-1.21342	0.228674	-5.30633	1.11853e-07	1.62709e-06	NF62	NF50	NF62 vs NF50	ribosomal protein L23a [Source:Xenbase;Acc:XB-GENE-5891038]	tr_peak_1527	152	5.12623	0	inside	5.17798e-20	5.75188e-16	Yes
1850	ENSXETG00000010738	cltc	9366.81	0.114024	0.0787427	1.44805	0.147602	0.305169	NF62	NF50	NF62 vs NF50	clathrin, heavy chain (Hc) [Source:Xenbase;Acc:XB-GENE-984047]	tr_peak_1527	152	5.12623	0	overlapStart	5.17798e-20	5.75188e-16	No
1851	ENSXETG00000010737	ptrh2	126.905	-0.0408397	0.180688	-0.226023	0.821184	0.902203	NF62	NF50	NF62 vs NF50	peptidyl-tRNA hydrolase 2 [Source:Xenbase;Acc:XB-GENE-5849009]	tr_peak_1528	290	8.26997	0	overlapStart	2.43663e-34	9.82064e-30	No
1852	ENSXETG00000010736	vmp1	370.518	-0.300296	0.11888	-2.52605	0.0115353	0.0454164	NF62	NF50	NF62 vs NF50	vacuole membrane protein 1 [Source:Xenbase;Acc:XB-GENE-1000954]	tr_peak_1528	290	8.26997	0	overlapStart	2.43663e-34	9.82064e-30	No
1853	ENSXETG00000010735	tubd1	417.313	-0.38508	0.15646	-2.4612	0.0138473	0.052757	NF62	NF50	NF62 vs NF50	tubulin delta 1 [Source:Xenbase;Acc:XB-GENE-488049]	tr_peak_1529	34	2.98583	244	upstream	2.75893e-07	0.00032375	No
1854	ENSXETG00000010731	rps6kb1	189.809	-0.289257	0.196203	-1.47427	0.140409	0.294319	NF62	NF50	NF62 vs NF50	ribosomal protein S6 kinase B1 [Source:Xenbase;Acc:XB-GENE-482409]	tr_peak_1529	34	2.98583	0	overlapStart	2.75893e-07	0.00032375	No
1855	ENSXETG00000010728	med13	461.1	0.220121	0.23784	0.9255	0.354706	0.54636	NF62	NF50	NF62 vs NF50	mediator complex subunit 13 [Source:Xenbase;Acc:XB-GENE-1000947]	tr_peak_1530	78	4.85581	676	upstream	3.38704e-12	1.2618e-08	No
1856	ENSXETG00000010728	med13	461.1	0.220121	0.23784	0.9255	0.354706	0.54636	NF62	NF50	NF62 vs NF50	mediator complex subunit 13 [Source:Xenbase;Acc:XB-GENE-1000947]	tr_peak_1531	58	4.05731	8	upstream	5.80537e-10	1.38526e-06	No
1857	ENSXETG00000013503	usp32	80.2128	0.386843	0.333677	1.15934	0.24632	0.431473	NF62	NF50	NF62 vs NF50	ubiquitin specific peptidase 32 [Source:Xenbase;Acc:XB-GENE-960575]	tr_peak_1532	104	4.16594	34	upstream	6.87987e-15	3.94639e-11	No
1858													tr_peak_1533	47	3.12445	9709	upstream	1.04095e-08	1.83527e-05	No
1859	ENSXETG00000013488	nle1	77.8938	-0.545732	0.200632	-2.72006	0.00652691	0.0287654	NF62	NF50	NF62 vs NF50	notchless homolog 1 [Source:Xenbase;Acc:XB-GENE-984059]	tr_peak_1533	47	3.12445	0	overlapStart	1.04095e-08	1.83527e-05	No
1860	ENSXETG00000032595	ulk2	435.973	0.677302	0.338762	1.99935	0.0455708	0.133664	NF62	NF50	NF62 vs NF50	unc-51 like autophagy activating kinase 2 [Source:NCBI gene (formerly Entrezgene);Acc:100487396]	tr_peak_1534	436	10.551	596	upstream	2.10688e-49	2.386e-44	No
1861	ENSXETG00000013484	aldh3a2	573.574	-0.204137	0.18769	-1.08763	0.27676	0.463814	NF62	NF50	NF62 vs NF50	aldehyde dehydrogenase 3 family member A2 [Source:Xenbase;Acc:XB-GENE-942662]	tr_peak_1535	58	4.05731	0	inside	5.80537e-10	1.38526e-06	No
1862	ENSXETG00000008983	por	296.422	0.133396	0.307183	0.434256	0.664103	0.801263	NF62	NF50	NF62 vs NF50	P450 (cytochrome) oxidoreductase [Source:Xenbase;Acc:XB-GENE-951363]	tr_peak_1536	31	2.57063	0	overlapStart	6.58112e-07	0.000684652	No
1863	ENSXETG00000008980	tmem120a	286.218	0.281074	0.238273	1.17963	0.238147	0.422187	NF62	NF50	NF62 vs NF50	transmembrane protein 120A [Source:Xenbase;Acc:XB-GENE-5858565]	tr_peak_1537	94	4.38231	541	upstream	7.98013e-14	3.8799e-10	No
1864	ENSXETG00000008978	styxl1	23.0644	0.165533	0.314031	0.527122	0.598109	0.754739	NF62	NF50	NF62 vs NF50	serine/threonine/tyrosine interacting-like 1 [Source:Xenbase;Acc:XB-GENE-976848]	tr_peak_1537	94	4.38231	147	upstream	7.98013e-14	3.8799e-10	No
1865	ENSXETG00000031838	micu2	696.278	0.225208	0.212083	1.06189	0.288286	0.475668	NF62	NF50	NF62 vs NF50	serine/arginine repetitive matrix 3 [Source:NCBI gene (formerly Entrezgene);Acc:100488662]	tr_peak_1538	73	4.48534	0	inside	1.25861e-11	4.17138e-08	No
1866	ENSXETG00000031838	micu2	696.278	0.225208	0.212083	1.06189	0.288286	0.475668	NF62	NF50	NF62 vs NF50	serine/arginine repetitive matrix 3 [Source:NCBI gene (formerly Entrezgene);Acc:100488662]	tr_peak_1539	22	3.30112	0	inside	8.04137e-06	0.00547016	No
1867													tr_peak_1540	33	3.49619			4.16265e-07	0.000456447	No
[truncated: 5,980 more rows]

## Sheet: #2 TR peaks with gene assoc
#2 TR ChIP-seq peaks with gene associations
Entries without ENSEMBL IDs removed; sorted by log2FoldChange
[truncated: 6,513 more rows]

## Sheet: #3 TR peaks lacking gene assoc
#3 TR ChIP-seq peaks that lack gene associations
[truncated: 1,339 more rows]

## Sheet: #4 Genes with TR peaks
#4 List of genes with TR peaks
[truncated: 5,100 more rows]

[truncated: 1 more sheets: #5 Genes with multiple TR peaks]
