# Supplementary material for: Metamorphic gene regulation programs in Xenopus tropicalis tadpole brain
Source: PLoS One. 2023 Jun 29;18(6):e0287858. doi: 10.1371/journal.pone.0287858 (PMC10310023; doi:10.1371/journal.pone.0287858)
Supplement: S6 Table — (XLSX) [file pone.0287858.s009.xlsx]

## Sheet: Notes
Supplemental Table 6. Comparison of DEGs with and without TR peaks by developmental stage interval
NF stage 62 X. tropicalis tadpole brain (preoptic area, hypothalamus, thalamus)
Metamorphosis		#DEGs with	%DEGs with	#TR peaks	% of all TR		#DEGs without
Stage comparison	#DEGs	TR peaks	TR peaks	at DEGs*	peaks at genes		TR peaks
NF50 vs NF56 all	1573	347	22.0598	431	8.4543		1226
NF50 vs NF56 up	507	101	19.9211	143	2.80502
NF50 vs NF56 down	1066	246	23.0769	288	5.64927
NF50 vs NF62 all	4005	1006	25.1186	1326	26.0102		2999
NF50 vs NF62 up	1812	447	24.6689	626	12.2793
NF50 vs NF62 down	2193	559	25.4902	700	13.7309
NF56 vs NF62 all	1713	376	21.9498	507	9.94508		1337
NF56 vs NF62 up	907	216	23.8148	288	5.64927
NF56 vs NF62 down	806	160	19.8511	219	4.2958
NF50 vs NF66 all	4185	1114	26.6189	1477	28.9721		3071
NF50 vs NF66 up	1923	467	24.285	699	13.7113
NF50 vs NF66 down	2262	647	28.603	778	15.2609
NF56 vs NF66 all	1953	430	22.0174	597	11.7105		1523
NF56 vs NF66 up	1043	225	21.5724	303	5.94351
NF56 vs NF66 down	910	205	22.5275	294	5.76697
NF62 vs NF66 all	364	84	23.0769	111	2.17732		280
NF62 vs NF66 up	168	26	15.4762	33	0.647313
NF62 vs NF66 down	196	58	29.5918	78	1.53001
All metamorphosis	5561	1355	24.3661	1773	34.7783		4206
All metamorphosis up	2638	644	24.4124	885	17.3597
All metamorphosis down	2923	711	24.3243	888	17.4186
T3 all	2678	269	10.0448	703	13.7897		1975
T3 up	1396	179	12.8223	492	9.65084
T3 down	1282	90	7.02028	211	4.13888
Unique DEGs T3+metamorphosis	6970	1624	23.2999				5346
*Difference from column C indicates that some
genes have multiple TR ChIP-seq peaks
Total # TR ChIP-seq peaks with gene
associations (NF stage 62):	5098

## Sheet: NF50 vs NF56
DEGs from RNA-seq metamorphosis dataset by developmental stage comparison, plus TR ChIP-seq peaks
Sorted by ensembl ID
	ensembl	id	baseMean	log2FoldChange	lfcSE	stat	pvalue	padj	Condition	Control	Call	Comparison	description	peak_name	peak_score	peak_foldEnrichment	bpDistanceToPeak	peakLocationCategoryRelativeToGene	peaks_pVal	peaks_fdr
669	ENSXETG00000000022	cdkal1	505.146	-0.372344	0.0936235	-3.97703	6.97799e-05	0.00155769	NF56	NF50	YES	NF56 vs NF50	CDK5 regulatory subunit associated protein 1-like 1 [Source:Xenbase;Acc:XB-GENE-5895778]	tr_peak_3939	53	3.33805	0	overlapStart	2.02913e-09	4.2714e-06
670	ENSXETG00000000022	cdkal1	505.146	-0.372344	0.0936235	-3.97703	6.97799e-05	0.00155769	NF56	NF50	YES	NF56 vs NF50	CDK5 regulatory subunit associated protein 1-like 1 [Source:Xenbase;Acc:XB-GENE-5895778]	tr_peak_3940	57	4.83555	0	inside	8.07477e-10	1.86488e-06
671	ENSXETG00000000022	cdkal1	505.146	-0.372344	0.0936235	-3.97703	6.97799e-05	0.00155769	NF56	NF50	YES	NF56 vs NF50	CDK5 regulatory subunit associated protein 1-like 1 [Source:Xenbase;Acc:XB-GENE-5895778]	tr_peak_3941	17	2.44791	0	inside	3.26445e-05	0.0169141
672	ENSXETG00000000022	cdkal1	505.146	-0.372344	0.0936235	-3.97703	6.97799e-05	0.00155769	NF56	NF50	YES	NF56 vs NF50	CDK5 regulatory subunit associated protein 1-like 1 [Source:Xenbase;Acc:XB-GENE-5895778]	tr_peak_3942	81	4.44128	0	inside	1.89666e-12	7.39469e-09
673	ENSXETG00000000022	cdkal1	505.146	-0.372344	0.0936235	-3.97703	6.97799e-05	0.00155769	NF56	NF50	YES	NF56 vs NF50	CDK5 regulatory subunit associated protein 1-like 1 [Source:Xenbase;Acc:XB-GENE-5895778]	tr_peak_3943	40	4.15361	0	inside	6.34059e-08	8.98442e-05
674	ENSXETG00000000022	cdkal1	505.146	-0.372344	0.0936235	-3.97703	6.97799e-05	0.00155769	NF56	NF50	YES	NF56 vs NF50	CDK5 regulatory subunit associated protein 1-like 1 [Source:Xenbase;Acc:XB-GENE-5895778]	tr_peak_3944	72	3.82187	0	inside	1.78238e-11	5.85221e-08
675	ENSXETG00000000022	cdkal1	505.146	-0.372344	0.0936235	-3.97703	6.97799e-05	0.00155769	NF56	NF50	YES	NF56 vs NF50	CDK5 regulatory subunit associated protein 1-like 1 [Source:Xenbase;Acc:XB-GENE-5895778]	tr_peak_3945	62	4.6264	0	inside	2.27525e-10	5.91248e-07
688	ENSXETG00000000109	rps12	30215.7	-0.970424	0.245343	-3.95538	7.64141e-05	0.00167315	NF56	NF50	YES	NF56 vs NF50	ribosomal protein S12 [Source:Xenbase;Acc:XB-GENE-972800]	tr_peak_3362	81	3.60094	0	overlapStart	1.79032e-12	7.02846e-09
972	ENSXETG00000000124	sgk1	935.479	-0.294055	0.0835455	-3.5197	0.000432039	0.00675102	NF56	NF50	YES	NF56 vs NF50	serum/glucocorticoid regulated kinase 1 [Source:Xenbase;Acc:XB-GENE-1003518]
216	ENSXETG00000000135	crip2	6093.79	0.476355	0.0820618	5.80483	6.44297e-09	4.34022e-07	NF56	NF50	YES	NF56 vs NF50	cysteine-rich protein 2 [Source:Xenbase;Acc:XB-GENE-953187]	tr_peak_5324	55	4.15028	0	inside	1.28399e-09	2.81501e-06
316	ENSXETG00000000158	XB5822256	986.035	0.369777	0.072894	5.0728	3.92012e-07	1.79776e-05	NF56	NF50	YES	NF56 vs NF50	provisional ortholog of CDC42 effector protein 2 [Source:Xenbase;Acc:XB-GENE-5822257]
986	ENSXETG00000000187	gcsh	689.649	-0.532826	0.152648	-3.49055	0.000482022	0.00741681	NF56	NF50	YES	NF56 vs NF50	glycine cleavage system protein H (aminomethyl carrier) [Source:Xenbase;Acc:XB-GENE-956061]
698	ENSXETG00000000233	myh9	413.625	-0.492181	0.125472	-3.92264	8.75824e-05	0.00188832	NF56	NF50	YES	NF56 vs NF50	myosin, heavy chain 9, non-muscle [Source:Xenbase;Acc:XB-GENE-1002222]
607	ENSXETG00000000247	foxred2	524.346	0.367014	0.0890594	4.121	3.77227e-05	0.000923648	NF56	NF50	YES	NF56 vs NF50	FAD-dependent oxidoreductase domain containing 2 [Source:Xenbase;Acc:XB-GENE-5873019]
50	ENSXETG00000000253	mcm5	135.081	-1.55614	0.193554	-8.03982	8.99712e-16	2.53341e-13	NF56	NF50	YES	NF56 vs NF50	minichromosome maintenance complex component 5 [Source:Xenbase;Acc:XB-GENE-985665]
981	ENSXETG00000000267	ccndx	40.3078	-0.879902	0.251667	-3.49629	0.000471778	0.00729155	NF56	NF50	YES	NF56 vs NF50	cyclin Dx [Source:Xenbase;Acc:XB-GENE-483042]
98	ENSXETG00000000287	bub1b	84.148	-1.59348	0.222226	-7.17056	7.46941e-13	1.13077e-10	NF56	NF50	YES	NF56 vs NF50	BUB1B, mitotic checkpoint serine/threonine kinase [Source:Xenbase;Acc:XB-GENE-1010857]
200	ENSXETG00000000335	cdkl2	340.517	0.599163	0.101039	5.93	3.0293e-09	2.20059e-07	NF56	NF50	YES	NF56 vs NF50	cyclin dependent kinase like 2 [Source:Xenbase;Acc:XB-GENE-5959638]
1012	ENSXETG00000000380	glul	2296.42	-1.06007	0.307112	-3.45174	0.000556984	0.00836902	NF56	NF50	YES	NF56 vs NF50	glutamate-ammonia ligase [Source:Xenbase;Acc:XB-GENE-5923225]
288	ENSXETG00000000543	gldc	162.203	-0.713517	0.136572	-5.22446	1.74667e-07	8.78264e-06	NF56	NF50	YES	NF56 vs NF50	glycine decarboxylase [Source:Xenbase;Acc:XB-GENE-1221322]
1015	ENSXETG00000000592	rcl1	110.427	-0.564027	0.163473	-3.45028	0.000559996	0.00838439	NF56	NF50	YES	NF56 vs NF50	RNA terminal phosphate cyclase-like 1 [Source:Xenbase;Acc:XB-GENE-962711]	tr_peak_410	113	5.47024	0	overlapStart	7.35275e-16	4.81116e-12
42	ENSXETG00000000624	serpinb1	84.7242	1.68093	0.203873	8.24498	1.65183e-16	5.53717e-14	NF56	NF50	YES	NF56 vs NF50	serpin family B member 1 [Source:Xenbase;Acc:XB-GENE-1217264]
587	ENSXETG00000000694	zdhhc2	2015.01	0.495577	0.118933	4.16687	3.08813e-05	0.000780572	NF56	NF50	YES	NF56 vs NF50	zinc finger DHHC-type containing 2 [Source:Xenbase;Acc:XB-GENE-947256]	tr_peak_107	52	3.88826	0	inside	2.86293e-09	5.79549e-06
633	ENSXETG00000000703	brix1	205.952	-0.709543	0.174347	-4.06971	4.7072e-05	0.00110907	NF56	NF50	YES	NF56 vs NF50	BRX1, biogenesis of ribosomes [Source:Xenbase;Acc:XB-GENE-1007993]	tr_peak_807	102	4.90072	0	overlapStart	1.05636e-14	5.92257e-11
82	ENSXETG00000000707	agxt2	43.3575	-1.98776	0.266939	-7.44649	9.58591e-14	1.75273e-11	NF56	NF50	YES	NF56 vs NF50	alanine--glyoxylate aminotransferase 2 [Source:Xenbase;Acc:XB-GENE-993827]
746	ENSXETG00000000757	notch1	563.677	-0.579478	0.151073	-3.83576	0.000125178	0.0025249	NF56	NF50	YES	NF56 vs NF50	notch 1 receptor [Source:Xenbase;Acc:XB-GENE-479318]
545	ENSXETG00000000790	dtd1	203.904	0.64208	0.150837	4.25678	2.07393e-05	0.000563684	NF56	NF50	YES	NF56 vs NF50	D-aminoacyl-tRNA deacylase 1 [Source:Xenbase;Acc:XB-GENE-958228]
907	ENSXETG00000000796	mms22l	52.8403	-0.892194	0.247868	-3.59948	0.000318855	0.0053506	NF56	NF50	YES	NF56 vs NF50	MMS22 like, DNA repair protein [Source:Xenbase;Acc:XB-GENE-5932293]
743	ENSXETG00000000878	hdhd5	310.358	0.400179	0.104257	3.83838	0.000123851	0.00250891	NF56	NF50	YES	NF56 vs NF50	haloacid dehalogenase like hydrolase domain containing 5 [Source:Xenbase;Acc:XB-GENE-854826]
704	ENSXETG00000000906	tbc1d19	654.493	0.370901	0.0947256	3.91553	9.02062e-05	0.00192718	NF56	NF50	YES	NF56 vs NF50	TBC1 domain family member 19 [Source:Xenbase;Acc:XB-GENE-5905231]
848	ENSXETG00000000974	nuak2	62.8754	-0.761591	0.206642	-3.68557	0.000228195	0.00408968	NF56	NF50	YES	NF56 vs NF50	NUAK family, SNF1-like kinase, 2 [Source:Xenbase;Acc:XB-GENE-5857794]
748	ENSXETG00000000984	rbbp4	456.19	-0.534946	0.139513	-3.83439	0.000125876	0.00253172	NF56	NF50	YES	NF56 vs NF50	retinoblastoma binding protein 4 [Source:Xenbase;Acc:XB-GENE-482002]	tr_peak_1511	131	4.89677	0	overlapStart	8.51256e-18	7.32082e-14
345	ENSXETG00000000993	slc45a3	131.304	1.02401	0.206868	4.95005	7.41934e-07	3.11812e-05	NF56	NF50	YES	NF56 vs NF50	solute carrier family 45 member 3 [Source:Xenbase;Acc:XB-GENE-492251]
1062	ENSXETG00000000997	kiaa1109	3420.83	0.388096	0.113855	3.4087	0.000652732	0.00937736	NF56	NF50	YES	NF56 vs NF50	KIAA1109 [Source:Xenbase;Acc:XB-GENE-5902543]
301	ENSXETG00000001015	chst1	720.641	0.436705	0.0847461	5.1531	2.56213e-07	1.23113e-05	NF56	NF50	YES	NF56 vs NF50	carbohydrate (keratan sulfate Gal-6) sulfotransferase 1 [Source:Xenbase;Acc:XB-GENE-1001308]
36	ENSXETG00000001016	ccna2	81.7142	-1.66743	0.197607	-8.43811	3.22518e-17	1.26132e-14	NF56	NF50	YES	NF56 vs NF50	cyclin A2 [Source:Xenbase;Acc:XB-GENE-923016]
577	ENSXETG00000001048	trpm6	496.118	0.488283	0.116683	4.1847	2.85545e-05	0.00073361	NF56	NF50	YES	NF56 vs NF50	transient receptor potential cation channel, subfamily M, member 6 [Source:Xenbase;Acc:XB-GENE-958179]
605	ENSXETG00000001114	rai2	589.979	0.707473	0.171568	4.12357	3.73049e-05	0.00091657	NF56	NF50	YES	NF56 vs NF50	retinoic acid induced 2 [Source:Xenbase;Acc:XB-GENE-965588]
908	ENSXETG00000001178	rpl11	15581.4	-0.751739	0.209056	-3.59588	0.000323302	0.00541828	NF56	NF50	YES	NF56 vs NF50	ribosomal protein L11 [Source:Xenbase;Acc:XB-GENE-1000977]	tr_peak_1519	20	2.40063	0	inside	1.33045e-05	0.0081871
355	ENSXETG00000001182	eef1a1	102995	-0.627622	0.128691	-4.87696	1.07736e-06	4.40933e-05	NF56	NF50	YES	NF56 vs NF50	eukaryotic translation elongation factor 1 alpha 1 [Source:Xenbase;Acc:XB-GENE-480094]
722	ENSXETG00000001209	rps7	17230.3	-0.72947	0.188025	-3.87964	0.00010461	0.00217871	NF56	NF50	YES	NF56 vs NF50	ribosomal protein S7 [Source:Xenbase;Acc:XB-GENE-977326]	tr_peak_3730	41	2.93654	0	overlapStart	4.58332e-08	6.7972e-05
947	ENSXETG00000001227	dpysl5	2982.47	0.667223	0.18824	3.54452	0.000393323	0.00629313	NF56	NF50	YES	NF56 vs NF50	dihydropyrimidinase like 5 [Source:Xenbase;Acc:XB-GENE-6073088]
69	ENSXETG00000001245	ncaph	54.9848	-1.7055	0.223352	-7.63592	2.24207e-14	4.71136e-12	NF56	NF50	YES	NF56 vs NF50	non-SMC condensin I complex subunit H [Source:Xenbase;Acc:XB-GENE-5738397]	tr_peak_2418	34	2.98583	0	overlapStart	2.75893e-07	0.00032375
70	ENSXETG00000001245	ncaph	54.9848	-1.7055	0.223352	-7.63592	2.24207e-14	4.71136e-12	NF56	NF50	YES	NF56 vs NF50	non-SMC condensin I complex subunit H [Source:Xenbase;Acc:XB-GENE-5738397]	tr_peak_2419	296	10.8054	6980	upstream	5.2313e-35	2.20181e-30
942	ENSXETG00000001252	kirrel2	246.354	-0.619418	0.174597	-3.54769	0.000388619	0.00626015	NF56	NF50	YES	NF56 vs NF50	kirre like nephrin family adhesion molecule 2 [Source:Xenbase;Acc:XB-GENE-854070]
614	ENSXETG00000001263	mat2a	9068.19	-0.801915	0.194881	-4.1149	3.8735e-05	0.000937028	NF56	NF50	YES	NF56 vs NF50	methionine adenosyltransferase II, alpha [Source:Xenbase;Acc:XB-GENE-981938]	tr_peak_2405	31	3.39569	0	inside	6.91035e-07	0.000716952
615	ENSXETG00000001263	mat2a	9068.19	-0.801915	0.194881	-4.1149	3.8735e-05	0.000937028	NF56	NF50	YES	NF56 vs NF50	methionine adenosyltransferase II, alpha [Source:Xenbase;Acc:XB-GENE-981938]	tr_peak_2406	53	4.06824	0	inside	1.99141e-09	4.20262e-06
616	ENSXETG00000001263	mat2a	9068.19	-0.801915	0.194881	-4.1149	3.8735e-05	0.000937028	NF56	NF50	YES	NF56 vs NF50	methionine adenosyltransferase II, alpha [Source:Xenbase;Acc:XB-GENE-981938]	tr_peak_2407	230	6.92262	0	inside	3.71321e-28	9.09997e-24
229	ENSXETG00000001323	tk1	32.1278	-1.65245	0.290346	-5.69132	1.2606e-08	8.03074e-07	NF56	NF50	YES	NF56 vs NF50	thymidine kinase 1 [Source:Xenbase;Acc:XB-GENE-978544]
1066	ENSXETG00000001340	exosc2	263.568	-0.613449	0.180143	-3.40534	0.000660806	0.00945476	NF56	NF50	YES	NF56 vs NF50	exosome component 2 [Source:Xenbase;Acc:XB-GENE-977773]	tr_peak_4827	456	10.2183	0	overlapStart	1.88882e-51	2.43562e-46
639	ENSXETG00000001347	ass1	733.115	-0.60515	0.149135	-4.05772	4.95545e-05	0.00115893	NF56	NF50	YES	NF56 vs NF50	argininosuccinate synthase 1 [Source:Xenbase;Acc:XB-GENE-977784]
277	ENSXETG00000001368	slc39a12	214.644	-0.883609	0.167455	-5.27669	1.31541e-07	6.88461e-06	NF56	NF50	YES	NF56 vs NF50	solute carrier family 39 (zinc transporter), member 12 [Source:Xenbase;Acc:XB-GENE-6051312]
248	ENSXETG00000001388	dhrs3	285.071	-0.765017	0.139214	-5.49525	3.90165e-08	2.2888e-06	NF56	NF50	YES	NF56 vs NF50	dehydrogenase/reductase (SDR family) member 3 [Source:Xenbase;Acc:XB-GENE-955324]
961	ENSXETG00000001461	XB972976	19861.6	-0.785245	0.222133	-3.53502	0.000407751	0.00644301	NF56	NF50	YES	NF56 vs NF50	provisional ortholog of ribosomal protein L32 [Source:Xenbase;Acc:XB-GENE-972977]	tr_peak_3123	102	4.90072	0	inside	1.05636e-14	5.92257e-11
962	ENSXETG00000001461	XB972976	19861.6	-0.785245	0.222133	-3.53502	0.000407751	0.00644301	NF56	NF50	YES	NF56 vs NF50	provisional ortholog of ribosomal protein L32 [Source:Xenbase;Acc:XB-GENE-972977]	tr_peak_3124	38	3.00425	0	overlapStart	1.00591e-07	0.000136135
880	ENSXETG00000001539	acsl1	812.565	0.286967	0.0789247	3.63597	0.000276942	0.00479	NF56	NF50	YES	NF56 vs NF50	acyl-CoA synthetase long chain family member 1 protein [Source:Xenbase;Acc:XB-GENE-5739727]
1041	ENSXETG00000001592	bptf	2138.47	0.319831	0.0930867	3.43584	0.000590717	0.00865422	NF56	NF50	YES	NF56 vs NF50	bromodomain PHD finger transcription factor [Source:Xenbase;Acc:XB-GENE-6054434]	tr_peak_6047	43	4.49976	0	inside	2.87058e-08	4.50661e-05
157	ENSXETG00000001594	kpna2	1116.7	-1.17476	0.182839	-6.4251	1.31786e-10	1.23694e-08	NF56	NF50	YES	NF56 vs NF50	karyopherin alpha-2 subunit like [Source:Xenbase;Acc:XB-GENE-979796]
753	ENSXETG00000001671	taldo1	1737.14	-0.299243	0.078313	-3.82112	0.000132848	0.00265301	NF56	NF50	YES	NF56 vs NF50	transaldolase 1 [Source:Xenbase;Acc:XB-GENE-1005380]
757	ENSXETG00000001683	tjp2	321.364	-0.446021	0.116836	-3.8175	0.000134812	0.00268081	NF56	NF50	YES	NF56 vs NF50	tight junction protein 2 [Source:Xenbase;Acc:XB-GENE-480467]
1020	ENSXETG00000001783	stau1	5818.61	0.246428	0.07155	3.44414	0.000572872	0.00853489	NF56	NF50	YES	NF56 vs NF50	staufen double-stranded RNA binding protein 1 [Source:Xenbase;Acc:XB-GENE-920408]
911	ENSXETG00000001784	cse1l	985.329	-0.278239	0.0774064	-3.59452	0.000324985	0.00542759	NF56	NF50	YES	NF56 vs NF50	CSE1 chromosome segregation 1-like [Source:Xenbase;Acc:XB-GENE-5802331]
1005	ENSXETG00000001795	lmnb2	606.933	-0.441323	0.127656	-3.45713	0.00054596	0.00824739	NF56	NF50	YES	NF56 vs NF50	lamin B2 [Source:Xenbase;Acc:XB-GENE-490443]	tr_peak_239	134	4.78454	0	inside	4.36214e-18	3.89054e-14
851	ENSXETG00000001831	helq	280.056	-0.534026	0.145012	-3.68264	0.000230833	0.00412423	NF56	NF50	YES	NF56 vs NF50	helicase, POLQ like [Source:Xenbase;Acc:XB-GENE-993428]
529	ENSXETG00000001834	rpa2	393.371	-0.641789	0.148772	-4.3139	1.60399e-05	0.000449853	NF56	NF50	YES	NF56 vs NF50	replication protein A2 [Source:Xenbase;Acc:XB-GENE-487430]	tr_peak_1368	185	6.77021	0	overlapStart	1.55317e-23	2.5186e-19
520	ENSXETG00000001836	mnd1	13.9546	-1.3634	0.313628	-4.34718	1.37901e-05	0.000393816	NF56	NF50	YES	NF56 vs NF50	meiotic nuclear divisions 1 [Source:Xenbase;Acc:XB-GENE-950994]
512	ENSXETG00000001854	topbp1	291.271	-0.633236	0.144495	-4.38241	1.17375e-05	0.000340726	NF56	NF50	YES	NF56 vs NF50	DNA topoisomerase II binding protein 1 [Source:Xenbase;Acc:XB-GENE-990637]
596	ENSXETG00000001868	atp5f1c	2583.15	-0.228117	0.0550853	-4.14117	3.45545e-05	0.00086105	NF56	NF50	YES	NF56 vs NF50	ATP synthase F1 subunit gamma [Source:Xenbase;Acc:XB-GENE-970730]	tr_peak_2201	63	4.03422	0	overlapStart	1.82907e-10	4.88034e-07
363	ENSXETG00000001886	aldh1l2	767.195	-1.12794	0.233081	-4.83927	1.3032e-06	5.21243e-05	NF56	NF50	YES	NF56 vs NF50	aldehyde dehydrogenase 1 family member L2 [Source:Xenbase;Acc:XB-GENE-5820495]	tr_peak_2064	58	4.41218	0	inside	6.56705e-10	1.536e-06
364	ENSXETG00000001886	aldh1l2	767.195	-1.12794	0.233081	-4.83927	1.3032e-06	5.21243e-05	NF56	NF50	YES	NF56 vs NF50	aldehyde dehydrogenase 1 family member L2 [Source:Xenbase;Acc:XB-GENE-5820495]	tr_peak_2065	53	3.33805	5047	upstream	2.02913e-09	4.2714e-06
893	ENSXETG00000002045	riox2	24.3553	-0.987902	0.273479	-3.61235	0.000303429	0.00516563	NF56	NF50	YES	NF56 vs NF50	ribosomal oxygenase 2 [Source:Xenbase;Acc:XB-GENE-982790]
99	ENSXETG00000002059	mcm2	217.23	-1.03386	0.144642	-7.1477	8.82464e-13	1.32172e-10	NF56	NF50	YES	NF56 vs NF50	minichromosome maintenance complex component 2 [Source:Xenbase;Acc:XB-GENE-999974]
133	ENSXETG00000002100	mad2l1	55.9667	-1.57193	0.233116	-6.74311	1.55031e-11	1.71865e-09	NF56	NF50	YES	NF56 vs NF50	mitotic arrest deficient 2 like 1 [Source:Xenbase;Acc:XB-GENE-947153]
311	ENSXETG00000002157	fndc7	3354.65	0.25576	0.050187	5.09614	3.46655e-07	1.61074e-05	NF56	NF50	YES	NF56 vs NF50	ubiquitin associated protein 2 [Source:NCBI gene (formerly Entrezgene);Acc:100379870]	tr_peak_844	835	14.9442	0	overlapStart	3.25499e-90	2.76599e-84
112	ENSXETG00000002167	cdca8	56.1703	-1.68135	0.241882	-6.95111	3.62434e-12	4.76889e-10	NF56	NF50	YES	NF56 vs NF50	cell division cycle associated 8 [Source:Xenbase;Acc:XB-GENE-946929]
384	ENSXETG00000002168	epha10	759.047	-0.437672	0.0921136	-4.75143	2.01983e-06	7.68573e-05	NF56	NF50	YES	NF56 vs NF50	EPH receptor A10 [Source:Xenbase;Acc:XB-GENE-5893530]	tr_peak_1397	43	3.34136	0	inside	2.56933e-08	4.07934e-05
727	ENSXETG00000002245	frmpd1	381.184	0.409756	0.105885	3.86982	0.000108917	0.00225175	NF56	NF50	YES	NF56 vs NF50	FERM and PDZ domain containing 1 [Source:Xenbase;Acc:XB-GENE-954374]
501	ENSXETG00000002361	gpi	3873.1	0.305349	0.0691689	4.41455	1.01221e-05	0.00030002	NF56	NF50	YES	NF56 vs NF50	glucose-6-phosphate isomerase [Source:Xenbase;Acc:XB-GENE-944058]
976	ENSXETG00000002410	gpr161	134.685	-0.583034	0.166133	-3.50944	0.000449052	0.00698585	NF56	NF50	YES	NF56 vs NF50	G protein-coupled receptor 161 [Source:Xenbase;Acc:XB-GENE-1003408]
661	ENSXETG00000002522	suclg2	441.969	-0.427558	0.106901	-3.99958	6.34563e-05	0.00143403	NF56	NF50	YES	NF56 vs NF50	succinate-CoA ligase, GDP-forming, beta subunit [Source:Xenbase;Acc:XB-GENE-956242]	tr_peak_5781	113	5.65948	0	overlapStart	6.02046e-16	4.02328e-12
470	ENSXETG00000002524	wars1	626.71	-0.703858	0.156052	-4.51042	6.46987e-06	0.000204465	NF56	NF50	YES	NF56 vs NF50	tryptophanyl-tRNA synthetase 1 [Source:Xenbase;Acc:XB-GENE-954237]	tr_peak_5191	56	3.2302	0	inside	1.05811e-09	2.38913e-06
305	ENSXETG00000002548	tpx2	102.313	-0.829677	0.161804	-5.12768	2.9334e-07	1.39055e-05	NF56	NF50	YES	NF56 vs NF50	TPX2, microtubule-associated [Source:Xenbase;Acc:XB-GENE-5810264]
1037	ENSXETG00000002556	slc45a2	16.3974	-1.07979	0.314152	-3.43715	0.000587875	0.00864132	NF56	NF50	YES	NF56 vs NF50	solute carrier family 45 member 2 [Source:Xenbase;Acc:XB-GENE-947685]
857	ENSXETG00000002572	upf3a	318.421	0.854114	0.232831	3.66838	0.000244091	0.00432816	NF56	NF50	YES	NF56 vs NF50	UPF3A, regulator of nonsense mediated mRNA decay [Source:Xenbase;Acc:XB-GENE-1005810]
453	ENSXETG00000002609	svep1	612.266	0.511419	0.11201	4.56583	4.97523e-06	0.00016366	NF56	NF50	YES	NF56 vs NF50	sushi, von Willebrand factor type A, EGF and pentraxin domain containing 1 [Source:Xenbase;Acc:XB-GENE-5996067]
944	ENSXETG00000002610	camsap3	906.228	0.440683	0.124258	3.54653	0.000390345	0.00627323	NF56	NF50	YES	NF56 vs NF50	calmodulin regulated spectrin associated protein family member 3 [Source:Xenbase;Acc:XB-GENE-5845672]
287	ENSXETG00000002724	eprs1	2914.78	-0.61706	0.11802	-5.22842	1.70968e-07	8.62743e-06	NF56	NF50	YES	NF56 vs NF50	glutamyl-prolyl-tRNA synthetase 1 [Source:Xenbase;Acc:XB-GENE-966791]	tr_peak_3240	130	4.58253	0	overlapStart	1.12985e-17	9.40676e-14
199	ENSXETG00000002780	clip3	8092.87	0.34027	0.0572255	5.94613	2.74549e-09	2.01322e-07	NF56	NF50	YES	NF56 vs NF50	CAP-Gly domain containing linker protein 3 [Source:Xenbase;Acc:XB-GENE-5806327]	tr_peak_5094	47	3.98499	0	overlapStart	1.10078e-08	1.92486e-05
565	ENSXETG00000002782	nop53	1512.22	-0.548766	0.130049	-4.2197	2.44629e-05	0.000641366	NF56	NF50	YES	NF56 vs NF50	NOP53 ribosome biogenesis factor [Source:Xenbase;Acc:XB-GENE-853827]	tr_peak_5086	109	5.05387	0	inside	1.75983e-15	1.1008e-11
245	ENSXETG00000002823	ryr1	155.072	1.17072	0.212218	5.51659	3.4564e-08	2.05328e-06	NF56	NF50	YES	NF56 vs NF50	ryanodine receptor 1 (skeletal) [Source:Xenbase;Acc:XB-GENE-1013509]
958	ENSXETG00000002846	dmrta2	103.867	-0.801217	0.226547	-3.53665	0.000405237	0.00642493	NF56	NF50	YES	NF56 vs NF50	DMRT like family A2 [Source:Xenbase;Acc:XB-GENE-997963]	tr_peak_2934	40	4.47844	1922	upstream	6.13847e-08	8.81029e-05
106	ENSXETG00000002864		228.973	1.30061	0.183964	7.06993	1.55016e-12	2.16086e-10	NF56	NF50	YES	NF56 vs NF50
32	ENSXETG00000002875	dlc	278.366	-1.28916	0.147487	-8.74083	2.31396e-18	1.01807e-15	NF56	NF50	YES	NF56 vs NF50	putative ortholog of delta-like protein C precursor (SwissPro) [Source:Xenbase;Acc:XB-GENE-968497]
561	ENSXETG00000002904	chd5	3326.32	0.429122	0.101566	4.22505	2.38892e-05	0.000631026	NF56	NF50	YES	NF56 vs NF50	chromodomain helicase DNA binding protein 5 [Source:Xenbase;Acc:XB-GENE-955461]
865	ENSXETG00000002914	rpl22	9922.82	-0.775196	0.211885	-3.65857	0.000253624	0.00446579	NF56	NF50	YES	NF56 vs NF50	ribosomal protein L22 [Source:Xenbase;Acc:XB-GENE-978439]	tr_peak_4647	68	4.52758	0	inside	4.22698e-11	1.28706e-07
238	ENSXETG00000002934	farsb	514.361	-1.02484	0.183273	-5.59188	2.24625e-08	1.375e-06	NF56	NF50	YES	NF56 vs NF50	phenylalanyl-tRNA synthetase subunit beta [Source:Xenbase;Acc:XB-GENE-1015823]	tr_peak_3670	138	5.90587	0	overlapStart	1.4066e-18	1.3155e-14
930	ENSXETG00000002942	rps15a	11622.7	-0.783369	0.219911	-3.56221	0.000367747	0.0060064	NF56	NF50	YES	NF56 vs NF50	ribosomal protein S15a [Source:Xenbase;Acc:XB-GENE-981311]	tr_peak_5575	59	3.44932	0	overlapStart	5.17392e-10	1.24661e-06
528	ENSXETG00000002971	st6galnac5	1211.85	0.542999	0.125531	4.32562	1.52106e-05	0.000427445	NF56	NF50	YES	NF56 vs NF50	ST6 (alpha-N-acetyl-neuraminyl-2,3-beta-galactosyl-1,3)-N-acetylgalactosaminide alpha-2,6-sialyltransferase 5 [Source:Xenbase;Acc:XB-GENE-953591]
28	ENSXETG00000003123	cdk1	168.326	-1.65614	0.183505	-9.02506	1.79592e-19	9.0303e-17	NF56	NF50	YES	NF56 vs NF50	cyclin-dependent kinase 1 [Source:Xenbase;Acc:XB-GENE-482750]
987	ENSXETG00000003129	mtbp	191.614	-0.632444	0.181253	-3.4893	0.000484296	0.00744044	NF56	NF50	YES	NF56 vs NF50	MDM2 binding protein [Source:Xenbase;Acc:XB-GENE-990920]
835	ENSXETG00000003149	greb1l	163.76	0.584397	0.157693	3.70592	0.000210625	0.0038362	NF56	NF50	YES	NF56 vs NF50	GREB1 like retinoic acid receptor coactivator [Source:Xenbase;Acc:XB-GENE-5965356]	tr_peak_4154	68	3.86674	0	inside	4.38935e-11	1.32465e-07
984	ENSXETG00000003154	colec12	321.492	-0.653127	0.187079	-3.49119	0.000480878	0.00741543	NF56	NF50	YES	NF56 vs NF50	collectin subfamily member 12 [Source:Xenbase;Acc:XB-GENE-984626]
201	ENSXETG00000003156	tyms	74.9304	-1.32035	0.222663	-5.92984	3.03227e-09	2.20059e-07	NF56	NF50	YES	NF56 vs NF50	thymidylate synthetase [Source:Xenbase;Acc:XB-GENE-1001385]	tr_peak_4151	97	5.54793	0	inside	3.87731e-14	1.97683e-10
779	ENSXETG00000003164	rpl18	17155.7	-0.84554	0.223589	-3.78167	0.00015578	0.00301659	NF56	NF50	YES	NF56 vs NF50	ribosomal protein L18 [Source:Xenbase;Acc:XB-GENE-1006303]	tr_peak_4664	81	3.89439	0	overlapStart	1.61778e-12	6.39897e-09
459	ENSXETG00000003240	mapt	10710.2	0.587507	0.129374	4.54114	5.59508e-06	0.000181505	NF56	NF50	YES	NF56 vs NF50	microtubule associated protein tau [Source:Xenbase;Acc:XB-GENE-986948]	tr_peak_900	66	5.39971	0	inside	7.25956e-11	2.10044e-07
460	ENSXETG00000003240	mapt	10710.2	0.587507	0.129374	4.54114	5.59508e-06	0.000181505	NF56	NF50	YES	NF56 vs NF50	microtubule associated protein tau [Source:Xenbase;Acc:XB-GENE-986948]	tr_peak_901	62	4.35762	0	inside	2.15184e-10	5.60854e-07
525	ENSXETG00000003264	pacsin2	1863.69	-0.364127	0.0840415	-4.33271	1.47288e-05	0.000416398	NF56	NF50	YES	NF56 vs NF50	protein kinase C and casein kinase substrate in neurons 2 [Source:Xenbase;Acc:XB-GENE-489578]
730	ENSXETG00000003266	vwc2l.2	242.948	-0.697766	0.180469	-3.86639	0.000110457	0.00227229	NF56	NF50	YES	NF56 vs NF50	von Willebrand factor C domain-containing protein 2-like, gene 2 [Source:Xenbase;Acc:XB-GENE-5737248]
996	ENSXETG00000003287	arhgap45	42.2492	-0.811723	0.233882	-3.47064	0.00051921	0.00791121	NF56	NF50	YES	NF56 vs NF50	Rho GTPase activating protein 45 [Source:Xenbase;Acc:XB-GENE-990078]
461	ENSXETG00000003293	gbx2.2	198.776	0.698833	0.153954	4.53922	5.6463e-06	0.000182745	NF56	NF50	YES	NF56 vs NF50	gastrulation brain homeobox 2, gene 2 [Source:Xenbase;Acc:XB-GENE-852624]
177	ENSXETG00000003339	iqgap2	1876.72	0.499973	0.0810835	6.16614	6.99755e-10	5.79521e-08	NF56	NF50	YES	NF56 vs NF50	IQ motif containing GTPase activating protein 2 [Source:Xenbase;Acc:XB-GENE-5752023]
231	ENSXETG00000003392	higd1b	279.419	0.983698	0.173497	5.66981	1.42957e-08	9.02551e-07	NF56	NF50	YES	NF56 vs NF50	HIG1 hypoxia inducible domain family member 1B [Source:Xenbase;Acc:XB-GENE-977604]
963	ENSXETG00000003394	eftud2	1235.32	-0.448257	0.126839	-3.53406	0.000409223	0.00645902	NF56	NF50	YES	NF56 vs NF50	elongation factor Tu GTP binding domain containing 2 [Source:Xenbase;Acc:XB-GENE-972643]	tr_peak_930	199	5.97167	0	overlapStart	5.81219e-25	1.09192e-20
12	ENSXETG00000003519	odc1	2304.3	-0.868707	0.0830852	-10.4556	1.38102e-25	1.62028e-22	NF56	NF50	YES	NF56 vs NF50	ornithine decarboxylase 1 [Source:Xenbase;Acc:XB-GENE-478945]	tr_peak_3750	143	5.28455	0	overlapStart	4.36526e-19	4.35692e-15
488	ENSXETG00000003560	znfx1.2	91.6051	1.12127	0.251493	4.45844	8.25579e-06	0.000251587	NF56	NF50	YES	NF56 vs NF50	zinc finger, NFX1-type containing 1, gene 2 [Source:Xenbase;Acc:XB-GENE-5996127]
186	ENSXETG00000003569	kars1	1759.34	-0.787575	0.129031	-6.10375	1.03611e-09	8.1494e-08	NF56	NF50	YES	NF56 vs NF50	lysyl-tRNA synthetase 1 [Source:Xenbase;Acc:XB-GENE-943468]	tr_peak_2865	93	3.78561	0	overlapStart	1.03925e-13	4.98724e-10
224	ENSXETG00000003617	fancd2	161.022	-0.74985	0.130655	-5.73915	9.51557e-09	6.17372e-07	NF56	NF50	YES	NF56 vs NF50	FA complementation group D2 [Source:Xenbase;Acc:XB-GENE-984801]
250	ENSXETG00000003629	ddx11	56.0986	-1.17137	0.213448	-5.48784	4.06874e-08	2.3671e-06	NF56	NF50	YES	NF56 vs NF50	DEAD/H-box helicase 11 [Source:Xenbase;Acc:XB-GENE-969935]	tr_peak_5968	68	3.54105	0	overlapStart	4.91213e-11	1.4669e-07
1070	ENSXETG00000003677	pls3	581.966	-0.388752	0.114463	-3.39632	0.000682984	0.00974239	NF56	NF50	YES	NF56 vs NF50	plastin 3 [Source:Xenbase;Acc:XB-GENE-922728]
102	ENSXETG00000003689	XB5796436	1167.4	-0.582205	0.0815502	-7.13922	9.38597e-13	1.36232e-10	NF56	NF50	YES	NF56 vs NF50	provisional ortholog of microsomal glutathione S-transferase 3 [Source:Xenbase;Acc:XB-GENE-5796437]
998	ENSXETG00000003731	rbp4	1693.37	-0.730903	0.210688	-3.46912	0.00052216	0.00793898	NF56	NF50	YES	NF56 vs NF50	retinol binding protein 4 [Source:Xenbase;Acc:XB-GENE-5841608]
811	ENSXETG00000003772	bcl7a	261.188	-0.42646	0.113987	-3.7413	0.000183071	0.0034412	NF56	NF50	YES	NF56 vs NF50	BCL7A, BAF complex component [Source:Xenbase;Acc:XB-GENE-5754603]
29	ENSXETG00000003874	tacc3	137.299	-1.33909	0.148599	-9.01146	2.03337e-19	9.87167e-17	NF56	NF50	YES	NF56 vs NF50	transforming acidic coiled-coil containing protein 3 [Source:Xenbase;Acc:XB-GENE-483950]	tr_peak_44	55	3.13928	8227	upstream	1.41094e-09	3.02949e-06
247	ENSXETG00000003891	orc6	70.3699	-1.16978	0.212643	-5.50111	3.774e-08	2.22319e-06	NF56	NF50	YES	NF56 vs NF50	origin recognition complex subunit 6 [Source:Xenbase;Acc:XB-GENE-963541]	tr_peak_2687	47	3.79528	587	upstream	8.8534e-09	1.59133e-05
737	ENSXETG00000003912	rpl27a	12855.8	-0.755001	0.195612	-3.85969	0.000113531	0.00231988	NF56	NF50	YES	NF56 vs NF50	ribosomal protein L27a [Source:Xenbase;Acc:XB-GENE-5853519]	tr_peak_4643	511	10.4402	0	inside	3.60272e-57	6.34585e-52
774	ENSXETG00000003943	lrsam1	455.638	0.81494	0.214815	3.79368	0.000148432	0.00288788	NF56	NF50	YES	NF56 vs NF50	leucine rich repeat and sterile alpha motif containing 1 [Source:Xenbase;Acc:XB-GENE-994894]	tr_peak_6116	164	6.42408	3904	upstream	3.04663e-21	3.87856e-17
5	ENSXETG00000003999	rrm1	320.777	-1.49311	0.130859	-11.41	3.72518e-30	8.74113e-27	NF56	NF50	YES	NF56 vs NF50	ribonucleotide reductase M1 [Source:Xenbase;Acc:XB-GENE-1014077]
916	ENSXETG00000004086	btg5.2	32.3667	-1.21285	0.337949	-3.58885	0.000332136	0.00551431	NF56	NF50	YES	NF56 vs NF50	B-cell translocation gene 5, gene 2 [Source:Xenbase;Acc:XB-GENE-1033679]
484	ENSXETG00000004097	hspa1a	83.3893	1.44314	0.323297	4.46383	8.05065e-06	0.000247478	NF56	NF50	YES	NF56 vs NF50	heat shock protein family A (Hsp70) member 1A [Source:Xenbase;Acc:XB-GENE-5842877]	tr_peak_4764	36	4.19977	4954	upstream	1.86578e-07	0.000230287
812	ENSXETG00000004106	fzd6	199.135	-0.511115	0.136746	-3.7377	0.000185713	0.00348621	NF56	NF50	YES	NF56 vs NF50	frizzled class receptor 6 [Source:Xenbase;Acc:XB-GENE-478813]
465	ENSXETG00000004133	slc9a7	1953.92	0.266067	0.0587582	4.52817	5.94967e-06	0.00019081	NF56	NF50	YES	NF56 vs NF50	solute carrier family 9 member A7 [Source:Xenbase;Acc:XB-GENE-487749]	tr_peak_1629	50	3.79792	0	inside	4.79457e-09	9.27342e-06
171	ENSXETG00000004225	upb1	56.8799	-1.46442	0.234169	-6.25368	4.00887e-10	3.44151e-08	NF56	NF50	YES	NF56 vs NF50	ureidopropionase, beta [Source:Xenbase;Acc:XB-GENE-976127]
636	ENSXETG00000004282	kif18a	51.8381	-0.988782	0.243351	-4.0632	4.84051e-05	0.00113583	NF56	NF50	YES	NF56 vs NF50	kinesin family member 18A [Source:Xenbase;Acc:XB-GENE-990470]	tr_peak_2653	20	2.32186	0	overlapStart	1.38296e-05	0.00848731
637	ENSXETG00000004282	kif18a	51.8381	-0.988782	0.243351	-4.0632	4.84051e-05	0.00113583	NF56	NF50	YES	NF56 vs NF50	kinesin family member 18A [Source:Xenbase;Acc:XB-GENE-990470]	tr_peak_2654	21	3.37481	0	inside	9.57922e-06	0.00636576
833	ENSXETG00000004290	mtcl1	2769.17	0.253768	0.0684345	3.70818	0.000208752	0.00381133	NF56	NF50	YES	NF56 vs NF50	microtubule crosslinking factor 1 [Source:Xenbase;Acc:XB-GENE-6047696]	tr_peak_4138	31	3.39569	0	inside	6.91035e-07	0.000716952
539	ENSXETG00000004304	rpl6	16996.6	-0.643873	0.150593	-4.27558	1.90643e-05	0.000524131	NF56	NF50	YES	NF56 vs NF50	ribosomal protein L6 [Source:Xenbase;Acc:XB-GENE-958284]	tr_peak_627	307	8.51775	930	upstream	3.62502e-36	1.65406e-31
372	ENSXETG00000004422	myo1a	135.157	-0.794392	0.16581	-4.79097	1.65973e-06	6.49093e-05	NF56	NF50	YES	NF56 vs NF50	myosin IA [Source:Xenbase;Acc:XB-GENE-979281]
207	ENSXETG00000004424	scube2	188.969	-0.911953	0.154954	-5.8853	3.97329e-09	2.797e-07	NF56	NF50	YES	NF56 vs NF50	signal peptide, CUB domain, EGF-like 2 [Source:Xenbase;Acc:XB-GENE-5945055]
174	ENSXETG00000004436	e2f8	50.3589	-1.47414	0.237343	-6.21101	5.26465e-10	4.43838e-08	NF56	NF50	YES	NF56 vs NF50	E2F transcription factor 8 [Source:Xenbase;Acc:XB-GENE-1219148]	tr_peak_6065	80	5.40271	7532	upstream	2.51345e-12	9.50364e-09
300	ENSXETG00000004450	prim2	120.778	-0.980378	0.190187	-5.1548	2.53901e-07	1.2242e-05	NF56	NF50	YES	NF56 vs NF50	DNA primase subunit 2 [Source:Xenbase;Acc:XB-GENE-1004020]
890	ENSXETG00000004469	gins2	147.827	-0.513451	0.141891	-3.61862	0.00029618	0.00506058	NF56	NF50	YES	NF56 vs NF50	GINS complex subunit 2 (Psf2 homolog) [Source:Xenbase;Acc:XB-GENE-1003828]
204	ENSXETG00000004473	cox4i1	3106.21	-0.496369	0.0841016	-5.90202	3.5908e-09	2.56624e-07	NF56	NF50	YES	NF56 vs NF50	cytochrome c oxidase subunit IV isoform 1 [Source:Xenbase;Acc:XB-GENE-953648]	tr_peak_2866	34	2.98583	93	upstream	2.75893e-07	0.00032375
223	ENSXETG00000004500	mcm8	176.752	-0.895568	0.155584	-5.75615	8.60515e-09	5.60888e-07	NF56	NF50	YES	NF56 vs NF50	minichromosome maintenance 8 homologous recombination repair factor [Source:Xenbase;Acc:XB-GENE-961372]	tr_peak_3305	198	7.08705	0	inside	7.10281e-25	1.31202e-20
882	ENSXETG00000004519	rps27a	16520.7	-0.722203	0.198852	-3.63185	0.000281391	0.00485504	NF56	NF50	YES	NF56 vs NF50	ribosomal protein S27a [Source:Xenbase;Acc:XB-GENE-5741151]	tr_peak_3300	166	5.67123	0	overlapStart	1.67471e-21	2.23049e-17
709	ENSXETG00000004536	b3galt2l	134.027	0.652737	0.166975	3.90919	9.26077e-05	0.00196297	NF56	NF50	YES	NF56 vs NF50	Beta-1,3-galactosyltransferase 2 like [Source:Xenbase;Acc:XB-GENE-5795334]
957	ENSXETG00000004762	rnaseh2a	189.722	-0.755861	0.213642	-3.53798	0.000403197	0.00639979	NF56	NF50	YES	NF56 vs NF50	ribonuclease H2 subunit A [Source:Xenbase;Acc:XB-GENE-945840]	tr_peak_6002	123	5.5788	0	overlapStart	6.53296e-17	4.98965e-13
847	ENSXETG00000004785	nup155	301.725	-0.430377	0.11658	-3.69169	0.000222767	0.00400044	NF56	NF50	YES	NF56 vs NF50	nucleoporin 155kDa [Source:Xenbase;Acc:XB-GENE-973827]	tr_peak_803	379	8.76462	0	overlapStart	1.39553e-43	1.0749e-38
853	ENSXETG00000004810	trh	2216.74	-0.350048	0.0952201	-3.6762	0.000236732	0.00421866	NF56	NF50	YES	NF56 vs NF50	thyrotropin-releasing hormone [Source:Xenbase;Acc:XB-GENE-5805964]
27	ENSXETG00000004854	mcm4	148.19	-1.64907	0.178331	-9.24725	2.30351e-20	1.20115e-17	NF56	NF50	YES	NF56 vs NF50	minichromosome maintenance complex component 4 [Source:Xenbase;Acc:XB-GENE-1011481]
426	ENSXETG00000004886	ndufa10	1535.87	-0.277267	0.060069	-4.61581	3.91569e-06	0.00013512	NF56	NF50	YES	NF56 vs NF50	NADH:ubiquinone oxidoreductase subunit A10 [Source:Xenbase;Acc:XB-GENE-949136]
507	ENSXETG00000005035	XB5722382	19.4332	-1.47367	0.335621	-4.39087	1.12899e-05	0.000331146	NF56	NF50	YES	NF56 vs NF50	uncharacterized XB5722382 [Source:Xenbase;Acc:XB-GENE-5722383]
519	ENSXETG00000005077	nsa2	2316.95	-0.635637	0.146205	-4.34758	1.37647e-05	0.000393816	NF56	NF50	YES	NF56 vs NF50	NSA2, ribosome biogenesis homolog [Source:Xenbase;Acc:XB-GENE-478113]	tr_peak_682	129	5.54216	0	overlapStart	1.3794e-17	1.13868e-13
703	ENSXETG00000005117	bicc1	132.1	-0.665152	0.169765	-3.91806	8.9263e-05	0.00190993	NF56	NF50	YES	NF56 vs NF50	BicC family RNA binding protein 1 [Source:Xenbase;Acc:XB-GENE-488512]	tr_peak_4357	27	3.41411	0	inside	1.77219e-06	0.00159118
634	ENSXETG00000005118	phyhipl	2596.55	0.549519	0.135032	4.06953	4.71073e-05	0.00110907	NF56	NF50	YES	NF56 vs NF50	phytanoyl-CoA 2-hydroxylase interacting protein-like [Source:Xenbase;Acc:XB-GENE-954796]	tr_peak_4359	43	4.17482	0	inside	3.02928e-08	4.73653e-05
968	ENSXETG00000005161	crat	193.078	-0.542005	0.153817	-3.5237	0.000425573	0.00667293	NF56	NF50	YES	NF56 vs NF50	carnitine O-acetyltransferase b [Source:Xenbase;Acc:XB-GENE-487012]
93	ENSXETG00000005162	lmnb1	1032.55	-0.587635	0.0815595	-7.20499	5.80474e-13	9.28692e-11	NF56	NF50	YES	NF56 vs NF50	lamin B1 [Source:Xenbase;Acc:XB-GENE-489658]
156	ENSXETG00000005185	mki67	1047.31	-0.754019	0.117331	-6.42644	1.30629e-10	1.23431e-08	NF56	NF50	YES	NF56 vs NF50	marker of proliferation Ki-67 [Source:Xenbase;Acc:XB-GENE-6457930]	tr_peak_4395	95	4.74757	36	upstream	6.15106e-14	3.06563e-10
1035	ENSXETG00000005204	dock1	83.7056	-0.676324	0.196712	-3.43814	0.000585734	0.00863111	NF56	NF50	YES	NF56 vs NF50	dedicator of cytokinesis 1 [Source:Xenbase;Acc:XB-GENE-1010793]
370	ENSXETG00000005211	myo9a	2808.48	0.338068	0.0703788	4.80356	1.55873e-06	6.12998e-05	NF56	NF50	YES	NF56 vs NF50	myosin 9a [Source:Xenbase;Acc:XB-GENE-492474]
742	ENSXETG00000005223	pbx2	2207.79	-0.512457	0.133434	-3.84054	0.000122765	0.0024905	NF56	NF50	YES	NF56 vs NF50	pre-B-cell leukemia homeobox 2 [Source:Xenbase;Acc:XB-GENE-484669]
417	ENSXETG00000005381	pycr1	685.882	-0.763884	0.164445	-4.64523	3.39701e-06	0.000119866	NF56	NF50	YES	NF56 vs NF50	pyrroline-5-carboxylate reductase family, member 1 [Source:Xenbase;Acc:XB-GENE-1016046]	tr_peak_967	40	3.22229	0	inside	5.61371e-08	8.17203e-05
697	ENSXETG00000005438	adipoq	71.4123	-1.14014	0.290615	-3.92319	8.73832e-05	0.00188692	NF56	NF50	YES	NF56 vs NF50	hemagglutinin/amebocyte aggregation factor [Source:NCBI gene (formerly Entrezgene);Acc:105945136]
530	ENSXETG00000005478	lbhd1	152.144	-0.730634	0.169427	-4.3124	1.61494e-05	0.000452023	NF56	NF50	YES	NF56 vs NF50	LBH domain containing 1 [Source:Xenbase;Acc:XB-GENE-975384]	tr_peak_2793	65	3.32395	0	overlapStart	1.06055e-10	2.99592e-07
471	ENSXETG00000005518	mtus2	1493.11	0.519188	0.115113	4.51024	6.47549e-06	0.000204465	NF56	NF50	YES	NF56 vs NF50	microtubule associated scaffold protein 2 [Source:Xenbase;Acc:XB-GENE-6048929]
92	ENSXETG00000005526	slc7a3	1089.52	-1.5899	0.220027	-7.22594	4.97645e-13	8.05327e-11	NF56	NF50	YES	NF56 vs NF50	solute carrier family 7 member 3 [Source:Xenbase;Acc:XB-GENE-1002485]
10	ENSXETG00000005594	nacc1	1924.04	0.913244	0.0859332	10.6274	2.22301e-26	2.84525e-23	NF56	NF50	YES	NF56 vs NF50	nucleus accumbens associated 1, BEN and BTB (POZ) domain containing [Source:Xenbase;Acc:XB-GENE-979467]	tr_peak_2550	22	2.70672	6723	upstream	8.69541e-06	0.00586867
11	ENSXETG00000005594	nacc1	1924.04	0.913244	0.0859332	10.6274	2.22301e-26	2.84525e-23	NF56	NF50	YES	NF56 vs NF50	nucleus accumbens associated 1, BEN and BTB (POZ) domain containing [Source:Xenbase;Acc:XB-GENE-979467]	tr_peak_2551	141	4.89581	0	overlapStart	7.88025e-19	7.67468e-15
1053	ENSXETG00000005652	rps20	16425.9	-0.836333	0.244421	-3.42169	0.000622336	0.00901426	NF56	NF50	YES	NF56 vs NF50	ribosomal protein S20 [Source:Xenbase;Acc:XB-GENE-1001339]	tr_peak_4175	153	5.25507	0	overlapStart	4.23419e-20	4.75817e-16
495	ENSXETG00000005761	col14a1	198.712	-0.834603	0.188182	-4.4351	9.20308e-06	0.000276269	NF56	NF50	YES	NF56 vs NF50	collagen, type XIV, alpha 1 [Source:Xenbase;Acc:XB-GENE-990916]
130	ENSXETG00000005776	chtf18	99.8956	-1.23864	0.183126	-6.7639	1.3433e-11	1.52519e-09	NF56	NF50	YES	NF56 vs NF50	chromosome transmission fidelity factor 18 [Source:Xenbase;Acc:XB-GENE-987602]
467	ENSXETG00000005789	aspa	50.5075	-1.2113	0.268022	-4.5194	6.20137e-06	0.00019798	NF56	NF50	YES	NF56 vs NF50	aspartoacylase [Source:Xenbase;Acc:XB-GENE-1016250]
557	ENSXETG00000005825	ddx55	256.635	-0.578204	0.136575	-4.2336	2.29978e-05	0.000612072	NF56	NF50	YES	NF56 vs NF50	DEAD-box helicase 55 [Source:Xenbase;Acc:XB-GENE-972462]	tr_peak_599	47	3.49941	0	inside	9.29009e-09	1.66487e-05
351	ENSXETG00000005933	gpx1	199.738	-0.776565	0.158262	-4.90684	9.25547e-07	3.83258e-05	NF56	NF50	YES	NF56 vs NF50	glutathione peroxidase 1 [Source:Xenbase;Acc:XB-GENE-922630]
868	ENSXETG00000005948	tcta	1335.02	0.299727	0.0821898	3.64677	0.000265562	0.0046598	NF56	NF50	YES	NF56 vs NF50	T cell leukemia translocation altered [Source:Xenbase;Acc:XB-GENE-954032]	tr_peak_3095	81	4.80792	0	overlapStart	2.02577e-12	7.75068e-09
172	ENSXETG00000005990	gjc2	53.5014	-2.18202	0.350551	-6.22454	4.8296e-10	4.12096e-08	NF56	NF50	YES	NF56 vs NF50
820	ENSXETG00000006022	polr2g	425.933	-0.436154	0.117109	-3.72435	0.000195817	0.00363708	NF56	NF50	YES	NF56 vs NF50	polymerase (RNA) II (DNA directed) polypeptide G [Source:Xenbase;Acc:XB-GENE-1006751]	tr_peak_2770	173	6.98002	0	overlapStart	3.06824e-22	4.39137e-18
331	ENSXETG00000006038	rassf7	89.6003	-0.917852	0.183284	-5.0078	5.50553e-07	2.40721e-05	NF56	NF50	YES	NF56 vs NF50	Ras association (RalGDS/AF-6) domain family (N-terminal) member 7 [Source:Xenbase;Acc:XB-GENE-956640]
136	ENSXETG00000006058	arpc1b	472.524	-0.769052	0.115888	-6.63614	3.21995e-11	3.48721e-09	NF56	NF50	YES	NF56 vs NF50	actin related protein 2/3 complex subunit 1B [Source:Xenbase;Acc:XB-GENE-490410]
604	ENSXETG00000006222	b4galnt1	1350	0.433829	0.105165	4.12521	3.70389e-05	0.000911662	NF56	NF50	YES	NF56 vs NF50	beta-1,4-N-acetyl-galactosaminyl transferase 1 [Source:Xenbase;Acc:XB-GENE-960512]	tr_peak_1771	41	3.48364	0	inside	5.18704e-08	7.63572e-05
492	ENSXETG00000006245	ddit3	619.94	-1.25983	0.28362	-4.44195	8.91473e-06	0.000268801	NF56	NF50	YES	NF56 vs NF50	DNA damage inducible transcript 3 [Source:Xenbase;Acc:XB-GENE-1011286]
694	ENSXETG00000006293		12.1455	-1.3635	0.346686	-3.93295	8.39088e-05	0.00182027	NF56	NF50	YES	NF56 vs NF50	serine/threonine-protein kinase N1 [Source:NCBI gene (formerly Entrezgene);Acc:101733298]
994	ENSXETG00000006315	comt	178.878	-0.55555	0.159832	-3.47584	0.00050925	0.00777628	NF56	NF50	YES	NF56 vs NF50	catechol-O-methyltransferase [Source:Xenbase;Acc:XB-GENE-948947]
902	ENSXETG00000006333	tef	665.81	-0.401994	0.111583	-3.60265	0.000314986	0.00530465	NF56	NF50	YES	NF56 vs NF50	thyrotrophic embryonic factor [Source:Xenbase;Acc:XB-GENE-962732]
503	ENSXETG00000006354	fam214a	2400.11	0.269435	0.0611079	4.40917	1.03768e-05	0.000306278	NF56	NF50	YES	NF56 vs NF50	family with sequence similarity 214 member A [Source:Xenbase;Acc:XB-GENE-5816685]	tr_peak_2292	103	4.41903	87	upstream	7.15929e-15	4.08555e-11
766	ENSXETG00000006391	eef2.1	79687.6	-0.315131	0.0828647	-3.80296	0.000142978	0.0028193	NF56	NF50	YES	NF56 vs NF50	eukaryotic translation elongation factor 2, gene 1 [Source:Xenbase;Acc:XB-GENE-969739]	tr_peak_240	168	5.62462	0	overlapStart	9.64317e-22	1.31003e-17
1060	ENSXETG00000006533	polr1e	203.035	-0.617999	0.181176	-3.41105	0.000647131	0.00931591	NF56	NF50	YES	NF56 vs NF50	polymerase (RNA) I polypeptide E [Source:Xenbase;Acc:XB-GENE-1003651]
160	ENSXETG00000006551	melk	69.8422	-1.48688	0.232805	-6.38681	1.69382e-10	1.55864e-08	NF56	NF50	YES	NF56 vs NF50	maternal embryonic leucine zipper kinase [Source:Xenbase;Acc:XB-GENE-987654]	tr_peak_346	146	4.45613	50	upstream	2.15864e-19	2.21366e-15
707	ENSXETG00000006558	nans	1194.57	0.551301	0.140883	3.91319	9.10835e-05	0.00193711	NF56	NF50	YES	NF56 vs NF50	N-acetylneuraminate synthase [Source:Xenbase;Acc:XB-GENE-977732]	tr_peak_349	83	4.90488	0	inside	1.18509e-12	4.77892e-09
307	ENSXETG00000006571	c2cd4c	1289.86	0.466151	0.0911544	5.11387	3.15629e-07	1.4862e-05	NF56	NF50	YES	NF56 vs NF50	C2 calcium-dependent domain containing 4C [Source:Xenbase;Acc:XB-GENE-5998006]
346	ENSXETG00000006635	pabpc1	10076.1	-0.390299	0.0792804	-4.92302	8.52182e-07	3.57079e-05	NF56	NF50	YES	NF56 vs NF50	poly(A) binding protein, cytoplasmic 1 [Source:Xenbase;Acc:XB-GENE-963457]
7	ENSXETG00000006636	cct6a	92.8925	-2.25564	0.203764	-11.0699	1.75616e-28	3.09063e-25	NF56	NF50	YES	NF56 vs NF50
959	ENSXETG00000006676	prmt7	434.354	-0.445993	0.12615	-3.53543	0.000407113	0.00644301	NF56	NF50	YES	NF56 vs NF50	protein arginine methyltransferase 7 [Source:Xenbase;Acc:XB-GENE-974626]	tr_peak_2815	260	7.60925	917	upstream	2.75239e-31	8.87197e-27
72	ENSXETG00000006721	kif20a	114.969	-1.66066	0.218847	-7.58824	3.24289e-14	6.6169e-12	NF56	NF50	YES	NF56 vs NF50	kinesin family member 20A [Source:Xenbase;Acc:XB-GENE-967269]
526	ENSXETG00000006731	nhp2	416.77	-0.56733	0.130994	-4.33095	1.48464e-05	0.000418884	NF56	NF50	YES	NF56 vs NF50	NHP2 ribonucleoprotein [Source:Xenbase;Acc:XB-GENE-973261]	tr_peak_2044	61	3.68446	0	overlapStart	2.84866e-10	7.21174e-07
59	ENSXETG00000006735	incenp	155.994	-1.47211	0.186428	-7.89643	2.87008e-15	6.96687e-13	NF56	NF50	YES	NF56 vs NF50	inner centromere protein [Source:Xenbase;Acc:XB-GENE-990398]	tr_peak_2661	249	7.92609	8228	upstream	3.46753e-30	1.01976e-25
269	ENSXETG00000006898	rhoc	2205	0.450542	0.0842006	5.35082	8.75572e-08	4.72305e-06	NF56	NF50	YES	NF56 vs NF50	ras homolog family member C [Source:Xenbase;Acc:XB-GENE-941426]
382	ENSXETG00000006914	rpl3	33542.1	-0.798106	0.167794	-4.75646	1.97016e-06	7.51703e-05	NF56	NF50	YES	NF56 vs NF50	ribosomal protein L3 [Source:Xenbase;Acc:XB-GENE-971703]	tr_peak_3066	164	6.42408	0	inside	3.04663e-21	3.87856e-17
383	ENSXETG00000006914	rpl3	33542.1	-0.798106	0.167794	-4.75646	1.97016e-06	7.51703e-05	NF56	NF50	YES	NF56 vs NF50	ribosomal protein L3 [Source:Xenbase;Acc:XB-GENE-971703]	tr_peak_3067	27	4.03787	8156	upstream	2.08444e-06	0.00180306
319	ENSXETG00000006939	ftsj3	431.489	-0.527496	0.104491	-5.04827	4.45839e-07	2.02202e-05	NF56	NF50	YES	NF56 vs NF50	FtsJ RNA methyltransferase homolog 3 [Source:Xenbase;Acc:XB-GENE-5797493]	tr_peak_5819	122	5.87332	0	inside	7.20842e-17	5.43638e-13
326	ENSXETG00000007013	klf11	884.95	-0.570681	0.113406	-5.0322	4.84873e-07	2.14829e-05	NF56	NF50	YES	NF56 vs NF50	Kruppel-like factor 11 [Source:Xenbase;Acc:XB-GENE-956858]	tr_peak_3749	51	3.6583	0	overlapStart	3.41665e-09	6.77642e-06
925	ENSXETG00000007038	mef2c	303.79	1.0002	0.279691	3.5761	0.000348761	0.00572953	NF56	NF50	YES	NF56 vs NF50	MADS box transcription enhancer factor 2, polypeptide C (myocyte enhancer factor 2C) [Source:Xenbase;Acc:XB-GENE-486958]	tr_peak_738	37	3.21946	0	inside	1.51405e-07	0.000194975
807	ENSXETG00000007097	dlgap3	1042.24	0.329731	0.0881136	3.74211	0.000182483	0.00343473	NF56	NF50	YES	NF56 vs NF50	discs, large homolog-associated protein 3 [Source:Xenbase;Acc:XB-GENE-1013367]	tr_peak_1385	26	3.22085	0	inside	2.74183e-06	0.00228076
808	ENSXETG00000007097	dlgap3	1042.24	0.329731	0.0881136	3.74211	0.000182483	0.00343473	NF56	NF50	YES	NF56 vs NF50	discs, large homolog-associated protein 3 [Source:Xenbase;Acc:XB-GENE-1013367]	tr_peak_1386	44	3.52239	0	inside	2.4006e-08	3.85914e-05
809	ENSXETG00000007097	dlgap3	1042.24	0.329731	0.0881136	3.74211	0.000182483	0.00343473	NF56	NF50	YES	NF56 vs NF50	discs, large homolog-associated protein 3 [Source:Xenbase;Acc:XB-GENE-1013367]	tr_peak_1387	47	4.41321	0	inside	1.05235e-08	1.84884e-05
810	ENSXETG00000007097	dlgap3	1042.24	0.329731	0.0881136	3.74211	0.000182483	0.00343473	NF56	NF50	YES	NF56 vs NF50	discs, large homolog-associated protein 3 [Source:Xenbase;Acc:XB-GENE-1013367]	tr_peak_1388	29	3.50486	0	inside	1.16097e-06	0.00108933
220	ENSXETG00000007162	ncapg2	83.2788	-1.37655	0.237994	-5.78398	7.29543e-09	4.82217e-07	NF56	NF50	YES	NF56 vs NF50	non-SMC condensin II complex subunit G2 [Source:Xenbase;Acc:XB-GENE-1002744]	tr_peak_3859	363	11.3092	3975	upstream	6.74357e-42	4.59695e-37
796	ENSXETG00000007220	rps2	28811.7	-0.79559	0.212062	-3.75169	0.000175643	0.00333722	NF56	NF50	YES	NF56 vs NF50	ribosomal protein S2 [Source:Xenbase;Acc:XB-GENE-1003616]	tr_peak_5487	149	7.0928	0	inside	1.06743e-19	1.1547e-15
56	ENSXETG00000007231	fgfr4	239.353	-1.21251	0.152925	-7.9288	2.21273e-15	5.66418e-13	NF56	NF50	YES	NF56 vs NF50	fibroblast growth factor receptor 4 [Source:Xenbase;Acc:XB-GENE-478699]
611	ENSXETG00000007260	actl6a	739.686	-0.633189	0.153803	-4.11688	3.8404e-05	0.000933448	NF56	NF50	YES	NF56 vs NF50	actin like 6A [Source:Xenbase;Acc:XB-GENE-491948]
400	ENSXETG00000007310	ppp2r1a	5257.05	0.258012	0.0549083	4.69896	2.61494e-06	9.58744e-05	NF56	NF50	YES	NF56 vs NF50	protein phosphatase 2 regulatory subunit A, alpha [Source:Xenbase;Acc:XB-GENE-990846]	tr_peak_4747	397	11.9494	0	inside	2.02349e-45	1.76437e-40
642	ENSXETG00000007320	sema3b	153.006	-0.957475	0.236188	-4.05386	5.03783e-05	0.00117236	NF56	NF50	YES	NF56 vs NF50	semaphorin 3B [Source:Xenbase;Acc:XB-GENE-921561]
573	ENSXETG00000007390	dnajc1	324.833	-0.853971	0.20336	-4.19931	2.67728e-05	0.000692893	NF56	NF50	YES	NF56 vs NF50	DnaJ heat shock protein family (Hsp40) member C1 [Source:Xenbase;Acc:XB-GENE-950431]
263	ENSXETG00000007393	gpnmb	69.1075	1.23711	0.22922	5.39704	6.77475e-08	3.74046e-06	NF56	NF50	YES	NF56 vs NF50	glycoprotein nmb [Source:Xenbase;Acc:XB-GENE-983263]
464	ENSXETG00000007394	skida1	138.006	-0.804769	0.177525	-4.53328	5.80752e-06	0.000186676	NF56	NF50	YES	NF56 vs NF50	SKI/DACH domain containing 1 [Source:Xenbase;Acc:XB-GENE-976606]	tr_peak_3902	72	5.01871	0	inside	1.56556e-11	5.15074e-08
456	ENSXETG00000007396	igf2bp3	78.5041	-0.759119	0.167061	-4.54397	5.52053e-06	0.000180333	NF56	NF50	YES	NF56 vs NF50	insulin like growth factor 2 mRNA binding protein 3 [Source:Xenbase;Acc:XB-GENE-483018]
606	ENSXETG00000007435	cldn12	1377.95	0.391564	0.0949665	4.12318	3.73685e-05	0.00091657	NF56	NF50	YES	NF56 vs NF50	claudin 12 [Source:Xenbase;Acc:XB-GENE-974236]
33	ENSXETG00000007462	vim	3861.11	-0.96769	0.112184	-8.62588	6.36038e-18	2.71357e-15	NF56	NF50	YES	NF56 vs NF50	vimentin [Source:Xenbase;Acc:XB-GENE-493024]
1051	ENSXETG00000007509	hspd1	654.066	-0.341625	0.0997443	-3.42501	0.000614776	0.00891866	NF56	NF50	YES	NF56 vs NF50	heat shock protein family D (Hsp60) member 1 [Source:Xenbase;Acc:XB-GENE-980059]	tr_peak_5610	68	3.86674	64	upstream	4.38935e-11	1.32465e-07
26	ENSXETG00000007518	cdca7	116.684	-1.85057	0.198636	-9.31635	1.20413e-20	6.52034e-18	NF56	NF50	YES	NF56 vs NF50	cell division cycle associated 7 [Source:Xenbase;Acc:XB-GENE-977167]
518	ENSXETG00000007539	znf622	369.282	-0.443384	0.101791	-4.35581	1.32576e-05	0.000380149	NF56	NF50	YES	NF56 vs NF50	zinc finger protein 622 [Source:Xenbase;Acc:XB-GENE-982881]
910	ENSXETG00000007541	fbxl7	130.865	0.582784	0.162123	3.59471	0.000324754	0.00542759	NF56	NF50	YES	NF56 vs NF50	F-box and leucine-rich repeat protein 7 [Source:Xenbase;Acc:XB-GENE-964543]
497	ENSXETG00000007561	cat.1	11.4493	-1.50419	0.339946	-4.42479	9.6534e-06	0.000288557	NF56	NF50	YES	NF56 vs NF50	catalase, gene 1 [Source:Xenbase;Acc:XB-GENE-5918489]
635	ENSXETG00000007588	aen	94.2145	-0.77719	0.191058	-4.06782	4.74548e-05	0.00111539	NF56	NF50	YES	NF56 vs NF50	apoptosis enhancing nuclease [Source:Xenbase;Acc:XB-GENE-949418]
8	ENSXETG00000007607	sox3	836.767	-0.980929	0.0887063	-11.0582	2.00137e-28	3.13081e-25	NF56	NF50	YES	NF56 vs NF50	SRY-box 3 [Source:Xenbase;Acc:XB-GENE-484815]
208	ENSXETG00000007640	pax3	242.077	-0.785343	0.133596	-5.87849	4.14017e-09	2.89998e-07	NF56	NF50	YES	NF56 vs NF50	paired box 3 [Source:Xenbase;Acc:XB-GENE-482740]
852	ENSXETG00000007668	aars1	1421.92	-0.83445	0.226718	-3.68056	0.000232722	0.00415271	NF56	NF50	YES	NF56 vs NF50	alanyl-tRNA synthetase 1 [Source:Xenbase;Acc:XB-GENE-963523]
472	ENSXETG00000007699	pnck	2386.76	0.600313	0.133111	4.50986	6.48699e-06	0.000204465	NF56	NF50	YES	NF56 vs NF50	pregnancy up-regulated nonubiquitous CaM kinase [Source:Xenbase;Acc:XB-GENE-961042]
178	ENSXETG00000007776	sfrp1	206.124	-1.01963	0.165468	-6.16214	7.17704e-10	5.90909e-08	NF56	NF50	YES	NF56 vs NF50	secreted frizzled-related protein 1 [Source:Xenbase;Acc:XB-GENE-488230]
25	ENSXETG00000007799	kntc1	96.5089	-1.77214	0.189318	-9.36066	7.92381e-21	4.46237e-18	NF56	NF50	YES	NF56 vs NF50	kinetochore associated 1 [Source:Xenbase;Acc:XB-GENE-1011946]	tr_peak_607	164	6.79137	0	overlapStart	2.64868e-21	3.41822e-17
34	ENSXETG00000007829	kif23	156.625	-1.72306	0.200991	-8.57279	1.01007e-17	4.1826e-15	NF56	NF50	YES	NF56 vs NF50	kinesin family member 23 [Source:Xenbase;Acc:XB-GENE-999865]
939	ENSXETG00000007847	blm	106.375	-0.663774	0.186834	-3.55276	0.000381217	0.00616206	NF56	NF50	YES	NF56 vs NF50	Bloom syndrome RecQ like helicase [Source:Xenbase;Acc:XB-GENE-982561]	tr_peak_2453	117	5.20702	0	overlapStart	2.84662e-16	1.99365e-12
915	ENSXETG00000007850	slc13a3	133.305	-1.01546	0.282864	-3.5899	0.000330802	0.00549866	NF56	NF50	YES	NF56 vs NF50	solute carrier family 13 (sodium-dependent dicarboxylate transporter), member 3 [Source:Xenbase;Acc:XB-GENE-5765054]
652	ENSXETG00000007851	crtap	141.328	-0.744608	0.184747	-4.03042	5.56761e-05	0.00127665	NF56	NF50	YES	NF56 vs NF50	cartilage associated protein [Source:Xenbase;Acc:XB-GENE-1009954]
143	ENSXETG00000007884	gzmak	57.7006	-1.93796	0.295125	-6.5666	5.14787e-11	5.29028e-09	NF56	NF50	YES	NF56 vs NF50	uncharacterized LOC100038305 [Source:NCBI gene (formerly Entrezgene);Acc:100038305]
179	ENSXETG00000007889	sult6b1.4	112.582	-1.30409	0.211749	-6.15866	7.33611e-10	6.00495e-08	NF56	NF50	YES	NF56 vs NF50	sulfotransferase family 6B member 1 gene 4 [Source:Xenbase;Acc:XB-GENE-5735978]
562	ENSXETG00000007898	neurog1	57.3682	-1.02624	0.243084	-4.22176	2.424e-05	0.000639092	NF56	NF50	YES	NF56 vs NF50	neurogenin 1 [Source:Xenbase;Acc:XB-GENE-491452]
47	ENSXETG00000007906	hmmr	92.4594	-1.53577	0.188654	-8.14068	3.93049e-16	1.17739e-13	NF56	NF50	YES	NF56 vs NF50	hyaluronan-mediated motility receptor (RHAMM) [Source:Xenbase;Acc:XB-GENE-5851601]	tr_peak_1951	51	3.48007	0	inside	3.56681e-09	7.06334e-06
1065	ENSXETG00000007916	psmc3	1564.44	-0.283667	0.0832756	-3.40637	0.000658336	0.00942901	NF56	NF50	YES	NF56 vs NF50	proteasome 26S subunit, ATPase 3 [Source:Xenbase;Acc:XB-GENE-1009848]	tr_peak_2631	39	3.10527	4576	upstream	7.71578e-08	0.000107251
524	ENSXETG00000007936	farsa	458.78	-0.59878	0.137949	-4.34059	1.42099e-05	0.000402537	NF56	NF50	YES	NF56 vs NF50	phenylalanyl-tRNA synthetase subunit alpha [Source:Xenbase;Acc:XB-GENE-946393]	tr_peak_2541	100	4.2282	0	overlapStart	1.59448e-14	8.65705e-11
73	ENSXETG00000007975	tuba3c	829.427	-0.869415	0.114774	-7.57503	3.59051e-14	7.13667e-12	NF56	NF50	YES	NF56 vs NF50	tubulin alpha 5 [Source:Xenbase;Acc:XB-GENE-5788469]
466	ENSXETG00000008009	sars1	1555.06	-0.645893	0.142786	-4.52349	6.08271e-06	0.000194633	NF56	NF50	YES	NF56 vs NF50	seryl-tRNA synthetase 1 [Source:Xenbase;Acc:XB-GENE-969040]	tr_peak_1331	14	2.44894	0	inside	8.33892e-05	0.0346857
1069	ENSXETG00000008052	rpl24	11838.9	-0.749296	0.22024	-3.40218	0.000668517	0.00954568	NF56	NF50	YES	NF56 vs NF50	ribosomal protein L24 [Source:Xenbase;Acc:XB-GENE-963922]	tr_peak_1575	45	3.56873	0	inside	1.82331e-08	3.00843e-05
1016	ENSXETG00000008055	rab3b	240.703	-0.513721	0.1489	-3.4501	0.000560388	0.00838439	NF56	NF50	YES	NF56 vs NF50	RAB3B, member RAS oncogene family [Source:Xenbase;Acc:XB-GENE-483427]
352	ENSXETG00000008059	orc1	39.3288	-1.23792	0.2526	-4.9007	9.54945e-07	3.94272e-05	NF56	NF50	YES	NF56 vs NF50	origin recognition complex subunit 1 [Source:Xenbase;Acc:XB-GENE-997997]	tr_peak_2938	575	9.23319	1054	upstream	1.1551e-63	2.84734e-58
457	ENSXETG00000008075	ndc1	227.388	-0.675476	0.14871	-4.54223	5.56627e-06	0.000181406	NF56	NF50	YES	NF56 vs NF50	NDC1 transmembrane nucleoporin [Source:Xenbase;Acc:XB-GENE-5736320]	tr_peak_2945	250	6.2489	0	overlapStart	3.05485e-30	9.03878e-26
897	ENSXETG00000008088	lmod1	342.896	-0.49103	0.136152	-3.60648	0.000310374	0.00525842	NF56	NF50	YES	NF56 vs NF50	pleckstrin homology and RhoGEF domain containing G4 [Source:NCBI gene (formerly Entrezgene);Acc:779571]
194	ENSXETG00000008158	bms1	373.17	-0.675175	0.112888	-5.98095	2.2184e-09	1.67021e-07	NF56	NF50	YES	NF56 vs NF50	BMS1, ribosome biogenesis factor [Source:Xenbase;Acc:XB-GENE-5796193]
1	ENSXETG00000008193	pcna	1041.53	-1.19761	0.0930702	-12.8679	6.82681e-38	4.80574e-34	NF56	NF50	YES	NF56 vs NF50	proliferating cell nuclear antigen [Source:Xenbase;Acc:XB-GENE-972522]	tr_peak_2430	48	3.52457	0	inside	7.91772e-09	1.43298e-05
1058	ENSXETG00000008206	anxa4	173.019	-0.618395	0.181122	-3.41424	0.000639596	0.0092263	NF56	NF50	YES	NF56 vs NF50	annexin A4 [Source:Xenbase;Acc:XB-GENE-854498]
830	ENSXETG00000008222	arhgap29	177.836	-0.520891	0.140384	-3.71048	0.000206868	0.00379231	NF56	NF50	YES	NF56 vs NF50	Rho GTPase activating protein 29 [Source:Xenbase;Acc:XB-GENE-964890]
579	ENSXETG00000008233	lsr	77.354	-0.899065	0.215082	-4.18009	2.91389e-05	0.000745902	NF56	NF50	YES	NF56 vs NF50	lipolysis stimulated lipoprotein receptor [Source:Xenbase;Acc:XB-GENE-5720897]
756	ENSXETG00000008240	akap7	242.361	0.559215	0.146413	3.81944	0.000133753	0.00266352	NF56	NF50	YES	NF56 vs NF50	A-kinase anchoring protein 7 [Source:Xenbase;Acc:XB-GENE-962909]
508	ENSXETG00000008245	ccn2	410.322	-0.900612	0.205206	-4.38883	1.13963e-05	0.000333491	NF56	NF50	YES	NF56 vs NF50	cellular communication network factor 2 [Source:Xenbase;Acc:XB-GENE-855547]
629	ENSXETG00000008254	pik3cb	766.645	0.336444	0.0824391	4.08112	4.48193e-05	0.00106231	NF56	NF50	YES	NF56 vs NF50	phosphatidylinositol-4,5-bisphosphate 3-kinase catalytic subunit beta [Source:Xenbase;Acc:XB-GENE-482674]
914	ENSXETG00000008277	aifm3	258.825	-0.691134	0.192482	-3.59064	0.000329872	0.00548968	NF56	NF50	YES	NF56 vs NF50	apoptosis inducing factor, mitochondria associated 3 [Source:Xenbase;Acc:XB-GENE-5763104]	tr_peak_648	81	4.44128	0	inside	1.89666e-12	7.39469e-09
831	ENSXETG00000008400	rnf141	1959.04	0.307762	0.0829681	3.7094	0.000207748	0.00380034	NF56	NF50	YES	NF56 vs NF50	ring finger protein 141 [Source:Xenbase;Acc:XB-GENE-5929937]
153	ENSXETG00000008403	npm1	3181.82	-0.838081	0.12901	-6.49626	8.23395e-11	7.94013e-09	NF56	NF50	YES	NF56 vs NF50	nucleophosmin (nucleolar phosphoprotein B23, numatrin) [Source:Xenbase;Acc:XB-GENE-1019571]
274	ENSXETG00000008404	hspa9	1958.84	-0.603081	0.113555	-5.31092	1.09071e-07	5.77299e-06	NF56	NF50	YES	NF56 vs NF50	heat shock protein family A (Hsp70) member 9 [Source:Xenbase;Acc:XB-GENE-960228]	tr_peak_1934	160	4.89424	0	overlapStart	6.72853e-21	8.33489e-17
37	ENSXETG00000008497	kif15	102.882	-1.49462	0.177309	-8.42946	3.47277e-17	1.32144e-14	NF56	NF50	YES	NF56 vs NF50	kinesin family member 15 [Source:Xenbase;Acc:XB-GENE-1005654]
1074	ENSXETG00000008512	snrpg	862.767	-0.615118	0.181311	-3.39262	0.000692283	0.00983516	NF56	NF50	YES	NF56 vs NF50	small nuclear ribonucleoprotein polypeptide G [Source:Xenbase;Acc:XB-GENE-5874501]	tr_peak_2434	172	6.27905	0	overlapStart	3.85274e-22	5.39324e-18
304	ENSXETG00000008530	phgdh	2117.34	-1.01825	0.198321	-5.13437	2.83098e-07	1.34653e-05	NF56	NF50	YES	NF56 vs NF50	phosphoglycerate dehydrogenase [Source:Xenbase;Acc:XB-GENE-5854283]
409	ENSXETG00000008581	olfml2a	285.267	-0.651517	0.139616	-4.6665	3.0638e-06	0.00011032	NF56	NF50	YES	NF56 vs NF50	olfactomedin like 2A [Source:Xenbase;Acc:XB-GENE-996424]
458	ENSXETG00000008675	pxk	1891.61	0.334552	0.0736647	4.54156	5.58407e-06	0.000181505	NF56	NF50	YES	NF56 vs NF50	PX domain containing serine/threonine kinase [Source:Xenbase;Acc:XB-GENE-952529]	tr_peak_5922	68	4.13498	0	inside	5.11717e-11	1.52275e-07
51	ENSXETG00000008717	smc4	314.789	-1.02513	0.128274	-7.99176	1.33031e-15	3.65338e-13	NF56	NF50	YES	NF56 vs NF50	structural maintenance of chromosomes 4 [Source:Xenbase;Acc:XB-GENE-5865855]
990	ENSXETG00000008736	tpm4	679.237	-0.644243	0.185115	-3.48024	0.00050097	0.00767482	NF56	NF50	YES	NF56 vs NF50	tropomyosin 4 [Source:Xenbase;Acc:XB-GENE-6077097]	tr_peak_301	68	3.86674	0	inside	4.38935e-11	1.32465e-07
575	ENSXETG00000008752	elavl1	161.727	-0.722213	0.172481	-4.18721	2.824e-05	0.000727432	NF56	NF50	YES	NF56 vs NF50	ELAV like RNA binding protein 1 [Source:Xenbase;Acc:XB-GENE-481800]
638	ENSXETG00000008779	fbn1	379.697	0.561174	0.138147	4.06215	4.86219e-05	0.00113901	NF56	NF50	YES	NF56 vs NF50	fibrillin 1 [Source:Xenbase;Acc:XB-GENE-954190]
46	ENSXETG00000008804	atf5.2	1555.83	-1.70106	0.208587	-8.15515	3.48739e-16	1.06737e-13	NF56	NF50	YES	NF56 vs NF50	activating transcription factor 5, gene 2 [Source:Xenbase;Acc:XB-GENE-5902427]	tr_peak_4660	59	3.44932	74	upstream	5.17392e-10	1.24661e-06
1044	ENSXETG00000008826	pdlim1	135.711	-0.780667	0.227414	-3.43281	0.000597365	0.00872437	NF56	NF50	YES	NF56 vs NF50	PDZ and LIM domain 1 [Source:Xenbase;Acc:XB-GENE-1004691]
81	ENSXETG00000008830	hells	91.445	-1.4864	0.199284	-7.45871	8.73747e-14	1.61862e-11	NF56	NF50	YES	NF56 vs NF50	helicase, lymphoid specific [Source:Xenbase;Acc:XB-GENE-5883772]
302	ENSXETG00000008836	ddx21	9923.3	-0.462891	0.0899466	-5.14629	2.65688e-07	1.27232e-05	NF56	NF50	YES	NF56 vs NF50	DEAD-box helicase 21 [Source:Xenbase;Acc:XB-GENE-1012547]	tr_peak_4460	107	4.33947	0	inside	3.24511e-15	1.9489e-11
309	ENSXETG00000008840	fzd2	217.755	-0.777903	0.152365	-5.10552	3.2989e-07	1.54303e-05	NF56	NF50	YES	NF56 vs NF50	frizzled class receptor 2 [Source:Xenbase;Acc:XB-GENE-487022]
894	ENSXETG00000008959	aatf	126.106	-0.568263	0.157444	-3.60931	0.000307014	0.00522035	NF56	NF50	YES	NF56 vs NF50	apoptosis antagonizing transcription factor [Source:Xenbase;Acc:XB-GENE-1016683]	tr_peak_1344	279	9.05517	0	overlapStart	3.08063e-33	1.14837e-28
225	ENSXETG00000008971	ywhag	10457.8	0.617152	0.107692	5.73073	9.99986e-09	6.45817e-07	NF56	NF50	YES	NF56 vs NF50	tyrosine 3-monooxygenase/tryptophan 5-monooxygenase activation protein gamma [Source:Xenbase;Acc:XB-GENE-951350]	tr_peak_1541	55	4.15028	0	inside	1.28399e-09	2.81501e-06
226	ENSXETG00000008971	ywhag	10457.8	0.617152	0.107692	5.73073	9.99986e-09	6.45817e-07	NF56	NF50	YES	NF56 vs NF50	tyrosine 3-monooxygenase/tryptophan 5-monooxygenase activation protein gamma [Source:Xenbase;Acc:XB-GENE-951350]	tr_peak_1542	166	5.67123	0	overlapStart	1.67471e-21	2.23049e-17
620	ENSXETG00000008998	fkbp14	147.116	-0.726368	0.176886	-4.10641	4.01856e-05	0.000965484	NF56	NF50	YES	NF56 vs NF50	FKBP prolyl isomerase 14 [Source:Xenbase;Acc:XB-GENE-949902]	tr_peak_4105	65	3.91934	61	upstream	1.06333e-10	2.99951e-07
687	ENSXETG00000009036	pold1	158.771	-0.613464	0.155033	-3.95699	7.5901e-05	0.0016645	NF56	NF50	YES	NF56 vs NF50	polymerase (DNA directed), delta 1, catalytic subunit [Source:Xenbase;Acc:XB-GENE-1002131]
185	ENSXETG00000009056	ppfibp2	184.343	0.982516	0.160762	6.11162	9.86246e-10	7.80076e-08	NF56	NF50	YES	NF56 vs NF50	PTPRF interacting protein, binding protein 2 (liprin beta 2) [Source:Xenbase;Acc:XB-GENE-1013068]
20	ENSXETG00000009097	aurkb	135.479	-1.64924	0.171669	-9.60709	7.46264e-22	5.25333e-19	NF56	NF50	YES	NF56 vs NF50	aurora kinase B [Source:Xenbase;Acc:XB-GENE-1019626]
24	ENSXETG00000009104	mcm7	320.34	-1.34746	0.143582	-9.38465	6.31237e-21	3.70299e-18	NF56	NF50	YES	NF56 vs NF50	minichromosome maintenance complex component 7 [Source:Xenbase;Acc:XB-GENE-5946446]
86	ENSXETG00000009113	mcm10	49.0507	-1.71599	0.234374	-7.32161	2.45019e-13	4.25822e-11	NF56	NF50	YES	NF56 vs NF50	minichromosome maintenance 10 replication initiation factor [Source:Xenbase;Acc:XB-GENE-1015391]	tr_peak_2185	147	5.53809	0	overlapStart	1.64509e-19	1.7248e-15
14	ENSXETG00000009187	pappa2	279.669	-1.70482	0.167052	-10.2053	1.87645e-24	1.88704e-21	NF56	NF50	YES	NF56 vs NF50	pappalysin 2 [Source:Xenbase;Acc:XB-GENE-980009]
327	ENSXETG00000009195	tnr	3339.27	0.525997	0.104529	5.03206	4.85232e-07	2.14829e-05	NF56	NF50	YES	NF56 vs NF50	tenascin R [Source:Xenbase;Acc:XB-GENE-948286]
499	ENSXETG00000009265	adipor2	138.75	-0.915283	0.207201	-4.41736	9.99135e-06	0.000297224	NF56	NF50	YES	NF56 vs NF50	uncharacterized LOC100145082 [Source:NCBI gene (formerly Entrezgene);Acc:100145082]	tr_peak_6207	173	6.98002	0	inside	3.06824e-22	4.39137e-18
260	ENSXETG00000009304	adh5	453.641	-0.634779	0.116854	-5.43222	5.56561e-08	3.10945e-06	NF56	NF50	YES	NF56 vs NF50	alcohol dehydrogenase 5 (class III), chi polypeptide [Source:Xenbase;Acc:XB-GENE-977214]	tr_peak_223	43	4.17482	9831	upstream	3.02928e-08	4.73653e-05
1021	ENSXETG00000009313	adh1b	24.7364	-1.05753	0.30712	-3.44338	0.0005745	0.00854437	NF56	NF50	YES	NF56 vs NF50	alcohol dehydrogenase 1B (class I), beta polypeptide [Source:NCBI gene (formerly Entrezgene);Acc:496916]
836	ENSXETG00000009331	slc25a20	307.011	-0.633496	0.171098	-3.70252	0.000213465	0.00388292	NF56	NF50	YES	NF56 vs NF50	solute carrier family 25 (carnitine/acylcarnitine translocase), member 20 [Source:Xenbase;Acc:XB-GENE-971451]	tr_peak_3153	77	3.62174	117	upstream	4.64002e-12	1.66249e-08
154	ENSXETG00000009343	impdh2	1507.94	-0.856932	0.13232	-6.47619	9.4066e-11	9.00922e-09	NF56	NF50	YES	NF56 vs NF50	IMP (inosine 5'-monophosphate) dehydrogenase 2 [Source:Xenbase;Acc:XB-GENE-478728]	tr_peak_3155	143	5.28455	0	overlapStart	4.36526e-19	4.35692e-15
769	ENSXETG00000009351	qars1	1633.07	-0.50914	0.134034	-3.79859	0.000145522	0.00285746	NF56	NF50	YES	NF56 vs NF50	glutaminyl-tRNA synthetase 1 [Source:Xenbase;Acc:XB-GENE-5802152]	tr_peak_3156	31	2.62125	0	inside	6.06024e-07	0.000636664
667	ENSXETG00000009354	pim1	296.534	-0.537848	0.134917	-3.98652	6.70494e-05	0.00150317	NF56	NF50	YES	NF56 vs NF50	Pim-1 proto-oncogene, serine/threonine kinase [Source:Xenbase;Acc:XB-GENE-6042231]	tr_peak_3157	61	3.98184	0	overlapStart	2.52093e-10	6.47679e-07
932	ENSXETG00000009396	rps3a	27515.6	-0.712934	0.200227	-3.56064	0.000369954	0.00602846	NF56	NF50	YES	NF56 vs NF50	ribosomal protein S3A [Source:Xenbase;Acc:XB-GENE-976731]	tr_peak_159	148	5.81961	0	inside	1.47438e-19	1.55966e-15
278	ENSXETG00000009422	b4galnt3	670.878	0.860638	0.163156	5.27493	1.3281e-07	6.92532e-06	NF56	NF50	YES	NF56 vs NF50	beta-1,4-N-acetyl-galactosaminyl transferase 3 [Source:Xenbase;Acc:XB-GENE-6051199]
556	ENSXETG00000009439	pmel	23.3276	-1.23436	0.291483	-4.23477	2.28785e-05	0.00061005	NF56	NF50	YES	NF56 vs NF50	premelanosome protein [Source:Xenbase;Acc:XB-GENE-6454505]
49	ENSXETG00000009444	cdk2	93.652	-1.63999	0.201979	-8.11963	4.67619e-16	1.34359e-13	NF56	NF50	YES	NF56 vs NF50	cyclin-dependent kinase 2 [Source:Xenbase;Acc:XB-GENE-1001990]
3	ENSXETG00000009471	pa2g4	957.674	-1.08417	0.0908036	-11.9398	7.34233e-33	2.58432e-29	NF56	NF50	YES	NF56 vs NF50	proliferation-associated 2G4 [Source:Xenbase;Acc:XB-GENE-943133]	tr_peak_1754	104	4.7592	0	overlapStart	5.65314e-15	3.2833e-11
437	ENSXETG00000009501	capns1	551.615	0.688251	0.149544	4.60234	4.1778e-06	0.000142076	NF56	NF50	YES	NF56 vs NF50	calpain, small subunit 1 [Source:Xenbase;Acc:XB-GENE-6039680]
366	ENSXETG00000009544	pif1	17.2704	-1.56533	0.324158	-4.82892	1.37273e-06	5.4595e-05	NF56	NF50	YES	NF56 vs NF50	PIF1 5'-to-3' DNA helicase [Source:Xenbase;Acc:XB-GENE-5924613]
969	ENSXETG00000009545	ebna1bp2	458.551	-0.394647	0.111999	-3.52367	0.000425619	0.00667293	NF56	NF50	YES	NF56 vs NF50	EBNA1 binding protein 2 [Source:Xenbase;Acc:XB-GENE-998147]	tr_peak_2888	55	3.46357	0	overlapStart	1.36144e-09	2.9491e-06
618	ENSXETG00000009581	elovl1	722.245	-0.442389	0.107681	-4.10833	3.98527e-05	0.000960765	NF56	NF50	YES	NF56 vs NF50	ELOVL fatty acid elongase 1 [Source:Xenbase;Acc:XB-GENE-1014374]
625	ENSXETG00000009595	ska3	109.536	-0.930708	0.227444	-4.09203	4.27612e-05	0.0010204	NF56	NF50	YES	NF56 vs NF50	spindle and kinetochore associated complex subunit 3 [Source:Xenbase;Acc:XB-GENE-994918]
654	ENSXETG00000009626	cenpi	82.8117	-0.895721	0.222918	-4.01815	5.86562e-05	0.00134062	NF56	NF50	YES	NF56 vs NF50	centromere protein I [Source:Xenbase;Acc:XB-GENE-1013447]	tr_peak_4895	138	5.0162	39	upstream	1.4871e-18	1.37991e-14
816	ENSXETG00000009657	cyp27b1	32.1174	-1.30418	0.349492	-3.73166	0.000190226	0.00355095	NF56	NF50	YES	NF56 vs NF50	cytochrome P450 family 27 subfamily B member 1 [Source:Xenbase;Acc:XB-GENE-942527]
416	ENSXETG00000009660	endoul2	10.2991	-1.6178	0.347921	-4.64989	3.32106e-06	0.00011748	NF56	NF50	YES	NF56 vs NF50	endonuclease, poly(U) specific like 2 [Source:Xenbase;Acc:XB-GENE-5929403]
332	ENSXETG00000009717	tln2	3058.29	0.331475	0.0662037	5.00689	5.53167e-07	2.41116e-05	NF56	NF50	YES	NF56 vs NF50	talin 2 [Source:Xenbase;Acc:XB-GENE-481871]
995	ENSXETG00000009802	rpl21	17243.6	-0.752824	0.216819	-3.47213	0.000516354	0.00787621	NF56	NF50	YES	NF56 vs NF50	ribosomal protein L21 [Source:Xenbase;Acc:XB-GENE-979608]	tr_peak_1826	68	4.13498	0	overlapStart	5.11717e-11	1.52275e-07
821	ENSXETG00000009816	fkbp11	375.844	-0.752341	0.202115	-3.72235	0.00019738	0.00366128	NF56	NF50	YES	NF56 vs NF50	FKBP prolyl isomerase 11 [Source:Xenbase;Acc:XB-GENE-966311]
219	ENSXETG00000009868	tars1	832.413	-1.25754	0.2174	-5.78445	7.2751e-09	4.82217e-07	NF56	NF50	YES	NF56 vs NF50	threonyl-tRNA synthetase 1 [Source:Xenbase;Acc:XB-GENE-975289]	tr_peak_811	199	10.3021	7	upstream	6.30072e-25	1.17209e-20
726	ENSXETG00000009916	hgd	99.655	-0.928108	0.239769	-3.87084	0.000108463	0.00224566	NF56	NF50	YES	NF56 vs NF50	homogentisate 1,2-dioxygenase [Source:Xenbase;Acc:XB-GENE-996013]
119	ENSXETG00000009955	dennd1b	224.974	-1.0937	0.158762	-6.88896	5.62023e-12	7.00241e-10	NF56	NF50	YES	NF56 vs NF50	DENN/MADD domain containing 1B [Source:Xenbase;Acc:XB-GENE-981228]
622	ENSXETG00000009957	lhx9	1473.49	0.608659	0.148513	4.09836	4.16093e-05	0.000996289	NF56	NF50	YES	NF56 vs NF50	LIM homeobox 9 [Source:Xenbase;Acc:XB-GENE-492044]
167	ENSXETG00000009983	birc5l	67.8829	-1.52332	0.242253	-6.28811	3.21346e-10	2.82764e-08	NF56	NF50	YES	NF56 vs NF50	baculoviral IAP repeat containing 5 like [Source:Xenbase;Acc:XB-GENE-966741]	tr_peak_1000	84	4.33927	0	overlapStart	8.92545e-13	3.6637e-09
243	ENSXETG00000009985	tha1p	97.8197	-1.18504	0.213816	-5.54235	2.98443e-08	1.78799e-06	NF56	NF50	YES	NF56 vs NF50	threonine aldolase 1 pseudogene [Source:Xenbase;Acc:XB-GENE-972838]
929	ENSXETG00000010014	nolc1	643.891	-0.456387	0.128095	-3.56288	0.000366814	0.00599811	NF56	NF50	YES	NF56 vs NF50	nucleolar and coiled-body phosphoprotein 1 [Source:Xenbase;Acc:XB-GENE-6454592]	tr_peak_4503	218	5.83231	0	inside	6.60617e-27	1.47829e-22
415	ENSXETG00000010077	cct6a	3774.87	-0.352526	0.0757969	-4.65092	3.30452e-06	0.00011719	NF56	NF50	YES	NF56 vs NF50	chaperonin containing TCP1 subunit 6A [Source:Xenbase;Acc:XB-GENE-987462]	tr_peak_1558	27	3.04205	0	inside	1.77256e-06	0.00159118
276	ENSXETG00000010098	eef1b2	6401.81	-0.923248	0.174275	-5.29764	1.17311e-07	6.16275e-06	NF56	NF50	YES	NF56 vs NF50	eukaryotic translation elongation factor 1 beta 2 [Source:Xenbase;Acc:XB-GENE-966955]	tr_peak_5633	25	2.67044	0	overlapStart	3.62919e-06	0.00288935
531	ENSXETG00000010133	cers1	1464.02	0.379004	0.0880081	4.30646	1.65886e-05	0.000462604	NF56	NF50	YES	NF56 vs NF50	ceramide synthase 1 [Source:Xenbase;Acc:XB-GENE-994751]
9	ENSXETG00000010209	smc2	136.928	-1.69043	0.1548	-10.9201	9.24384e-28	1.30144e-24	NF56	NF50	YES	NF56 vs NF50	structural maintenance of chromosomes 2 [Source:Xenbase;Acc:XB-GENE-5826169]	tr_peak_341	38	3.00425	9	upstream	1.00591e-07	0.000136135
255	ENSXETG00000010306	spc25	194.381	-0.83328	0.152919	-5.44915	5.06106e-08	2.8848e-06	NF56	NF50	YES	NF56 vs NF50	SPC25, NDC80 kinetochore complex component [Source:Xenbase;Acc:XB-GENE-950628]	tr_peak_5152	120	4.10663	0	overlapStart	1.11063e-16	8.13729e-13
103	ENSXETG00000010344	plk1	117.421	-1.33446	0.187457	-7.11879	1.08879e-12	1.56419e-10	NF56	NF50	YES	NF56 vs NF50	polo like kinase 1 [Source:Xenbase;Acc:XB-GENE-941540]
736	ENSXETG00000010463	nuf2	46.9916	-1.16419	0.301386	-3.86279	0.000112102	0.00229401	NF56	NF50	YES	NF56 vs NF50	NDC80 kinetochore complex component NUF2 [Source:Xenbase;Acc:XB-GENE-1001441]
574	ENSXETG00000010540	dmtn	3688.54	0.352551	0.0839894	4.19757	2.69797e-05	0.000696968	NF56	NF50	YES	NF56 vs NF50	dematin actin binding protein [Source:Xenbase;Acc:XB-GENE-982208]	tr_peak_2475	48	3.52457	6626	upstream	7.91772e-09	1.43298e-05
967	ENSXETG00000010566	ndst4	362.517	0.389555	0.110483	3.52591	0.00042203	0.00663143	NF56	NF50	YES	NF56 vs NF50	N-deacetylase/N-sulfotransferase (heparan glucosaminyl) 4 [Source:Xenbase;Acc:XB-GENE-951845]
393	ENSXETG00000010597	nup205	659.817	-0.482696	0.102297	-4.71855	2.3753e-06	8.82282e-05	NF56	NF50	YES	NF56 vs NF50	nucleoporin 205kDa [Source:Xenbase;Acc:XB-GENE-1009711]	tr_peak_1891	360	8.50684	0	overlapStart	1.39646e-41	9.34286e-37
468	ENSXETG00000010619	emp3	37.512	-1.19098	0.263586	-4.51837	6.23177e-06	0.0001985	NF56	NF50	YES	NF56 vs NF50	epithelial membrane protein 3 [Source:Xenbase;Acc:XB-GENE-952486]
210	ENSXETG00000010655	col2a1	699.915	-0.816629	0.139353	-5.86015	4.62448e-09	3.20729e-07	NF56	NF50	YES	NF56 vs NF50	collagen, type II, alpha 1 [Source:Xenbase;Acc:XB-GENE-6258353]
262	ENSXETG00000010706	myo7a	114.579	-1.15836	0.214234	-5.407	6.40897e-08	3.55244e-06	NF56	NF50	YES	NF56 vs NF50	myosin 7a [Source:Xenbase;Acc:XB-GENE-494060]
909	ENSXETG00000010712	g3bp1	1670.35	-0.418879	0.116498	-3.59559	0.000323657	0.00541828	NF56	NF50	YES	NF56 vs NF50	GTPase activating protein (SH3 domain) binding protein 1 [Source:Xenbase;Acc:XB-GENE-6036635]	tr_peak_1939	88	4.59443	0	inside	3.4712e-13	1.53423e-09
182	ENSXETG00000010720	brip1	32.9493	-1.67084	0.272773	-6.12537	9.04732e-10	7.2787e-08	NF56	NF50	YES	NF56 vs NF50	BRCA1 interacting protein C-terminal helicase 1 [Source:Xenbase;Acc:XB-GENE-492370]
386	ENSXETG00000010725	serpinh1	128.375	-0.984786	0.20739	-4.74848	2.04947e-06	7.75658e-05	NF56	NF50	YES	NF56 vs NF50	serpin peptidase inhibitor, clade H (heat shock protein 47), member 1, (collagen binding protein 1) [Source:Xenbase;Acc:XB-GENE-1005105]
75	ENSXETG00000010855	cks2	74.8021	-1.62559	0.214738	-7.57011	3.7292e-14	7.29214e-12	NF56	NF50	YES	NF56 vs NF50	CDC28 protein kinase regulatory subunit 2 [Source:Xenbase;Acc:XB-GENE-922081]
824	ENSXETG00000010865	aldh1a2	342.096	-0.604394	0.162619	-3.71662	0.000201904	0.0037264	NF56	NF50	YES	NF56 vs NF50	aldehyde dehydrogenase 1 family member A2 [Source:Xenbase;Acc:XB-GENE-1012909]
509	ENSXETG00000010874	cntnap4	2727.97	0.394418	0.0898767	4.38843	1.14172e-05	0.000333491	NF56	NF50	YES	NF56 vs NF50	contactin associated protein family member 4 [Source:Xenbase;Acc:XB-GENE-6052455]
747	ENSXETG00000011004	wdr36	235.658	-0.524983	0.136884	-3.83524	0.000125444	0.00252664	NF56	NF50	YES	NF56 vs NF50	WD repeat domain 36 [Source:Xenbase;Acc:XB-GENE-972602]
124	ENSXETG00000011050	txnip	946.571	-1.21342	0.177077	-6.85248	7.25789e-12	8.65965e-10	NF56	NF50	YES	NF56 vs NF50	thioredoxin interacting protein [Source:Xenbase;Acc:XB-GENE-968442]
53	ENSXETG00000011110	hes5.3	99.6384	-1.48556	0.186999	-7.94424	1.95388e-15	5.1903e-13	NF56	NF50	YES	NF56 vs NF50	hes family bHLH transcription factor 5, gene 3 [Source:Xenbase;Acc:XB-GENE-480450]
655	ENSXETG00000011120	dvl1	2173.1	0.305837	0.0761386	4.01685	5.89807e-05	0.00134585	NF56	NF50	YES	NF56 vs NF50	dishevelled segment polarity protein 1 [Source:Xenbase;Acc:XB-GENE-483870]
846	ENSXETG00000011152	crisp1.7	66.9371	-1.22484	0.331684	-3.6928	0.000221796	0.00398807	NF56	NF50	YES	NF56 vs NF50	cysteine-rich secretory protein 1 gene 7 [Source:Xenbase;Acc:XB-GENE-5779195]
567	ENSXETG00000011183	cth	176.532	-0.892664	0.211792	-4.2148	2.49994e-05	0.000653	NF56	NF50	YES	NF56 vs NF50	cystathionine gamma-lyase [Source:Xenbase;Acc:XB-GENE-5784449]
321	ENSXETG00000011188	prph	1149.41	-1.03619	0.205329	-5.04648	4.50034e-07	2.03078e-05	NF56	NF50	YES	NF56 vs NF50	peripherin [Source:Xenbase;Acc:XB-GENE-493857]
335	ENSXETG00000011221	eif2s1	1584.48	-0.657039	0.131384	-5.0009	5.70644e-07	2.46445e-05	NF56	NF50	YES	NF56 vs NF50	eukaryotic translation initiation factor 2 subunit alpha [Source:Xenbase;Acc:XB-GENE-989630]	tr_peak_5333	116	4.37423	0	overlapStart	2.92072e-16	2.02745e-12
336	ENSXETG00000011221	eif2s1	1584.48	-0.657039	0.131384	-5.0009	5.70644e-07	2.46445e-05	NF56	NF50	YES	NF56 vs NF50	eukaryotic translation initiation factor 2 subunit alpha [Source:Xenbase;Acc:XB-GENE-989630]	tr_peak_5334	155	6.60273	6235	upstream	2.2251e-20	2.58464e-16
339	ENSXETG00000011253	piezo1	227.778	-0.998328	0.200211	-4.98637	6.15244e-07	2.63283e-05	NF56	NF50	YES	NF56 vs NF50	piezo-type mechanosensitive ion channel component 1 [Source:Xenbase;Acc:XB-GENE-6050252]
365	ENSXETG00000011255	cdt1	146.443	-1.02389	0.211977	-4.83019	1.36405e-06	5.44035e-05	NF56	NF50	YES	NF56 vs NF50	chromatin licensing and DNA replication factor 1 [Source:Xenbase;Acc:XB-GENE-1014888]
89	ENSXETG00000011260	arhgap45	316.942	1.37836	0.188987	7.29339	3.0225e-13	5.06593e-11	NF56	NF50	YES	NF56 vs NF50
798	ENSXETG00000011263	pmepa1	146.82	0.806239	0.215047	3.74913	0.00017745	0.00336247	NF56	NF50	YES	NF56 vs NF50	prostate transmembrane protein, androgen induced 1 [Source:Xenbase;Acc:XB-GENE-1013948]	tr_peak_847	21	3.47059	0	inside	1.06645e-05	0.00698667
799	ENSXETG00000011263	pmepa1	146.82	0.806239	0.215047	3.74913	0.00017745	0.00336247	NF56	NF50	YES	NF56 vs NF50	prostate transmembrane protein, androgen induced 1 [Source:Xenbase;Acc:XB-GENE-1013948]	tr_peak_848	26	3.20704	0	inside	2.93751e-06	0.00243585
800	ENSXETG00000011263	pmepa1	146.82	0.806239	0.215047	3.74913	0.00017745	0.00336247	NF56	NF50	YES	NF56 vs NF50	prostate transmembrane protein, androgen induced 1 [Source:Xenbase;Acc:XB-GENE-1013948]	tr_peak_849	83	4.92601	0	inside	1.05524e-12	4.27563e-09
801	ENSXETG00000011263	pmepa1	146.82	0.806239	0.215047	3.74913	0.00017745	0.00336247	NF56	NF50	YES	NF56 vs NF50	prostate transmembrane protein, androgen induced 1 [Source:Xenbase;Acc:XB-GENE-1013948]	tr_peak_850	14	2.38867	0	inside	8.85625e-05	0.0362852
802	ENSXETG00000011263	pmepa1	146.82	0.806239	0.215047	3.74913	0.00017745	0.00336247	NF56	NF50	YES	NF56 vs NF50	prostate transmembrane protein, androgen induced 1 [Source:Xenbase;Acc:XB-GENE-1013948]	tr_peak_851	26	2.83561	866	upstream	2.6238e-06	0.00220973
844	ENSXETG00000011292	saraf	170.916	-0.545427	0.147654	-3.69395	0.000220798	0.0039803	NF56	NF50	YES	NF56 vs NF50	store-operated calcium entry-associated regulatory factor [Source:Xenbase;Acc:XB-GENE-997090]	tr_peak_327	318	7.34372	0	overlapStart	2.56224e-37	1.27582e-32
423	ENSXETG00000011294	trim36	196.723	-0.715704	0.154728	-4.62555	3.73604e-06	0.000129876	NF56	NF50	YES	NF56 vs NF50	tripartite motif containing 36 [Source:Xenbase;Acc:XB-GENE-1017281]
955	ENSXETG00000011317	tnfrsf21	1165.4	0.651001	0.183844	3.54105	0.000398533	0.00634005	NF56	NF50	YES	NF56 vs NF50	tumor necrosis factor receptor superfamily member 21 [Source:Xenbase;Acc:XB-GENE-987803]	tr_peak_3783	52	3.88826	0	inside	2.86293e-09	5.79549e-06
1018	ENSXETG00000011330	tmem106b	1212.27	0.246019	0.0713372	3.44868	0.000563344	0.00841073	NF56	NF50	YES	NF56 vs NF50	transmembrane protein 106B [Source:Xenbase;Acc:XB-GENE-5843726]
149	ENSXETG00000011389	rad51ap1	34.808	-1.59885	0.245734	-6.50639	7.69759e-11	7.58609e-09	NF56	NF50	YES	NF56 vs NF50	RAD51 associated protein 1 [Source:Xenbase;Acc:XB-GENE-963252]	tr_peak_1899	47	3.49941	0	overlapStart	9.29009e-09	1.66487e-05
268	ENSXETG00000011390	cox20	2095.64	0.283753	0.0529656	5.35732	8.44676e-08	4.57392e-06	NF56	NF50	YES	NF56 vs NF50	cytochrome c oxidase assembly factor COX20 [Source:Xenbase;Acc:XB-GENE-6041252]
1013	ENSXETG00000011460	gatd3a	57.9769	-0.768135	0.222557	-3.45141	0.000557672	0.00837042	NF56	NF50	YES	NF56 vs NF50	adhesion G protein-coupled receptor D2 [Source:NCBI gene (formerly Entrezgene);Acc:100145606]
299	ENSXETG00000011481	col18a1	979.275	-0.59474	0.115111	-5.16666	2.38311e-07	1.15298e-05	NF56	NF50	YES	NF56 vs NF50	collagen type XVIII alpha 1 [Source:Xenbase;Acc:XB-GENE-941368]
936	ENSXETG00000011515	nop2	247.198	-0.494973	0.139171	-3.55659	0.0003757	0.00609212	NF56	NF50	YES	NF56 vs NF50	NOP2 nucleolar protein [Source:Xenbase;Acc:XB-GENE-962291]	tr_peak_4346	329	10.6691	0	overlapStart	1.90016e-38	1.03034e-33
413	ENSXETG00000011522	eda2r	11.4595	-1.60614	0.345078	-4.65444	3.24862e-06	0.000115791	NF56	NF50	YES	NF56 vs NF50	ectodysplasin A2 receptor [Source:Xenbase;Acc:XB-GENE-940659]
17	ENSXETG00000011528	ncapd2	221.575	-1.22971	0.125181	-9.82342	8.92616e-23	7.39244e-20	NF56	NF50	YES	NF56 vs NF50	non-SMC condensin I complex subunit D2 [Source:Xenbase;Acc:XB-GENE-5854776]	tr_peak_4341	46	3.35118	65	upstream	1.44129e-08	2.44e-05
324	ENSXETG00000011560	foxp2	3100.82	0.422653	0.0838607	5.03994	4.65671e-07	2.08133e-05	NF56	NF50	YES	NF56 vs NF50	forkhead box P2 [Source:Xenbase;Acc:XB-GENE-482683]
443	ENSXETG00000011615	fam171a2	8210.64	0.415679	0.0904473	4.59581	4.31064e-06	0.000144844	NF56	NF50	YES	NF56 vs NF50	family with sequence similarity 171 member A2 [Source:Xenbase;Acc:XB-GENE-5900474]	tr_peak_915	66	4.31282	0	inside	6.87781e-11	2.00092e-07
117	ENSXETG00000011674	ociad2	130.092	-1.94556	0.281502	-6.91137	4.8001e-12	6.08834e-10	NF56	NF50	YES	NF56 vs NF50	OCIA domain containing 2 [Source:Xenbase;Acc:XB-GENE-966006]
256	ENSXETG00000011707	pum3	607.932	-0.626885	0.11509	-5.44692	5.12489e-08	2.90723e-06	NF56	NF50	YES	NF56 vs NF50	pumilio RNA binding family member 3 [Source:Xenbase;Acc:XB-GENE-1001484]	tr_peak_414	454	9.3158	1861	upstream	2.89828e-51	3.68299e-46
977	ENSXETG00000011732	agtpbp1	847.828	0.358338	0.102174	3.50713	0.00045297	0.00703904	NF56	NF50	YES	NF56 vs NF50	ATP/GTP binding protein 1 [Source:Xenbase;Acc:XB-GENE-5932583]
328	ENSXETG00000011757	phf21a	982.168	0.91821	0.182883	5.02076	5.14678e-07	2.27152e-05	NF56	NF50	YES	NF56 vs NF50
552	ENSXETG00000011767	ddx43	50.6182	-1.14257	0.26965	-4.23722	2.26299e-05	0.00060687	NF56	NF50	YES	NF56 vs NF50	DEAD-box helicase 43 [Source:Xenbase;Acc:XB-GENE-988016]
662	ENSXETG00000011768	ttk	171.448	-0.643022	0.160887	-3.99674	6.42208e-05	0.00144898	NF56	NF50	YES	NF56 vs NF50	TTK protein kinase [Source:Xenbase;Acc:XB-GENE-953775]
592	ENSXETG00000011875	glra2	1340.31	0.354573	0.0853328	4.15517	3.25041e-05	0.000815731	NF56	NF50	YES	NF56 vs NF50	glycine receptor alpha 2 [Source:Xenbase;Acc:XB-GENE-958032]	tr_peak_1260	55	3.82869	0	overlapStart	1.19682e-09	2.66729e-06
585	ENSXETG00000011877	cd74	752.074	1.16872	0.280083	4.17275	3.00943e-05	0.00076342	NF56	NF50	YES	NF56 vs NF50	CD74 molecule [Source:Xenbase;Acc:XB-GENE-922847]
1055	ENSXETG00000011885	slc6a7	514.16	0.503741	0.147359	3.41846	0.000629756	0.00910301	NF56	NF50	YES	NF56 vs NF50	solute carrier family 6 member 7 [Source:Xenbase;Acc:XB-GENE-479449]
31	ENSXETG00000011939	slc38a5	709.882	-1.48828	0.166867	-8.91899	4.70564e-19	2.13712e-16	NF56	NF50	YES	NF56 vs NF50	solute carrier family 38 member 5 [Source:Xenbase;Acc:XB-GENE-5856213]
254	ENSXETG00000012067	erf	380.839	-0.970461	0.177926	-5.4543	4.91653e-08	2.81381e-06	NF56	NF50	YES	NF56 vs NF50	ETS2 repressor factor [Source:Xenbase;Acc:XB-GENE-852957]	tr_peak_4680	88	4.59443	0	overlapStart	3.4712e-13	1.53423e-09
739	ENSXETG00000012092	plch2	1443.59	0.351841	0.0913303	3.8524	0.000116965	0.00238314	NF56	NF50	YES	NF56 vs NF50	phospholipase C eta 2 [Source:Xenbase;Acc:XB-GENE-988591]
145	ENSXETG00000012094	mthfd2	2026.93	-0.983104	0.150637	-6.52631	6.74104e-11	6.82785e-09	NF56	NF50	YES	NF56 vs NF50	methylenetetrahydrofolate dehydrogenase (NADP+ dependent) 2, methenyltetrahydrofolate cyclohydrolase [Source:Xenbase;Acc:XB-GENE-941965]	tr_peak_2439	62	3.73785	0	inside	1.96612e-10	5.20691e-07
146	ENSXETG00000012094	mthfd2	2026.93	-0.983104	0.150637	-6.52631	6.74104e-11	6.82785e-09	NF56	NF50	YES	NF56 vs NF50	methylenetetrahydrofolate dehydrogenase (NADP+ dependent) 2, methenyltetrahydrofolate cyclohydrolase [Source:Xenbase;Acc:XB-GENE-941965]	tr_peak_2440	50	3.7239	0	inside	4.09025e-09	7.94529e-06
399	ENSXETG00000012139	arhgdig	4274.69	0.497806	0.105622	4.71311	2.43966e-06	8.96813e-05	NF56	NF50	YES	NF56 vs NF50	Rho GDP dissociation inhibitor (GDI) gamma [Source:Xenbase;Acc:XB-GENE-5955954]	tr_peak_5468	98	5.28218	271	upstream	2.86293e-14	1.51053e-10
792	ENSXETG00000012196	slc26a4.3	23.4506	-1.08577	0.288038	-3.76953	0.000163552	0.00312436	NF56	NF50	YES	NF56 vs NF50	solute carrier family 26 member 4 gene 3 [Source:Xenbase;Acc:XB-GENE-950380]
385	ENSXETG00000012198	nid2	188.728	-0.635157	0.133727	-4.74967	2.03751e-06	7.7321e-05	NF56	NF50	YES	NF56 vs NF50	nidogen 2 [Source:Xenbase;Acc:XB-GENE-967329]
63	ENSXETG00000012213	kif11	101.915	-1.64965	0.210838	-7.82429	5.10548e-15	1.17836e-12	NF56	NF50	YES	NF56 vs NF50	kinesin family member 11 [Source:Xenbase;Acc:XB-GENE-978999]
283	ENSXETG00000012216	msi1	3146.67	-0.871943	0.16608	-5.25015	1.51976e-07	7.7806e-06	NF56	NF50	YES	NF56 vs NF50	musashi RNA binding protein 1 [Source:Xenbase;Acc:XB-GENE-490596]	tr_peak_549	39	3.9363	0	inside	8.94602e-08	0.000122214
197	ENSXETG00000012279	lamb1	164.792	-0.870845	0.146284	-5.95312	2.63071e-09	1.94935e-07	NF56	NF50	YES	NF56 vs NF50	laminin subunit beta 1 [Source:Xenbase;Acc:XB-GENE-1011014]
489	ENSXETG00000012301	cfl2	39.3386	-1.11704	0.250907	-4.45202	8.50648e-06	0.000258667	NF56	NF50	YES	NF56 vs NF50	cofilin 2 (non-muscle) [Source:Xenbase;Acc:XB-GENE-1002956]
191	ENSXETG00000012313	atp9a	3561.83	0.361608	0.0600057	6.02623	1.6783e-09	1.28417e-07	NF56	NF50	YES	NF56 vs NF50	ATPase, class II, type 9A [Source:Xenbase;Acc:XB-GENE-942215]	tr_peak_1015	57	3.60896	0	overlapStart	8.51903e-10	1.95596e-06
94	ENSXETG00000012323	hmgn2	3121.66	-0.737165	0.102385	-7.19994	6.02387e-13	9.52922e-11	NF56	NF50	YES	NF56 vs NF50	high mobility group nucleosomal binding domain 2 [Source:Xenbase;Acc:XB-GENE-1015271]
137	ENSXETG00000012326	sall4	120.15	-1.31602	0.198603	-6.6264	3.43976e-11	3.69683e-09	NF56	NF50	YES	NF56 vs NF50	spalt-like transcription factor 4 [Source:Xenbase;Acc:XB-GENE-485252]
856	ENSXETG00000012331	cep85	125.906	-0.624718	0.170245	-3.66952	0.000243004	0.00431432	NF56	NF50	YES	NF56 vs NF50	centrosomal protein 85kDa [Source:Xenbase;Acc:XB-GENE-939967]
292	ENSXETG00000012353	bora	28.8069	-1.51946	0.292086	-5.2021	1.97049e-07	9.76849e-06	NF56	NF50	YES	NF56 vs NF50	bora, aurora kinase A activator [Source:Xenbase;Acc:XB-GENE-5865524]
500	ENSXETG00000012374	rpl10a	16283.2	-0.835882	0.189241	-4.41703	1.00067e-05	0.000297224	NF56	NF50	YES	NF56 vs NF50	ribosomal protein L10a [Source:Xenbase;Acc:XB-GENE-974206]	tr_peak_1403	124	5.7789	0	overlapStart	4.90874e-17	3.79158e-13
514	ENSXETG00000012394	serbp1	12272.3	-0.532853	0.122141	-4.3626	1.28525e-05	0.000371512	NF56	NF50	YES	NF56 vs NF50	SERPINE1 mRNA binding protein 1 [Source:Xenbase;Acc:XB-GENE-494265]	tr_peak_2908	107	4.11116	0	overlapStart	2.91629e-15	1.76048e-11
474	ENSXETG00000012405	cdk15	721.406	0.6433	0.142787	4.50531	6.62773e-06	0.000208285	NF56	NF50	YES	NF56 vs NF50	cyclin-dependent kinase 15 [Source:Xenbase;Acc:XB-GENE-961241]
187	ENSXETG00000012489	hap1	292.948	-0.872707	0.143322	-6.08915	1.13515e-09	8.87877e-08	NF56	NF50	YES	NF56 vs NF50	huntingtin-associated protein 1 [Source:Xenbase;Acc:XB-GENE-493040]
188	ENSXETG00000012525	lamc1	730.683	-0.607159	0.100027	-6.06996	1.27941e-09	9.95181e-08	NF56	NF50	YES	NF56 vs NF50	laminin subunit gamma 1 [Source:Xenbase;Acc:XB-GENE-478553]
168	ENSXETG00000012549	sh3bp5	3365.5	0.522492	0.0831708	6.28216	3.33905e-10	2.91991e-08	NF56	NF50	YES	NF56 vs NF50	SH3-domain binding protein 5 [Source:Xenbase;Acc:XB-GENE-959548]
612	ENSXETG00000012666	c12orf10	948.843	-0.566855	0.137701	-4.11658	3.84544e-05	0.000933448	NF56	NF50	YES	NF56 vs NF50	MYG1 exonuclease [Source:Xenbase;Acc:XB-GENE-1004333]
436	ENSXETG00000012668	espl1	39.7312	-1.21406	0.263762	-4.60285	4.16746e-06	0.000142067	NF56	NF50	YES	NF56 vs NF50	extra spindle pole bodies like 1, separase [Source:Xenbase;Acc:XB-GENE-1004361]	tr_peak_1795	70	3.67186	0	overlapStart	3.06768e-11	9.53081e-08
215	ENSXETG00000012696	vat1l	5583.91	0.524833	0.0902523	5.81518	6.05696e-09	4.09981e-07	NF56	NF50	YES	NF56 vs NF50	vesicle amine transport 1-like [Source:Xenbase;Acc:XB-GENE-952539]
249	ENSXETG00000012730	stc2	139.92	-1.27236	0.231667	-5.49218	3.96994e-08	2.3192e-06	NF56	NF50	YES	NF56 vs NF50	stanniocalcin 2 [Source:Xenbase;Acc:XB-GENE-1015863]
68	ENSXETG00000012783	emp2	90.9731	-1.33615	0.173008	-7.72306	1.13572e-14	2.4227e-12	NF56	NF50	YES	NF56 vs NF50	epithelial membrane protein 2 [Source:Xenbase;Acc:XB-GENE-957163]
442	ENSXETG00000012856	rpl9	13015.1	-0.822361	0.178858	-4.59785	4.26883e-06	0.000143782	NF56	NF50	YES	NF56 vs NF50	ribosomal protein L9 [Source:Xenbase;Acc:XB-GENE-964745]	tr_peak_91	85	4.37047	0	overlapStart	7.23986e-13	3.01266e-09
193	ENSXETG00000012868	mcm9	135.763	-0.95124	0.158714	-5.99341	2.05484e-09	1.55538e-07	NF56	NF50	YES	NF56 vs NF50	minichromosome maintenance 9 homologous recombination repair factor [Source:Xenbase;Acc:XB-GENE-949288]	tr_peak_3480	32	3.35273	45	upstream	5.16904e-07	0.000558805
441	ENSXETG00000012911	actc1	65.7442	-1.14854	0.24971	-4.59952	4.23471e-06	0.000142975	NF56	NF50	YES	NF56 vs NF50	actin, alpha, cardiac muscle 1 [Source:Xenbase;Acc:XB-GENE-480347]
696	ENSXETG00000012929	ccne1	106.255	-0.826327	0.210513	-3.9253	8.66223e-05	0.00187336	NF56	NF50	YES	NF56 vs NF50	cyclin E1 [Source:Xenbase;Acc:XB-GENE-972042]
771	ENSXETG00000012950	cbln1	813.717	0.416903	0.109826	3.79603	0.000147031	0.00287811	NF56	NF50	YES	NF56 vs NF50	cerebellin 1 precursor [Source:Xenbase;Acc:XB-GENE-978378]
538	ENSXETG00000012959	atad3a	286.747	-0.632529	0.147448	-4.28985	1.78791e-05	0.000492603	NF56	NF50	YES	NF56 vs NF50	ATPase family, AAA domain containing 3A [Source:Xenbase;Acc:XB-GENE-946129]	tr_peak_4550	14	2.33664	0	inside	9.19645e-05	0.0367164
120	ENSXETG00000012969	rcc1	145.381	-1.0055	0.146032	-6.88546	5.7601e-12	7.11373e-10	NF56	NF50	YES	NF56 vs NF50	regulator of chromosome condensation 1 [Source:Xenbase;Acc:XB-GENE-979094]	tr_peak_1358	117	5.52041	0	overlapStart	2.26246e-16	1.60413e-12
54	ENSXETG00000012991	chd3	4181.48	0.408961	0.0515697	7.93026	2.1868e-15	5.66418e-13	NF56	NF50	YES	NF56 vs NF50	chromodomain helicase DNA binding protein 3 [Source:Xenbase;Acc:XB-GENE-1008908]	tr_peak_2573	74	4.28813	0	overlapStart	1.00231e-11	3.43447e-08
55	ENSXETG00000012991	chd3	4181.48	0.408961	0.0515697	7.93026	2.1868e-15	5.66418e-13	NF56	NF50	YES	NF56 vs NF50	chromodomain helicase DNA binding protein 3 [Source:Xenbase;Acc:XB-GENE-1008908]	tr_peak_2574	108	6.13064	156	upstream	2.0879e-15	1.29238e-11
343	ENSXETG00000013014	chaf1b	35.9374	-1.38473	0.278495	-4.9722	6.61981e-07	2.79881e-05	NF56	NF50	YES	NF56 vs NF50	chromatin assembly factor 1 subunit B [Source:Xenbase;Acc:XB-GENE-996578]
289	ENSXETG00000013038	hspa8	29975.9	-0.456403	0.087371	-5.22374	1.75349e-07	8.78557e-06	NF56	NF50	YES	NF56 vs NF50	heat shock protein family A (Hsp70) member 8 [Source:Xenbase;Acc:XB-GENE-955426]	tr_peak_4507	183	5.7328	0	overlapStart	2.63755e-23	4.21056e-19
684	ENSXETG00000013061	yjefn3	405.679	0.431256	0.108815	3.96322	7.3946e-05	0.00162924	NF56	NF50	YES	NF56 vs NF50	YjeF N-terminal domain containing 3 [Source:Xenbase;Acc:XB-GENE-6044539]
368	ENSXETG00000013102	trabd2b	30.9652	-1.23562	0.256106	-4.82464	1.40258e-06	5.5469e-05	NF56	NF50	YES	NF56 vs NF50	TraB domain containing 2B [Source:Xenbase;Acc:XB-GENE-6050974]
252	ENSXETG00000013105	trip13	44.1664	-1.43974	0.26274	-5.4797	4.26046e-08	2.45832e-06	NF56	NF50	YES	NF56 vs NF50	thyroid hormone receptor interactor 13 [Source:Xenbase;Acc:XB-GENE-974898]
564	ENSXETG00000013137	fubp1	1723.8	-0.246408	0.0583802	-4.22075	2.43488e-05	0.000639564	NF56	NF50	YES	NF56 vs NF50	far upstream element binding protein 1 [Source:Xenbase;Acc:XB-GENE-493137]
1047	ENSXETG00000013208	lrrc39	47.4102	-0.954409	0.278394	-3.42827	0.000607437	0.00884396	NF56	NF50	YES	NF56 vs NF50	leucine rich repeat containing 39 [Source:Xenbase;Acc:XB-GENE-984701]
291	ENSXETG00000013227	nkx6-1	137.595	-0.915457	0.175858	-5.20565	1.93315e-07	9.61724e-06	NF56	NF50	YES	NF56 vs NF50	NK6 homeobox 1 [Source:Xenbase;Acc:XB-GENE-483574]
617	ENSXETG00000013285	pttg1ip.1	270.532	-0.577083	0.140333	-4.11224	3.91832e-05	0.000946244	NF56	NF50	YES	NF56 vs NF50	pituitary tumor-transforming 1 interacting protein, gene 1 [Source:NCBI gene (formerly Entrezgene);Acc:100145604]
717	ENSXETG00000013312	krr1	350.127	-0.606976	0.156178	-3.88644	0.000101726	0.00213125	NF56	NF50	YES	NF56 vs NF50	KRR1, small subunit (SSU) processome component, homolog [Source:Xenbase;Acc:XB-GENE-1007979]
101	ENSXETG00000013357	smarcd1	894.949	-0.527456	0.0738663	-7.14069	9.28631e-13	1.3619e-10	NF56	NF50	YES	NF56 vs NF50	SWI/SNF related, matrix associated, actin dependent regulator of chromatin, subfamily d, member 1 [Source:Xenbase;Acc:XB-GENE-491104]	tr_peak_1799	172	5.20742	0	overlapStart	3.89332e-22	5.42076e-18
127	ENSXETG00000013383	racgap1	133.701	-1.17137	0.172182	-6.80307	1.02413e-11	1.19163e-09	NF56	NF50	YES	NF56 vs NF50	Rac GTPase activating protein 1 [Source:Xenbase;Acc:XB-GENE-943983]
257	ENSXETG00000013420	rasd2	1987.48	0.627839	0.115281	5.44616	5.14675e-08	2.90723e-06	NF56	NF50	YES	NF56 vs NF50	RASD family member 2 [Source:Xenbase;Acc:XB-GENE-494969]
290	ENSXETG00000013488	nle1	77.8938	-1.10316	0.211827	-5.20781	1.91079e-07	9.53971e-06	NF56	NF50	YES	NF56 vs NF50	notchless homolog 1 [Source:Xenbase;Acc:XB-GENE-984059]	tr_peak_1533	47	3.12445	0	overlapStart	1.04095e-08	1.83527e-05
921	ENSXETG00000013536	clcf1	384.617	-0.645165	0.180132	-3.58164	0.00034145	0.00563573	NF56	NF50	YES	NF56 vs NF50	occludin/ELL domain containing 1 gene 2 [Source:NCBI gene (formerly Entrezgene);Acc:780218]
420	ENSXETG00000013538	rpa1	800.984	-0.509358	0.109899	-4.63479	3.57304e-06	0.000125136	NF56	NF50	YES	NF56 vs NF50	replication protein A1 [Source:Xenbase;Acc:XB-GENE-945047]	tr_peak_1241	306	8.11863	0	overlapStart	5.47734e-36	2.49178e-31
1072	ENSXETG00000013596	rps8	30437.4	-0.770589	0.227047	-3.39397	0.000688881	0.00980288	NF56	NF50	YES	NF56 vs NF50	ribosomal protein S8 [Source:Xenbase;Acc:XB-GENE-5934818]	tr_peak_2881	101	5.01165	0	overlapStart	1.16934e-14	6.49561e-11
522	ENSXETG00000013597	unc13a	4300.12	0.348181	0.0801953	4.34166	1.41409e-05	0.000402203	NF56	NF50	YES	NF56 vs NF50	unc-13 homolog A [Source:Xenbase;Acc:XB-GENE-6039664]
377	ENSXETG00000013598	kif2c	72.3512	-1.10258	0.230691	-4.77946	1.7577e-06	6.79334e-05	NF56	NF50	YES	NF56 vs NF50	kinesin family member 2C [Source:Xenbase;Acc:XB-GENE-961445]
992	ENSXETG00000013612	app	19165.2	0.32001	0.0920489	3.47653	0.000507955	0.00776493	NF56	NF50	YES	NF56 vs NF50	amyloid beta precursor protein [Source:Xenbase;Acc:XB-GENE-479154]	tr_peak_1180	38	3.36925	0	inside	1.01111e-07	0.000136229
993	ENSXETG00000013612	app	19165.2	0.32001	0.0920489	3.47653	0.000507955	0.00776493	NF56	NF50	YES	NF56 vs NF50	amyloid beta precursor protein [Source:Xenbase;Acc:XB-GENE-479154]	tr_peak_1181	105	6.17813	0	inside	4.31768e-15	2.54226e-11
735	ENSXETG00000013647	rpl27	12557.6	-0.758346	0.196241	-3.86437	0.000111377	0.00228249	NF56	NF50	YES	NF56 vs NF50	ribosomal protein L27 [Source:Xenbase;Acc:XB-GENE-999331]	tr_peak_921	207	6.89164	0	overlapStart	9.94352e-26	1.9931e-21
901	ENSXETG00000013667	mknk2	982.007	-0.604355	0.167706	-3.60365	0.000313776	0.0052906	NF56	NF50	YES	NF56 vs NF50	MAPK interacting serine/threonine kinase 2 [Source:Xenbase;Acc:XB-GENE-491527]	tr_peak_296	42	3.03467	0	overlapStart	3.29177e-08	5.08616e-05
378	ENSXETG00000013740	ca2	454.998	-0.543364	0.113697	-4.77906	1.76118e-06	6.79334e-05	NF56	NF50	YES	NF56 vs NF50	carbonic anhydrase 2 [Source:Xenbase;Acc:XB-GENE-484348]
452	ENSXETG00000013741	gins3	250.841	-0.650923	0.142284	-4.57481	4.76661e-06	0.000157164	NF56	NF50	YES	NF56 vs NF50	GINS complex subunit 3 (Psf3 homolog) [Source:Xenbase;Acc:XB-GENE-998288]	tr_peak_2700	65	4.22637	0	inside	1.13107e-10	3.145e-07
57	ENSXETG00000013742	ndrg4	33300.3	0.328809	0.0416176	7.9007	2.77334e-15	6.96687e-13	NF56	NF50	YES	NF56 vs NF50	NDRG family member 4 [Source:Xenbase;Acc:XB-GENE-941128]	tr_peak_2701	81	4.44128	1031	upstream	1.89666e-12	7.39469e-09
744	ENSXETG00000013749	polr1b	100.935	-0.716204	0.186612	-3.83794	0.00012407	0.00250975	NF56	NF50	YES	NF56 vs NF50	polymerase (RNA) I polypeptide B [Source:Xenbase;Acc:XB-GENE-1008539]
234	ENSXETG00000013780	e2f5	228.647	-0.754069	0.133597	-5.64436	1.65801e-08	1.03288e-06	NF56	NF50	YES	NF56 vs NF50	E2F transcription factor 5 [Source:Xenbase;Acc:XB-GENE-481326]	tr_peak_4224	162	5.64926	0	overlapStart	4.91055e-21	6.10689e-17
540	ENSXETG00000013836	septin10	127.228	-0.801665	0.18753	-4.27486	1.91254e-05	0.000524131	NF56	NF50	YES	NF56 vs NF50	septin 10 [Source:Xenbase;Acc:XB-GENE-1005816]	tr_peak_1616	30	3.68367	0	inside	8.95241e-07	0.000890061
261	ENSXETG00000013865	cryba2	10.2073	-1.8575	0.342	-5.43127	5.59537e-08	3.11372e-06	NF56	NF50	YES	NF56 vs NF50	crystallin beta A2 [Source:Xenbase;Acc:XB-GENE-965120]
266	ENSXETG00000013900	tfpi2	250.478	-0.81512	0.151694	-5.37346	7.72405e-08	4.215e-06	NF56	NF50	YES	NF56 vs NF50	tissue factor pathway inhibitor 2 [Source:Xenbase;Acc:XB-GENE-1002090]
898	ENSXETG00000013901	gngt1	117.11	-0.793056	0.220001	-3.60478	0.000312417	0.00527508	NF56	NF50	YES	NF56 vs NF50	guanine nucleotide binding protein (G protein), gamma transducing activity polypeptide 1 [Source:Xenbase;Acc:XB-GENE-952138]
353	ENSXETG00000013931	arhgap20	964.305	0.424189	0.0868322	4.88516	1.03346e-06	4.25441e-05	NF56	NF50	YES	NF56 vs NF50	Rho GTPase activating protein 20 [Source:Xenbase;Acc:XB-GENE-1005914]
758	ENSXETG00000013948	vrk1	354.35	-0.709002	0.186204	-3.80765	0.000140293	0.00278313	NF56	NF50	YES	NF56 vs NF50	VRK serine/threonine kinase 1 [Source:Xenbase;Acc:XB-GENE-1003796]
516	ENSXETG00000013995	cct5	3553.4	-0.421735	0.0967134	-4.36067	1.29664e-05	0.000372652	NF56	NF50	YES	NF56 vs NF50	chaperonin containing TCP1 subunit 5 [Source:Xenbase;Acc:XB-GENE-980275]
392	ENSXETG00000014097	rarres1	3067.22	-0.548483	0.116223	-4.71922	2.36755e-06	8.81817e-05	NF56	NF50	YES	NF56 vs NF50	retinoic acid receptor responder (tazarotene induced) 1 [Source:Xenbase;Acc:XB-GENE-1011086]
931	ENSXETG00000014144	rpl13a	19882.5	-0.750975	0.210839	-3.56184	0.000368268	0.00600792	NF56	NF50	YES	NF56 vs NF50	ribosomal protein L13a [Source:Xenbase;Acc:XB-GENE-5862263]
445	ENSXETG00000014145	rfx4	198.713	-0.618169	0.134852	-4.58407	4.56017e-06	0.0001525	NF56	NF50	YES	NF56 vs NF50	regulatory factor X4 [Source:Xenbase;Acc:XB-GENE-1018509]
883	ENSXETG00000014181	dek	581.133	-0.500448	0.137809	-3.63145	0.000281834	0.00485672	NF56	NF50	YES	NF56 vs NF50	DEK proto-oncogene [Source:Xenbase;Acc:XB-GENE-941718]
1019	ENSXETG00000014183	gmpr	1459.03	-0.338564	0.0982832	-3.44478	0.000571516	0.0085237	NF56	NF50	YES	NF56 vs NF50	guanosine monophosphate reductase [Source:Xenbase;Acc:XB-GENE-982176]
559	ENSXETG00000014241	bard1	32.0292	-1.12635	0.266364	-4.22862	2.35124e-05	0.00062341	NF56	NF50	YES	NF56 vs NF50	BRCA1 associated RING domain 1 [Source:Xenbase;Acc:XB-GENE-492035]
841	ENSXETG00000014390	ntn1	350.688	-0.49262	0.133259	-3.69671	0.000218414	0.00394743	NF56	NF50	YES	NF56 vs NF50	netrin 1 [Source:NCBI gene (formerly Entrezgene);Acc:779839]	tr_peak_4672	24	3.43809	0	inside	4.43833e-06	0.00339149
135	ENSXETG00000014394	dtl	46.9241	-1.92979	0.289735	-6.66052	2.72855e-11	2.97792e-09	NF56	NF50	YES	NF56 vs NF50	denticleless E3 ubiquitin protein ligase homolog [Source:Xenbase;Acc:XB-GENE-985623]	tr_peak_3253	33	3.15937	63	upstream	3.53606e-07	0.000401597
296	ENSXETG00000014395	gja7	121.594	-1.0392	0.200375	-5.18627	2.14548e-07	1.04882e-05	NF56	NF50	YES	NF56 vs NF50	gap junction protein, alpha 7, 45kDa (connexin 45) [Source:Xenbase;Acc:XB-GENE-5905096]
555	ENSXETG00000014472	npm3	170.061	-0.643174	0.151856	-4.23543	2.28114e-05	0.000609415	NF56	NF50	YES	NF56 vs NF50	nucleophosmin/nucleoplasmin 3 [Source:Xenbase;Acc:XB-GENE-954429]
310	ENSXETG00000014528	acss3	166.049	-0.709447	0.13908	-5.10098	3.37897e-07	1.57525e-05	NF56	NF50	YES	NF56 vs NF50	acyl-CoA synthetase short chain family member 3 [Source:Xenbase;Acc:XB-GENE-6035224]
946	ENSXETG00000014562	ngdn	246.59	-0.527464	0.148772	-3.54546	0.000391936	0.00628481	NF56	NF50	YES	NF56 vs NF50	neuroguidin [Source:Xenbase;Acc:XB-GENE-946309]	tr_peak_479	21	2.44712	0	overlapStart	1.277e-05	0.00787553
232	ENSXETG00000014601	necab1	2836.91	0.347293	0.0614349	5.65302	1.57653e-08	9.89339e-07	NF56	NF50	YES	NF56 vs NF50	N-terminal EF-hand calcium binding protein 1 [Source:Xenbase;Acc:XB-GENE-943030]
240	ENSXETG00000014603	slc7a8	2064.7	-0.558163	0.100006	-5.58131	2.38713e-08	1.44864e-06	NF56	NF50	YES	NF56 vs NF50	solute carrier family 7 member 8 [Source:Xenbase;Acc:XB-GENE-485467]
534	ENSXETG00000014608	pck2	243.706	-1.1006	0.256101	-4.29754	1.72706e-05	0.000479592	NF56	NF50	YES	NF56 vs NF50	phosphoenolpyruvate carboxykinase 2 (mitochondrial) [Source:Xenbase;Acc:XB-GENE-974262]	tr_peak_477	38	3.36925	0	overlapStart	1.01111e-07	0.000136229
228	ENSXETG00000014717	kpnb1	1684.71	-0.461844	0.0810505	-5.69823	1.21057e-08	7.74711e-07	NF56	NF50	YES	NF56 vs NF50	karyopherin (importin) beta 1 [Source:Xenbase;Acc:XB-GENE-994068]	tr_peak_874	81	4.44128	0	overlapStart	1.89666e-12	7.39469e-09
320	ENSXETG00000014814	gmnn	91.5603	-1.06068	0.210122	-5.04792	4.46656e-07	2.02202e-05	NF56	NF50	YES	NF56 vs NF50	geminin, DNA replication inhibitor [Source:Xenbase;Acc:XB-GENE-966994]
303	ENSXETG00000014841	habp4	169.293	-0.890899	0.17349	-5.13515	2.81926e-07	1.3455e-05	NF56	NF50	YES	NF56 vs NF50	hyaluronan binding protein 4 [Source:Xenbase;Acc:XB-GENE-490018]
344	ENSXETG00000014881	ube2c	105.52	-1.12439	0.226283	-4.96897	6.73097e-07	2.83729e-05	NF56	NF50	YES	NF56 vs NF50	ubiquitin conjugating enzyme E2 C [Source:Xenbase;Acc:XB-GENE-971108]
110	ENSXETG00000014891	mcm6.2	272.413	-1.0193	0.146217	-6.97115	3.14366e-12	4.2152e-10	NF56	NF50	YES	NF56 vs NF50	minichromosome maintenance complex component 6 [Source:Xenbase;Acc:XB-GENE-962678]
568	ENSXETG00000014900	vat1	677.78	0.519899	0.123595	4.20647	2.59385e-05	0.000674165	NF56	NF50	YES	NF56 vs NF50	vesicle amine transport 1 [Source:Xenbase;Acc:XB-GENE-941589]	tr_peak_948	29	2.78171	6436	upstream	1.14012e-06	0.00107478
569	ENSXETG00000014900	vat1	677.78	0.519899	0.123595	4.20647	2.59385e-05	0.000674165	NF56	NF50	YES	NF56 vs NF50	vesicle amine transport 1 [Source:Xenbase;Acc:XB-GENE-941589]	tr_peak_949	62	4.49972	0	overlapStart	2.07396e-10	5.4285e-07
38	ENSXETG00000014950	ccdc136	4011.11	0.557439	0.0665276	8.37906	5.33523e-17	1.9767e-14	NF56	NF50	YES	NF56 vs NF50	coiled-coil domain containing 136 [Source:Xenbase;Acc:XB-GENE-5992991]
128	ENSXETG00000014962	nop56	849.952	-0.82304	0.121482	-6.77497	1.24433e-11	1.43598e-09	NF56	NF50	YES	NF56 vs NF50	NOP56 ribonucleoprotein [Source:Xenbase;Acc:XB-GENE-5879910]	tr_peak_6240	117	5.20702	0	overlapStart	2.84662e-16	1.99365e-12
362	ENSXETG00000015051	sestd1	1834.81	0.358924	0.0741453	4.84082	1.29302e-06	5.18643e-05	NF56	NF50	YES	NF56 vs NF50	SEC14 and spectrin domain containing 1 [Source:Xenbase;Acc:XB-GENE-977656]
114	ENSXETG00000015061	map6	13118.1	0.471396	0.0681071	6.92139	4.47232e-12	5.77668e-10	NF56	NF50	YES	NF56 vs NF50	microtubule associated protein 6 [Source:Xenbase;Acc:XB-GENE-995345]	tr_peak_1883	65	4.22637	0	overlapStart	1.13107e-10	3.145e-07
115	ENSXETG00000015061	map6	13118.1	0.471396	0.0681071	6.92139	4.47232e-12	5.77668e-10	NF56	NF50	YES	NF56 vs NF50	microtubule associated protein 6 [Source:Xenbase;Acc:XB-GENE-995345]	tr_peak_1884	71	4.27538	0	inside	2.15953e-11	6.87353e-08
601	ENSXETG00000015227	sfxn2	98.5039	-0.841918	0.203828	-4.13052	3.61936e-05	0.000893982	NF56	NF50	YES	NF56 vs NF50	sideroflexin 2 [Source:Xenbase;Acc:XB-GENE-956699]	tr_peak_4413	46	3.51196	191	upstream	1.48064e-08	2.46581e-05
533	ENSXETG00000015231	sulf1	323.221	-0.902217	0.209768	-4.30101	1.70018e-05	0.000473059	NF56	NF50	YES	NF56 vs NF50	sulfatase 1 [Source:Xenbase;Acc:XB-GENE-966419]
630	ENSXETG00000015299	smarca2	1717	0.529407	0.129771	4.07956	4.51201e-05	0.00106764	NF56	NF50	YES	NF56 vs NF50	SWI/SNF related, matrix associated, actin dependent regulator of chromatin, subfamily a, member 2 [Source:Xenbase;Acc:XB-GENE-1013843]	tr_peak_417	26	3.20704	0	inside	2.93751e-06	0.00243585
631	ENSXETG00000015299	smarca2	1717	0.529407	0.129771	4.07956	4.51201e-05	0.00106764	NF56	NF50	YES	NF56 vs NF50	SWI/SNF related, matrix associated, actin dependent regulator of chromatin, subfamily a, member 2 [Source:Xenbase;Acc:XB-GENE-1013843]	tr_peak_418	55	3.46357	0	inside	1.36144e-09	2.9491e-06
359	ENSXETG00000015322	etfa	479.148	-0.454363	0.0937007	-4.84909	1.24028e-06	5.01779e-05	NF56	NF50	YES	NF56 vs NF50	electron transfer flavoprotein subunit alpha [Source:Xenbase;Acc:XB-GENE-943222]	tr_peak_2242	309	10.8465	0	inside	2.36619e-36	1.09989e-31
900	ENSXETG00000015325	cntn2	1124.25	0.410059	0.113756	3.60473	0.000312481	0.00527508	NF56	NF50	YES	NF56 vs NF50	contactin 2 [Source:Xenbase;Acc:XB-GENE-6070188]
96	ENSXETG00000015421	cks1b	86.9505	-1.62739	0.226662	-7.17984	6.97917e-13	1.07978e-10	NF56	NF50	YES	NF56 vs NF50	CDC28 protein kinase regulatory subunit 1B [Source:Xenbase;Acc:XB-GENE-921479]	tr_peak_6167	17	2.5081	105	upstream	3.04046e-05	0.0160487
95	ENSXETG00000015449	prc1	124.134	-1.23482	0.171716	-7.19106	6.42925e-13	1.00575e-10	NF56	NF50	YES	NF56 vs NF50	protein regulator of cytokinesis 1 [Source:Xenbase;Acc:XB-GENE-963901]
701	ENSXETG00000015454	ednrb	26.4505	-1.34767	0.343743	-3.92057	8.83399e-05	0.00189594	NF56	NF50	YES	NF56 vs NF50	endothelin receptor type B [Source:Xenbase;Acc:XB-GENE-963709]
780	ENSXETG00000015483	rpl8	20776	-0.772497	0.204292	-3.78135	0.000155982	0.00301659	NF56	NF50	YES	NF56 vs NF50	ribosomal protein L8 [Source:Xenbase;Acc:XB-GENE-482209]	tr_peak_1432	59	3.5215	0	inside	5.18955e-10	1.24661e-06
922	ENSXETG00000015491	rasef	24.0281	-0.98595	0.27531	-3.58124	0.000341966	0.00563763	NF56	NF50	YES	NF56 vs NF50	RAS and EF-hand domain containing [Source:Xenbase;Acc:XB-GENE-5734494]
342	ENSXETG00000015500	mllt3	502.762	0.625232	0.125563	4.97942	6.37745e-07	2.70446e-05	NF56	NF50	YES	NF56 vs NF50	myeloid/lymphoid or mixed-lineage leukemia; translocated to, 3 [Source:Xenbase;Acc:XB-GENE-6257679]	tr_peak_392	82	4.49971	0	inside	1.31438e-12	5.22372e-09
419	ENSXETG00000015570	gen1	77.7268	-1.14831	0.247466	-4.64029	3.47921e-06	0.000122154	NF56	NF50	YES	NF56 vs NF50	GEN1, Holliday junction 5' flap endonuclease [Source:Xenbase;Acc:XB-GENE-940145]
237	ENSXETG00000015575	nrxn2	7171.78	0.301824	0.0539485	5.59466	2.21051e-08	1.35903e-06	NF56	NF50	YES	NF56 vs NF50	neurexin 2 [Source:Xenbase;Acc:XB-GENE-6039577]	tr_peak_2803	31	3.23332	0	inside	6.01077e-07	0.000633126
924	ENSXETG00000015673	arl11	33.1557	0.942053	0.263381	3.57677	0.000347864	0.00572147	NF56	NF50	YES	NF56 vs NF50	ADP ribosylation factor like GTPase 11 [Source:Xenbase;Acc:XB-GENE-1012125]
329	ENSXETG00000015687	otx2	955.061	-0.594037	0.118596	-5.00893	5.47344e-07	2.40721e-05	NF56	NF50	YES	NF56 vs NF50	orthodenticle homeobox 2 [Source:Xenbase;Acc:XB-GENE-485220]
760	ENSXETG00000015711	grm7	1993.41	0.320635	0.0842592	3.80534	0.000141607	0.00280406	NF56	NF50	YES	NF56 vs NF50	glutamate receptor, metabotropic 7 [Source:Xenbase;Acc:XB-GENE-6036083]	tr_peak_3120	24	3.04298	0	inside	4.30884e-06	0.00333649
761	ENSXETG00000015711	grm7	1993.41	0.320635	0.0842592	3.80534	0.000141607	0.00280406	NF56	NF50	YES	NF56 vs NF50	glutamate receptor, metabotropic 7 [Source:Xenbase;Acc:XB-GENE-6036083]	tr_peak_3121	46	3.7192	0	inside	1.35428e-08	2.33201e-05
158	ENSXETG00000015731	dlgap5	64.3699	-1.26665	0.197476	-6.41421	1.41553e-10	1.31982e-08	NF56	NF50	YES	NF56 vs NF50	discs large homolog associated protein 5 [Source:Xenbase;Acc:XB-GENE-481549]
740	ENSXETG00000015745	anp32e	1770.72	-0.371753	0.0967246	-3.84341	0.000121334	0.00246859	NF56	NF50	YES	NF56 vs NF50	acidic nuclear phosphoprotein 32 family member E [Source:Xenbase;Acc:XB-GENE-991616]	tr_peak_5370	77	5.45161	0	overlapStart	4.69116e-12	1.67741e-08
886	ENSXETG00000015746	wwc3	134.095	-0.883655	0.243866	-3.62352	0.000290617	0.00498975	NF56	NF50	YES	NF56 vs NF50	WWC family member 3 [Source:Xenbase;Acc:XB-GENE-5928407]
881	ENSXETG00000015781	ssuh2	365.863	-0.487363	0.13418	-3.63217	0.000281051	0.00485504	NF56	NF50	YES	NF56 vs NF50	ssu-2 homolog [Source:Xenbase;Acc:XB-GENE-988051]
839	ENSXETG00000015784	gpr143	74.5337	-0.683211	0.184663	-3.69978	0.000215786	0.00390997	NF56	NF50	YES	NF56 vs NF50	G protein-coupled receptor 143 [Source:Xenbase;Acc:XB-GENE-5848649]
486	ENSXETG00000015797	ccdc88c	213.305	-0.706795	0.158443	-4.46089	8.16218e-06	0.000249816	NF56	NF50	YES	NF56 vs NF50	coiled-coil domain containing 88C [Source:Xenbase;Acc:XB-GENE-1033686]
198	ENSXETG00000015894	zwilch	98.9623	-1.1259	0.189284	-5.94819	2.7112e-09	1.99848e-07	NF56	NF50	YES	NF56 vs NF50	zwilch kinetochore protein [Source:Xenbase;Acc:XB-GENE-5861097]	tr_peak_2459	64	3.56059	37	upstream	1.27897e-10	3.47528e-07
418	ENSXETG00000015898	rpl4	27962.5	-0.735706	0.158494	-4.64185	3.45297e-06	0.000121536	NF56	NF50	YES	NF56 vs NF50	ribosomal protein L4 [Source:Xenbase;Acc:XB-GENE-968395]	tr_peak_2459	64	3.56059	0	overlapStart	1.27897e-10	3.47528e-07
541	ENSXETG00000015920	tbc1d9b	1769.98	0.268956	0.0629173	4.27475	1.91351e-05	0.000524131	NF56	NF50	YES	NF56 vs NF50	TBC1 domain family member 9B [Source:Xenbase;Acc:XB-GENE-989754]	tr_peak_1916	32	3.07948	0	inside	5.74963e-07	0.000616396
394	ENSXETG00000015951	rad51	50.8794	-1.22146	0.258892	-4.71804	2.38133e-06	8.82282e-05	NF56	NF50	YES	NF56 vs NF50	RAD51 recombinase [Source:Xenbase;Acc:XB-GENE-1016881]
668	ENSXETG00000015996	ccdc32	150.875	0.596612	0.149929	3.97929	6.9122e-05	0.00154717	NF56	NF50	YES	NF56 vs NF50	coiled-coil domain containing 32 [Source:Xenbase;Acc:XB-GENE-969348]
588	ENSXETG00000015999	prkcz	3483.42	0.263316	0.0632445	4.16346	3.13459e-05	0.000790893	NF56	NF50	YES	NF56 vs NF50	protein kinase C zeta [Source:Xenbase;Acc:XB-GENE-494709]	tr_peak_4616	99	5.06218	0	inside	1.93731e-14	1.03574e-10
589	ENSXETG00000015999	prkcz	3483.42	0.263316	0.0632445	4.16346	3.13459e-05	0.000790893	NF56	NF50	YES	NF56 vs NF50	protein kinase C zeta [Source:Xenbase;Acc:XB-GENE-494709]	tr_peak_4617	46	3.7192	0	inside	1.35428e-08	2.33201e-05
899	ENSXETG00000016030	ccdc138	667.115	0.305628	0.0847845	3.60476	0.00031244	0.00527508	NF56	NF50	YES	NF56 vs NF50	coiled-coil domain containing 138 [Source:Xenbase;Acc:XB-GENE-5842289]
446	ENSXETG00000016052	msx1	59.4607	-1.25884	0.274847	-4.58017	4.64609e-06	0.000155006	NF56	NF50	YES	NF56 vs NF50	msh homeobox 1 [Source:Xenbase;Acc:XB-GENE-490378]
481	ENSXETG00000016057	tst	29.4622	-1.32555	0.295596	-4.48434	7.31407e-06	0.000226318	NF56	NF50	YES	NF56 vs NF50	thiosulfate sulfurtransferase [Source:Xenbase;Acc:XB-GENE-951808]
74	ENSXETG00000016086	hdgfl3	7028.32	0.395406	0.0522007	7.57472	3.599e-14	7.13667e-12	NF56	NF50	YES	NF56 vs NF50	HDGF like 3 [Source:Xenbase;Acc:XB-GENE-947032]	tr_peak_2309	104	5.57899	0	overlapStart	5.61966e-15	3.26738e-11
1036	ENSXETG00000016133	cacna1i	711.098	0.302753	0.0880614	3.43798	0.000586074	0.00863111	NF56	NF50	YES	NF56 vs NF50	calcium channel, voltage-dependent, T type, alpha 1I subunit [Source:Xenbase;Acc:XB-GENE-983863]	tr_peak_3073	39	4.57228	0	inside	8.28686e-08	0.000113708
139	ENSXETG00000016139	cip2a	201.574	-1.36422	0.206755	-6.59825	4.16032e-11	4.40399e-09	NF56	NF50	YES	NF56 vs NF50	cellular inhibitor of PP2A [Source:Xenbase;Acc:XB-GENE-5926363]	tr_peak_1576	109	5.05387	0	overlapStart	1.75983e-15	1.1008e-11
566	ENSXETG00000016144	sf3a1	1127.92	-0.307909	0.0730495	-4.21508	2.4969e-05	0.000653	NF56	NF50	YES	NF56 vs NF50	splicing factor 3a subunit 1 [Source:Xenbase;Acc:XB-GENE-6086860]
356	ENSXETG00000016151	pole	223.573	-0.771769	0.158726	-4.86228	1.1604e-06	4.73545e-05	NF56	NF50	YES	NF56 vs NF50	polymerase (DNA directed), epsilon, catalytic subunit [Source:Xenbase;Acc:XB-GENE-1011589]
279	ENSXETG00000016155	smtn	170.543	-0.795928	0.150998	-5.2711	1.35607e-07	7.04508e-06	NF56	NF50	YES	NF56 vs NF50	smoothelin [Source:Xenbase;Acc:XB-GENE-951898]
58	ENSXETG00000016354	ccnb1.2	85.9237	-1.52615	0.193229	-7.89817	2.83024e-15	6.96687e-13	NF56	NF50	YES	NF56 vs NF50	cyclin B1 [Source:Xenbase;Acc:XB-GENE-5736422]
1023	ENSXETG00000016375	vegfa	617.86	-0.402458	0.116913	-3.44237	0.000576651	0.00855553	NF56	NF50	YES	NF56 vs NF50	vascular endothelial growth factor A [Source:Xenbase;Acc:XB-GENE-485744]
1077	ENSXETG00000016401	cad	812.396	-0.393908	0.116255	-3.3883	0.000703277	0.00996121	NF56	NF50	YES	NF56 vs NF50	carbamoyl-phosphate synthetase 2, aspartate transcarbamylase, and dihydroorotase [Source:Xenbase;Acc:XB-GENE-5878289]
515	ENSXETG00000016463	eml2	560.76	0.835227	0.19147	4.36218	1.28772e-05	0.000371512	NF56	NF50	YES	NF56 vs NF50	echinoderm microtubule associated protein like 2 [Source:Xenbase;Acc:XB-GENE-977931]
778	ENSXETG00000016466	XB5894692	11.9205	1.32445	0.349793	3.78639	0.000152853	0.00296422	NF56	NF50	YES	NF56 vs NF50	provisional ortholog of alpha-2-glycoprotein 1, zinc-binding [Source:Xenbase;Acc:XB-GENE-5894693]
391	ENSXETG00000016579	pdlim4	401.229	-0.626638	0.132679	-4.72295	2.32444e-06	8.68057e-05	NF56	NF50	YES	NF56 vs NF50	PDZ and LIM domain 4 [Source:Xenbase;Acc:XB-GENE-1001790]	tr_peak_1992	80	4.65785	0	inside	2.21927e-12	8.44267e-09
166	ENSXETG00000016582	recql4	161.791	-1.52703	0.242371	-6.30037	2.9694e-10	2.62932e-08	NF56	NF50	YES	NF56 vs NF50	RecQ helicase-like 4 [Source:Xenbase;Acc:XB-GENE-997814]
306	ENSXETG00000016659	eri2	46.4146	-1.28729	0.251501	-5.11845	3.08052e-07	1.45539e-05	NF56	NF50	YES	NF56 vs NF50	ERI1 exoribonuclease family member 2 [Source:Xenbase;Acc:XB-GENE-970828]	tr_peak_5535	28	2.64289	5	upstream	1.49046e-06	0.001373
619	ENSXETG00000016693	uqcrc2	2034.46	-0.247481	0.0602499	-4.10756	3.99854e-05	0.000962315	NF56	NF50	YES	NF56 vs NF50	ubiquinol-cytochrome c reductase core protein 2 [Source:Xenbase;Acc:XB-GENE-976155]	tr_peak_5538	59	3.77936	0	inside	4.89136e-10	1.19215e-06
270	ENSXETG00000016698	crym	127.382	1.00874	0.189062	5.33551	9.52765e-08	5.11984e-06	NF56	NF50	YES	NF56 vs NF50	crystallin mu [Source:Xenbase;Acc:XB-GENE-970817]	tr_peak_5538	59	3.77936	6831	upstream	4.89136e-10	1.19215e-06
599	ENSXETG00000016725	acp5	117.998	-0.889236	0.215113	-4.1338	3.56807e-05	0.000884418	NF56	NF50	YES	NF56 vs NF50	acid phosphatase 5, tartrate resistant [Source:Xenbase;Acc:XB-GENE-957094]
134	ENSXETG00000016775	fgfr1	664.655	-0.589663	0.0885136	-6.66184	2.70429e-11	2.9745e-09	NF56	NF50	YES	NF56 vs NF50	fibroblast growth factor receptor 1 [Source:Xenbase;Acc:XB-GENE-1018554]
83	ENSXETG00000016809	gins4	129.085	-1.10784	0.150119	-7.37976	1.58572e-13	2.86222e-11	NF56	NF50	YES	NF56 vs NF50	GINS complex subunit 4 (Sld5 homolog) [Source:Xenbase;Acc:XB-GENE-949838]
937	ENSXETG00000016821	utp15	345.218	-0.516258	0.145165	-3.55636	0.000376025	0.00609212	NF56	NF50	YES	NF56 vs NF50	UTP15, small subunit processome component [Source:Xenbase;Acc:XB-GENE-491403]	tr_peak_689	522	10.5691	0	overlapStart	2.9662e-58	5.51811e-53
39	ENSXETG00000016916	hmgb2	2735.79	-1.40806	0.168154	-8.37366	5.58573e-17	2.01645e-14	NF56	NF50	YES	NF56 vs NF50	high mobility group box 2 [Source:Xenbase;Acc:XB-GENE-1000246]	tr_peak_131	32	3.07948	0	inside	5.74963e-07	0.000616396
980	ENSXETG00000016932	pnp	2289.95	0.316086	0.0903802	3.4973	0.000469999	0.00727956	NF56	NF50	YES	NF56 vs NF50	purine nucleoside phosphorylase [Source:Xenbase;Acc:XB-GENE-1011598]
773	ENSXETG00000016943	six1	13.412	-1.31727	0.3471	-3.79508	0.000147596	0.00288212	NF56	NF50	YES	NF56 vs NF50	SIX homeobox 1 [Source:Xenbase;Acc:XB-GENE-480717]
478	ENSXETG00000016983	rtn1	23938.5	0.493313	0.109783	4.49354	7.00498e-06	0.000218193	NF56	NF50	YES	NF56 vs NF50	reticulon 1 [Source:Xenbase;Acc:XB-GENE-1011333]	tr_peak_5221	28	3.06295	0	inside	1.5729e-06	0.00144537
233	ENSXETG00000016987	zfp36l1	529.97	-0.78479	0.138839	-5.65252	1.58109e-08	9.89339e-07	NF56	NF50	YES	NF56 vs NF50	ZFP36 ring finger protein-like 1 [Source:Xenbase;Acc:XB-GENE-966625]
845	ENSXETG00000017011	brca2	50.9449	-0.902179	0.244259	-3.69354	0.000221157	0.00398168	NF56	NF50	YES	NF56 vs NF50	BRCA2, DNA repair associated [Source:Xenbase;Acc:XB-GENE-6453899]
169	ENSXETG00000017069	shcbp1	83.0481	-1.26878	0.202056	-6.27933	3.40042e-10	2.95522e-08	NF56	NF50	YES	NF56 vs NF50	SHC SH2-domain binding protein 1 [Source:Xenbase;Acc:XB-GENE-5807675]
713	ENSXETG00000017117	vstm5	161.719	0.805693	0.206729	3.89734	9.72538e-05	0.00204976	NF56	NF50	YES	NF56 vs NF50	V-set and transmembrane domain containing 5 [Source:Xenbase;Acc:XB-GENE-940096]
797	ENSXETG00000017124	mab21l1	1658.15	0.591072	0.157629	3.74976	0.000177002	0.0033585	NF56	NF50	YES	NF56 vs NF50	mab-21-like 1 [Source:Xenbase;Acc:XB-GENE-1001177]	tr_peak_1816	36	3.92924	0	overlapEnd	1.69617e-07	0.000212153
786	ENSXETG00000017139	sox13	42.8806	-0.886063	0.234607	-3.77679	0.000158861	0.00305965	NF56	NF50	YES	NF56 vs NF50	SRY-box 13 [Source:Xenbase;Acc:XB-GENE-481889]
485	ENSXETG00000017162	shmt2	1095.38	-0.659674	0.147808	-4.46305	8.08005e-06	0.000247841	NF56	NF50	YES	NF56 vs NF50	serine hydroxymethyltransferase 2 (mitochondrial) [Source:Xenbase;Acc:XB-GENE-957476]	tr_peak_1767	78	4.14329	0	overlapStart	3.39086e-12	1.26186e-08
867	ENSXETG00000017231	ddx27	539.499	-0.534005	0.146282	-3.65053	0.000261699	0.00459982	NF56	NF50	YES	NF56 vs NF50	DEAD-box helicase 27 [Source:Xenbase;Acc:XB-GENE-923338]
1064	ENSXETG00000017282	bsk146	104.23	-0.708157	0.207867	-3.40678	0.000657343	0.00942437	NF56	NF50	YES	NF56 vs NF50	EEF1A lysine methyltransferase 4 [Source:NCBI gene (formerly Entrezgene);Acc:100488253]
523	ENSXETG00000017291	polr2h	216.876	-0.698632	0.160944	-4.34084	1.41942e-05	0.000402537	NF56	NF50	YES	NF56 vs NF50	polymerase (RNA) II subunit H [Source:Xenbase;Acc:XB-GENE-491773]
1063	ENSXETG00000017315	adcy9	1378.89	0.485329	0.142433	3.40741	0.000655832	0.0094123	NF56	NF50	YES	NF56 vs NF50	adenylate cyclase 9 [Source:Xenbase;Acc:XB-GENE-999257]	tr_peak_5513	35	3.0934	365	upstream	2.1048e-07	0.000256862
572	ENSXETG00000017349	pno1	910.459	-0.789693	0.188027	-4.19989	2.67046e-05	0.000692401	NF56	NF50	YES	NF56 vs NF50	partner of NOB1 homolog [Source:Xenbase;Acc:XB-GENE-491293]	tr_peak_3350	224	6.32997	0	overlapStart	1.64203e-27	3.83902e-23
347	ENSXETG00000017355	ppp3r1	10154.5	0.229137	0.0465572	4.92162	8.58305e-07	3.58578e-05	NF56	NF50	YES	NF56 vs NF50	protein phosphatase 3 regulatory subunit B, alpha [Source:Xenbase;Acc:XB-GENE-948794]	tr_peak_3350	224	6.32997	0	inside	1.64203e-27	3.83902e-23
348	ENSXETG00000017355	ppp3r1	10154.5	0.229137	0.0465572	4.92162	8.58305e-07	3.58578e-05	NF56	NF50	YES	NF56 vs NF50	protein phosphatase 3 regulatory subunit B, alpha [Source:Xenbase;Acc:XB-GENE-948794]	tr_peak_3351	94	4.11693	0	overlapStart	7.6366e-14	3.74024e-10
175	ENSXETG00000017530	stmn4	2189.76	0.721576	0.116231	6.20814	5.36168e-10	4.49328e-08	NF56	NF50	YES	NF56 vs NF50	stathmin 4 [Source:Xenbase;Acc:XB-GENE-1009072]
45	ENSXETG00000017566	smarca5	724.859	-0.721255	0.0881352	-8.1835	2.75707e-16	8.62595e-14	NF56	NF50	YES	NF56 vs NF50	SWI/SNF related, matrix associated, actin dependent regulator of chromatin, subfamily a, member 5 [Source:Xenbase;Acc:XB-GENE-494817]
888	ENSXETG00000017615	akr7a2	54.9792	-0.849452	0.234569	-3.62133	0.000293088	0.00501993	NF56	NF50	YES	NF56 vs NF50	aldo-keto reductase family 7, member A2 [Source:Xenbase;Acc:XB-GENE-996153]
402	ENSXETG00000017641	rcn3	46.7781	-1.19904	0.25568	-4.68959	2.73748e-06	9.98472e-05	NF56	NF50	YES	NF56 vs NF50	reticulocalbin 3 [Source:Xenbase;Acc:XB-GENE-5781886]
659	ENSXETG00000017651	hcn3	831.262	0.599586	0.149768	4.00344	6.2428e-05	0.00141534	NF56	NF50	YES	NF56 vs NF50	hyperpolarization activated cyclic nucleotide gated potassium channel 3 [Source:Xenbase;Acc:XB-GENE-6071710]
679	ENSXETG00000017718	mtfr2	74.4643	-0.829505	0.208676	-3.97508	7.03546e-05	0.00156234	NF56	NF50	YES	NF56 vs NF50	mitochondrial fission regulator 2 [Source:Xenbase;Acc:XB-GENE-987506]
623	ENSXETG00000017729	ralyl	3243.31	0.509515	0.124504	4.09236	4.27005e-05	0.0010204	NF56	NF50	YES	NF56 vs NF50	RALY RNA binding protein like [Source:Xenbase;Acc:XB-GENE-5767075]	tr_peak_4221	66	4.6944	0	overlapStart	7.74123e-11	2.2289e-07
624	ENSXETG00000017729	ralyl	3243.31	0.509515	0.124504	4.09236	4.27005e-05	0.0010204	NF56	NF50	YES	NF56 vs NF50	RALY RNA binding protein like [Source:Xenbase;Acc:XB-GENE-5767075]	tr_peak_4222	44	3.44658	0	inside	2.21871e-08	3.57503e-05
859	ENSXETG00000017748	XB5843130	9157.08	-0.811401	0.221349	-3.6657	0.000246661	0.00436275	NF56	NF50	YES	NF56 vs NF50	uncharacterized XB5843130 [Source:Xenbase;Acc:XB-GENE-5843131]	tr_peak_1327	78	4.22948	0	overlapStart	3.71091e-12	1.37886e-08
682	ENSXETG00000017769	ticrr	116.678	-0.641282	0.161603	-3.96827	7.23969e-05	0.00160012	NF56	NF50	YES	NF56 vs NF50	TOPBP1 interacting checkpoint and replication regulator [Source:HGNC Symbol;Acc:HGNC:28704]
860	ENSXETG00000017770	rlbp1	178.856	-0.815766	0.222688	-3.66328	0.000249008	0.00439872	NF56	NF50	YES	NF56 vs NF50	retinaldehyde binding protein 1 [Source:Xenbase;Acc:XB-GENE-976303]
259	ENSXETG00000017772	mfge8	1183.35	0.52363	0.0963027	5.43733	5.40838e-08	3.03365e-06	NF56	NF50	YES	NF56 vs NF50	milk fat globule-EGF factor 8 protein [Source:Xenbase;Acc:XB-GENE-853465]
716	ENSXETG00000017979	avp	1997.69	0.930924	0.239235	3.89125	9.97307e-05	0.00209256	NF56	NF50	YES	NF56 vs NF50	arginine vasopressin [Source:Xenbase;Acc:XB-GENE-478869]
762	ENSXETG00000018016	sybu	3659.52	0.680824	0.178977	3.80397	0.000142395	0.0028157	NF56	NF50	YES	NF56 vs NF50	syntabulin [Source:Xenbase;Acc:XB-GENE-979776]	tr_peak_4267	40	3.55015	0	overlapStart	6.13437e-08	8.81029e-05
763	ENSXETG00000018016	sybu	3659.52	0.680824	0.178977	3.80397	0.000142395	0.0028157	NF56	NF50	YES	NF56 vs NF50	syntabulin [Source:Xenbase;Acc:XB-GENE-979776]	tr_peak_4268	61	3.98184	0	inside	2.52093e-10	6.47679e-07
764	ENSXETG00000018016	sybu	3659.52	0.680824	0.178977	3.80397	0.000142395	0.0028157	NF56	NF50	YES	NF56 vs NF50	syntabulin [Source:Xenbase;Acc:XB-GENE-979776]	tr_peak_4269	54	4.67281	0	inside	1.65154e-09	3.51674e-06
477	ENSXETG00000018105	micall2	241.187	-0.607467	0.135156	-4.49456	6.97138e-06	0.000217628	NF56	NF50	YES	NF56 vs NF50	MICAL-like 2 [Source:Xenbase;Acc:XB-GENE-979747]
1067	ENSXETG00000018137	rps24	16408.1	-0.696241	0.204491	-3.40475	0.000662254	0.00946586	NF56	NF50	YES	NF56 vs NF50	ribosomal protein S24 [Source:Xenbase;Acc:XB-GENE-967645]	tr_peak_4515	124	5.49665	0	inside	4.46858e-17	3.51496e-13
1068	ENSXETG00000018137	rps24	16408.1	-0.696241	0.204491	-3.40475	0.000662254	0.00946586	NF56	NF50	YES	NF56 vs NF50	ribosomal protein S24 [Source:Xenbase;Acc:XB-GENE-967645]	tr_peak_4516	51	3.48007	2411	upstream	3.56681e-09	7.06334e-06
176	ENSXETG00000018160	net1	200.783	-0.85557	0.138082	-6.19609	5.78836e-10	4.82215e-08	NF56	NF50	YES	NF56 vs NF50	neuroepithelial cell transforming 1 [Source:Xenbase;Acc:XB-GENE-487220]
613	ENSXETG00000018182	ocln	116.691	-0.945843	0.229844	-4.11516	3.86914e-05	0.000937028	NF56	NF50	YES	NF56 vs NF50	occludin [Source:Xenbase;Acc:XB-GENE-853955]
819	ENSXETG00000018208	wdcp	354.008	0.392701	0.105395	3.72601	0.000194533	0.00361801	NF56	NF50	YES	NF56 vs NF50	WD repeat and coiled coil containing [Source:Xenbase;Acc:XB-GENE-5729803]
151	ENSXETG00000018275	slc1a5	1309.8	-1.26885	0.195067	-6.5047	7.78467e-11	7.61113e-09	NF56	NF50	YES	NF56 vs NF50	solute carrier family 1 member 5 [Source:Xenbase;Acc:XB-GENE-482596]	tr_peak_5024	15	2.60351	0	inside	6.73954e-05	0.0293555
648	ENSXETG00000018279	slc7a10	272.02	-0.940632	0.232649	-4.04315	5.27387e-05	0.00121524	NF56	NF50	YES	NF56 vs NF50	solute carrier family 7 (neutral amino acid transporter light chain, asc system), member 10 [Source:Xenbase;Acc:XB-GENE-987435]
918	ENSXETG00000018309	ppp2cb	2643.37	0.21416	0.059727	3.58564	0.00033625	0.00556948	NF56	NF50	YES	NF56 vs NF50	protein phosphatase 2, catalytic subunit, beta isozyme [Source:Xenbase;Acc:XB-GENE-957248]	tr_peak_248	37	3.00622	0	inside	1.54273e-07	0.000195907
91	ENSXETG00000018417	sall1	215.163	-0.851916	0.117841	-7.22934	4.85342e-13	7.9455e-11	NF56	NF50	YES	NF56 vs NF50	spalt-like transcription factor 1 [Source:Xenbase;Acc:XB-GENE-491393]
190	ENSXETG00000018474	gars1	3580.91	-0.893827	0.148185	-6.03185	1.62094e-09	1.24706e-07	NF56	NF50	YES	NF56 vs NF50	glycyl-tRNA synthetase 1 [Source:Xenbase;Acc:XB-GENE-963079]	tr_peak_5816	124	4.77733	0	overlapStart	4.75806e-17	3.6999e-13
361	ENSXETG00000018487	cdc42ep3	842.042	0.384315	0.0793554	4.84297	1.27914e-06	5.14542e-05	NF56	NF50	YES	NF56 vs NF50	CDC42 effector protein 3 [Source:Xenbase;Acc:XB-GENE-1015015]
80	ENSXETG00000018545	fbxo5	35.4781	-1.90291	0.254901	-7.46531	8.3105e-14	1.56005e-11	NF56	NF50	YES	NF56 vs NF50	F-box protein 5 [Source:Xenbase;Acc:XB-GENE-953946]
203	ENSXETG00000018551	lbr	100.511	-0.946124	0.160126	-5.90861	3.45013e-09	2.47828e-07	NF56	NF50	YES	NF56 vs NF50	lamin B receptor [Source:Xenbase;Acc:XB-GENE-979300]
97	ENSXETG00000018602	cdc45	35.8184	-1.90072	0.264906	-7.17507	7.22726e-13	1.10601e-10	NF56	NF50	YES	NF56 vs NF50	cell division cycle 45 [Source:Xenbase;Acc:XB-GENE-976058]
542	ENSXETG00000018649	tmem98	269.968	-0.857195	0.20065	-4.27208	1.93654e-05	0.000529409	NF56	NF50	YES	NF56 vs NF50	transmembrane protein 98 [Source:Xenbase;Acc:XB-GENE-5859301]
1034	ENSXETG00000018674	irf6	128.288	0.679609	0.19764	3.43863	0.000584665	0.0086284	NF56	NF50	YES	NF56 vs NF50	interferon regulatory factor 6 [Source:Xenbase;Acc:XB-GENE-876410]
988	ENSXETG00000018741	mastl	42.583	-0.762897	0.21865	-3.48912	0.000484614	0.00744044	NF56	NF50	YES	NF56 vs NF50	microtubule associated serine/threonine kinase like [Source:Xenbase;Acc:XB-GENE-964548]	tr_peak_3887	85	4.73353	0	overlapStart	6.67621e-13	2.81546e-09
30	ENSXETG00000018759	tmpo	925.879	-0.719489	0.079945	-8.99979	2.26142e-19	1.06129e-16	NF56	NF50	YES	NF56 vs NF50	thymopoietin [Source:Xenbase;Acc:XB-GENE-488988]	tr_peak_2074	69	4.41148	0	overlapStart	3.92356e-11	1.19911e-07
318	ENSXETG00000018767	slc25a3	6238.47	-0.449387	0.0887676	-5.06251	4.13773e-07	1.88528e-05	NF56	NF50	YES	NF56 vs NF50	solute carrier family 25 member 3 [Source:Xenbase;Acc:XB-GENE-489634]	tr_peak_2075	94	4.38231	0	overlapStart	7.98013e-14	3.8799e-10
1007	ENSXETG00000018809	rps16	12867.7	-0.691114	0.200087	-3.45406	0.000552209	0.00831951	NF56	NF50	YES	NF56 vs NF50	ribosomal protein S16 [Source:Xenbase;Acc:XB-GENE-5786511]	tr_peak_2079	115	5.40975	0	overlapStart	4.40829e-16	3.01787e-12
375	ENSXETG00000018810	slc25a12	1404.57	0.451196	0.0942421	4.78763	1.68766e-06	6.5456e-05	NF56	NF50	YES	NF56 vs NF50	solute carrier family 25 member 12 [Source:Xenbase;Acc:XB-GENE-1002100]	tr_peak_5692	14	2.15601	0	inside	8.9236e-05	0.0362852
376	ENSXETG00000018810	slc25a12	1404.57	0.451196	0.0942421	4.78763	1.68766e-06	6.5456e-05	NF56	NF50	YES	NF56 vs NF50	solute carrier family 25 member 12 [Source:Xenbase;Acc:XB-GENE-1002100]	tr_peak_5693	57	5.20455	0	inside	8.02306e-10	1.85571e-06
903	ENSXETG00000018917	gabbr2	2161.69	0.307269	0.0853329	3.60083	0.000317203	0.00533561	NF56	NF50	YES	NF56 vs NF50	gamma-aminobutyric acid (GABA) B receptor, 2 [Source:Xenbase;Acc:XB-GENE-5815161]	tr_peak_4039	49	3.9787	0	inside	6.06513e-09	1.13316e-05
904	ENSXETG00000018917	gabbr2	2161.69	0.307269	0.0853329	3.60083	0.000317203	0.00533561	NF56	NF50	YES	NF56 vs NF50	gamma-aminobutyric acid (GABA) B receptor, 2 [Source:Xenbase;Acc:XB-GENE-5815161]	tr_peak_4040	113	5.47024	0	inside	7.35275e-16	4.81116e-12
905	ENSXETG00000018917	gabbr2	2161.69	0.307269	0.0853329	3.60083	0.000317203	0.00533561	NF56	NF50	YES	NF56 vs NF50	gamma-aminobutyric acid (GABA) B receptor, 2 [Source:Xenbase;Acc:XB-GENE-5815161]	tr_peak_4041	106	5.49439	0	inside	3.70033e-15	2.20267e-11
871	ENSXETG00000018919	cnn3	2226.47	-0.449625	0.123358	-3.64487	0.000267524	0.00467733	NF56	NF50	YES	NF56 vs NF50	calponin 3, acidic [Source:Xenbase;Acc:XB-GENE-951266]	tr_peak_2968	40	3.22229	0	overlapStart	5.61371e-08	8.17203e-05
854	ENSXETG00000018954	scnn1a	21.2221	-1.13706	0.309329	-3.6759	0.000237017	0.00421866	NF56	NF50	YES	NF56 vs NF50	sodium channel, non voltage gated 1 alpha subunit [Source:Xenbase;Acc:XB-GENE-996083]
978	ENSXETG00000018957	slc20a1	2270.85	-0.459933	0.131488	-3.49792	0.000468909	0.00727823	NF56	NF50	YES	NF56 vs NF50	solute carrier family 20 member 1 [Source:Xenbase;Acc:XB-GENE-482940]	tr_peak_2402	33	2.81201	6234	upstream	4.14715e-07	0.000456131
803	ENSXETG00000018971	camk2b	7225.92	0.282164	0.0752717	3.74861	0.00017782	0.00336496	NF56	NF50	YES	NF56 vs NF50	calcium/calmodulin dependent protein kinase (CaM kinase) II beta [Source:Xenbase;Acc:XB-GENE-868398]	tr_peak_2400	34	3.38109	0	inside	2.65571e-07	0.000317585
282	ENSXETG00000019013	dbnl	1572.18	0.339022	0.0645595	5.25132	1.51016e-07	7.75969e-06	NF56	NF50	YES	NF56 vs NF50	drebrin like [Source:Xenbase;Acc:XB-GENE-494566]	tr_peak_2387	42	3.35943	0	inside	3.8256e-08	5.77524e-05
814	ENSXETG00000019024	rplp2	6219.48	-0.846821	0.226709	-3.73528	0.000187509	0.00351057	NF56	NF50	YES	NF56 vs NF50	ribosomal protein lateral stalk subunit P2 [Source:Xenbase;Acc:XB-GENE-944337]	tr_peak_2715	60	3.583	0	inside	3.3123e-10	8.34104e-07
494	ENSXETG00000019042	dctd	22.1801	-1.30225	0.293203	-4.44146	8.9352e-06	0.000268801	NF56	NF50	YES	NF56 vs NF50	dCMP deaminase [Source:Xenbase;Acc:XB-GENE-971992]
155	ENSXETG00000019215	hpgds	482.728	-1.037	0.160415	-6.46451	1.0163e-10	9.6679e-09	NF56	NF50	YES	NF56 vs NF50	hematopoietic prostaglandin D synthase [Source:Xenbase;Acc:XB-GENE-944778]
389	ENSXETG00000019220	bmpr1b	110.229	-0.774156	0.163395	-4.73794	2.15905e-06	8.10594e-05	NF56	NF50	YES	NF56 vs NF50	bone morphogenetic protein receptor type 1B [Source:Xenbase;Acc:XB-GENE-483455]
312	ENSXETG00000019261	sobp	2354.25	0.915421	0.179701	5.09414	3.50325e-07	1.62244e-05	NF56	NF50	YES	NF56 vs NF50	sine oculis binding protein homolog [Source:NCBI gene (formerly Entrezgene);Acc:100125342]	tr_peak_3505	100	5.52239	0	inside	1.83959e-14	9.8828e-11
767	ENSXETG00000019275	des.1	34.3291	-1.00794	0.265078	-3.80242	0.000143289	0.0028215	NF56	NF50	YES	NF56 vs NF50	desmin, gene 1 [Source:Xenbase;Acc:XB-GENE-494931]
983	ENSXETG00000019286	dnajb2	572.588	0.501624	0.143513	3.49533	0.000473476	0.00730928	NF56	NF50	YES	NF56 vs NF50	DnaJ heat shock protein family (Hsp40) member B2 [Source:Xenbase;Acc:XB-GENE-951530]
435	ENSXETG00000019288	tuba4b	718.336	-0.694218	0.150712	-4.60627	4.09958e-06	0.000140092	NF56	NF50	YES	NF56 vs NF50	tubulin alpha 4b [Source:Xenbase;Acc:XB-GENE-489927]
60	ENSXETG00000019375	rev1	863.319	0.638057	0.0811223	7.86537	3.68016e-15	8.78186e-13	NF56	NF50	YES	NF56 vs NF50	REV1, DNA directed polymerase [Source:Xenbase;Acc:XB-GENE-968197]	tr_peak_1618	175	5.61337	8262	upstream	1.72342e-22	2.53595e-18
61	ENSXETG00000019375	rev1	863.319	0.638057	0.0811223	7.86537	3.68016e-15	8.78186e-13	NF56	NF50	YES	NF56 vs NF50	REV1, DNA directed polymerase [Source:Xenbase;Acc:XB-GENE-968197]	tr_peak_1619	37	2.91616	0	overlapStart	1.2558e-07	0.000163753
527	ENSXETG00000019416	XB5727514	36.2383	-1.01951	0.235608	-4.32715	1.5105e-05	0.000425326	NF56	NF50	YES	NF56 vs NF50	novel protein containing an Inosine-uridine preferring nucleoside hydrolase domain [Source:Xenbase;Acc:XB-GENE-5727515]
67	ENSXETG00000019456	slc3a2	6775.77	-1.11711	0.144643	-7.72323	1.1342e-14	2.4227e-12	NF56	NF50	YES	NF56 vs NF50	solute carrier family 3 (amino acid transporter heavy chain), member 2 [Source:Xenbase;Acc:XB-GENE-1009245]	tr_peak_2789	84	4.33927	0	inside	8.92545e-13	3.6637e-09
586	ENSXETG00000019473	map1lc3a	4026.02	0.23565	0.0564953	4.17115	3.03066e-05	0.000767423	NF56	NF50	YES	NF56 vs NF50	microtubule associated protein 1 light chain 3 alpha [Source:Xenbase;Acc:XB-GENE-941851]	tr_peak_1053	24	2.54501	0	overlapStart	4.44232e-06	0.00339149
15	ENSXETG00000019486	ahcy	1742.31	-1.27794	0.126828	-10.0762	7.03835e-24	6.6062e-21	NF56	NF50	YES	NF56 vs NF50	adenosylhomocysteinase [Source:Xenbase;Acc:XB-GENE-950017]
775	ENSXETG00000019495	uqcrfs1	1019.8	-0.286953	0.0756415	-3.79359	0.000148486	0.00288788	NF56	NF50	YES	NF56 vs NF50	ubiquinol-cytochrome c reductase, Rieske iron-sulfur polypeptide 1 [Source:Xenbase;Acc:XB-GENE-5746219]
692	ENSXETG00000019507	eif2s2	3472.78	-0.543101	0.137968	-3.93643	8.27017e-05	0.00179963	NF56	NF50	YES	NF56 vs NF50	eukaryotic translation initiation factor 2 subunit beta [Source:Xenbase;Acc:XB-GENE-964372]
828	ENSXETG00000019579	pmp22	572.652	-0.84926	0.228705	-3.71335	0.000204537	0.00375937	NF56	NF50	YES	NF56 vs NF50	peripheral myelin protein 22 [Source:Xenbase;Acc:XB-GENE-1004858]
815	ENSXETG00000019628	adgrv1	660.38	-0.454403	0.121679	-3.73444	0.000188135	0.0035176	NF56	NF50	YES	NF56 vs NF50	adhesion G protein-coupled receptor V1 [Source:Xenbase;Acc:XB-GENE-1010012]
373	ENSXETG00000019690	cidea	996.843	0.58855	0.122875	4.78984	1.66916e-06	6.50971e-05	NF56	NF50	YES	NF56 vs NF50	cell death inducing DFFA like effector a [Source:Xenbase;Acc:XB-GENE-953574]	tr_peak_4130	70	4.01512	0	overlapStart	2.99502e-11	9.31665e-08
776	ENSXETG00000019862	aimp1	683.4	-0.526632	0.138831	-3.79334	0.000148634	0.00288788	NF56	NF50	YES	NF56 vs NF50	aminoacyl tRNA synthetase complex-interacting multifunctional protein 1 [Source:Xenbase;Acc:XB-GENE-958442]	tr_peak_212	100	4.5112	0	overlapStart	1.53102e-14	8.39286e-11
948	ENSXETG00000019898	rhbg	11.1619	-1.23884	0.34951	-3.54451	0.000393348	0.00629313	NF56	NF50	YES	NF56 vs NF50	Rh family B glycoprotein (gene/pseudogene) [Source:Xenbase;Acc:XB-GENE-1009286]
896	ENSXETG00000019908	bcan	1240.73	-0.372536	0.10328	-3.60704	0.000309712	0.00525353	NF56	NF50	YES	NF56 vs NF50	brevican [Source:NCBI gene (formerly Entrezgene);Acc:100486298]
966	ENSXETG00000019941	shroom3	120.075	-0.556828	0.157876	-3.52698	0.000420325	0.00661201	NF56	NF50	YES	NF56 vs NF50	shroom family member 3 [Source:Xenbase;Acc:XB-GENE-490224]
721	ENSXETG00000020013	cenpl	28.7515	-1.23369	0.317958	-3.88004	0.000104439	0.00217837	NF56	NF50	YES	NF56 vs NF50	centromere protein L [Source:Xenbase;Acc:XB-GENE-5736186]
927	ENSXETG00000020146	ezh2	762.172	-0.539348	0.151206	-3.56697	0.000361134	0.00591897	NF56	NF50	YES	NF56 vs NF50	enhancer of zeste 2 polycomb repressive complex 2 subunit [Source:Xenbase;Acc:XB-GENE-956215]	tr_peak_4049	187	5.41572	0	inside	1.07805e-23	1.76482e-19
455	ENSXETG00000020218	tmem204	150.8	-0.635381	0.139667	-4.54924	5.3839e-06	0.000176279	NF56	NF50	YES	NF56 vs NF50	transmembrane protein 204 [Source:Xenbase;Acc:XB-GENE-6258710]
547	ENSXETG00000020262	cct8	3126.05	-0.278317	0.0654647	-4.2514	2.12438e-05	0.000575177	NF56	NF50	YES	NF56 vs NF50	chaperonin containing TCP1 subunit 8 [Source:Xenbase;Acc:XB-GENE-974316]
308	ENSXETG00000020277	dync1i1	1340.3	0.778051	0.152274	5.10954	3.22937e-07	1.51554e-05	NF56	NF50	YES	NF56 vs NF50	dynein cytoplasmic 1 intermediate chain 1 [Source:Xenbase;Acc:XB-GENE-490874]
943	ENSXETG00000020282	itga8	85.9878	-0.614013	0.1731	-3.54716	0.000389408	0.00626568	NF56	NF50	YES	NF56 vs NF50	integrin subunit alpha 8 [Source:Xenbase;Acc:XB-GENE-961825]
781	ENSXETG00000020302	ankfn1l	837.384	0.690369	0.18261	3.78057	0.000156469	0.00302186	NF56	NF50	YES	NF56 vs NF50	ankyrin repeat and fibronectin type III domain containing 1 like [Source:Xenbase;Acc:XB-GENE-6035383]
553	ENSXETG00000020355	rps5	15487.4	-0.842969	0.198979	-4.23647	2.27058e-05	0.000607747	NF56	NF50	YES	NF56 vs NF50	ribosomal protein S5 [Source:Xenbase;Acc:XB-GENE-919703]	tr_peak_5043	371	9.19088	0	inside	9.55322e-43	6.91958e-38
554	ENSXETG00000020355	rps5	15487.4	-0.842969	0.198979	-4.23647	2.27058e-05	0.000607747	NF56	NF50	YES	NF56 vs NF50	ribosomal protein S5 [Source:Xenbase;Acc:XB-GENE-919703]	tr_peak_5044	218	5.83231	0	overlapStart	6.60617e-27	1.47829e-22
700	ENSXETG00000020384	iqgap3	30.0439	-1.16175	0.296281	-3.9211	8.81439e-05	0.00189462	NF56	NF50	YES	NF56 vs NF50	IQ motif containing GTPase activating protein 3 [Source:Xenbase;Acc:XB-GENE-493015]	tr_peak_5397	81	3.60094	6456	upstream	1.79032e-12	7.02846e-09
731	ENSXETG00000020394	rps18	14071	-0.707075	0.182887	-3.86617	0.000110556	0.00227229	NF56	NF50	YES	NF56 vs NF50	ribosomal protein S18 [Source:Xenbase;Acc:XB-GENE-488842]	tr_peak_5049	300	6.8738	0	overlapStart	1.86423e-35	8.09655e-31
732	ENSXETG00000020394	rps18	14071	-0.707075	0.182887	-3.86617	0.000110556	0.00227229	NF56	NF50	YES	NF56 vs NF50	ribosomal protein S18 [Source:Xenbase;Acc:XB-GENE-488842]	tr_peak_5050	259	7.41875	0	inside	3.47704e-31	1.11171e-26
733	ENSXETG00000020394	rps18	14071	-0.707075	0.182887	-3.86617	0.000110556	0.00227229	NF56	NF50	YES	NF56 vs NF50	ribosomal protein S18 [Source:Xenbase;Acc:XB-GENE-488842]	tr_peak_5051	188	8.26979	0	inside	9.53191e-24	1.56754e-19
650	ENSXETG00000020398	wdr46	236.564	-0.59731	0.14792	-4.03807	5.38921e-05	0.00123776	NF56	NF50	YES	NF56 vs NF50	WD repeat domain 46 [Source:Xenbase;Acc:XB-GENE-489373]	tr_peak_5049	300	6.8738	9411	upstream	1.86423e-35	8.09655e-31
651	ENSXETG00000020398	wdr46	236.564	-0.59731	0.14792	-4.03807	5.38921e-05	0.00123776	NF56	NF50	YES	NF56 vs NF50	WD repeat domain 46 [Source:Xenbase;Acc:XB-GENE-489373]	tr_peak_5050	259	7.41875	0	inside	3.47704e-31	1.11171e-26
879	ENSXETG00000020409	kifc1	166.141	-0.89941	0.247355	-3.63611	0.000276791	0.00479	NF56	NF50	YES	NF56 vs NF50	kinesin family member C1 [Source:Xenbase;Acc:XB-GENE-489355]
22	ENSXETG00000020438	pbk	72.9941	-1.84766	0.194572	-9.49602	2.18063e-21	1.3955e-18	NF56	NF50	YES	NF56 vs NF50	PDZ binding kinase [Source:Xenbase;Acc:XB-GENE-1017083]
108	ENSXETG00000020442	esco2	69.8125	-1.65733	0.235933	-7.02459	2.14692e-12	2.93461e-10	NF56	NF50	YES	NF56 vs NF50	establishment of sister chromatid cohesion N-acetyltransferase 2 [Source:Xenbase;Acc:XB-GENE-5955289]
1008	ENSXETG00000020444	dsp	167.557	-0.684095	0.198064	-3.45392	0.000552507	0.00831951	NF56	NF50	YES	NF56 vs NF50	desmoplakin [Source:Xenbase;Acc:XB-GENE-492195]
116	ENSXETG00000020454	krt8.1	697.49	-1.00648	0.145453	-6.91962	4.52845e-12	5.796e-10	NF56	NF50	YES	NF56 vs NF50	keratin 8, gene 1 [Source:Xenbase;Acc:XB-GENE-876929]
100	ENSXETG00000020455	krt18.1	288.075	-1.32289	0.185141	-7.14531	8.97954e-13	1.33077e-10	NF56	NF50	YES	NF56 vs NF50	keratin 18, type I, gene 1 [Source:NCBI gene (formerly Entrezgene);Acc:394541]
506	ENSXETG00000020457	txndc5	939.189	-0.464589	0.105537	-4.40213	1.07192e-05	0.000315064	NF56	NF50	YES	NF56 vs NF50	thioredoxin domain containing 5 [Source:Xenbase;Acc:XB-GENE-490945]
782	ENSXETG00000020577	dpp3	580.768	-0.43379	0.114821	-3.77797	0.000158111	0.00304938	NF56	NF50	YES	NF56 vs NF50	dipeptidyl-peptidase 3 [Source:Xenbase;Acc:XB-GENE-5844045]	tr_peak_2734	44	4.1184	9814	upstream	2.05334e-08	3.35344e-05
783	ENSXETG00000020577	dpp3	580.768	-0.43379	0.114821	-3.77797	0.000158111	0.00304938	NF56	NF50	YES	NF56 vs NF50	dipeptidyl-peptidase 3 [Source:Xenbase;Acc:XB-GENE-5844045]	tr_peak_2735	26	3.432	9359	upstream	2.73118e-06	0.0022795
784	ENSXETG00000020577	dpp3	580.768	-0.43379	0.114821	-3.77797	0.000158111	0.00304938	NF56	NF50	YES	NF56 vs NF50	dipeptidyl-peptidase 3 [Source:Xenbase;Acc:XB-GENE-5844045]	tr_peak_2736	63	4.66639	7299	upstream	1.87172e-10	4.98219e-07
785	ENSXETG00000020577	dpp3	580.768	-0.43379	0.114821	-3.77797	0.000158111	0.00304938	NF56	NF50	YES	NF56 vs NF50	dipeptidyl-peptidase 3 [Source:Xenbase;Acc:XB-GENE-5844045]	tr_peak_2737	45	4.62568	6882	upstream	1.72254e-08	2.8503e-05
608	ENSXETG00000020593	eif3b	5816.64	-0.455373	0.110518	-4.12035	3.7829e-05	0.000924644	NF56	NF50	YES	NF56 vs NF50	eukaryotic translation initiation factor 3 subunit B [Source:Xenbase;Acc:XB-GENE-963850]
76	ENSXETG00000020607	ddx39a	1825.27	-0.619625	0.0818947	-7.56612	3.84535e-14	7.41626e-12	NF56	NF50	YES	NF56 vs NF50	DEAD-box helicase 39A [Source:Xenbase;Acc:XB-GENE-966447]	tr_peak_2509	56	3.51097	0	inside	9.69103e-10	2.20161e-06
77	ENSXETG00000020607	ddx39a	1825.27	-0.619625	0.0818947	-7.56612	3.84535e-14	7.41626e-12	NF56	NF50	YES	NF56 vs NF50	DEAD-box helicase 39A [Source:Xenbase;Acc:XB-GENE-966447]	tr_peak_2510	57	3.33275	4	upstream	7.59399e-10	1.76494e-06
71	ENSXETG00000020653	id3	657.534	-1.14631	0.150206	-7.6316	2.31863e-14	4.80059e-12	NF56	NF50	YES	NF56 vs NF50	inhibitor of DNA binding 3, HLH protein [Source:Xenbase;Acc:XB-GENE-495261]
656	ENSXETG00000020657	sesn2	361.216	-0.866117	0.216009	-4.00963	6.08131e-05	0.00138542	NF56	NF50	YES	NF56 vs NF50	sestrin 2 [Source:Xenbase;Acc:XB-GENE-492496]	tr_peak_1357	46	3.71226	0	overlapStart	1.40812e-08	2.39161e-05
323	ENSXETG00000020699	mrps31	225.731	-0.642771	0.12748	-5.04214	4.60352e-07	2.0641e-05	NF56	NF50	YES	NF56 vs NF50	mitochondrial ribosomal protein S31 [Source:Xenbase;Acc:XB-GENE-988773]
206	ENSXETG00000020700	slc25a15.2	476.133	-1.15871	0.19665	-5.89223	3.8102e-09	2.69567e-07	NF56	NF50	YES	NF56 vs NF50	solute carrier family 25 member 15, gene 2 [Source:Xenbase;Acc:XB-GENE-973185]
41	ENSXETG00000020708	ckap2	124.203	-1.40438	0.168493	-8.33495	7.75303e-17	2.66232e-14	NF56	NF50	YES	NF56 vs NF50	cytoskeleton associated protein 2 [Source:Xenbase;Acc:XB-GENE-1004436]	tr_peak_1810	29	3.21204	7107	upstream	1.09658e-06	0.00105441
593	ENSXETG00000020722	selenbp1	291.913	-0.813681	0.195907	-4.15341	3.27559e-05	0.000820587	NF56	NF50	YES	NF56 vs NF50	selenium binding protein 1 [Source:Xenbase;Acc:XB-GENE-959074]
741	ENSXETG00000020726	cgn	650.938	0.418892	0.109057	3.84103	0.00012252	0.00248911	NF56	NF50	YES	NF56 vs NF50	cingulin [Source:Xenbase;Acc:XB-GENE-1009257]
590	ENSXETG00000020767	gldn	24.6436	-1.28381	0.308486	-4.16164	3.15972e-05	0.000795808	NF56	NF50	YES	NF56 vs NF50	gliomedin [Source:Xenbase;Acc:XB-GENE-1004090]
205	ENSXETG00000020840	ndc80	91.2359	-0.994945	0.168805	-5.89405	3.76848e-09	2.67961e-07	NF56	NF50	YES	NF56 vs NF50	NDC80 kinetochore complex component [Source:Xenbase;Acc:XB-GENE-997352]	tr_peak_6086	75	4.71623	5820	upstream	7.21573e-12	2.52122e-08
371	ENSXETG00000020868	nono	1059.6	-0.338488	0.0705356	-4.79882	1.59605e-06	6.25926e-05	NF56	NF50	YES	NF56 vs NF50	non-POU domain containing, octamer binding [Source:Xenbase;Acc:XB-GENE-1002494]
1046	ENSXETG00000020871	sdad1	268.649	-0.491907	0.143397	-3.43038	0.000602744	0.00878471	NF56	NF50	YES	NF56 vs NF50	SDA1 domain containing 1 [Source:Xenbase;Acc:XB-GENE-1008732]	tr_peak_5865	208	7.26935	0	overlapStart	7.44612e-26	1.5174e-21
683	ENSXETG00000020898	wdr7	3578.67	0.28961	0.073058	3.96411	7.36709e-05	0.00162573	NF56	NF50	YES	NF56 vs NF50	WD repeat domain 7 [Source:Xenbase;Acc:XB-GENE-951997]	tr_peak_819	131	4.89677	0	overlapStart	8.51256e-18	7.32082e-14
401	ENSXETG00000020903	iars1	1546.55	-0.669927	0.142651	-4.69627	2.64956e-06	9.68913e-05	NF56	NF50	YES	NF56 vs NF50	isoleucyl-tRNA synthetase 1 [Source:Xenbase;Acc:XB-GENE-1001585]
686	ENSXETG00000021044	spon2	9.52764	-1.37442	0.34733	-3.9571	7.58643e-05	0.0016645	NF56	NF50	YES	NF56 vs NF50	spondin 2, extracellular matrix protein [Source:Xenbase;Acc:XB-GENE-945214]
1033	ENSXETG00000021086	mcub	227.099	-0.503743	0.146486	-3.43885	0.000584198	0.0086284	NF56	NF50	YES	NF56 vs NF50	mitochondrial calcium uniporter dominant negative beta subunit [Source:Xenbase;Acc:XB-GENE-5744060]
1032	ENSXETG00000021089	uchl1	2456.85	0.351605	0.102205	3.4402	0.00058129	0.00859662	NF56	NF50	YES	NF56 vs NF50	ubiquitin C-terminal hydrolase L1 [Source:Xenbase;Acc:XB-GENE-1000432]
628	ENSXETG00000021126	cox5a	2440.92	-0.434567	0.106444	-4.08258	4.45384e-05	0.00105743	NF56	NF50	YES	NF56 vs NF50	cytochrome c oxidase subunit Va [Source:Xenbase;Acc:XB-GENE-973617]	tr_peak_2262	81	4.44128	0	overlapStart	1.89666e-12	7.39469e-09
427	ENSXETG00000021142	nedd4l	2433.65	0.302312	0.0655173	4.61423	3.94555e-06	0.000135818	NF56	NF50	YES	NF56 vs NF50	NEDD4 like E3 ubiquitin protein ligase [Source:Xenbase;Acc:XB-GENE-489248]	tr_peak_817	87	4.68832	0	inside	4.09591e-13	1.76303e-09
428	ENSXETG00000021142	nedd4l	2433.65	0.302312	0.0655173	4.61423	3.94555e-06	0.000135818	NF56	NF50	YES	NF56 vs NF50	NEDD4 like E3 ubiquitin protein ligase [Source:Xenbase;Acc:XB-GENE-489248]	tr_peak_818	71	5.10781	0	inside	2.28071e-11	7.14003e-08
1014	ENSXETG00000021235	mgc76132	881.351	-0.669693	0.194052	-3.4511	0.000558315	0.00837115	NF56	NF50	YES	NF56 vs NF50	Ferritin, lower subunit (Ferritin L) [Source:Xenbase;Acc:XB-GENE-5756459]
729	ENSXETG00000021305	nbeal2	305.114	0.930589	0.24059	3.86795	0.000109756	0.00226245	NF56	NF50	YES	NF56 vs NF50	neurobeachin like 2 [Source:Xenbase;Acc:XB-GENE-6038810]
264	ENSXETG00000021310	cdc25a	49.4805	-1.38272	0.256275	-5.39544	6.8354e-08	3.7592e-06	NF56	NF50	YES	NF56 vs NF50	cell division cycle 25A [Source:Xenbase;Acc:XB-GENE-5809292]
21	ENSXETG00000021319	cenpe	139.383	-1.51189	0.158096	-9.56314	1.14236e-21	7.65871e-19	NF56	NF50	YES	NF56 vs NF50	centromere protein E [Source:Xenbase;Acc:XB-GENE-952286]
817	ENSXETG00000021362	top2a	113.507	-1.14874	0.307859	-3.73139	0.000190423	0.00355095	NF56	NF50	YES	NF56 vs NF50	DNA topoisomerase II alpha [Source:Xenbase;Acc:XB-GENE-970178]
582	ENSXETG00000021380	basp1	25816.5	0.321073	0.0768797	4.17631	2.96279e-05	0.000754305	NF56	NF50	YES	NF56 vs NF50	brain abundant membrane attached signal protein 1 [Source:Xenbase;Acc:XB-GENE-6258618]	tr_peak_4032	70	3.94134	0	overlapStart	2.61463e-11	8.17053e-08
583	ENSXETG00000021380	basp1	25816.5	0.321073	0.0768797	4.17631	2.96279e-05	0.000754305	NF56	NF50	YES	NF56 vs NF50	brain abundant membrane attached signal protein 1 [Source:Xenbase;Acc:XB-GENE-6258618]	tr_peak_4033	49	3.34413	6769	upstream	5.41365e-09	1.03376e-05
842	ENSXETG00000021431	cbfa2t2	1021.03	-0.296556	0.0802565	-3.6951	0.0002198	0.00396739	NF56	NF50	YES	NF56 vs NF50	CBFA2/RUNX1 translocation partner 2 [Source:Xenbase;Acc:XB-GENE-950034]	tr_peak_1057	32	4.22057	0	inside	5.91126e-07	0.000626542
843	ENSXETG00000021431	cbfa2t2	1021.03	-0.296556	0.0802565	-3.6951	0.0002198	0.00396739	NF56	NF50	YES	NF56 vs NF50	CBFA2/RUNX1 translocation partner 2 [Source:Xenbase;Acc:XB-GENE-950034]	tr_peak_1058	68	4.52758	6902	upstream	4.22698e-11	1.28706e-07
609	ENSXETG00000021481	lrig3	66.543	-0.893373	0.216923	-4.11839	3.8153e-05	0.000930946	NF56	NF50	YES	NF56 vs NF50	leucine-rich repeats and immunoglobulin like domains 3 [Source:Xenbase;Acc:XB-GENE-1219309]
403	ENSXETG00000021601	sgcg	130.834	-1.64162	0.350563	-4.68283	2.82946e-06	0.000102812	NF56	NF50	YES	NF56 vs NF50	ChaC glutathione-specific gamma-glutamylcyclotransferase 1 [Source:NCBI gene (formerly Entrezgene);Acc:100488268]
152	ENSXETG00000021633	adap1	1086.79	0.801285	0.123219	6.50296	7.87545e-11	7.64679e-09	NF56	NF50	YES	NF56 vs NF50	ArfGAP with dual PH domains 1 [Source:Xenbase;Acc:XB-GENE-5947997]
598	ENSXETG00000021646	cfd	74.0183	-1.01972	0.246492	-4.13693	3.51986e-05	0.000874005	NF56	NF50	YES	NF56 vs NF50	complement factor D [Source:Xenbase;Acc:XB-GENE-973605]
738	ENSXETG00000021653	plppr3	2640.79	0.331339	0.0859739	3.85395	0.000116229	0.00237158	NF56	NF50	YES	NF56 vs NF50	phospholipid phosphatase related 3 [Source:Xenbase;Acc:XB-GENE-990099]	tr_peak_284	53	4.31974	0	overlapStart	2.07458e-09	4.3448e-06
889	ENSXETG00000021661	ptbp1	935.069	-0.637934	0.176226	-3.61998	0.000294629	0.00504019	NF56	NF50	YES	NF56 vs NF50	polypyrimidine tract binding protein 1 [Source:Xenbase;Acc:XB-GENE-5818206]	tr_peak_285	59	3.77936	0	overlapStart	4.89136e-10	1.19215e-06
752	ENSXETG00000021667	rpl18a	16316.2	-0.823725	0.215442	-3.82342	0.000131614	0.00263209	NF56	NF50	YES	NF56 vs NF50	ribosomal protein L18a [Source:Xenbase;Acc:XB-GENE-5774784]	tr_peak_2099	81	4.80792	6960	upstream	2.02577e-12	7.75068e-09
52	ENSXETG00000021701	zmcm3	101.535	-1.70388	0.213252	-7.99	1.34936e-15	3.65338e-13	NF56	NF50	YES	NF56 vs NF50	Putative ortholog of dNA replication licensing factor MCM3 (DNA polymerase alpha holoenzyme-associated protein P1) (RLF beta subunit) (P102 protein) (P1-MCM3) [Source:Xenbase;Acc:XB-GENE-971646]
1073	ENSXETG00000021816	timeless	426.343	-0.356522	0.105051	-3.39379	0.000689314	0.00980288	NF56	NF50	YES	NF56 vs NF50	timeless circadian regulator [Source:Xenbase;Acc:XB-GENE-985242]
211	ENSXETG00000021818	ifit5	255.054	1.20112	0.20538	5.8483	4.96635e-09	3.42751e-07	NF56	NF50	YES	NF56 vs NF50	interferon induced protein with tetratricopeptide repeats 5 [Source:Xenbase;Acc:XB-GENE-5842099]
549	ENSXETG00000021830	stat2	536.891	0.697188	0.164158	4.24706	2.16597e-05	0.00058419	NF56	NF50	YES	NF56 vs NF50	signal transducer and activator of transcription 2 [Source:Xenbase;Acc:XB-GENE-985264]
658	ENSXETG00000021890	rab11b.2	2368.92	0.299078	0.0746905	4.00423	6.22192e-05	0.00141288	NF56	NF50	YES	NF56 vs NF50	RAB11B, member RAS oncogene family, gene 2 [Source:Xenbase;Acc:XB-GENE-5963250]
805	ENSXETG00000021905	rps28p9	7792.83	-0.785611	0.20985	-3.74368	0.000181344	0.00342245	NF56	NF50	YES	NF56 vs NF50	ribosomal protein S28 pseudogene 9 [Source:Xenbase;Acc:XB-GENE-1006614]	tr_peak_287	908	15.7901	0	overlapStart	9.63851e-98	1.30236e-91
340	ENSXETG00000021993	hoxb8	7.38942	1.5916	0.319412	4.98291	6.26358e-07	2.66936e-05	NF56	NF50	YES	NF56 vs NF50	homeobox B8 [Source:Xenbase;Acc:XB-GENE-990961]
964	ENSXETG00000022018	rpl14	11801.6	-0.846701	0.239731	-3.53188	0.000412616	0.00650528	NF56	NF50	YES	NF56 vs NF50	ribosomal protein L14 [Source:Xenbase;Acc:XB-GENE-5819035]
463	ENSXETG00000022049	nmrk2	354.686	-0.90652	0.199959	-4.53353	5.80052e-06	0.000186676	NF56	NF50	YES	NF56 vs NF50	nicotinamide riboside kinase 2 [Source:Xenbase;Acc:XB-GENE-5806910]
970	ENSXETG00000022059	p2ry11	11.1297	-1.16115	0.329616	-3.52273	0.000427124	0.00668908	NF56	NF50	YES	NF56 vs NF50	purinergic receptor P2Y, G-protein coupled, 11 [Source:Xenbase;Acc:XB-GENE-6465757]
475	ENSXETG00000022073	nop58	506.24	-0.670859	0.148984	-4.50289	6.70345e-06	0.000210196	NF56	NF50	YES	NF56 vs NF50	NOP58 ribonucleoprotein [Source:Xenbase;Acc:XB-GENE-990556]
284	ENSXETG00000022237	cd82	966.338	-0.892299	0.170112	-5.24535	1.55984e-07	7.9569e-06	NF56	NF50	YES	NF56 vs NF50	CD82 molecule [Source:Xenbase;Acc:XB-GENE-945242]
645	ENSXETG00000022255	atp5pb	1878.89	-0.34976	0.0864729	-4.04474	5.23814e-05	0.00121296	NF56	NF50	YES	NF56 vs NF50	ATP synthase peripheral stalk-membrane subunit b [Source:Xenbase;Acc:XB-GENE-972907]	tr_peak_1297	189	6.1481	0	overlapStart	7.03267e-24	1.16217e-19
62	ENSXETG00000022306	uhrf1	75.2014	-1.65565	0.21075	-7.85596	3.96733e-15	9.30935e-13	NF56	NF50	YES	NF56 vs NF50	ubiquitin-like with PHD and ring finger domains 1 [Source:Xenbase;Acc:XB-GENE-5821474]
874	ENSXETG00000022308	dao	205.937	0.757567	0.20797	3.64268	0.000269819	0.00470002	NF56	NF50	YES	NF56 vs NF50	D-amino-acid oxidase [Source:Xenbase;Acc:XB-GENE-976198]
280	ENSXETG00000022336	olfm1	7713.42	0.316013	0.060022	5.26495	1.4023e-07	7.25843e-06	NF56	NF50	YES	NF56 vs NF50	olfactomedin 1 [Source:Xenbase;Acc:XB-GENE-491791]
827	ENSXETG00000022358	gstt1	40.3433	-0.905794	0.243885	-3.71402	0.000203992	0.00375426	NF56	NF50	YES	NF56 vs NF50	glutathione S-transferase theta 1 [Source:Xenbase;Acc:XB-GENE-998695]
920	ENSXETG00000022384	XB5797209	30.4571	-1.23959	0.346048	-3.58215	0.000340784	0.00563133	NF56	NF50	YES	NF56 vs NF50	provisional ortholog of carbonic anhydrase 15 [Source:Xenbase;Acc:XB-GENE-5797210]
759	ENSXETG00000022399	gucy1b1	3408.52	0.220661	0.0579536	3.80755	0.000140353	0.00278313	NF56	NF50	YES	NF56 vs NF50	guanylate cyclase 1 soluble subunit beta 1 [Source:Xenbase;Acc:XB-GENE-950986]
123	ENSXETG00000022448	bub1	143.467	-1.32629	0.193108	-6.86813	6.50487e-12	7.82753e-10	NF56	NF50	YES	NF56 vs NF50	BUB1 mitotic checkpoint serine/threonine kinase [Source:Xenbase;Acc:XB-GENE-974762]
272	ENSXETG00000022463	XB5962542	693.197	0.584953	0.10982	5.32645	1.0015e-07	5.34094e-06	NF56	NF50	YES	NF56 vs NF50	uncharacterized XB5962542 [Source:Xenbase;Acc:XB-GENE-5962543]
421	ENSXETG00000022490	olig3	25.9073	-1.4503	0.313205	-4.6305	3.64776e-06	0.000127436	NF56	NF50	YES	NF56 vs NF50	oligodendrocyte transcription factor 3 [Source:Xenbase;Acc:XB-GENE-919789]
121	ENSXETG00000022511	mthfd1	217.584	-1.01427	0.147426	-6.8799	5.98956e-12	7.31757e-10	NF56	NF50	YES	NF56 vs NF50	methylenetetrahydrofolate dehydrogenase (NADP+ dependent) 1, methenyltetrahydrofolate cyclohydrolase, formyltetrahydrofolate synthetase [Source:Xenbase;Acc:XB-GENE-992132]	tr_peak_5210	31	3.39569	0	inside	6.91035e-07	0.000716952
1006	ENSXETG00000022517	rerg	266.537	0.50942	0.147398	3.45609	0.00054808	0.00827055	NF56	NF50	YES	NF56 vs NF50	RAS like estrogen regulated growth inhibitor [Source:Xenbase;Acc:XB-GENE-489597]	tr_peak_6052	43	3.11552	0	overlapStart	2.83224e-08	4.46972e-05
265	ENSXETG00000022522	plk4	47.8676	-1.27694	0.236894	-5.39034	7.03243e-08	3.85252e-06	NF56	NF50	YES	NF56 vs NF50	polo like kinase 4 [Source:Xenbase;Acc:XB-GENE-493608]
65	ENSXETG00000022525	dll1	581.79	-0.832734	0.106764	-7.79977	6.20222e-15	1.38605e-12	NF56	NF50	YES	NF56 vs NF50	delta-like 1 [Source:Xenbase;Acc:XB-GENE-479210]	tr_peak_3379	58	3.95869	7848	upstream	5.46173e-10	1.30668e-06
140	ENSXETG00000022545	ppp1r14c	1153.09	0.849079	0.128908	6.58669	4.49747e-11	4.72536e-09	NF56	NF50	YES	NF56 vs NF50	protein phosphatase 1 regulatory inhibitor subunit 14C [Source:Xenbase;Acc:XB-GENE-487684]	tr_peak_3376	46	3.7192	0	inside	1.35428e-08	2.33201e-05
246	ENSXETG00000022574	ercc6l	27.6389	-1.51001	0.273794	-5.51513	3.48513e-08	2.06165e-06	NF56	NF50	YES	NF56 vs NF50	excision repair cross-complementation group 6 like [Source:Xenbase;Acc:XB-GENE-988849]
125	ENSXETG00000022597	ccnb3	123.712	-1.26528	0.18487	-6.84418	7.69132e-12	9.09967e-10	NF56	NF50	YES	NF56 vs NF50	cyclin B3 [Source:Xenbase;Acc:XB-GENE-920213]
4	ENSXETG00000022604	eef1a1o	117.003	-2.13728	0.184602	-11.5777	5.34309e-31	1.50451e-27	NF56	NF50	YES	NF56 vs NF50	eukaryotic translation elongation factor 1 alpha 1, oocyte form [Source:Xenbase;Acc:XB-GENE-1218983]
350	ENSXETG00000022613	aldh18a1	1341.4	-0.891107	0.181561	-4.90804	9.19911e-07	3.82048e-05	NF56	NF50	YES	NF56 vs NF50	aldehyde dehydrogenase 18 family member A1 [Source:Xenbase;Acc:XB-GENE-5765545]
870	ENSXETG00000022615	msh2	231.828	-0.703947	0.19308	-3.64589	0.000266469	0.0046662	NF56	NF50	YES	NF56 vs NF50	mutS homolog 2 [Source:Xenbase;Acc:XB-GENE-977518]
627	ENSXETG00000022626	prmt5	917.775	-0.340288	0.0833388	-4.08319	4.44216e-05	0.00105644	NF56	NF50	YES	NF56 vs NF50	protein arginine methyltransferase 5 [Source:Xenbase;Acc:XB-GENE-975034]	tr_peak_487	94	5.24428	0	overlapStart	8.19464e-14	3.95394e-10
105	ENSXETG00000022635	msh6	285.065	-0.835605	0.117812	-7.09271	1.31507e-12	1.85149e-10	NF56	NF50	YES	NF56 vs NF50	mutS homolog 6 [Source:Xenbase;Acc:XB-GENE-986638]	tr_peak_3281	69	3.65139	17	upstream	3.59642e-11	1.1067e-07
823	ENSXETG00000022747	aass	1033.45	0.391773	0.105389	3.7174	0.000201282	0.00372384	NF56	NF50	YES	NF56 vs NF50	aminoadipate-semialdehyde synthase [Source:Xenbase;Acc:XB-GENE-943505]
438	ENSXETG00000022830	ywhab	7234.68	0.191581	0.0416319	4.60179	4.18876e-06	0.000142105	NF56	NF50	YES	NF56 vs NF50	tyrosine 3-monooxygenase/tryptophan 5-monooxygenase activation protein beta [Source:Xenbase;Acc:XB-GENE-1006026]	tr_peak_886	61	3.98184	0	overlapStart	2.52093e-10	6.47679e-07
439	ENSXETG00000022830	ywhab	7234.68	0.191581	0.0416319	4.60179	4.18876e-06	0.000142105	NF56	NF50	YES	NF56 vs NF50	tyrosine 3-monooxygenase/tryptophan 5-monooxygenase activation protein beta [Source:Xenbase;Acc:XB-GENE-1006026]	tr_peak_887	30	3.68367	0	inside	8.95241e-07	0.000890061
829	ENSXETG00000022933	grin1	5315.69	0.2677	0.0721156	3.71209	0.000205554	0.00377314	NF56	NF50	YES	NF56 vs NF50	glutamate ionotropic receptor NMDA type subunit 1 [Source:Xenbase;Acc:XB-GENE-494200]	tr_peak_6090	42	3.43071	7622	upstream	4.15786e-08	6.19113e-05
357	ENSXETG00000022984	ddx47	409.112	-0.583979	0.120161	-4.85999	1.17392e-06	4.77678e-05	NF56	NF50	YES	NF56 vs NF50	DEAD-box helicase 47 [Source:Xenbase;Acc:XB-GENE-1002302]	tr_peak_3042	50	4.4204	0	overlapStart	5.11646e-09	9.84668e-06
369	ENSXETG00000022986	brinp3	811.184	0.428132	0.0890845	4.80591	1.54051e-06	6.07532e-05	NF56	NF50	YES	NF56 vs NF50	bone morphogenetic protein/retinoic acid inducible neural-specific 3 [Source:Xenbase;Acc:XB-GENE-985662]
479	ENSXETG00000023004	rpl5	23015.2	-0.730112	0.162559	-4.49138	7.07634e-06	0.000219929	NF56	NF50	YES	NF56 vs NF50	ribosomal protein L5 [Source:Xenbase;Acc:XB-GENE-983912]	tr_peak_2978	117	4.15494	0	inside	2.64545e-16	1.85828e-12
78	ENSXETG00000023026	hnrnpdl	7097.1	-0.536622	0.0713707	-7.5188	5.52812e-14	1.05176e-11	NF56	NF50	YES	NF56 vs NF50	heterogeneous nuclear ribonucleoprotein D like [Source:Xenbase;Acc:XB-GENE-495016]	tr_peak_324	64	3.41876	0	inside	1.33592e-10	3.60986e-07
79	ENSXETG00000023026	hnrnpdl	7097.1	-0.536622	0.0713707	-7.5188	5.52812e-14	1.05176e-11	NF56	NF50	YES	NF56 vs NF50	heterogeneous nuclear ribonucleoprotein D like [Source:Xenbase;Acc:XB-GENE-495016]	tr_peak_325	76	3.87365	0	inside	6.55934e-12	2.32723e-08
150	ENSXETG00000023034	cdc7	221.882	-1.42247	0.218632	-6.50625	7.70517e-11	7.58609e-09	NF56	NF50	YES	NF56 vs NF50	cell division cycle 7 [Source:Xenbase;Acc:XB-GENE-951314]
610	ENSXETG00000023064	ppp1r13b	2321.21	0.227572	0.0552682	4.1176	3.82838e-05	0.000932521	NF56	NF50	YES	NF56 vs NF50	protein phosphatase 1 regulatory subunit 13B [Source:Xenbase;Acc:XB-GENE-993686]
6	ENSXETG00000023090	ncaph2	86.3416	-2.09243	0.185089	-11.305	1.23928e-29	2.49256e-26	NF56	NF50	YES	NF56 vs NF50	non-SMC condensin II complex subunit H2 [Source:Xenbase;Acc:XB-GENE-993063]	tr_peak_2236	73	3.64519	0	overlapStart	1.19671e-11	4.03042e-08
855	ENSXETG00000023097	pus1	104.747	0.68017	0.18509	3.67482	0.000238021	0.00423118	NF56	NF50	YES	NF56 vs NF50	serine/threonine-protein kinase MRCK alpha [Source:NCBI gene (formerly Entrezgene);Acc:100497498]
919	ENSXETG00000023100	rps6	30300.9	-0.700752	0.195608	-3.58244	0.000340403	0.00563133	NF56	NF50	YES	NF56 vs NF50	ribosomal protein S6 [Source:Xenbase;Acc:XB-GENE-1003287]	tr_peak_391	120	4.56201	0	overlapStart	1.24781e-16	9.11213e-13
410	ENSXETG00000023108	dnajc2	859.247	-0.516639	0.110758	-4.66459	3.09234e-06	0.000111064	NF56	NF50	YES	NF56 vs NF50	DnaJ heat shock protein family (Hsp40) member C2 [Source:Xenbase;Acc:XB-GENE-964533]
23	ENSXETG00000023124	cenpf	143.278	-1.51227	0.160529	-9.42053	4.48806e-21	2.74728e-18	NF56	NF50	YES	NF56 vs NF50	centromere protein F [Source:Xenbase;Acc:XB-GENE-1002205]
1054	ENSXETG00000023145	hpf1	319.593	-0.426385	0.124664	-3.42027	0.000625581	0.00905195	NF56	NF50	YES	NF56 vs NF50	histone PARylation factor 1 [Source:Xenbase;Acc:XB-GENE-6034616]	tr_peak_135	241	6.3423	0	overlapStart	2.6565e-29	7.23652e-25
933	ENSXETG00000023193	p2ry4	11.6646	-1.16677	0.327738	-3.56007	0.00037076	0.0060346	NF56	NF50	YES	NF56 vs NF50	pyrimidinergic receptor P2Y, G-protein coupled, 4 [Source:Xenbase;Acc:XB-GENE-943446]
791	ENSXETG00000023202	uba52	12541	-0.756141	0.200503	-3.77122	0.000162453	0.00310757	NF56	NF50	YES	NF56 vs NF50	ubiquitin A-52 residue ribosomal protein fusion product 1 [Source:Xenbase;Acc:XB-GENE-939925]	tr_peak_318	25	2.74697	0	inside	3.14333e-06	0.00256478
43	ENSXETG00000023215	atad2	59.1308	-2.13282	0.259476	-8.21974	2.0395e-16	6.67772e-14	NF56	NF50	YES	NF56 vs NF50	ATPase family, AAA domain containing 2 [Source:Xenbase;Acc:XB-GENE-995542]
705	ENSXETG00000023289	pola2	296.472	-0.756479	0.193282	-3.91386	9.08324e-05	0.00193711	NF56	NF50	YES	NF56 vs NF50	polymerase (DNA directed), alpha 2, accessory subunit [Source:Xenbase;Acc:XB-GENE-5916783]
1038	ENSXETG00000023292	serinc1.1	11115.8	0.251511	0.0731755	3.43709	0.000587995	0.00864132	NF56	NF50	YES	NF56 vs NF50	serine incorporator 1, gene 1 [Source:Xenbase;Acc:XB-GENE-954990]
148	ENSXETG00000023297	fabp7	5251.66	-0.594507	0.0912359	-6.51615	7.21344e-11	7.20269e-09	NF56	NF50	YES	NF56 vs NF50	fatty acid binding protein 7, brain [Source:Xenbase;Acc:XB-GENE-967704]
202	ENSXETG00000023299	capn1	338.55	0.739399	0.125131	5.90898	3.44235e-09	2.47828e-07	NF56	NF50	YES	NF56 vs NF50	calpain 1, (mu/I) large subunit [Source:Xenbase;Acc:XB-GENE-990196]
40	ENSXETG00000023301	gtse1	105.914	-1.84905	0.220989	-8.36718	5.90123e-17	2.07709e-14	NF56	NF50	YES	NF56 vs NF50	G2 and S-phase expressed 1 [Source:Xenbase;Acc:XB-GENE-1014600]
1048	ENSXETG00000023482	bhlhe41	126.611	0.760579	0.221919	3.42729	0.000609648	0.00886698	NF56	NF50	YES	NF56 vs NF50	basic helix-loop-helix family member e41 [Source:Xenbase;Acc:XB-GENE-994875]
999	ENSXETG00000023496	ipo5	2392.74	-0.439987	0.126916	-3.46675	0.000526799	0.00800086	NF56	NF50	YES	NF56 vs NF50	importin 5 [Source:Xenbase;Acc:XB-GENE-491443]
644	ENSXETG00000023567	hnrnph3	2550.81	-0.490226	0.121071	-4.04906	5.14229e-05	0.00119272	NF56	NF50	YES	NF56 vs NF50	heterogeneous nuclear ribonucleoprotein H3 [Source:Xenbase;Acc:XB-GENE-876768]	tr_peak_4456	130	5.74786	0	overlapStart	9.39983e-18	7.99945e-14
330	ENSXETG00000023596	ect2	34.9625	-1.39052	0.277667	-5.00788	5.5033e-07	2.40721e-05	NF56	NF50	YES	NF56 vs NF50	epithelial cell transforming 2 [Source:Xenbase;Acc:XB-GENE-998093]
646	ENSXETG00000023614	nkx6-2	136.348	-0.870397	0.215248	-4.0437	5.26136e-05	0.001215	NF56	NF50	YES	NF56 vs NF50	NK6 homeobox 2 [Source:Xenbase;Acc:XB-GENE-484527]
787	ENSXETG00000023641	snca	6174.17	0.439401	0.11638	3.77557	0.000159645	0.00307054	NF56	NF50	YES	NF56 vs NF50	synuclein alpha [Source:Xenbase;Acc:XB-GENE-1014191]
107	ENSXETG00000023649	dck.1	91.9216	-1.36315	0.193994	-7.02675	2.11405e-12	2.91801e-10	NF56	NF50	YES	NF56 vs NF50	deoxycytidine kinase, gene 1 [Source:Xenbase;Acc:XB-GENE-956567]
866	ENSXETG00000023673	mapkapk2	398.114	-0.465816	0.127326	-3.65844	0.000253756	0.00446579	NF56	NF50	YES	NF56 vs NF50	MAPK activated protein kinase 2 [Source:Xenbase;Acc:XB-GENE-5896875]
1039	ENSXETG00000023711	rpl19	22390.5	-0.784566	0.228327	-3.43615	0.000590051	0.00865422	NF56	NF50	YES	NF56 vs NF50	ribosomal protein L19 [Source:Xenbase;Acc:XB-GENE-1008915]	tr_peak_871	68	3.86674	0	inside	4.38935e-11	1.32465e-07
895	ENSXETG00000023793	greb1	132.608	-0.557484	0.154534	-3.60752	0.000309139	0.00525015	NF56	NF50	YES	NF56 vs NF50	growth regulating estrogen receptor binding 1 [Source:Xenbase;Acc:XB-GENE-970019]
122	ENSXETG00000023826	ncapg	219.734	-1.22901	0.178661	-6.87896	6.02911e-12	7.31757e-10	NF56	NF50	YES	NF56 vs NF50	non-SMC condensin I complex subunit G [Source:Xenbase;Acc:XB-GENE-5783775]
578	ENSXETG00000023919	phb2	977.168	-0.459269	0.109808	-4.18247	2.88363e-05	0.000739502	NF56	NF50	YES	NF56 vs NF50	prohibitin 2 [Source:Xenbase;Acc:XB-GENE-5844763]	tr_peak_4333	430	10.9886	0	overlapStart	8.57077e-49	9.32052e-44
440	ENSXETG00000024058	aldob	215.454	-0.821853	0.178641	-4.60059	4.21303e-06	0.000142585	NF56	NF50	YES	NF56 vs NF50	aldolase, fructose-bisphosphate B [Source:Xenbase;Acc:XB-GENE-5925393]
258	ENSXETG00000024076	vars1	824.524	-1.0508	0.192962	-5.44563	5.16235e-08	2.90723e-06	NF56	NF50	YES	NF56 vs NF50	valyl-tRNA synthetase 1 [Source:Xenbase;Acc:XB-GENE-487344]	tr_peak_5062	268	6.0939	0	overlapStart	3.74533e-32	1.28748e-27
708	ENSXETG00000024085	flot1	5536.72	0.245557	0.0627629	3.91245	9.13627e-05	0.00194011	NF56	NF50	YES	NF56 vs NF50	flotillin 1 [Source:Xenbase;Acc:XB-GENE-488586]
647	ENSXETG00000024087	gnl1	543.951	-0.474005	0.117224	-4.04358	5.26422e-05	0.001215	NF56	NF50	YES	NF56 vs NF50	G protein nucleolar 1 (putative) [Source:Xenbase;Acc:XB-GENE-481292]
560	ENSXETG00000024105	negr1	5084.05	0.380247	0.089995	4.2252	2.38726e-05	0.000631026	NF56	NF50	YES	NF56 vs NF50	neuronal growth regulator 1 [Source:Xenbase;Acc:XB-GENE-987949]	tr_peak_2879	68	4.13498	0	overlapStart	5.11717e-11	1.52275e-07
142	ENSXETG00000024113	rrh	193.064	-1.228	0.186877	-6.57117	4.99218e-11	5.168e-09	NF56	NF50	YES	NF56 vs NF50	retinal pigment epithelium-derived rhodopsin homolog [Source:Xenbase;Acc:XB-GENE-6076482]
1043	ENSXETG00000024114	gar1	517.812	-0.686432	0.199911	-3.43368	0.000595436	0.00870524	NF56	NF50	YES	NF56 vs NF50	GAR1 homolog, ribonucleoprotein [Source:Xenbase;Acc:XB-GENE-6258514]	tr_peak_205	246	5.67939	0	overlapStart	7.09382e-30	2.02446e-25
322	ENSXETG00000024115	lrit3	102.917	-1.25456	0.248769	-5.04309	4.58063e-07	2.0604e-05	NF56	NF50	YES	NF56 vs NF50	leucine-rich repeat, Ig-like and transmembrane domains 3 [Source:Xenbase;Acc:XB-GENE-6076513]
170	ENSXETG00000024127	st8sia2	2894.18	0.523794	0.0834334	6.27799	3.4297e-10	2.96238e-08	NF56	NF50	YES	NF56 vs NF50	ST8 alpha-N-acetyl-neuraminide alpha-2,8-sialyltransferase 2 [Source:Xenbase;Acc:XB-GENE-960442]
632	ENSXETG00000024151	shd	72.21	-1.06452	0.261124	-4.07667	4.56861e-05	0.00107922	NF56	NF50	YES	NF56 vs NF50	Src homology 2 domain containing transforming protein D [Source:Xenbase;Acc:XB-GENE-492409]
64	ENSXETG00000024157	chaf1a	339.373	-1.23224	0.157953	-7.8013	6.12722e-15	1.38605e-12	NF56	NF50	YES	NF56 vs NF50	chromatin assembly factor 1 subunit A [Source:Xenbase;Acc:XB-GENE-1001155]
790	ENSXETG00000024194	lrrn1-like	586.046	0.532585	0.141211	3.77155	0.000162239	0.00310757	NF56	NF50	YES	NF56 vs NF50	leucine rich repeat neuronal 1-like [Source:NCBI gene (formerly Entrezgene);Acc:100127637]
111	ENSXETG00000024201	ipo7	1831.06	-0.472847	0.0679987	-6.95376	3.55685e-12	4.72423e-10	NF56	NF50	YES	NF56 vs NF50	importin 7 [Source:Xenbase;Acc:XB-GENE-919773]	tr_peak_2580	42	3.35943	0	inside	3.8256e-08	5.77524e-05
374	ENSXETG00000024287	fah	97.0485	-1.05652	0.220628	-4.7887	1.67866e-06	6.52869e-05	NF56	NF50	YES	NF56 vs NF50	fumarylacetoacetate hydrolase (fumarylacetoacetase) [Source:Xenbase;Acc:XB-GENE-964392]
147	ENSXETG00000024394	cdc6	79.9238	-1.38063	0.211675	-6.5224	6.91932e-11	6.95837e-09	NF56	NF50	YES	NF56 vs NF50	cell division cycle 6 [Source:Xenbase;Acc:XB-GENE-974720]
380	ENSXETG00000024423	atp5mc3	5134.73	-0.471857	0.0987932	-4.77621	1.78632e-06	6.85274e-05	NF56	NF50	YES	NF56 vs NF50	ATP synthase membrane subunit c locus 3 [Source:Xenbase;Acc:XB-GENE-853227]	tr_peak_5673	47	3.49941	0	overlapStart	9.29009e-09	1.66487e-05
597	ENSXETG00000024447	rack1	30813.2	-0.699536	0.169028	-4.13858	3.49456e-05	0.000869257	NF56	NF50	YES	NF56 vs NF50	receptor for activated C kinase 1 [Source:Xenbase;Acc:XB-GENE-5927078]	tr_peak_5043	371	9.19088	0	overlapStart	9.55322e-43	6.91958e-38
213	ENSXETG00000024486	haus6	38.7971	-1.43296	0.246141	-5.8217	5.82537e-09	3.98133e-07	NF56	NF50	YES	NF56 vs NF50	HAUS augmin like complex subunit 6 [Source:Xenbase;Acc:XB-GENE-987220]
398	ENSXETG00000024528	prkaa1	245.26	0.714696	0.151615	4.71388	2.43038e-06	8.95742e-05	NF56	NF50	YES	NF56 vs NF50	cilia and flagella associated protein 70 [Source:NCBI gene (formerly Entrezgene);Acc:100379775]
189	ENSXETG00000024564	brca1	90.9525	-1.37415	0.226479	-6.06744	1.29967e-09	1.00539e-07	NF56	NF50	YES	NF56 vs NF50	breast cancer 1 [Source:Xenbase;Acc:XB-GENE-490624]
695	ENSXETG00000024626	hbd	6304.45	-0.811826	0.206531	-3.93076	8.46768e-05	0.0018341	NF56	NF50	YES	NF56 vs NF50	hemoglobin subunit delta [Source:Xenbase;Acc:XB-GENE-5844531]
212	ENSXETG00000024665	atp5f1b	10297.9	-0.287046	0.0491019	-5.84592	5.03769e-09	3.45979e-07	NF56	NF50	YES	NF56 vs NF50	ATP synthase F1 subunit beta [Source:Xenbase;Acc:XB-GENE-943110]	tr_peak_1759	148	5.98165	0	overlapStart	1.31874e-19	1.4102e-15
982	ENSXETG00000024712	slc51a-like.1	52.8074	-0.926397	0.264967	-3.49627	0.000471809	0.00729155	NF56	NF50	YES	NF56 vs NF50	organic solute transporter subunit alpha [Source:Xenbase;Acc:XB-GENE-5838770]
87	ENSXETG00000024745	h1-1	1085.29	-0.604144	0.0825336	-7.31998	2.48011e-13	4.25822e-11	NF56	NF50	YES	NF56 vs NF50	H1.10 linker histone [Source:Xenbase;Acc:XB-GENE-5928644]	tr_peak_3147	38	3.36925	66	upstream	1.01111e-07	0.000136229
876	ENSXETG00000024756	dnm1	11224.5	0.276833	0.0760103	3.64204	0.000270482	0.00470138	NF56	NF50	YES	NF56 vs NF50	dynamin 1 [Source:Xenbase;Acc:XB-GENE-986845]	tr_peak_4801	86	4.04683	0	inside	4.92618e-13	2.09986e-09
511	ENSXETG00000024773	apex1	1018.55	-0.445978	0.101735	-4.38373	1.16666e-05	0.000339367	NF56	NF50	YES	NF56 vs NF50	APEX nuclease (multifunctional DNA repair enzyme) 1 [Source:Xenbase;Acc:XB-GENE-977072]
1056	ENSXETG00000024782	rpl26	16295.6	-0.761239	0.222798	-3.41673	0.000633788	0.0091519	NF56	NF50	YES	NF56 vs NF50	ribosomal protein L26 [Source:Xenbase;Acc:XB-GENE-967178]	tr_peak_2019	46	3.35863	0	overlapStart	1.37113e-08	2.33303e-05
1057	ENSXETG00000024782	rpl26	16295.6	-0.761239	0.222798	-3.41673	0.000633788	0.0091519	NF56	NF50	YES	NF56 vs NF50	ribosomal protein L26 [Source:Xenbase;Acc:XB-GENE-967178]	tr_peak_2020	14	2.21597	6216	upstream	9.34329e-05	0.0371518
1076	ENSXETG00000024836	rps27l	2597.04	-0.768073	0.226641	-3.38894	0.000701623	0.00994778	NF56	NF50	YES	NF56 vs NF50	ribosomal protein S27-like [Source:Xenbase;Acc:XB-GENE-5953676]
236	ENSXETG00000024861	loxl1	148.856	-0.890574	0.158658	-5.61317	1.98657e-08	1.22671e-06	NF56	NF50	YES	NF56 vs NF50	lysyl oxidase like 1 [Source:Xenbase;Acc:XB-GENE-1002050]
680	ENSXETG00000024943	sf3a2	462.717	-0.417197	0.105037	-3.97189	7.13061e-05	0.00158097	NF56	NF50	YES	NF56 vs NF50	splicing factor 3a subunit 2 [Source:Xenbase;Acc:XB-GENE-492856]
180	ENSXETG00000025008	nek2	50.2171	-1.42932	0.232884	-6.13746	8.38501e-10	6.82384e-08	NF56	NF50	YES	NF56 vs NF50	NIMA-related kinase 2 [Source:Xenbase;Acc:XB-GENE-962774]
90	ENSXETG00000025010	tgif1	127.432	-1.17767	0.1616	-7.28755	3.15643e-13	5.22816e-11	NF56	NF50	YES	NF56 vs NF50	TGFB induced factor homeobox 1 [Source:Xenbase;Acc:XB-GENE-853021]
813	ENSXETG00000025052	krt19	1445.51	-0.746474	0.19979	-3.73628	0.00018676	0.00350118	NF56	NF50	YES	NF56 vs NF50	keratin 19 [Source:Xenbase;Acc:XB-GENE-490360]
960	ENSXETG00000025056	atp1b2	28.8374	-0.987538	0.27934	-3.53526	0.000407379	0.00644301	NF56	NF50	YES	NF56 vs NF50	ATPase, Na+/K+ transporting, beta 2 polypeptide [Source:Xenbase;Acc:XB-GENE-1007085]
251	ENSXETG00000025073	gng5	283.765	-0.713299	0.130072	-5.48387	4.16116e-08	2.41091e-06	NF56	NF50	YES	NF56 vs NF50	guanine nucleotide binding protein (G protein), gamma 5 [Source:Xenbase;Acc:XB-GENE-963560]
1024	ENSXETG00000025097	hmgn1	11812	-0.321548	0.0934103	-3.44231	0.000576759	0.00855553	NF56	NF50	YES	NF56 vs NF50	high mobility group nucleosome binding domain 1 [Source:Xenbase;Acc:XB-GENE-5782073]	tr_peak_1151	50	3.7239	0	inside	4.09025e-09	7.94529e-06
1025	ENSXETG00000025097	hmgn1	11812	-0.321548	0.0934103	-3.44231	0.000576759	0.00855553	NF56	NF50	YES	NF56 vs NF50	high mobility group nucleosome binding domain 1 [Source:Xenbase;Acc:XB-GENE-5782073]	tr_peak_1152	38	3.78187	0	inside	1.01824e-07	0.000136229
1026	ENSXETG00000025097	hmgn1	11812	-0.321548	0.0934103	-3.44231	0.000576759	0.00855553	NF56	NF50	YES	NF56 vs NF50	high mobility group nucleosome binding domain 1 [Source:Xenbase;Acc:XB-GENE-5782073]	tr_peak_1153	26	2.83561	0	inside	2.6238e-06	0.00220973
1027	ENSXETG00000025097	hmgn1	11812	-0.321548	0.0934103	-3.44231	0.000576759	0.00855553	NF56	NF50	YES	NF56 vs NF50	high mobility group nucleosome binding domain 1 [Source:Xenbase;Acc:XB-GENE-5782073]	tr_peak_1154	51	3.13231	0	inside	3.83028e-09	7.46414e-06
1028	ENSXETG00000025097	hmgn1	11812	-0.321548	0.0934103	-3.44231	0.000576759	0.00855553	NF56	NF50	YES	NF56 vs NF50	high mobility group nucleosome binding domain 1 [Source:Xenbase;Acc:XB-GENE-5782073]	tr_peak_1155	168	7.34356	0	inside	1.08953e-21	1.4752e-17
1029	ENSXETG00000025097	hmgn1	11812	-0.321548	0.0934103	-3.44231	0.000576759	0.00855553	NF56	NF50	YES	NF56 vs NF50	high mobility group nucleosome binding domain 1 [Source:Xenbase;Acc:XB-GENE-5782073]	tr_peak_1156	59	3.77936	0	inside	4.89136e-10	1.19215e-06
490	ENSXETG00000025168	abce1	2492.23	-0.449184	0.100909	-4.45137	8.53223e-06	0.000258891	NF56	NF50	YES	NF56 vs NF50	ATP binding cassette subfamily E member 1 [Source:Xenbase;Acc:XB-GENE-993988]	tr_peak_170	64	3.23288	0	overlapStart	1.45415e-10	3.92338e-07
192	ENSXETG00000025174	mars1	687.596	-1.28196	0.213708	-5.99865	1.98967e-09	1.51419e-07	NF56	NF50	YES	NF56 vs NF50	methionyl-tRNA synthetase 1 [Source:Xenbase;Acc:XB-GENE-5952509]
504	ENSXETG00000025214	bnip3	3654.59	0.396325	0.0900002	4.4036	1.0647e-05	0.000313598	NF56	NF50	YES	NF56 vs NF50	BCL2/adenovirus E1B 19kDa interacting protein 3 [Source:Xenbase;Acc:XB-GENE-971175]	tr_peak_4386	46	3.71226	9752	upstream	1.40812e-08	2.39161e-05
505	ENSXETG00000025214	bnip3	3654.59	0.396325	0.0900002	4.4036	1.0647e-05	0.000313598	NF56	NF50	YES	NF56 vs NF50	BCL2/adenovirus E1B 19kDa interacting protein 3 [Source:Xenbase;Acc:XB-GENE-971175]	tr_peak_4387	59	3.44932	9053	upstream	5.17392e-10	1.24661e-06
887	ENSXETG00000025401	gfod1	584.943	0.327189	0.0903358	3.62192	0.000292426	0.0050147	NF56	NF50	YES	NF56 vs NF50	glucose-fructose oxidoreductase domain containing 1 [Source:Xenbase;Acc:XB-GENE-947602]	tr_peak_4121	55	3.46357	0	inside	1.36144e-09	2.9491e-06
487	ENSXETG00000025421	prim1	214.572	-0.928065	0.208121	-4.45925	8.2246e-06	0.00025118	NF56	NF50	YES	NF56 vs NF50	DNA primase subunit 1 [Source:Xenbase;Acc:XB-GENE-969075]
677	ENSXETG00000025443	nsmce1	137.371	-0.745054	0.1874	-3.97574	7.01593e-05	0.00156234	NF56	NF50	YES	NF56 vs NF50	NSE1 homolog, SMC5-SMC6 complex component [Source:Xenbase;Acc:XB-GENE-1006456]
989	ENSXETG00000025510	rps19	17009	-0.835785	0.239611	-3.48809	0.000486478	0.00746091	NF56	NF50	YES	NF56 vs NF50	ribosomal protein S19 [Source:Xenbase;Acc:XB-GENE-968799]	tr_peak_4741	57	3.33275	1868	upstream	7.59399e-10	1.76494e-06
591	ENSXETG00000025522	hes5.5	10.0691	-1.45247	0.349391	-4.15715	3.22241e-05	0.000810147	NF56	NF50	YES	NF56 vs NF50	hairy and enhancer of split 5 gene 5 [Source:Xenbase;Acc:XB-GENE-6492485]
496	ENSXETG00000025551	rars1	892.12	-0.500173	0.112905	-4.43005	9.42124e-06	0.000282216	NF56	NF50	YES	NF56 vs NF50	arginyl-tRNA synthetase 1 [Source:Xenbase;Acc:XB-GENE-955966]
1052	ENSXETG00000025586	hla-drb1	691.063	0.453051	0.132283	3.42487	0.000615102	0.00891866	NF56	NF50	YES	NF56 vs NF50	major histocompatibility complex, class II, DR beta 1 [Source:Xenbase;Acc:XB-GENE-945971]
235	ENSXETG00000025623	cdc20	190.152	-0.925784	0.164353	-5.6329	1.772e-08	1.09903e-06	NF56	NF50	YES	NF56 vs NF50	cell division cycle 20 [Source:Xenbase;Acc:XB-GENE-970663]	tr_peak_2886	32	3.07948	44	upstream	5.74963e-07	0.000616396
510	ENSXETG00000025663	hba3	7797.71	-0.955476	0.217813	-4.38668	1.15096e-05	0.000335495	NF56	NF50	YES	NF56 vs NF50	hemoglobin alpha 3 subunit [Source:Xenbase;Acc:XB-GENE-973870]
317	ENSXETG00000025664	hba1	546.27	1.69255	0.334271	5.06342	4.11811e-07	1.88243e-05	NF56	NF50	YES	NF56 vs NF50	hemoglobin subunit alpha 1 [Source:Xenbase;Acc:XB-GENE-478141]
462	ENSXETG00000025667	hbg1	572.777	1.5544	0.342742	4.5352	5.755e-06	0.000185836	NF56	NF50	YES	NF56 vs NF50	hemoglobin subunit gamma 1 [Source:Xenbase;Acc:XB-GENE-5912896]
138	ENSXETG00000025707	asns	403.312	-1.59463	0.241509	-6.60276	4.03579e-11	4.30453e-09	NF56	NF50	YES	NF56 vs NF50	asparagine synthetase (glutamine-hydrolyzing) [Source:Xenbase;Acc:XB-GENE-1006768]
576	ENSXETG00000025791	stoml2	630.017	-0.800299	0.191138	-4.18703	2.82623e-05	0.000727432	NF56	NF50	YES	NF56 vs NF50	stomatin like 2 [Source:Xenbase;Acc:XB-GENE-1017042]
750	ENSXETG00000025818	atad5	476.943	-0.806462	0.210556	-3.83016	0.000128061	0.00256834	NF56	NF50	YES	NF56 vs NF50	ATPase family, AAA domain containing 5 [Source:Xenbase;Acc:XB-GENE-6257545]	tr_peak_6151	194	7.89513	36	upstream	1.85738e-24	3.29466e-20
789	ENSXETG00000025903	ddx52	186.699	-0.604974	0.160314	-3.77368	0.000160859	0.00308548	NF56	NF50	YES	NF56 vs NF50	DEAD-box helicase 52 [Source:Xenbase;Acc:XB-GENE-993518]	tr_peak_1335	145	5.13563	0	overlapStart	2.53805e-19	2.59693e-15
159	ENSXETG00000025924	rad54b	81.2105	-1.28115	0.200444	-6.39157	1.64189e-10	1.5208e-08	NF56	NF50	YES	NF56 vs NF50	RAD54 homolog B [Source:Xenbase;Acc:XB-GENE-5839240]	tr_peak_4239	56	3.87906	0	inside	8.81719e-10	2.00655e-06
840	ENSXETG00000025941	bloc1s4	164.607	-0.55123	0.149058	-3.69809	0.000217225	0.003931	NF56	NF50	YES	NF56 vs NF50	biogenesis of lysosomal organelles complex-1, subunit 4, cappuccino [Source:Xenbase;Acc:XB-GENE-5771057]
602	ENSXETG00000026004	chd8	688.603	-0.423543	0.102574	-4.12914	3.64123e-05	0.000897809	NF56	NF50	YES	NF56 vs NF50	chromodomain helicase DNA binding protein 8 [Source:Xenbase;Acc:XB-GENE-966847]	tr_peak_4180	71	4.05932	0	inside	2.23337e-11	7.05895e-08
603	ENSXETG00000026004	chd8	688.603	-0.423543	0.102574	-4.12914	3.64123e-05	0.000897809	NF56	NF50	YES	NF56 vs NF50	chromodomain helicase DNA binding protein 8 [Source:Xenbase;Acc:XB-GENE-966847]	tr_peak_4181	65	3.91934	0	inside	1.06333e-10	2.99951e-07
712	ENSXETG00000026024	snu13	863.323	-0.63991	0.164048	-3.90074	9.58989e-05	0.00202423	NF56	NF50	YES	NF56 vs NF50	small nuclear ribonucleoprotein 13 [Source:Xenbase;Acc:XB-GENE-963821]
1009	ENSXETG00000026047	smad1	640.228	-0.335458	0.0971458	-3.45313	0.000554112	0.00833476	NF56	NF50	YES	NF56 vs NF50	SMAD family member 1 [Source:Xenbase;Acc:XB-GENE-1018193]	tr_peak_167	62	4.33893	0	inside	2.37887e-10	6.17846e-07
1010	ENSXETG00000026047	smad1	640.228	-0.335458	0.0971458	-3.45313	0.000554112	0.00833476	NF56	NF50	YES	NF56 vs NF50	SMAD family member 1 [Source:Xenbase;Acc:XB-GENE-1018193]	tr_peak_168	52	3.88826	0	inside	2.86293e-09	5.79549e-06
1011	ENSXETG00000026047	smad1	640.228	-0.335458	0.0971458	-3.45313	0.000554112	0.00833476	NF56	NF50	YES	NF56 vs NF50	SMAD family member 1 [Source:Xenbase;Acc:XB-GENE-1018193]	tr_peak_169	31	2.9645	0	overlapStart	7.5856e-07	0.00077489
517	ENSXETG00000026059	ccnb2	24.3128	-1.27353	0.292054	-4.36062	1.29696e-05	0.000372652	NF56	NF50	YES	NF56 vs NF50	cyclin B2 [Source:Xenbase;Acc:XB-GENE-1005599]
953	ENSXETG00000026099	herpud1	1034.85	-0.570313	0.161017	-3.54195	0.000397178	0.00632566	NF56	NF50	YES	NF56 vs NF50	homocysteine inducible ER protein with ubiquitin like domain 1 [Source:Xenbase;Acc:XB-GENE-922358]	tr_peak_2824	51	3.13231	0	inside	3.83028e-09	7.46414e-06
163	ENSXETG00000026169	pmt100124841	1059.17	-1.18039	0.18649	-6.32949	2.45972e-10	2.2199e-08	NF56	NF50	YES	NF56 vs NF50	phosphoethanolamine methyltransferase 100124841 [Source:Xenbase;Acc:XB-GENE-5904605]
1003	ENSXETG00000026189	rpl23a	19041.6	-0.790587	0.228673	-3.45728	0.000545659	0.00824739	NF56	NF50	YES	NF56 vs NF50	ribosomal protein L23a [Source:Xenbase;Acc:XB-GENE-5891038]	tr_peak_1526	215	6.71887	0	overlapStart	1.38557e-26	2.9604e-22
1004	ENSXETG00000026189	rpl23a	19041.6	-0.790587	0.228673	-3.45728	0.000545659	0.00824739	NF56	NF50	YES	NF56 vs NF50	ribosomal protein L23a [Source:Xenbase;Acc:XB-GENE-5891038]	tr_peak_1527	152	5.12623	0	inside	5.17798e-20	5.75188e-16
1022	ENSXETG00000026270	timm9	278.227	-0.730449	0.212138	-3.44327	0.000574722	0.00854437	NF56	NF50	YES	NF56 vs NF50	translocase of inner mitochondrial membrane 9 homolog [Source:Xenbase;Acc:XB-GENE-983801]	tr_peak_5230	60	4.25316	0	overlapStart	3.78016e-10	9.3672e-07
949	ENSXETG00000026334	hps1	2365.27	0.21664	0.061144	3.54311	0.000395431	0.00631927	NF56	NF50	YES	NF56 vs NF50	calcium channel, voltage-dependent, beta 1 subunit [Source:NCBI gene (formerly Entrezgene);Acc:100158521]	tr_peak_871	68	3.86674	8578	upstream	4.38935e-11	1.32465e-07
429	ENSXETG00000026343	gap43	12833.8	0.612619	0.132862	4.61094	4.00848e-06	0.000137647	NF56	NF50	YES	NF56 vs NF50	growth associated protein 43 [Source:Xenbase;Acc:XB-GENE-5899285]	tr_peak_1124	36	3.92924	0	overlapStart	1.69617e-07	0.000212153
430	ENSXETG00000026343	gap43	12833.8	0.612619	0.132862	4.61094	4.00848e-06	0.000137647	NF56	NF50	YES	NF56 vs NF50	growth associated protein 43 [Source:Xenbase;Acc:XB-GENE-5899285]	tr_peak_1125	27	3.41411	0	inside	1.77219e-06	0.00159118
431	ENSXETG00000026343	gap43	12833.8	0.612619	0.132862	4.61094	4.00848e-06	0.000137647	NF56	NF50	YES	NF56 vs NF50	growth associated protein 43 [Source:Xenbase;Acc:XB-GENE-5899285]	tr_peak_1126	22	3.20073	0	inside	7.82006e-06	0.00539163
444	ENSXETG00000026362	XB5902317	269.609	0.712165	0.155275	4.58646	4.50817e-06	0.00015112	NF56	NF50	YES	NF56 vs NF50	provisional ortholog of carboxylesterase 1C [Source:Xenbase;Acc:XB-GENE-5902318]	tr_peak_2579	30	4.28411	0	inside	8.42908e-07	0.000847793
360	ENSXETG00000026373	trim28	76.9106	-1.02115	0.210843	-4.84317	1.27782e-06	5.14542e-05	NF56	NF50	YES	NF56 vs NF50	kinesin family member 20B [Source:NCBI gene (formerly Entrezgene);Acc:100145121]
678	ENSXETG00000026410	chd4	3013.09	-0.287035	0.0722034	-3.97537	7.0269e-05	0.00156234	NF56	NF50	YES	NF56 vs NF50	chromodomain helicase DNA binding protein 4 [Source:Xenbase;Acc:XB-GENE-995848]
1040	ENSXETG00000026415	rps25	19066.3	-0.751412	0.218688	-3.436	0.000590363	0.00865422	NF56	NF50	YES	NF56 vs NF50	ribosomal protein S25 [Source:Xenbase;Acc:XB-GENE-921807]	tr_peak_4628	168	5.84848	0	overlapStart	1.13154e-21	1.51995e-17
558	ENSXETG00000026447	ucp2	353.823	-0.729248	0.172417	-4.22957	2.34138e-05	0.000621967	NF56	NF50	YES	NF56 vs NF50	uncoupling protein 2 (mitochondrial, proton carrier) [Source:Xenbase;Acc:XB-GENE-1010081]
473	ENSXETG00000026473	pimreg	23.5527	-1.40822	0.312264	-4.50971	6.49163e-06	0.000204465	NF56	NF50	YES	NF56 vs NF50	PICALM interacting mitotic regulator [Source:Xenbase;Acc:XB-GENE-983497]
450	ENSXETG00000026537	gadd45g	490.403	-0.793301	0.173379	-4.57552	4.75033e-06	0.000156995	NF56	NF50	YES	NF56 vs NF50	growth arrest and DNA damage inducible gamma [Source:Xenbase;Acc:XB-GENE-481955]	tr_peak_467	68	4.52758	1746	upstream	4.22698e-11	1.28706e-07
451	ENSXETG00000026537	gadd45g	490.403	-0.793301	0.173379	-4.57552	4.75033e-06	0.000156995	NF56	NF50	YES	NF56 vs NF50	growth arrest and DNA damage inducible gamma [Source:Xenbase;Acc:XB-GENE-481955]	tr_peak_468	84	4.06073	0	inside	8.49924e-13	3.5182e-09
685	ENSXETG00000026776	rap1b	2108.41	0.272291	0.0687767	3.95906	7.52453e-05	0.00165528	NF56	NF50	YES	NF56 vs NF50	RAP1B, member of RAS oncogene family [Source:Xenbase;Acc:XB-GENE-479036]
725	ENSXETG00000026867	eif6	675.156	-0.435271	0.112276	-3.87681	0.000105837	0.00219452	NF56	NF50	YES	NF56 vs NF50	eukaryotic translation initiation factor 6 [Source:Xenbase;Acc:XB-GENE-868337]
387	ENSXETG00000026873	trpm8	188.273	1.06194	0.223729	4.74653	2.06938e-06	7.81095e-05	NF56	NF50	YES	NF56 vs NF50	transient receptor potential cation channel, subfamily M, member 8 [Source:NCBI gene (formerly Entrezgene);Acc:100302008]
162	ENSXETG00000026886	plpp2	223.42	-0.779802	0.122888	-6.34565	2.21485e-10	2.0118e-08	NF56	NF50	YES	NF56 vs NF50	phospholipid phosphatase 2 [Source:Xenbase;Acc:XB-GENE-5816438]
979	ENSXETG00000026919	shisa4	168.784	-0.746697	0.213486	-3.49764	0.000469397	0.00727823	NF56	NF50	YES	NF56 vs NF50	shisa family member 4 [Source:NCBI gene (formerly Entrezgene);Acc:780140]
838	ENSXETG00000026941		33.044	-1.21458	0.328159	-3.7012	0.000214583	0.00389319	NF56	NF50	YES	NF56 vs NF50
390	ENSXETG00000026942	rplp0	22716.8	-0.74065	0.156801	-4.72351	2.31808e-06	8.67984e-05	NF56	NF50	YES	NF56 vs NF50	ribosomal protein, large, P0 [Source:Xenbase;Acc:XB-GENE-976211]
873	ENSXETG00000026983	rbbp7	2031.99	-0.294737	0.0808921	-3.64358	0.000268869	0.00469072	NF56	NF50	YES	NF56 vs NF50	retinoblastoma binding protein 7 [Source:Xenbase;Acc:XB-GENE-487909]
469	ENSXETG00000026988	prr11	47.1951	-1.03704	0.229757	-4.51362	6.37298e-06	0.00020254	NF56	NF50	YES	NF56 vs NF50	proline rich 11 [Source:Xenbase;Acc:XB-GENE-942986]
872	ENSXETG00000026998	foxa2	106.68	-0.790843	0.216988	-3.64464	0.00026777	0.00467733	NF56	NF50	YES	NF56 vs NF50	forkhead box A2 [Source:Xenbase;Acc:XB-GENE-480476]
928	ENSXETG00000027024	rpl37	15840.9	-0.865228	0.2427	-3.56501	0.000363846	0.00595649	NF56	NF50	YES	NF56 vs NF50	ribosomal protein L37 [Source:Xenbase;Acc:XB-GENE-956873]	tr_peak_799	242	7.50423	0	overlapStart	1.80867e-29	5.04069e-25
1045	ENSXETG00000027124	prelid2	48.653	-0.767619	0.223655	-3.43216	0.000598795	0.0087362	NF56	NF50	YES	NF56 vs NF50	PRELI domain containing 2 [Source:Xenbase;Acc:XB-GENE-943679]
710	ENSXETG00000027152	pcdhga10	8768.38	0.274583	0.0702456	3.9089	9.2718e-05	0.00196297	NF56	NF50	YES	NF56 vs NF50	protocadherin gamma-B5 [Source:NCBI gene (formerly Entrezgene);Acc:101733947]
285	ENSXETG00000027165	agbl5	686.801	0.680956	0.129872	5.2433	1.57731e-07	8.01694e-06	NF56	NF50	YES	NF56 vs NF50	ATP/GTP binding protein-like 5 [Source:Xenbase;Acc:XB-GENE-958770]	tr_peak_5070	87	4.25342	0	overlapStart	4.04241e-13	1.75566e-09
109	ENSXETG00000027262	pkia	1913.27	0.612384	0.087841	6.9715	3.1357e-12	4.2152e-10	NF56	NF50	YES	NF56 vs NF50	protein kinase (cAMP-dependent, catalytic) inhibitor alpha [Source:Xenbase;Acc:XB-GENE-962961]	tr_peak_4211	27	2.93951	0	inside	2.09161e-06	0.00180901
706	ENSXETG00000027283	slc7a11	2890.71	0.225642	0.057657	3.91353	9.0958e-05	0.00193711	NF56	NF50	YES	NF56 vs NF50	kalirin RhoGEF kinase [Source:HGNC Symbol;Acc:HGNC:4814]	tr_peak_6034	43	4.17482	0	inside	3.02928e-08	4.73653e-05
681	ENSXETG00000027344	rpsa	23843.5	-0.859386	0.216522	-3.96904	7.21615e-05	0.00159742	NF56	NF50	YES	NF56 vs NF50	ribosomal protein SA [Source:Xenbase;Acc:XB-GENE-972235]	tr_peak_3033	226	7.43664	0	overlapStart	8.6834e-28	2.09672e-23
956	ENSXETG00000027416	xbp1	1842.55	-0.521446	0.147369	-3.53837	0.000402598	0.00639749	NF56	NF50	YES	NF56 vs NF50	X-box binding protein 1 [Source:Xenbase;Acc:XB-GENE-487124]
13	ENSXETG00000027460	pclaf	137.68	-1.75807	0.171596	-10.2454	1.24165e-24	1.34471e-21	NF56	NF50	YES	NF56 vs NF50	PCNA clamp associated factor [Source:Xenbase;Acc:XB-GENE-1006964]
44	ENSXETG00000027499	nusap1	223.513	-1.33178	0.162434	-8.1989	2.42593e-16	7.76244e-14	NF56	NF50	YES	NF56 vs NF50	nucleolar and spindle associated protein 1 [Source:Xenbase;Acc:XB-GENE-479486]
1059	ENSXETG00000027524	surf2	415.921	-0.63672	0.186606	-3.41211	0.00064463	0.0092894	NF56	NF50	YES	NF56 vs NF50	surfeit 2 [Source:Xenbase;Acc:XB-GENE-5845092]	tr_peak_5954	147	6.08597	0	overlapStart	1.78678e-19	1.87133e-15
795	ENSXETG00000027527	malsu1	206.106	-0.820572	0.218424	-3.75678	0.000172113	0.00327456	NF56	NF50	YES	NF56 vs NF50	mitochondrial assembly of ribosomal large subunit 1 [Source:Xenbase;Acc:XB-GENE-1000345]
165	ENSXETG00000027531	cycs	1260.81	-0.94513	0.149873	-6.30621	2.85944e-10	2.54798e-08	NF56	NF50	YES	NF56 vs NF50	cytochrome c, somatic [Source:Xenbase;Acc:XB-GENE-971588]
379	ENSXETG00000027581	ctsv	847.837	-0.403937	0.0845585	-4.77701	1.77921e-06	6.84413e-05	NF56	NF50	YES	NF56 vs NF50	cathepsin V [Source:Xenbase;Acc:XB-GENE-966214]
711	ENSXETG00000027588	serpinb6	301.354	0.471365	0.120794	3.90221	9.53167e-05	0.00201496	NF56	NF50	YES	NF56 vs NF50	serpin family B member 6 [Source:Xenbase;Acc:XB-GENE-1001870]
293	ENSXETG00000027622	idh2	3932.07	-0.473509	0.0912006	-5.19195	2.08104e-07	1.02804e-05	NF56	NF50	YES	NF56 vs NF50	isocitrate dehydrogenase 2 (NADP+), mitochondrial [Source:Xenbase;Acc:XB-GENE-976315]	tr_peak_2331	147	6.08597	0	overlapStart	1.78678e-19	1.87133e-15
643	ENSXETG00000027626	acta1	97.0913	0.903036	0.223018	4.04916	5.14007e-05	0.00119272	NF56	NF50	YES	NF56 vs NF50	cell surface hyaluronidase [Source:NCBI gene (formerly Entrezgene);Acc:100491930]
532	ENSXETG00000027686	serpinf1	73.6312	-0.964227	0.223906	-4.3064	1.65932e-05	0.000462604	NF56	NF50	YES	NF56 vs NF50	serpin peptidase inhibitor, clade F (alpha-2 antiplasmin, pigment epithelium derived factor), member 1 [Source:Xenbase;Acc:XB-GENE-945026]
131	ENSXETG00000027687	spc24	72.4929	-1.40585	0.207955	-6.76038	1.37633e-11	1.55018e-09	NF56	NF50	YES	NF56 vs NF50	SPC24, NDC80 kinetochore complex component [Source:Xenbase;Acc:XB-GENE-974559]
432	ENSXETG00000027754	rev3l	2245.37	0.590223	0.128129	4.60648	4.09534e-06	0.000140092	NF56	NF50	YES	NF56 vs NF50	REV3 like, DNA directed polymerase zeta catalytic subunit [Source:Xenbase;Acc:XB-GENE-1012630]	tr_peak_3491	89	4.78868	307	upstream	2.22618e-13	1.00893e-09
433	ENSXETG00000027754	rev3l	2245.37	0.590223	0.128129	4.60648	4.09534e-06	0.000140092	NF56	NF50	YES	NF56 vs NF50	REV3 like, DNA directed polymerase zeta catalytic subunit [Source:Xenbase;Acc:XB-GENE-1012630]	tr_peak_3492	38	3.36925	0	overlapStart	1.01111e-07	0.000136229
434	ENSXETG00000027754	rev3l	2245.37	0.590223	0.128129	4.60648	4.09534e-06	0.000140092	NF56	NF50	YES	NF56 vs NF50	REV3 like, DNA directed polymerase zeta catalytic subunit [Source:Xenbase;Acc:XB-GENE-1012630]	tr_peak_3493	38	3.36925	0	inside	1.01111e-07	0.000136229
388	ENSXETG00000027778	rassf3	1449.81	0.311427	0.0656197	4.74594	2.07544e-06	7.81288e-05	NF56	NF50	YES	NF56 vs NF50	Ras association (RalGDS/AF-6) domain family member 3 [Source:Xenbase;Acc:XB-GENE-487150]	tr_peak_2102	61	3.8774	0	inside	2.59705e-10	6.60116e-07
878	ENSXETG00000027811	rps23	17106	-0.82173	0.225772	-3.63965	0.000273006	0.00473357	NF56	NF50	YES	NF56 vs NF50	ribosomal protein S23 [Source:Xenbase;Acc:XB-GENE-972754]	tr_peak_700	140	4.60059	0	overlapStart	1.02478e-18	9.78701e-15
447	ENSXETG00000027832	ran	3851.24	-0.490785	0.107184	-4.57889	4.67445e-06	0.000155583	NF56	NF50	YES	NF56 vs NF50	RAN, member RAS oncogene family [Source:Xenbase;Acc:XB-GENE-489468]	tr_peak_590	139	5.25512	0	overlapStart	1.27432e-18	1.20401e-14
720	ENSXETG00000027865	yars1	758.783	-0.59917	0.154405	-3.8805	0.000104243	0.0021775	NF56	NF50	YES	NF56 vs NF50	tyrosyl-tRNA synthetase 1 [Source:Xenbase;Acc:XB-GENE-491608]
381	ENSXETG00000027867	ak2	467.408	-0.671453	0.140655	-4.77378	1.80804e-06	6.91722e-05	NF56	NF50	YES	NF56 vs NF50	adenylate kinase 2 [Source:Xenbase;Acc:XB-GENE-491598]
141	ENSXETG00000027925	donson	98.5705	-1.15449	0.175504	-6.57811	4.76463e-11	4.96898e-09	NF56	NF50	YES	NF56 vs NF50	downstream neighbor of SON [Source:Xenbase;Acc:XB-GENE-1007401]
498	ENSXETG00000027945	slc30a8	45.6776	-1.46967	0.332523	-4.41976	9.88092e-06	0.000294732	NF56	NF50	YES	NF56 vs NF50	solute carrier family 30 (zinc transporter), member 8 [Source:Xenbase;Acc:XB-GENE-958127]
826	ENSXETG00000028092	gpx8	64.2317	-0.818456	0.220273	-3.71564	0.000202688	0.00373514	NF56	NF50	YES	NF56 vs NF50	glutathione peroxidase 8 (putative) [Source:Xenbase;Acc:XB-GENE-6257701]
18	ENSXETG00000029971	dpf1	4590.93	0.610134	0.0628711	9.70452	2.88444e-22	2.25611e-19	NF56	NF50	YES	NF56 vs NF50	double PHD fingers 1 [Source:NCBI gene (formerly Entrezgene);Acc:100036731]
271	ENSXETG00000030117	arrdc4	112.394	-1.32189	0.247912	-5.33212	9.70743e-08	5.19661e-06	NF56	NF50	YES	NF56 vs NF50	cell division cycle associated 3 [Source:NCBI gene (formerly Entrezgene);Acc:100379776]
945	ENSXETG00000030390	HHIPL1	77.8004	-0.656156	0.185029	-3.54624	0.000390768	0.00627323	NF56	NF50	YES	NF56 vs NF50	HHIP like 1 [Source:NCBI gene (formerly Entrezgene);Acc:100486805]
551	ENSXETG00000030403	jade3	398.601	-0.423704	0.0999527	-4.23904	2.24479e-05	0.000603136	NF56	NF50	YES	NF56 vs NF50	leucine-rich repeat containing G protein-coupled receptor 4 [Source:NCBI gene (formerly Entrezgene);Acc:100144922]	tr_peak_2657	31	3.39569	0	inside	6.91035e-07	0.000716952
1000	ENSXETG00000030477	ifitm1	430.609	-0.920503	0.26561	-3.46562	0.000529014	0.00802585	NF56	NF50	YES	NF56 vs NF50	interferon induced transmembrane protein 1 [Source:NCBI gene (formerly Entrezgene);Acc:100170175]
885	ENSXETG00000030478	tuft1	416.397	0.422533	0.116572	3.62467	0.000289336	0.00497382	NF56	NF50	YES	NF56 vs NF50	tuftelin 1 [Source:HGNC Symbol;Acc:HGNC:12422]
333	ENSXETG00000030564	hba-l5	12.783	-1.75153	0.350025	-5.00401	5.61499e-07	2.43992e-05	NF56	NF50	YES	NF56 vs NF50	alpha globin larval-5 [Source:NCBI gene (formerly Entrezgene);Acc:548763]
267	ENSXETG00000030567	sh3bgrl3	530.388	-0.54887	0.102334	-5.3635	8.16243e-08	4.43702e-06	NF56	NF50	YES	NF56 vs NF50	fermitin family member 2 [Source:HGNC Symbol;Acc:HGNC:15767]
581	ENSXETG00000030596	per2	62.1711	-0.965262	0.231062	-4.1775	2.94731e-05	0.000751724	NF56	NF50	YES	NF56 vs NF50	provisional ortholog of C-reactive protein [Source:NCBI gene (formerly Entrezgene);Acc:100145348]
974	ENSXETG00000030600	pga4	65.5577	1.04324	0.296886	3.51394	0.000441514	0.00688381	NF56	NF50	YES	NF56 vs NF50
341	ENSXETG00000030655	prelp	836.158	0.512315	0.102822	4.98253	6.27572e-07	2.66936e-05	NF56	NF50	YES	NF56 vs NF50	proline/arginine-rich end leucine-rich repeat protein [Source:NCBI gene (formerly Entrezgene);Acc:100124759]
777	ENSXETG00000030789	susd3	93.2061	0.869267	0.229164	3.79321	0.000148712	0.00288788	NF56	NF50	YES	NF56 vs NF50	sushi domain containing 3 [Source:NCBI gene (formerly Entrezgene);Acc:100135189]
641	ENSXETG00000030803	tmeff2	990.775	0.298454	0.0736222	4.05387	5.03782e-05	0.00117236	NF56	NF50	YES	NF56 vs NF50	transmembrane protein with EGF like and two follistatin like domains 2 [Source:NCBI gene (formerly Entrezgene);Acc:100036670]
991	ENSXETG00000030952	sult6b1.5	36.5032	-0.989297	0.284559	-3.4766	0.000507813	0.00776493	NF56	NF50	YES	NF56 vs NF50	sulfotransferase family 6B member 1 gene 6 [Source:NCBI gene (formerly Entrezgene);Acc:100216123]
521	ENSXETG00000031000		31.642	-1.19338	0.274649	-4.34511	1.39204e-05	0.000396733	NF56	NF50	YES	NF56 vs NF50	uncharacterized XB5835757 [Source:NCBI gene (formerly Entrezgene);Acc:779553]	tr_peak_5483	98	5.28218	0	inside	2.86293e-14	1.51053e-10
294	ENSXETG00000031093		60.3463	1.36377	0.262825	5.18889	2.11553e-07	1.04142e-05	NF56	NF50	YES	NF56 vs NF50
751	ENSXETG00000031140		211.013	0.686353	0.179505	3.8236	0.00013152	0.00263209	NF56	NF50	YES	NF56 vs NF50	glutamine amidotransferase like class 1 domain containing 3A-like gene b1 [Source:NCBI gene (formerly Entrezgene);Acc:100491202]
1031	ENSXETG00000031320		246.22	-1.08659	0.315794	-3.44081	0.000579975	0.00858619	NF56	NF50	YES	NF56 vs NF50	hemagglutinin/amebocyte aggregation factor [Source:NCBI gene (formerly Entrezgene);Acc:100486393]
221	ENSXETG00000031348	hes6.2	251.979	-1.10257	0.190995	-5.77277	7.79767e-09	5.13006e-07	NF56	NF50	YES	NF56 vs NF50	hes family bHLH transcription factor 6 [Source:NCBI gene (formerly Entrezgene);Acc:779656]
580	ENSXETG00000031391		1011.8	0.389825	0.0932904	4.17862	2.93279e-05	0.000749379	NF56	NF50	YES	NF56 vs NF50	kinesin family member C2 [Source:NCBI gene (formerly Entrezgene);Acc:100485082]	tr_peak_4326	48	4.62007	0	inside	8.7261e-09	1.57141e-05
594	ENSXETG00000031415	cd34	121.885	-0.668479	0.161014	-4.15169	3.30023e-05	0.000825293	NF56	NF50	YES	NF56 vs NF50	CD34 molecule [Source:NCBI gene (formerly Entrezgene);Acc:779603]
822	ENSXETG00000031523	opn5.2	60.7678	-0.741073	0.199119	-3.72177	0.000197831	0.00366482	NF56	NF50	YES	NF56 vs NF50	opsin 8 [Source:NCBI gene (formerly Entrezgene);Acc:100493595]
16	ENSXETG00000031680	cacna2d2	262.497	-1.68101	0.167358	-10.0444	9.72504e-24	8.55743e-21	NF56	NF50	YES	NF56 vs NF50	provisional ortholog of phospholipase A2 inhibitor and LY6/PLAUR domain containing [Source:NCBI gene (formerly Entrezgene);Acc:100145442]
338	ENSXETG00000031767	zgrf1	40.24	-1.19153	0.238829	-4.98907	6.06709e-07	2.60423e-05	NF56	NF50	YES	NF56 vs NF50		tr_peak_207	619	16.2213	0	overlapStart	3.71518e-68	1.12977e-62
315	ENSXETG00000031795	abca5	2413.34	0.325393	0.0641096	5.07558	3.86318e-07	1.77744e-05	NF56	NF50	YES	NF56 vs NF50	ATP binding cassette subfamily A member 5 [Source:NCBI gene (formerly Entrezgene);Acc:100216156]
325	ENSXETG00000031895		59.1214	1.46537	0.290829	5.03859	4.68977e-07	2.08947e-05	NF56	NF50	YES	NF56 vs NF50
912	ENSXETG00000031936		377.379	0.60853	0.169408	3.5921	0.000328021	0.0054718	NF56	NF50	YES	NF56 vs NF50	guanylate cyclase 1, soluble, beta 2 (pseudogene) [Source:NCBI gene (formerly Entrezgene);Acc:100496697]
548	ENSXETG00000031940		122.222	0.614218	0.144499	4.25069	2.13115e-05	0.000575902	NF56	NF50	YES	NF56 vs NF50
104	ENSXETG00000031942	cdk5r2	35.8672	-1.69825	0.238889	-7.10892	1.16953e-12	1.66321e-10	NF56	NF50	YES	NF56 vs NF50	kinetochore localized astrin (SPAG5) binding protein [Source:NCBI gene (formerly Entrezgene);Acc:100380161]
997	ENSXETG00000032070	ankrd29	147.342	0.530123	0.152783	3.46977	0.000520895	0.0079283	NF56	NF50	YES	NF56 vs NF50	ankyrin repeat domain 29 [Source:NCBI gene (formerly Entrezgene);Acc:100496526]
482	ENSXETG00000032089	spef1	81.691	1.04706	0.233719	4.48	7.46433e-06	0.000230461	NF56	NF50	YES	NF56 vs NF50	sperm flagellar 1 [Source:NCBI gene (formerly Entrezgene);Acc:100492226]
745	ENSXETG00000032346	ttc12	220.475	-0.626925	0.16338	-3.83722	0.000124433	0.00251347	NF56	NF50	YES	NF56 vs NF50	UTP20 small subunit processome component [Source:HGNC Symbol;Acc:HGNC:17897]	tr_peak_2055	203	6.60595	1597	upstream	2.5182e-25	4.8568e-21
184	ENSXETG00000032376		39.7477	-1.56898	0.256497	-6.11695	9.53856e-10	7.5872e-08	NF56	NF50	YES	NF56 vs NF50	provisional ortholog of Rab9 effector protein with kelch motifs [Source:NCBI gene (formerly Entrezgene);Acc:100145144]
126	ENSXETG00000032517	wbp2nl	847.019	-0.864304	0.126823	-6.81501	9.42542e-12	1.10584e-09	NF56	NF50	YES	NF56 vs NF50	dyskeratosis congenita 1, dyskerin [Source:NCBI gene (formerly Entrezgene);Acc:100145077]
84	ENSXETG00000032670	hes8	102.811	-1.64286	0.223799	-7.34078	2.12347e-13	3.78434e-11	NF56	NF50	YES	NF56 vs NF50	hairy and enhancer of split 5 gene 4 [Source:NCBI gene (formerly Entrezgene);Acc:100271766]
550	ENSXETG00000032778	haus7	297.079	-0.867639	0.204365	-4.24554	2.1807e-05	0.000587038	NF56	NF50	YES	NF56 vs NF50	HAUS augmin like complex subunit 7 [Source:NCBI gene (formerly Entrezgene);Acc:100145089]
195	ENSXETG00000032792	gnrh2	168.665	-1.0994	0.184017	-5.97446	2.30858e-09	1.72885e-07	NF56	NF50	YES	NF56 vs NF50	gonadotropin releasing hormone 2 [Source:NCBI gene (formerly Entrezgene);Acc:100135418]
660	ENSXETG00000032843	tenm1	1618.4	0.330425	0.0825809	4.00123	6.30144e-05	0.00142633	NF56	NF50	YES	NF56 vs NF50	teneurin transmembrane protein 1 [Source:HGNC Symbol;Acc:HGNC:8117]	tr_peak_4941	26	2.83561	0	overlapStart	2.6238e-06	0.00220973
768	ENSXETG00000032972		49.9611	0.951259	0.250308	3.80035	0.00014449	0.00284116	NF56	NF50	YES	NF56 vs NF50
832	ENSXETG00000032988	rrp15	72.4884	-0.838907	0.226164	-3.70928	0.000207846	0.00380034	NF56	NF50	YES	NF56 vs NF50	ribosomal RNA processing 15 homolog [Source:NCBI gene (formerly Entrezgene);Acc:100490197]	tr_peak_3242	24	2.40478	0	overlapStart	5.17523e-06	0.00384609
196	ENSXETG00000033085	rln3	331.667	-1.09284	0.18334	-5.96071	2.51144e-09	1.87082e-07	NF56	NF50	YES	NF56 vs NF50	relaxin 3 [Source:NCBI gene (formerly Entrezgene);Acc:100101698]
454	ENSXETG00000033121	ptchd3	110.405	-0.778999	0.170845	-4.55968	5.12307e-06	0.00016813	NF56	NF50	YES	NF56 vs NF50	EvC ciliary complex subunit 1 [Source:NCBI gene (formerly Entrezgene);Acc:100124788]
491	ENSXETG00000033220	cdkn2c	81.4326	-0.91823	0.206582	-4.44486	8.79493e-06	0.000266288	NF56	NF50	YES	NF56 vs NF50	cyclin-dependent kinase inhibitor 2C [Source:NCBI gene (formerly Entrezgene);Acc:100144705]	tr_peak_2935	208	7.26935	9609	upstream	7.44612e-26	1.5174e-21
975	ENSXETG00000033317	terf1	110.209	-0.717859	0.204366	-3.51261	0.000443729	0.00691069	NF56	NF50	YES	NF56 vs NF50	telomeric repeat binding factor (NIMA-interacting) 1 [Source:NCBI gene (formerly Entrezgene);Acc:677737]
584	ENSXETG00000033345	mettl18	673.433	-0.393337	0.0942268	-4.17437	2.98814e-05	0.000759388	NF56	NF50	YES	NF56 vs NF50	3-oxoacid CoA-transferase 1 [Source:NCBI gene (formerly Entrezgene);Acc:493307]	tr_peak_796	50	4.4204	0	inside	5.11646e-09	9.84668e-06
85	ENSXETG00000033380	ccdc136	204.704	-1.03541	0.141336	-7.32586	2.37371e-13	4.17744e-11	NF56	NF50	YES	NF56 vs NF50	cytochrome P450 2K1 [Source:NCBI gene (formerly Entrezgene);Acc:100494424]
48	ENSXETG00000033409	grem1	58.0641	-1.69665	0.208629	-8.13239	4.20894e-16	1.23454e-13	NF56	NF50	YES	NF56 vs NF50	cell division cycle associated 2 [Source:NCBI gene (formerly Entrezgene);Acc:100498571]	tr_peak_2383	61	3.98184	2017	upstream	2.52093e-10	6.47679e-07
230	ENSXETG00000033444	trim66	120.076	-0.844975	0.148999	-5.67102	1.4195e-08	9.00228e-07	NF56	NF50	YES	NF56 vs NF50	tripartite motif containing 66 [Source:NCBI gene (formerly Entrezgene);Acc:100485708]
295	ENSXETG00000033631	fxyd6	4635.15	0.752083	0.144969	5.18788	2.12696e-07	1.0434e-05	NF56	NF50	YES	NF56 vs NF50	FXYD domain containing ion transport regulator 6 [Source:NCBI gene (formerly Entrezgene);Acc:100125148]
406	ENSXETG00000033760	LRRTM4	1056.45	0.403868	0.0865388	4.6669	3.05782e-06	0.00011032	NF56	NF50	YES	NF56 vs NF50	leucine rich repeat transmembrane neuronal 4 [Source:NCBI gene (formerly Entrezgene);Acc:100485215]	tr_peak_2423	30	4.28411	0	inside	8.42908e-07	0.000847793
407	ENSXETG00000033760	LRRTM4	1056.45	0.403868	0.0865388	4.6669	3.05782e-06	0.00011032	NF56	NF50	YES	NF56 vs NF50	leucine rich repeat transmembrane neuronal 4 [Source:NCBI gene (formerly Entrezgene);Acc:100485215]	tr_peak_2424	31	3.41031	0	inside	6.41653e-07	0.000671089
408	ENSXETG00000033760	LRRTM4	1056.45	0.403868	0.0865388	4.6669	3.05782e-06	0.00011032	NF56	NF50	YES	NF56 vs NF50	leucine rich repeat transmembrane neuronal 4 [Source:NCBI gene (formerly Entrezgene);Acc:100485215]	tr_peak_2425	111	5.12036	0	overlapStart	1.14702e-15	7.33061e-12
209	ENSXETG00000033797	sp7	66.9123	-1.28134	0.218116	-5.87458	4.23923e-09	2.95466e-07	NF56	NF50	YES	NF56 vs NF50	S100P binding protein [Source:NCBI gene (formerly Entrezgene);Acc:733837]
877	ENSXETG00000033809	etv3l	76.1606	-0.90376	0.248264	-3.64032	0.000272298	0.0047271	NF56	NF50	YES	NF56 vs NF50
144	ENSXETG00000033871	nab2	2555.23	0.564449	0.0860705	6.55798	5.45413e-11	5.5644e-09	NF56	NF50	YES	NF56 vs NF50	Rac family small GTPase 3 [Source:NCBI gene (formerly Entrezgene);Acc:100101726]
411	ENSXETG00000033926	fanca	157.762	-0.958555	0.205891	-4.65565	3.22968e-06	0.000115701	NF56	NF50	YES	NF56 vs NF50	FA complementation group A [Source:NCBI gene (formerly Entrezgene);Acc:100380079]	tr_peak_2846	44	3.2247	0	overlapStart	2.08027e-08	3.39039e-05
571	ENSXETG00000034085	megf10	418.234	-0.50947	0.121119	-4.20635	2.59534e-05	0.000674165	NF56	NF50	YES	NF56 vs NF50	multiple EGF like domains 10 [Source:NCBI gene (formerly Entrezgene);Acc:780183]
113	ENSXETG00000034086	mpz	490.499	-0.787717	0.113674	-6.92962	4.21979e-12	5.50097e-10	NF56	NF50	YES	NF56 vs NF50	myelin protein zero [Source:NCBI gene (formerly Entrezgene);Acc:780198]
502	ENSXETG00000034180	cluap1	4149.07	0.514168	0.116611	4.40925	1.03731e-05	0.000306278	NF56	NF50	YES	NF56 vs NF50	mitochondrial ribosomal protein S27 [Source:NCBI gene (formerly Entrezgene);Acc:100488888]
689	ENSXETG00000034297	usp18	32.2844	1.29075	0.326726	3.95055	7.79715e-05	0.0017046	NF56	NF50	YES	NF56 vs NF50	ubiquitin specific peptidase 18 [Source:NCBI gene (formerly Entrezgene);Acc:100486062]
1042	ENSXETG00000034343	cdc42se1	1690.95	0.215916	0.0628622	3.43475	0.000593092	0.00867998	NF56	NF50	YES	NF56 vs NF50	suppressor of cytokine signaling 7 [Source:NCBI gene (formerly Entrezgene);Acc:100158657]	tr_peak_876	173	6.98002	0	inside	3.06824e-22	4.39137e-18
664	ENSXETG00000034394	ren	363.87	0.641399	0.160766	3.98966	6.61691e-05	0.00148817	NF56	NF50	YES	NF56 vs NF50	tropoelastin 1 [Source:NCBI gene (formerly Entrezgene);Acc:779443]
728	ENSXETG00000034424	p2ry6	946.386	-0.820456	0.212109	-3.86809	0.000109692	0.00226245	NF56	NF50	YES	NF56 vs NF50
404	ENSXETG00000034469	saraf	292.783	-0.527658	0.112686	-4.68254	2.83336e-06	0.000102812	NF56	NF50	YES	NF56 vs NF50	ninein like [Source:NCBI gene (formerly Entrezgene);Acc:100124705]
1001	ENSXETG00000034571	arl8b	1081.51	0.236361	0.0682078	3.46531	0.000529619	0.00802637	NF56	NF50	YES	NF56 vs NF50	ADP ribosylation factor like GTPase 8B [Source:NCBI gene (formerly Entrezgene);Acc:100492504]
749	ENSXETG00000034601	TMEM158	118.321	1.27393	0.332588	3.83035	0.000127959	0.00256834	NF56	NF50	YES	NF56 vs NF50	transmembrane protein 158 [Source:HGNC Symbol;Acc:HGNC:30293]
906	ENSXETG00000034635	wdr62	71.1452	-1.13085	0.314133	-3.59991	0.000318331	0.00534818	NF56	NF50	YES	NF56 vs NF50
794	ENSXETG00000034703		65.8127	-0.842906	0.223905	-3.76457	0.000166838	0.0031785	NF56	NF50	YES	NF56 vs NF50	centromere protein X [Source:NCBI gene (formerly Entrezgene);Acc:100490964]
653	ENSXETG00000034814	cox7a2l	726.725	-0.427481	0.106116	-4.02842	5.61521e-05	0.00128547	NF56	NF50	YES	NF56 vs NF50	cytochrome c oxidase subunit VIIa polypeptide 2 like [Source:NCBI gene (formerly Entrezgene);Acc:613093]	tr_peak_3265	1004	18.9341	0	inside	1.1022e-107	3.42602e-101
649	ENSXETG00000034836	ranbp1	2178.04	-0.56752	0.140396	-4.04228	5.29336e-05	0.00121773	NF56	NF50	YES	NF56 vs NF50	RAN binding protein 1 [Source:NCBI gene (formerly Entrezgene);Acc:394616]	tr_peak_577	177	6.60508	0	overlapStart	1.26369e-22	1.87025e-18
222	ENSXETG00000034838		1128.09	1.22089	0.211571	5.77057	7.90037e-09	5.17345e-07	NF56	NF50	YES	NF56 vs NF50
424	ENSXETG00000034871	ccdc9b	968.375	0.499787	0.10812	4.62253	3.7909e-06	0.000131458	NF56	NF50	YES	NF56 vs NF50	coiled-coil domain containing 9B [Source:NCBI gene (formerly Entrezgene);Acc:100497448]	tr_peak_5313	44	3.2247	0	inside	2.08027e-08	3.39039e-05
770	ENSXETG00000034914	elovl3	72.5871	0.894876	0.235738	3.79606	0.000147012	0.00287811	NF56	NF50	YES	NF56 vs NF50
657	ENSXETG00000035220	hyal2	378.006	-0.599632	0.149709	-4.00532	6.19327e-05	0.00140864	NF56	NF50	YES	NF56 vs NF50	hyaluronidase 2 [Source:NCBI gene (formerly Entrezgene);Acc:100144942]
892	ENSXETG00000035249	MYBBP1A	446.961	-0.475099	0.131464	-3.61391	0.000301613	0.00514093	NF56	NF50	YES	NF56 vs NF50	MYB binding protein 1a [Source:NCBI gene (formerly Entrezgene);Acc:100135739]
298	ENSXETG00000035280	prss27	28.4808	-1.50079	0.290371	-5.16854	2.35926e-07	1.14538e-05	NF56	NF50	YES	NF56 vs NF50	uncharacterized LOC100486773 [Source:NCBI gene (formerly Entrezgene);Acc:100486773]	tr_peak_1577	154	5.51788	92	upstream	3.20664e-20	3.63321e-16
425	ENSXETG00000035300	ssuh2	139.827	-1.00071	0.216578	-4.62056	3.82704e-06	0.000132385	NF56	NF50	YES	NF56 vs NF50	ABRA C-terminal like [Source:NCBI gene (formerly Entrezgene);Acc:100124856]
35	ENSXETG00000035511	apoe	445.237	1.52485	0.180533	8.44639	3.00451e-17	1.20859e-14	NF56	NF50	YES	NF56 vs NF50	apolipoprotein E [Source:NCBI gene (formerly Entrezgene);Acc:394678]
227	ENSXETG00000035621	ahdc1	53.3633	-1.55685	0.272698	-5.70908	1.13591e-08	7.3025e-07	NF56	NF50	YES	NF56 vs NF50	forkhead box M1 [Source:NCBI gene (formerly Entrezgene);Acc:100492241]
690	ENSXETG00000035623	gsx1	167.967	-0.733499	0.185786	-3.94808	7.87803e-05	0.00171961	NF56	NF50	YES	NF56 vs NF50	GS homeobox 1 [Source:NCBI gene (formerly Entrezgene);Acc:734120]
414	ENSXETG00000035680	kctd4	800.357	0.890042	0.191349	4.6514	3.29692e-06	0.00011719	NF56	NF50	YES	NF56 vs NF50	potassium channel tetramerization domain containing 4 [Source:NCBI gene (formerly Entrezgene);Acc:100158517]	tr_peak_1718	21	2.44712	0	overlapStart	1.277e-05	0.00787553
349	ENSXETG00000035732	errfi1	662.066	-0.796016	0.161838	-4.91858	8.7173e-07	3.63109e-05	NF56	NF50	YES	NF56 vs NF50	ERBB receptor feedback inhibitor 1 [Source:NCBI gene (formerly Entrezgene);Acc:100216060]	tr_peak_4579	65	3.91934	0	overlapStart	1.06333e-10	2.99951e-07
544	ENSXETG00000035809	esr10	83.2058	-0.896469	0.210299	-4.26282	2.01862e-05	0.000549713	NF56	NF50	YES	NF56 vs NF50	hairy and enhancer of split 5 gene 5 [Source:NCBI gene (formerly Entrezgene);Acc:100337645]
483	ENSXETG00000035983	prr36	2323.62	0.383381	0.085695	4.47379	7.68469e-06	0.000236746	NF56	NF50	YES	NF56 vs NF50	proline rich 36 [Source:NCBI gene (formerly Entrezgene);Acc:100490258]
691	ENSXETG00000036040	svip	1186.51	0.351131	0.0891024	3.94076	8.12242e-05	0.00177021	NF56	NF50	YES	NF56 vs NF50	small VCP/p97-interacting protein [Source:NCBI gene (formerly Entrezgene);Acc:100485465]	tr_peak_5991	186	9.848	0	inside	1.51342e-23	2.45657e-19
0	ENSXETG00000036052	col6a6	225.948	-2.20198	0.153934	-14.3047	2.04423e-46	2.87807e-42	NF56	NF50	YES	NF56 vs NF50	ribonucleotide reductase M2, gene 2 [Source:NCBI gene (formerly Entrezgene);Acc:493274]
973	ENSXETG00000036107	plcxd1	709.687	-0.638989	0.1816	-3.51866	0.000433725	0.00676986	NF56	NF50	YES	NF56 vs NF50	neural proliferation, differentiation and control, 1, gene 2 [Source:NCBI gene (formerly Entrezgene);Acc:100488267]
772	ENSXETG00000036111	wipi2	30.4709	1.14264	0.30103	3.79577	0.000147186	0.00287811	NF56	NF50	YES	NF56 vs NF50	retinitis pigmentosa 1 like 1 [Source:NCBI gene (formerly Entrezgene);Acc:101733935]
448	ENSXETG00000036112	pik3ca	276.952	-0.743514	0.162417	-4.57781	4.69858e-06	0.000156017	NF56	NF50	YES	NF56 vs NF50	TEA domain transcription factor 4 [Source:NCBI gene (formerly Entrezgene);Acc:100144667]
663	ENSXETG00000036243		26.6605	-1.12282	0.281182	-3.99322	6.51823e-05	0.00146832	NF56	NF50	YES	NF56 vs NF50		tr_peak_3089	166	5.67123	0	inside	1.67471e-21	2.23049e-17
621	ENSXETG00000036284		154.125	-0.592393	0.144506	-4.09944	4.14151e-05	0.000993328	NF56	NF50	YES	NF56 vs NF50
337	ENSXETG00000036304	pnck	3006.88	0.412664	0.0825363	4.99979	5.7393e-07	2.47106e-05	NF56	NF50	YES	NF56 vs NF50	opioid binding protein/cell adhesion molecule-like [Source:NCBI gene (formerly Entrezgene);Acc:779942]	tr_peak_4495	48	3.22678	0	inside	7.70708e-09	1.40197e-05
600	ENSXETG00000036380	prkab2	1144.64	0.364483	0.0882265	4.13122	3.60841e-05	0.000892845	NF56	NF50	YES	NF56 vs NF50	protein kinase, AMP-activated, beta 2 non-catalytic subunit [Source:NCBI gene (formerly Entrezgene);Acc:100127782]
183	ENSXETG00000036388		124.506	-0.913042	0.149123	-6.12274	9.19792e-10	7.35781e-08	NF56	NF50	YES	NF56 vs NF50	glutathione S-transferase 3 [Source:NCBI gene (formerly Entrezgene);Acc:100496158]
297	ENSXETG00000036501		498.653	0.453245	0.0876621	5.17036	2.33638e-07	1.1382e-05	NF56	NF50	YES	NF56 vs NF50
173	ENSXETG00000036550	xpo4	34.9322	-1.62124	0.261	-6.21164	5.24354e-10	4.43838e-08	NF56	NF50	YES	NF56 vs NF50	TGFB induced factor homeobox 2 [Source:NCBI gene (formerly Entrezgene);Acc:100127190]
449	ENSXETG00000036582	cenps	22.6845	-1.28115	0.279999	-4.57558	4.74912e-06	0.000156995	NF56	NF50	YES	NF56 vs NF50	centromere protein S [Source:NCBI gene (formerly Entrezgene);Acc:100038297]
1002	ENSXETG00000036606	gli1	63.5586	-0.713495	0.206126	-3.46145	0.000537267	0.00813353	NF56	NF50	YES	NF56 vs NF50	GLI family zinc finger 1 [Source:NCBI gene (formerly Entrezgene);Acc:100494064]
570	ENSXETG00000036615	slc25a29	1144.53	0.320958	0.0763023	4.20639	2.59479e-05	0.000674165	NF56	NF50	YES	NF56 vs NF50	solute carrier family 25 (mitochondrial carnitine/acylcarnitine carrier), member 29 [Source:NCBI gene (formerly Entrezgene);Acc:100124740]	tr_peak_5190	50	3.79792	101	upstream	4.79457e-09	9.27342e-06
367	ENSXETG00000036667	rflna	399.248	0.562356	0.116539	4.82546	1.39679e-06	5.53953e-05	NF56	NF50	YES	NF56 vs NF50	refilin A [Source:NCBI gene (formerly Entrezgene);Acc:496417]
217	ENSXETG00000036705	myl9	149.472	-1.01154	0.174521	-5.79609	6.78801e-09	4.55088e-07	NF56	NF50	YES	NF56 vs NF50	myosin light chain 9 [Source:NCBI gene (formerly Entrezgene);Acc:100124811]
412	ENSXETG00000036749	rcan1	697.493	0.5042	0.108312	4.65508	3.23863e-06	0.000115727	NF56	NF50	YES	NF56 vs NF50	regulator of calcineurin 1 [Source:NCBI gene (formerly Entrezgene);Acc:448016]
714	ENSXETG00000036821		1221.91	-0.599217	0.153821	-3.89555	9.79779e-05	0.00206193	NF56	NF50	YES	NF56 vs NF50	provisional ortholog of CART prepropeptide [Source:NCBI gene (formerly Entrezgene);Acc:100490291]
938	ENSXETG00000036862		38.6263	-1.02642	0.288869	-3.55325	0.000380508	0.00615766	NF56	NF50	YES	NF56 vs NF50
850	ENSXETG00000036866	rpl30	12837.5	-0.83275	0.226021	-3.68439	0.000229255	0.00410125	NF56	NF50	YES	NF56 vs NF50	ribosomal protein L30 [Source:NCBI gene (formerly Entrezgene);Acc:448690]
985	ENSXETG00000036906		399.002	0.446031	0.127772	3.49084	0.000481513	0.00741681	NF56	NF50	YES	NF56 vs NF50
875	ENSXETG00000036913	PFN1	628.284	-0.509469	0.13987	-3.64244	0.00027007	0.00470002	NF56	NF50	YES	NF56 vs NF50
950	ENSXETG00000037163	ddit4	968.029	-0.775571	0.218922	-3.54268	0.000396076	0.00632239	NF56	NF50	YES	NF56 vs NF50	DNA damage inducible transcript 4 [Source:NCBI gene (formerly Entrezgene);Acc:394782]	tr_peak_4473	47	3.49941	1908	upstream	9.29009e-09	1.66487e-05
951	ENSXETG00000037163	ddit4	968.029	-0.775571	0.218922	-3.54268	0.000396076	0.00632239	NF56	NF50	YES	NF56 vs NF50	DNA damage inducible transcript 4 [Source:NCBI gene (formerly Entrezgene);Acc:394782]	tr_peak_4474	94	4.48837	0	overlapStart	7.73624e-14	3.77164e-10
952	ENSXETG00000037163	ddit4	968.029	-0.775571	0.218922	-3.54268	0.000396076	0.00632239	NF56	NF50	YES	NF56 vs NF50	DNA damage inducible transcript 4 [Source:NCBI gene (formerly Entrezgene);Acc:394782]	tr_peak_4475	28	3.06295	0	inside	1.5729e-06	0.00144537
161	ENSXETG00000037211	gas2	179.191	-1.14636	0.180356	-6.35611	2.06926e-10	1.89176e-08	NF56	NF50	YES	NF56 vs NF50	hairy and enhancer of split 5, gene 7 [Source:NCBI gene (formerly Entrezgene);Acc:733782]
941	ENSXETG00000037249		47.0668	-0.869329	0.244853	-3.55041	0.000384632	0.00620302	NF56	NF50	YES	NF56 vs NF50
2	ENSXETG00000037321	ltb4dh	318.65	-1.55319	0.122094	-12.7213	4.50331e-37	2.1134e-33	NF56	NF50	YES	NF56 vs NF50	ltb4dh protein [Source:NCBI gene (formerly Entrezgene);Acc:493462]
935	ENSXETG00000037374	mlana	12.6752	-1.17936	0.331503	-3.55761	0.000374242	0.00607723	NF56	NF50	YES	NF56 vs NF50	melan-A [Source:NCBI gene (formerly Entrezgene);Acc:100379726]
395	ENSXETG00000037399	cxcr3	231.648	-0.702798	0.149031	-4.71579	2.40775e-06	8.89729e-05	NF56	NF50	YES	NF56 vs NF50	peroxisome proliferator-activated receptor gamma, coactivator-related 1 [Source:NCBI gene (formerly Entrezgene);Acc:100488852]	tr_peak_4430	78	4.55596	4041	upstream	4.02726e-12	1.46538e-08
396	ENSXETG00000037399	cxcr3	231.648	-0.702798	0.149031	-4.71579	2.40775e-06	8.89729e-05	NF56	NF50	YES	NF56 vs NF50	peroxisome proliferator-activated receptor gamma, coactivator-related 1 [Source:NCBI gene (formerly Entrezgene);Acc:100488852]	tr_peak_4431	221	7.7654	0	inside	3.45207e-27	7.85977e-23
397	ENSXETG00000037399	cxcr3	231.648	-0.702798	0.149031	-4.71579	2.40775e-06	8.89729e-05	NF56	NF50	YES	NF56 vs NF50	peroxisome proliferator-activated receptor gamma, coactivator-related 1 [Source:NCBI gene (formerly Entrezgene);Acc:100488852]	tr_peak_4432	44	3.99197	0	inside	1.99118e-08	3.26407e-05
537	ENSXETG00000037413	pdlim1	115.769	-0.712213	0.165957	-4.29156	1.77424e-05	0.000489795	NF56	NF50	YES	NF56 vs NF50	reactive intermediate imine deaminase A homolog [Source:NCBI gene (formerly Entrezgene);Acc:496671]
923	ENSXETG00000037474	cfap221	52.8025	1.02719	0.286896	3.58036	0.000343117	0.00564999	NF56	NF50	YES	NF56 vs NF50		tr_peak_6234	49	3.96164	1944	upstream	6.63514e-09	1.22298e-05
723	ENSXETG00000037476	bcl9l	891.072	0.501452	0.129289	3.87853	0.00010509	0.00218546	NF56	NF50	YES	NF56 vs NF50	B cell CLL/lymphoma 9 like [Source:NCBI gene (formerly Entrezgene);Acc:100495254]
626	ENSXETG00000037563	dbndd1	208.109	0.90529	0.221335	4.09013	4.31132e-05	0.00102706	NF56	NF50	YES	NF56 vs NF50	dysbindin (dystrobrevin binding protein 1) domain containing 1 [Source:NCBI gene (formerly Entrezgene);Acc:100486728]
239	ENSXETG00000037667	pla2g2e	1975.55	-1.85954	0.332959	-5.5849	2.33832e-08	1.42516e-06	NF56	NF50	YES	NF56 vs NF50	phospholipase A2 group IIE [Source:NCBI gene (formerly Entrezgene);Acc:100496855]
1061	ENSXETG00000037689		10.1597	1.19505	0.350457	3.40998	0.000649684	0.00934311	NF56	NF50	YES	NF56 vs NF50	PDZ and LIM domain 2 (mystique) [Source:NCBI gene (formerly Entrezgene);Acc:100488396]
818	ENSXETG00000037856	canx	483.501	-0.6082	0.163057	-3.72999	0.000191489	0.0035661	NF56	NF50	YES	NF56 vs NF50
129	ENSXETG00000037869	dlx1	31.0912	-1.95861	0.289423	-6.76729	1.31221e-11	1.502e-09	NF56	NF50	YES	NF56 vs NF50
536	ENSXETG00000037946	h2afz	1130.42	-0.64784	0.150951	-4.29172	1.77298e-05	0.000489795	NF56	NF50	YES	NF56 vs NF50	H2A.Z variant histone 1 [Source:NCBI gene (formerly Entrezgene);Acc:448675]	tr_peak_222	31	2.9645	0	inside	7.5856e-07	0.00077489
884	ENSXETG00000037960	dctn4	32.3003	-0.973825	0.26826	-3.63015	0.000283253	0.0048752	NF56	NF50	YES	NF56 vs NF50	beta-1,3-galactosyltransferase 5 [Source:NCBI gene (formerly Entrezgene);Acc:101734599]
806	ENSXETG00000037994	il1b	160.247	0.612882	0.163769	3.74236	0.000182303	0.00343473	NF56	NF50	YES	NF56 vs NF50	cAMP-dependent protein kinase inhibitor beta [Source:NCBI gene (formerly Entrezgene);Acc:101733718]	tr_peak_1364	37	3.59977	0	inside	1.42495e-07	0.000184906
286	ENSXETG00000038030		447.852	0.839459	0.160304	5.23667	1.63501e-07	8.28033e-06	NF56	NF50	YES	NF56 vs NF50
665	ENSXETG00000038130	nupr1	3629.18	-1.1256	0.282204	-3.98863	6.64566e-05	0.00149225	NF56	NF50	YES	NF56 vs NF50	nuclear protein 1, transcriptional regulator [Source:NCBI gene (formerly Entrezgene);Acc:101734006]	tr_peak_6208	296	7.97866	1409	upstream	5.18096e-35	2.19447e-30
666	ENSXETG00000038130	nupr1	3629.18	-1.1256	0.282204	-3.98863	6.64566e-05	0.00149225	NF56	NF50	YES	NF56 vs NF50	nuclear protein 1, transcriptional regulator [Source:NCBI gene (formerly Entrezgene);Acc:101734006]	tr_peak_6209	49	3.96164	0	overlapEnd	6.63514e-09	1.22298e-05
849	ENSXETG00000038152	nxph3	10125.9	-0.763792	0.207247	-3.68543	0.000228318	0.00408968	NF56	NF50	YES	NF56 vs NF50	ribosomal protein L39 [Source:NCBI gene (formerly Entrezgene);Acc:100135132]	tr_peak_4985	74	3.99564	0	overlapStart	9.48921e-12	3.27673e-08
19	ENSXETG00000038155	hmga2	99.5484	-2.10907	0.21906	-9.6278	6.10233e-22	4.52183e-19	NF56	NF50	YES	NF56 vs NF50	high mobility group AT-hook 2 [Source:NCBI gene (formerly Entrezgene);Acc:100135170]
971	ENSXETG00000038313	en1	239.006	-0.698518	0.198306	-3.52243	0.00042761	0.00668924	NF56	NF50	YES	NF56 vs NF50	solute carrier family 18 member A2 [Source:HGNC Symbol;Acc:HGNC:10935]
926	ENSXETG00000038324	inka1	458.068	0.897758	0.251553	3.56886	0.000358533	0.0058832	NF56	NF50	YES	NF56 vs NF50	SERTA domain containing 4 [Source:NCBI gene (formerly Entrezgene);Acc:100494600]	tr_peak_3260	28	3.13741	0	inside	1.64335e-06	0.00148878
702	ENSXETG00000038413	ptpdc1	361.3	0.366069	0.0933943	3.91961	8.8693e-05	0.00190062	NF56	NF50	YES	NF56 vs NF50	protein tyrosine phosphatase domain containing 1 [Source:HGNC Symbol;Acc:HGNC:30184]
493	ENSXETG00000038538	imp3	196.405	-0.583489	0.131373	-4.44148	8.93423e-06	0.000268801	NF56	NF50	YES	NF56 vs NF50	IMP3, U3 small nucleolar ribonucleoprotein [Source:NCBI gene (formerly Entrezgene);Acc:448133]	tr_peak_3045	59	3.44932	0	inside	5.17392e-10	1.24661e-06
241	ENSXETG00000038579		179.629	-0.985378	0.176808	-5.57315	2.50176e-08	1.51169e-06	NF56	NF50	YES	NF56 vs NF50		tr_peak_1103	53	4.48008	0	inside	1.93321e-09	4.08677e-06
275	ENSXETG00000038604	tcp1	2543.78	-0.373367	0.0704411	-5.30041	1.15543e-07	6.09263e-06	NF56	NF50	YES	NF56 vs NF50	t-complex 1 [Source:NCBI gene (formerly Entrezgene);Acc:100487607]	tr_peak_3424	312	7.86238	0	overlapStart	1.07174e-36	5.12554e-32
281	ENSXETG00000038671		349.047	1.05336	0.200147	5.26294	1.41773e-07	7.31143e-06	NF56	NF50	YES	NF56 vs NF50
793	ENSXETG00000038760	rpl22l1	1509.18	-0.884247	0.234712	-3.76737	0.000164974	0.00314726	NF56	NF50	YES	NF56 vs NF50	ribosomal protein L22 like 1 [Source:NCBI gene (formerly Entrezgene);Acc:496910]	tr_peak_3600	98	4.54425	0	overlapStart	2.51855e-14	1.33343e-10
734	ENSXETG00000038782	cnr1	38.9994	-1.01971	0.263846	-3.86479	0.000111187	0.00228193	NF56	NF50	YES	NF56 vs NF50	urate (5-hydroxyiso-) hydrolase [Source:NCBI gene (formerly Entrezgene);Acc:100489904]
244	ENSXETG00000038920	gcna	94.4707	-1.44839	0.26187	-5.53095	3.185e-08	1.90007e-06	NF56	NF50	YES	NF56 vs NF50	germ cell nuclear acidic peptidase [Source:NCBI gene (formerly Entrezgene);Acc:100379792]
405	ENSXETG00000038960	apcdd1l	13522.3	0.299352	0.0641107	4.66929	3.0224e-06	0.000109389	NF56	NF50	YES	NF56 vs NF50	ELMO/CED-12 domain containing 1 [Source:NCBI gene (formerly Entrezgene);Acc:779768]	tr_peak_1842	49	4.09066	0	inside	6.45624e-09	1.1952e-05
513	ENSXETG00000038969	serp2	434.438	0.414985	0.09494	4.37102	1.23666e-05	0.00035825	NF56	NF50	YES	NF56 vs NF50	stress-associated endoplasmic reticulum protein family member 2 [Source:NCBI gene (formerly Entrezgene);Acc:779835]	tr_peak_1713	114	4.76898	0	overlapStart	5.18824e-16	3.50502e-12
1049	ENSXETG00000038988	adarb1	6651.03	0.25678	0.074936	3.42666	0.000611063	0.00887839	NF56	NF50	YES	NF56 vs NF50	protein kinase, cAMP-dependent, regulatory subunit type I beta [Source:NCBI gene (formerly Entrezgene);Acc:780384]	tr_peak_5551	32	4.2434	0	inside	5.42388e-07	0.000583795
1050	ENSXETG00000038988	adarb1	6651.03	0.25678	0.074936	3.42666	0.000611063	0.00887839	NF56	NF50	YES	NF56 vs NF50	protein kinase, cAMP-dependent, regulatory subunit type I beta [Source:NCBI gene (formerly Entrezgene);Acc:780384]	tr_peak_5552	34	2.89298	0	overlapStart	3.4489e-07	0.000395312
934	ENSXETG00000039015	glod5	23.1078	-1.10908	0.311595	-3.55936	0.000371755	0.00604381	NF56	NF50	YES	NF56 vs NF50	glyoxalase domain containing 5 [Source:NCBI gene (formerly Entrezgene);Acc:733888]
218	ENSXETG00000039025	kl	517.582	0.746358	0.12881	5.79426	6.86246e-09	4.57899e-07	NF56	NF50	YES	NF56 vs NF50	membrane associated ring-CH-type finger 4 [Source:NCBI gene (formerly Entrezgene);Acc:100492913]
253	ENSXETG00000039156	dnajc28	1543.13	-0.491953	0.090059	-5.46257	4.693e-08	2.69685e-06	NF56	NF50	YES	NF56 vs NF50	solute carrier family 2 member 2 [Source:NCBI gene (formerly Entrezgene);Acc:496943]
334	ENSXETG00000039275	hapln3	3900.88	0.336939	0.0673731	5.00109	5.70078e-07	2.46445e-05	NF56	NF50	YES	NF56 vs NF50	mucin-12 [Source:NCBI gene (formerly Entrezgene);Acc:100493268]	tr_peak_5506	38	4.01837	0	overlapEnd	1.14446e-07	0.000150248
834	ENSXETG00000039296	efhd2	1923.62	-0.661676	0.17845	-3.7079	0.000208988	0.00381133	NF56	NF50	YES	NF56 vs NF50	EF-hand domain family member D2 [Source:NCBI gene (formerly Entrezgene);Acc:496711]
546	ENSXETG00000039311	ccdc27	8.81776	-1.46644	0.344897	-4.25183	2.12033e-05	0.000575177	NF56	NF50	YES	NF56 vs NF50
595	ENSXETG00000039322	clic5	521.651	-0.480669	0.115863	-4.14861	3.34494e-05	0.00083499	NF56	NF50	YES	NF56 vs NF50	chloride intracellular channel 4 [Source:NCBI gene (formerly Entrezgene);Acc:493290]
354	ENSXETG00000039365	atp11a	937.269	0.368062	0.0754423	4.87873	1.06771e-06	4.3826e-05	NF56	NF50	YES	NF56 vs NF50	synovial sarcoma translocation gene on chromosome 18-like 1 [Source:NCBI gene (formerly Entrezgene);Acc:100380069]
765	ENSXETG00000039387		23.1875	-1.09098	0.286857	-3.80322	0.000142825	0.0028193	NF56	NF50	YES	NF56 vs NF50	ras-like protein family member 11A-like [Source:NCBI gene (formerly Entrezgene);Acc:100488596]
917	ENSXETG00000039398	nkx2-8	9.14487	-1.21968	0.340133	-3.58591	0.000335909	0.00556948	NF56	NF50	YES	NF56 vs NF50	NK2 homeobox 8 [Source:NCBI gene (formerly Entrezgene);Acc:394548]
214	ENSXETG00000039411	anln	66.4764	-1.60058	0.275131	-5.8175	5.97355e-09	4.06288e-07	NF56	NF50	YES	NF56 vs NF50	anillin actin binding protein [Source:NCBI gene (formerly Entrezgene);Acc:100329114]
422	ENSXETG00000039440	sbf2	59.4414	1.22872	0.265636	4.62555	3.73603e-06	0.000129876	NF56	NF50	YES	NF56 vs NF50	zinc finger protein 816 [Source:NCBI gene (formerly Entrezgene);Acc:100496042]
313	ENSXETG00000039537	mob1a	2025.54	0.722915	0.142114	5.08687	3.64012e-07	1.6803e-05	NF56	NF50	YES	NF56 vs NF50	podocalyxin-like 2 [Source:NCBI gene (formerly Entrezgene);Acc:100490075]	tr_peak_3139	62	3.73785	0	overlapStart	1.96612e-10	5.20691e-07
314	ENSXETG00000039537	mob1a	2025.54	0.722915	0.142114	5.08687	3.64012e-07	1.6803e-05	NF56	NF50	YES	NF56 vs NF50	podocalyxin-like 2 [Source:NCBI gene (formerly Entrezgene);Acc:100490075]	tr_peak_3140	92	4.90259	0	inside	1.12409e-13	5.3827e-10
718	ENSXETG00000039584	stmn2	13141.2	0.702415	0.180898	3.88292	0.000103208	0.00215908	NF56	NF50	YES	NF56 vs NF50	stathmin 2 [Source:NCBI gene (formerly Entrezgene);Acc:448716]	tr_peak_4213	121	5.38381	0	overlapStart	9.12746e-17	6.78891e-13
719	ENSXETG00000039584	stmn2	13141.2	0.702415	0.180898	3.88292	0.000103208	0.00215908	NF56	NF50	YES	NF56 vs NF50	stathmin 2 [Source:NCBI gene (formerly Entrezgene);Acc:448716]	tr_peak_4214	47	4.13852	0	inside	9.76068e-09	1.7293e-05
563	ENSXETG00000039621	s1pr5	133.014	-0.701629	0.166221	-4.22107	2.43146e-05	0.000639564	NF56	NF50	YES	NF56 vs NF50	sphingosine-1-phosphate receptor 5 [Source:NCBI gene (formerly Entrezgene);Acc:100145694]
940	ENSXETG00000039651	rpl36	10955.5	-0.784109	0.220829	-3.55076	0.000384121	0.00620187	NF56	NF50	YES	NF56 vs NF50	ribosomal protein L36 [Source:NCBI gene (formerly Entrezgene);Acc:448678]
543	ENSXETG00000039700	prr35	77.9704	0.789534	0.184837	4.27151	1.94158e-05	0.000529757	NF56	NF50	YES	NF56 vs NF50	proline rich 35 [Source:NCBI gene (formerly Entrezgene);Acc:101734129]
358	ENSXETG00000039729	pold2	254.797	-0.804876	0.165968	-4.8496	1.23713e-06	5.01779e-05	NF56	NF50	YES	NF56 vs NF50	potassium channel, two pore domain subfamily K, member 5 [Source:NCBI gene (formerly Entrezgene);Acc:100489489]
724	ENSXETG00000039748		66.6307	0.896502	0.231189	3.8778	0.000105406	0.00218881	NF56	NF50	YES	NF56 vs NF50	acyl-coenzyme A amino acid N-acyltransferase 2 [Source:NCBI gene (formerly Entrezgene);Acc:100496940]
88	ENSXETG00000039783		202.805	-1.03538	0.141537	-7.31526	2.56884e-13	4.35743e-11	NF56	NF50	YES	NF56 vs NF50		tr_peak_5170	158	6.38298	0	overlapStart	1.07456e-20	1.3035e-16
913	ENSXETG00000039795	actn4	18.4864	-1.16149	0.323467	-3.59076	0.000329721	0.00548968	NF56	NF50	YES	NF56 vs NF50	provisional ortholog of PTTG1 regulator of sister chromatid separation, securin [Source:NCBI gene (formerly Entrezgene);Acc:100498440]
164	ENSXETG00000039895	fgfbp3	1219.81	-0.989076	0.156464	-6.32141	2.59185e-10	2.32424e-08	NF56	NF50	YES	NF56 vs NF50	fibroblast growth factor binding protein 3 [Source:NCBI gene (formerly Entrezgene);Acc:779638]
861	ENSXETG00000039945	fam19a5	739.119	0.418283	0.114281	3.66012	0.000252098	0.00444773	NF56	NF50	YES	NF56 vs NF50	TAFA chemokine like family member 5 [Source:NCBI gene (formerly Entrezgene);Acc:100124962]	tr_peak_2153	36	3.1844	0	inside	1.88313e-07	0.000231686
862	ENSXETG00000039945	fam19a5	739.119	0.418283	0.114281	3.66012	0.000252098	0.00444773	NF56	NF50	YES	NF56 vs NF50	TAFA chemokine like family member 5 [Source:NCBI gene (formerly Entrezgene);Acc:100124962]	tr_peak_2154	17	2.5081	0	overlapStart	3.04046e-05	0.0160487
863	ENSXETG00000039945	fam19a5	739.119	0.418283	0.114281	3.66012	0.000252098	0.00444773	NF56	NF50	YES	NF56 vs NF50	TAFA chemokine like family member 5 [Source:NCBI gene (formerly Entrezgene);Acc:100124962]	tr_peak_2155	57	3.60896	526	upstream	8.51903e-10	1.95596e-06
864	ENSXETG00000039945	fam19a5	739.119	0.418283	0.114281	3.66012	0.000252098	0.00444773	NF56	NF50	YES	NF56 vs NF50	TAFA chemokine like family member 5 [Source:NCBI gene (formerly Entrezgene);Acc:100124962]	tr_peak_2156	53	3.63939	1267	upstream	2.1714e-09	4.52741e-06
640	ENSXETG00000039968	rbm12b.2	51.4029	-0.879119	0.216806	-4.05486	5.0165e-05	0.00117127	NF56	NF50	YES	NF56 vs NF50
132	ENSXETG00000039972	gpbp1l1	334.027	1.12269	0.166239	6.75346	1.44358e-11	1.61302e-09	NF56	NF50	YES	NF56 vs NF50
676	ENSXETG00000040042	zdhhc9	2410.35	0.294223	0.0739826	3.97692	6.98135e-05	0.00155769	NF56	NF50	YES	NF56 vs NF50	zinc finger DHHC-type containing 9 [Source:NCBI gene (formerly Entrezgene);Acc:100124706]	tr_peak_4987	61	4.93241	0	inside	2.45799e-10	6.32004e-07
825	ENSXETG00000040045	ifih1	23.5088	-1.16431	0.313275	-3.71657	0.000201949	0.0037264	NF56	NF50	YES	NF56 vs NF50	sperm associated antigen 5 [Source:NCBI gene (formerly Entrezgene);Acc:100494706]
1017	ENSXETG00000040073	sc5d	300.234	0.573548	0.166309	3.4487	0.000563292	0.00841073	NF56	NF50	YES	NF56 vs NF50	sterol-C5-desaturase [Source:NCBI gene (formerly Entrezgene);Acc:100490845]
535	ENSXETG00000040077	SHISA2	137.818	1.11291	0.259156	4.29437	1.75194e-05	0.000485541	NF56	NF50	YES	NF56 vs NF50	shisa family member 2 [Source:NCBI gene (formerly Entrezgene);Acc:100497602]
1071	ENSXETG00000040091	hla-dra	21.1536	1.15468	0.340031	3.39582	0.000684236	0.00975036	NF56	NF50	YES	NF56 vs NF50
480	ENSXETG00000040105		49.9866	1.34687	0.300269	4.48556	7.27243e-06	0.000225525	NF56	NF50	YES	NF56 vs NF50
858	ENSXETG00000040149	fbxo45	2314.08	0.245054	0.0668398	3.66629	0.000246092	0.00435815	NF56	NF50	YES	NF56 vs NF50	F-box protein 45 [Source:NCBI gene (formerly Entrezgene);Acc:100216147]	tr_peak_3699	162	5.22962	0	overlapStart	4.07324e-21	5.09683e-17
837	ENSXETG00000040382	gata5	249.2	0.844797	0.228244	3.70129	0.000214508	0.00389319	NF56	NF50	YES	NF56 vs NF50	calbindin 2 [Source:HGNC Symbol;Acc:HGNC:1435]
965	ENSXETG00000040403	irf1	1962.79	0.218324	0.0618392	3.53051	0.000414762	0.0065318	NF56	NF50	YES	NF56 vs NF50	KIAA0408 ortholog [Source:NCBI gene (formerly Entrezgene);Acc:100496334]
788	ENSXETG00000040437	ubxn1	1312.72	0.776106	0.205646	3.774	0.000160653	0.00308548	NF56	NF50	YES	NF56 vs NF50
891	ENSXETG00000040474	napb	7068.88	0.258482	0.0715034	3.61497	0.000300383	0.00512618	NF56	NF50	YES	NF56 vs NF50	NSF attachment protein beta [Source:NCBI gene (formerly Entrezgene);Acc:780021]	tr_peak_3303	342	10.1871	0	overlapStart	1.03762e-39	6.13917e-35
1030	ENSXETG00000040475	tie1	1242.64	0.484614	0.140792	3.44206	0.000577296	0.00855553	NF56	NF50	YES	NF56 vs NF50	growth arrest specific 7 [Source:NCBI gene (formerly Entrezgene);Acc:100145655]
754	ENSXETG00000040558	xkr4	676.903	0.843671	0.22087	3.81975	0.000133584	0.00266352	NF56	NF50	YES	NF56 vs NF50	XK related 4 [Source:NCBI gene (formerly Entrezgene);Acc:613062]	tr_peak_4172	74	3.99564	147	upstream	9.48921e-12	3.27673e-08
755	ENSXETG00000040558	xkr4	676.903	0.843671	0.22087	3.81975	0.000133584	0.00266352	NF56	NF50	YES	NF56 vs NF50	XK related 4 [Source:NCBI gene (formerly Entrezgene);Acc:613062]	tr_peak_4173	33	3.15937	0	inside	3.53606e-07	0.000401597
693	ENSXETG00000040719		377.641	0.854662	0.217201	3.9349	8.32328e-05	0.00180839	NF56	NF50	YES	NF56 vs NF50	apolipoprotein C-I [Source:NCBI gene (formerly Entrezgene);Acc:100489130]
715	ENSXETG00000040757	tdrd1	66.3669	-0.778681	0.199928	-3.8948	9.82813e-05	0.00206523	NF56	NF50	YES	NF56 vs NF50	tudor domain containing 1 [Source:NCBI gene (formerly Entrezgene);Acc:100216261]	tr_peak_5962	47	3.49941	3134	upstream	9.29009e-09	1.66487e-05
699	ENSXETG00000040820		82.391	-0.739337	0.188509	-3.92202	8.7811e-05	0.00189035	NF56	NF50	YES	NF56 vs NF50
273	ENSXETG00000040903		231.328	-0.890516	0.167345	-5.32144	1.02949e-07	5.46953e-06	NF56	NF50	YES	NF56 vs NF50
242	ENSXETG00000040953		25.467	-1.56477	0.280931	-5.56995	2.54818e-08	1.53315e-06	NF56	NF50	YES	NF56 vs NF50
1075	ENSXETG00000040976		1383.89	0.316266	0.0932567	3.39135	0.000695483	0.00987067	NF56	NF50	YES	NF56 vs NF50	vacuolar protein 8 [Source:NCBI gene (formerly Entrezgene);Acc:100496743]
181	ENSXETG00000041061	sapcd1	135.964	-1.0089	0.16451	-6.13277	8.63628e-10	6.98794e-08	NF56	NF50	YES	NF56 vs NF50	suppressor APC domain containing 1 [Source:NCBI gene (formerly Entrezgene);Acc:100487796]
804	ENSXETG00000041079	cebpb	189.79	-0.749369	0.200101	-3.74495	0.000180433	0.00340982	NF56	NF50	YES	NF56 vs NF50	CCAAT enhancer binding protein beta [Source:NCBI gene (formerly Entrezgene);Acc:619595]
869	ENSXETG00000041090	CKAP2L	23.9389	-1.06582	0.29228	-3.64656	0.000265773	0.0046598	NF56	NF50	YES	NF56 vs NF50	cytoskeleton associated protein 2 like [Source:NCBI gene (formerly Entrezgene);Acc:100496257]
66	ENSXETG00000041151	psph	874.695	-1.78176	0.228882	-7.78459	6.99384e-15	1.53854e-12	NF56	NF50	YES	NF56 vs NF50	phosphoserine phosphatase [Source:NCBI gene (formerly Entrezgene);Acc:549747]	tr_peak_1557	21	2.62753	0	overlapStart	9.98619e-06	0.0065884
118	ENSXETG00000041258	knl1	54.6475	-1.55368	0.224941	-6.90707	4.94771e-12	6.21954e-10	NF56	NF50	YES	NF56 vs NF50	kinetochore scaffold 1 [Source:NCBI gene (formerly Entrezgene);Acc:100497601]	tr_peak_5314	150	4.89498	7233	upstream	7.28518e-20	7.99632e-16
476	ENSXETG00000041322		704.681	0.479651	0.106693	4.49561	6.93696e-06	0.000217034	NF56	NF50	YES	NF56 vs NF50	serine/threonine-protein phosphatase 6 regulatory ankyrin repeat subunit B [Source:NCBI gene (formerly Entrezgene);Acc:100498424]
954	ENSXETG00000041384	ndufb8	879.199	-0.306893	0.0866452	-3.54195	0.000397179	0.00632566	NF56	NF50	YES	NF56 vs NF50	NADH:ubiquinone oxidoreductase subunit B8 [Source:NCBI gene (formerly Entrezgene);Acc:733466]

## Sheet: NF50 vs NF56 with peaks
DEGs from RNA-seq metamorphosis dataset by developmental stage comparison with TR ChIP-seq peaks
Sorted by ensembl ID
	ensembl	id	baseMean	log2FoldChange	lfcSE	stat	pvalue	padj	Condition	Control	Call	Comparison	description	peak_name	peak_score	peak_foldEnrichment	bpDistanceToPeak	peakLocationCategoryRelativeToGene	peaks_pVal	peaks_fdr
669	ENSXETG00000000022	cdkal1	505.146	-0.372344	0.0936235	-3.97703	6.97799e-05	0.00155769	NF56	NF50	YES	NF56 vs NF50	CDK5 regulatory subunit associated protein 1-like 1 [Source:Xenbase;Acc:XB-GENE-5895778]	tr_peak_3939	53	3.33805	0	overlapStart	2.02913e-09	4.2714e-06
670	ENSXETG00000000022	cdkal1	505.146	-0.372344	0.0936235	-3.97703	6.97799e-05	0.00155769	NF56	NF50	YES	NF56 vs NF50	CDK5 regulatory subunit associated protein 1-like 1 [Source:Xenbase;Acc:XB-GENE-5895778]	tr_peak_3940	57	4.83555	0	inside	8.07477e-10	1.86488e-06
671	ENSXETG00000000022	cdkal1	505.146	-0.372344	0.0936235	-3.97703	6.97799e-05	0.00155769	NF56	NF50	YES	NF56 vs NF50	CDK5 regulatory subunit associated protein 1-like 1 [Source:Xenbase;Acc:XB-GENE-5895778]	tr_peak_3941	17	2.44791	0	inside	3.26445e-05	0.0169141
672	ENSXETG00000000022	cdkal1	505.146	-0.372344	0.0936235	-3.97703	6.97799e-05	0.00155769	NF56	NF50	YES	NF56 vs NF50	CDK5 regulatory subunit associated protein 1-like 1 [Source:Xenbase;Acc:XB-GENE-5895778]	tr_peak_3942	81	4.44128	0	inside	1.89666e-12	7.39469e-09
673	ENSXETG00000000022	cdkal1	505.146	-0.372344	0.0936235	-3.97703	6.97799e-05	0.00155769	NF56	NF50	YES	NF56 vs NF50	CDK5 regulatory subunit associated protein 1-like 1 [Source:Xenbase;Acc:XB-GENE-5895778]	tr_peak_3943	40	4.15361	0	inside	6.34059e-08	8.98442e-05
674	ENSXETG00000000022	cdkal1	505.146	-0.372344	0.0936235	-3.97703	6.97799e-05	0.00155769	NF56	NF50	YES	NF56 vs NF50	CDK5 regulatory subunit associated protein 1-like 1 [Source:Xenbase;Acc:XB-GENE-5895778]	tr_peak_3944	72	3.82187	0	inside	1.78238e-11	5.85221e-08
675	ENSXETG00000000022	cdkal1	505.146	-0.372344	0.0936235	-3.97703	6.97799e-05	0.00155769	NF56	NF50	YES	NF56 vs NF50	CDK5 regulatory subunit associated protein 1-like 1 [Source:Xenbase;Acc:XB-GENE-5895778]	tr_peak_3945	62	4.6264	0	inside	2.27525e-10	5.91248e-07
688	ENSXETG00000000109	rps12	30215.7	-0.970424	0.245343	-3.95538	7.64141e-05	0.00167315	NF56	NF50	YES	NF56 vs NF50	ribosomal protein S12 [Source:Xenbase;Acc:XB-GENE-972800]	tr_peak_3362	81	3.60094	0	overlapStart	1.79032e-12	7.02846e-09
216	ENSXETG00000000135	crip2	6093.79	0.476355	0.0820618	5.80483	6.44297e-09	4.34022e-07	NF56	NF50	YES	NF56 vs NF50	cysteine-rich protein 2 [Source:Xenbase;Acc:XB-GENE-953187]	tr_peak_5324	55	4.15028	0	inside	1.28399e-09	2.81501e-06
1015	ENSXETG00000000592	rcl1	110.427	-0.564027	0.163473	-3.45028	0.000559996	0.00838439	NF56	NF50	YES	NF56 vs NF50	RNA terminal phosphate cyclase-like 1 [Source:Xenbase;Acc:XB-GENE-962711]	tr_peak_410	113	5.47024	0	overlapStart	7.35275e-16	4.81116e-12
587	ENSXETG00000000694	zdhhc2	2015.01	0.495577	0.118933	4.16687	3.08813e-05	0.000780572	NF56	NF50	YES	NF56 vs NF50	zinc finger DHHC-type containing 2 [Source:Xenbase;Acc:XB-GENE-947256]	tr_peak_107	52	3.88826	0	inside	2.86293e-09	5.79549e-06
633	ENSXETG00000000703	brix1	205.952	-0.709543	0.174347	-4.06971	4.7072e-05	0.00110907	NF56	NF50	YES	NF56 vs NF50	BRX1, biogenesis of ribosomes [Source:Xenbase;Acc:XB-GENE-1007993]	tr_peak_807	102	4.90072	0	overlapStart	1.05636e-14	5.92257e-11
748	ENSXETG00000000984	rbbp4	456.19	-0.534946	0.139513	-3.83439	0.000125876	0.00253172	NF56	NF50	YES	NF56 vs NF50	retinoblastoma binding protein 4 [Source:Xenbase;Acc:XB-GENE-482002]	tr_peak_1511	131	4.89677	0	overlapStart	8.51256e-18	7.32082e-14
908	ENSXETG00000001178	rpl11	15581.4	-0.751739	0.209056	-3.59588	0.000323302	0.00541828	NF56	NF50	YES	NF56 vs NF50	ribosomal protein L11 [Source:Xenbase;Acc:XB-GENE-1000977]	tr_peak_1519	20	2.40063	0	inside	1.33045e-05	0.0081871
722	ENSXETG00000001209	rps7	17230.3	-0.72947	0.188025	-3.87964	0.00010461	0.00217871	NF56	NF50	YES	NF56 vs NF50	ribosomal protein S7 [Source:Xenbase;Acc:XB-GENE-977326]	tr_peak_3730	41	2.93654	0	overlapStart	4.58332e-08	6.7972e-05
69	ENSXETG00000001245	ncaph	54.9848	-1.7055	0.223352	-7.63592	2.24207e-14	4.71136e-12	NF56	NF50	YES	NF56 vs NF50	non-SMC condensin I complex subunit H [Source:Xenbase;Acc:XB-GENE-5738397]	tr_peak_2418	34	2.98583	0	overlapStart	2.75893e-07	0.00032375
70	ENSXETG00000001245	ncaph	54.9848	-1.7055	0.223352	-7.63592	2.24207e-14	4.71136e-12	NF56	NF50	YES	NF56 vs NF50	non-SMC condensin I complex subunit H [Source:Xenbase;Acc:XB-GENE-5738397]	tr_peak_2419	296	10.8054	6980	upstream	5.2313e-35	2.20181e-30
614	ENSXETG00000001263	mat2a	9068.19	-0.801915	0.194881	-4.1149	3.8735e-05	0.000937028	NF56	NF50	YES	NF56 vs NF50	methionine adenosyltransferase II, alpha [Source:Xenbase;Acc:XB-GENE-981938]	tr_peak_2405	31	3.39569	0	inside	6.91035e-07	0.000716952
615	ENSXETG00000001263	mat2a	9068.19	-0.801915	0.194881	-4.1149	3.8735e-05	0.000937028	NF56	NF50	YES	NF56 vs NF50	methionine adenosyltransferase II, alpha [Source:Xenbase;Acc:XB-GENE-981938]	tr_peak_2406	53	4.06824	0	inside	1.99141e-09	4.20262e-06
616	ENSXETG00000001263	mat2a	9068.19	-0.801915	0.194881	-4.1149	3.8735e-05	0.000937028	NF56	NF50	YES	NF56 vs NF50	methionine adenosyltransferase II, alpha [Source:Xenbase;Acc:XB-GENE-981938]	tr_peak_2407	230	6.92262	0	inside	3.71321e-28	9.09997e-24
1066	ENSXETG00000001340	exosc2	263.568	-0.613449	0.180143	-3.40534	0.000660806	0.00945476	NF56	NF50	YES	NF56 vs NF50	exosome component 2 [Source:Xenbase;Acc:XB-GENE-977773]	tr_peak_4827	456	10.2183	0	overlapStart	1.88882e-51	2.43562e-46
961	ENSXETG00000001461	XB972976	19861.6	-0.785245	0.222133	-3.53502	0.000407751	0.00644301	NF56	NF50	YES	NF56 vs NF50	provisional ortholog of ribosomal protein L32 [Source:Xenbase;Acc:XB-GENE-972977]	tr_peak_3123	102	4.90072	0	inside	1.05636e-14	5.92257e-11
962	ENSXETG00000001461	XB972976	19861.6	-0.785245	0.222133	-3.53502	0.000407751	0.00644301	NF56	NF50	YES	NF56 vs NF50	provisional ortholog of ribosomal protein L32 [Source:Xenbase;Acc:XB-GENE-972977]	tr_peak_3124	38	3.00425	0	overlapStart	1.00591e-07	0.000136135
1041	ENSXETG00000001592	bptf	2138.47	0.319831	0.0930867	3.43584	0.000590717	0.00865422	NF56	NF50	YES	NF56 vs NF50	bromodomain PHD finger transcription factor [Source:Xenbase;Acc:XB-GENE-6054434]	tr_peak_6047	43	4.49976	0	inside	2.87058e-08	4.50661e-05
1005	ENSXETG00000001795	lmnb2	606.933	-0.441323	0.127656	-3.45713	0.00054596	0.00824739	NF56	NF50	YES	NF56 vs NF50	lamin B2 [Source:Xenbase;Acc:XB-GENE-490443]	tr_peak_239	134	4.78454	0	inside	4.36214e-18	3.89054e-14
529	ENSXETG00000001834	rpa2	393.371	-0.641789	0.148772	-4.3139	1.60399e-05	0.000449853	NF56	NF50	YES	NF56 vs NF50	replication protein A2 [Source:Xenbase;Acc:XB-GENE-487430]	tr_peak_1368	185	6.77021	0	overlapStart	1.55317e-23	2.5186e-19
596	ENSXETG00000001868	atp5f1c	2583.15	-0.228117	0.0550853	-4.14117	3.45545e-05	0.00086105	NF56	NF50	YES	NF56 vs NF50	ATP synthase F1 subunit gamma [Source:Xenbase;Acc:XB-GENE-970730]	tr_peak_2201	63	4.03422	0	overlapStart	1.82907e-10	4.88034e-07
363	ENSXETG00000001886	aldh1l2	767.195	-1.12794	0.233081	-4.83927	1.3032e-06	5.21243e-05	NF56	NF50	YES	NF56 vs NF50	aldehyde dehydrogenase 1 family member L2 [Source:Xenbase;Acc:XB-GENE-5820495]	tr_peak_2064	58	4.41218	0	inside	6.56705e-10	1.536e-06
364	ENSXETG00000001886	aldh1l2	767.195	-1.12794	0.233081	-4.83927	1.3032e-06	5.21243e-05	NF56	NF50	YES	NF56 vs NF50	aldehyde dehydrogenase 1 family member L2 [Source:Xenbase;Acc:XB-GENE-5820495]	tr_peak_2065	53	3.33805	5047	upstream	2.02913e-09	4.2714e-06
311	ENSXETG00000002157	fndc7	3354.65	0.25576	0.050187	5.09614	3.46655e-07	1.61074e-05	NF56	NF50	YES	NF56 vs NF50	ubiquitin associated protein 2 [Source:NCBI gene (formerly Entrezgene);Acc:100379870]	tr_peak_844	835	14.9442	0	overlapStart	3.25499e-90	2.76599e-84
384	ENSXETG00000002168	epha10	759.047	-0.437672	0.0921136	-4.75143	2.01983e-06	7.68573e-05	NF56	NF50	YES	NF56 vs NF50	EPH receptor A10 [Source:Xenbase;Acc:XB-GENE-5893530]	tr_peak_1397	43	3.34136	0	inside	2.56933e-08	4.07934e-05
661	ENSXETG00000002522	suclg2	441.969	-0.427558	0.106901	-3.99958	6.34563e-05	0.00143403	NF56	NF50	YES	NF56 vs NF50	succinate-CoA ligase, GDP-forming, beta subunit [Source:Xenbase;Acc:XB-GENE-956242]	tr_peak_5781	113	5.65948	0	overlapStart	6.02046e-16	4.02328e-12
470	ENSXETG00000002524	wars1	626.71	-0.703858	0.156052	-4.51042	6.46987e-06	0.000204465	NF56	NF50	YES	NF56 vs NF50	tryptophanyl-tRNA synthetase 1 [Source:Xenbase;Acc:XB-GENE-954237]	tr_peak_5191	56	3.2302	0	inside	1.05811e-09	2.38913e-06
287	ENSXETG00000002724	eprs1	2914.78	-0.61706	0.11802	-5.22842	1.70968e-07	8.62743e-06	NF56	NF50	YES	NF56 vs NF50	glutamyl-prolyl-tRNA synthetase 1 [Source:Xenbase;Acc:XB-GENE-966791]	tr_peak_3240	130	4.58253	0	overlapStart	1.12985e-17	9.40676e-14
199	ENSXETG00000002780	clip3	8092.87	0.34027	0.0572255	5.94613	2.74549e-09	2.01322e-07	NF56	NF50	YES	NF56 vs NF50	CAP-Gly domain containing linker protein 3 [Source:Xenbase;Acc:XB-GENE-5806327]	tr_peak_5094	47	3.98499	0	overlapStart	1.10078e-08	1.92486e-05
565	ENSXETG00000002782	nop53	1512.22	-0.548766	0.130049	-4.2197	2.44629e-05	0.000641366	NF56	NF50	YES	NF56 vs NF50	NOP53 ribosome biogenesis factor [Source:Xenbase;Acc:XB-GENE-853827]	tr_peak_5086	109	5.05387	0	inside	1.75983e-15	1.1008e-11
958	ENSXETG00000002846	dmrta2	103.867	-0.801217	0.226547	-3.53665	0.000405237	0.00642493	NF56	NF50	YES	NF56 vs NF50	DMRT like family A2 [Source:Xenbase;Acc:XB-GENE-997963]	tr_peak_2934	40	4.47844	1922	upstream	6.13847e-08	8.81029e-05
865	ENSXETG00000002914	rpl22	9922.82	-0.775196	0.211885	-3.65857	0.000253624	0.00446579	NF56	NF50	YES	NF56 vs NF50	ribosomal protein L22 [Source:Xenbase;Acc:XB-GENE-978439]	tr_peak_4647	68	4.52758	0	inside	4.22698e-11	1.28706e-07
238	ENSXETG00000002934	farsb	514.361	-1.02484	0.183273	-5.59188	2.24625e-08	1.375e-06	NF56	NF50	YES	NF56 vs NF50	phenylalanyl-tRNA synthetase subunit beta [Source:Xenbase;Acc:XB-GENE-1015823]	tr_peak_3670	138	5.90587	0	overlapStart	1.4066e-18	1.3155e-14
930	ENSXETG00000002942	rps15a	11622.7	-0.783369	0.219911	-3.56221	0.000367747	0.0060064	NF56	NF50	YES	NF56 vs NF50	ribosomal protein S15a [Source:Xenbase;Acc:XB-GENE-981311]	tr_peak_5575	59	3.44932	0	overlapStart	5.17392e-10	1.24661e-06
835	ENSXETG00000003149	greb1l	163.76	0.584397	0.157693	3.70592	0.000210625	0.0038362	NF56	NF50	YES	NF56 vs NF50	GREB1 like retinoic acid receptor coactivator [Source:Xenbase;Acc:XB-GENE-5965356]	tr_peak_4154	68	3.86674	0	inside	4.38935e-11	1.32465e-07
201	ENSXETG00000003156	tyms	74.9304	-1.32035	0.222663	-5.92984	3.03227e-09	2.20059e-07	NF56	NF50	YES	NF56 vs NF50	thymidylate synthetase [Source:Xenbase;Acc:XB-GENE-1001385]	tr_peak_4151	97	5.54793	0	inside	3.87731e-14	1.97683e-10
779	ENSXETG00000003164	rpl18	17155.7	-0.84554	0.223589	-3.78167	0.00015578	0.00301659	NF56	NF50	YES	NF56 vs NF50	ribosomal protein L18 [Source:Xenbase;Acc:XB-GENE-1006303]	tr_peak_4664	81	3.89439	0	overlapStart	1.61778e-12	6.39897e-09
459	ENSXETG00000003240	mapt	10710.2	0.587507	0.129374	4.54114	5.59508e-06	0.000181505	NF56	NF50	YES	NF56 vs NF50	microtubule associated protein tau [Source:Xenbase;Acc:XB-GENE-986948]	tr_peak_900	66	5.39971	0	inside	7.25956e-11	2.10044e-07
460	ENSXETG00000003240	mapt	10710.2	0.587507	0.129374	4.54114	5.59508e-06	0.000181505	NF56	NF50	YES	NF56 vs NF50	microtubule associated protein tau [Source:Xenbase;Acc:XB-GENE-986948]	tr_peak_901	62	4.35762	0	inside	2.15184e-10	5.60854e-07
963	ENSXETG00000003394	eftud2	1235.32	-0.448257	0.126839	-3.53406	0.000409223	0.00645902	NF56	NF50	YES	NF56 vs NF50	elongation factor Tu GTP binding domain containing 2 [Source:Xenbase;Acc:XB-GENE-972643]	tr_peak_930	199	5.97167	0	overlapStart	5.81219e-25	1.09192e-20
12	ENSXETG00000003519	odc1	2304.3	-0.868707	0.0830852	-10.4556	1.38102e-25	1.62028e-22	NF56	NF50	YES	NF56 vs NF50	ornithine decarboxylase 1 [Source:Xenbase;Acc:XB-GENE-478945]	tr_peak_3750	143	5.28455	0	overlapStart	4.36526e-19	4.35692e-15
186	ENSXETG00000003569	kars1	1759.34	-0.787575	0.129031	-6.10375	1.03611e-09	8.1494e-08	NF56	NF50	YES	NF56 vs NF50	lysyl-tRNA synthetase 1 [Source:Xenbase;Acc:XB-GENE-943468]	tr_peak_2865	93	3.78561	0	overlapStart	1.03925e-13	4.98724e-10
250	ENSXETG00000003629	ddx11	56.0986	-1.17137	0.213448	-5.48784	4.06874e-08	2.3671e-06	NF56	NF50	YES	NF56 vs NF50	DEAD/H-box helicase 11 [Source:Xenbase;Acc:XB-GENE-969935]	tr_peak_5968	68	3.54105	0	overlapStart	4.91213e-11	1.4669e-07
29	ENSXETG00000003874	tacc3	137.299	-1.33909	0.148599	-9.01146	2.03337e-19	9.87167e-17	NF56	NF50	YES	NF56 vs NF50	transforming acidic coiled-coil containing protein 3 [Source:Xenbase;Acc:XB-GENE-483950]	tr_peak_44	55	3.13928	8227	upstream	1.41094e-09	3.02949e-06
247	ENSXETG00000003891	orc6	70.3699	-1.16978	0.212643	-5.50111	3.774e-08	2.22319e-06	NF56	NF50	YES	NF56 vs NF50	origin recognition complex subunit 6 [Source:Xenbase;Acc:XB-GENE-963541]	tr_peak_2687	47	3.79528	587	upstream	8.8534e-09	1.59133e-05
737	ENSXETG00000003912	rpl27a	12855.8	-0.755001	0.195612	-3.85969	0.000113531	0.00231988	NF56	NF50	YES	NF56 vs NF50	ribosomal protein L27a [Source:Xenbase;Acc:XB-GENE-5853519]	tr_peak_4643	511	10.4402	0	inside	3.60272e-57	6.34585e-52
774	ENSXETG00000003943	lrsam1	455.638	0.81494	0.214815	3.79368	0.000148432	0.00288788	NF56	NF50	YES	NF56 vs NF50	leucine rich repeat and sterile alpha motif containing 1 [Source:Xenbase;Acc:XB-GENE-994894]	tr_peak_6116	164	6.42408	3904	upstream	3.04663e-21	3.87856e-17
484	ENSXETG00000004097	hspa1a	83.3893	1.44314	0.323297	4.46383	8.05065e-06	0.000247478	NF56	NF50	YES	NF56 vs NF50	heat shock protein family A (Hsp70) member 1A [Source:Xenbase;Acc:XB-GENE-5842877]	tr_peak_4764	36	4.19977	4954	upstream	1.86578e-07	0.000230287
465	ENSXETG00000004133	slc9a7	1953.92	0.266067	0.0587582	4.52817	5.94967e-06	0.00019081	NF56	NF50	YES	NF56 vs NF50	solute carrier family 9 member A7 [Source:Xenbase;Acc:XB-GENE-487749]	tr_peak_1629	50	3.79792	0	inside	4.79457e-09	9.27342e-06
636	ENSXETG00000004282	kif18a	51.8381	-0.988782	0.243351	-4.0632	4.84051e-05	0.00113583	NF56	NF50	YES	NF56 vs NF50	kinesin family member 18A [Source:Xenbase;Acc:XB-GENE-990470]	tr_peak_2653	20	2.32186	0	overlapStart	1.38296e-05	0.00848731
637	ENSXETG00000004282	kif18a	51.8381	-0.988782	0.243351	-4.0632	4.84051e-05	0.00113583	NF56	NF50	YES	NF56 vs NF50	kinesin family member 18A [Source:Xenbase;Acc:XB-GENE-990470]	tr_peak_2654	21	3.37481	0	inside	9.57922e-06	0.00636576
833	ENSXETG00000004290	mtcl1	2769.17	0.253768	0.0684345	3.70818	0.000208752	0.00381133	NF56	NF50	YES	NF56 vs NF50	microtubule crosslinking factor 1 [Source:Xenbase;Acc:XB-GENE-6047696]	tr_peak_4138	31	3.39569	0	inside	6.91035e-07	0.000716952
539	ENSXETG00000004304	rpl6	16996.6	-0.643873	0.150593	-4.27558	1.90643e-05	0.000524131	NF56	NF50	YES	NF56 vs NF50	ribosomal protein L6 [Source:Xenbase;Acc:XB-GENE-958284]	tr_peak_627	307	8.51775	930	upstream	3.62502e-36	1.65406e-31
174	ENSXETG00000004436	e2f8	50.3589	-1.47414	0.237343	-6.21101	5.26465e-10	4.43838e-08	NF56	NF50	YES	NF56 vs NF50	E2F transcription factor 8 [Source:Xenbase;Acc:XB-GENE-1219148]	tr_peak_6065	80	5.40271	7532	upstream	2.51345e-12	9.50364e-09
204	ENSXETG00000004473	cox4i1	3106.21	-0.496369	0.0841016	-5.90202	3.5908e-09	2.56624e-07	NF56	NF50	YES	NF56 vs NF50	cytochrome c oxidase subunit IV isoform 1 [Source:Xenbase;Acc:XB-GENE-953648]	tr_peak_2866	34	2.98583	93	upstream	2.75893e-07	0.00032375
223	ENSXETG00000004500	mcm8	176.752	-0.895568	0.155584	-5.75615	8.60515e-09	5.60888e-07	NF56	NF50	YES	NF56 vs NF50	minichromosome maintenance 8 homologous recombination repair factor [Source:Xenbase;Acc:XB-GENE-961372]	tr_peak_3305	198	7.08705	0	inside	7.10281e-25	1.31202e-20
882	ENSXETG00000004519	rps27a	16520.7	-0.722203	0.198852	-3.63185	0.000281391	0.00485504	NF56	NF50	YES	NF56 vs NF50	ribosomal protein S27a [Source:Xenbase;Acc:XB-GENE-5741151]	tr_peak_3300	166	5.67123	0	overlapStart	1.67471e-21	2.23049e-17
957	ENSXETG00000004762	rnaseh2a	189.722	-0.755861	0.213642	-3.53798	0.000403197	0.00639979	NF56	NF50	YES	NF56 vs NF50	ribonuclease H2 subunit A [Source:Xenbase;Acc:XB-GENE-945840]	tr_peak_6002	123	5.5788	0	overlapStart	6.53296e-17	4.98965e-13
847	ENSXETG00000004785	nup155	301.725	-0.430377	0.11658	-3.69169	0.000222767	0.00400044	NF56	NF50	YES	NF56 vs NF50	nucleoporin 155kDa [Source:Xenbase;Acc:XB-GENE-973827]	tr_peak_803	379	8.76462	0	overlapStart	1.39553e-43	1.0749e-38
519	ENSXETG00000005077	nsa2	2316.95	-0.635637	0.146205	-4.34758	1.37647e-05	0.000393816	NF56	NF50	YES	NF56 vs NF50	NSA2, ribosome biogenesis homolog [Source:Xenbase;Acc:XB-GENE-478113]	tr_peak_682	129	5.54216	0	overlapStart	1.3794e-17	1.13868e-13
703	ENSXETG00000005117	bicc1	132.1	-0.665152	0.169765	-3.91806	8.9263e-05	0.00190993	NF56	NF50	YES	NF56 vs NF50	BicC family RNA binding protein 1 [Source:Xenbase;Acc:XB-GENE-488512]	tr_peak_4357	27	3.41411	0	inside	1.77219e-06	0.00159118
634	ENSXETG00000005118	phyhipl	2596.55	0.549519	0.135032	4.06953	4.71073e-05	0.00110907	NF56	NF50	YES	NF56 vs NF50	phytanoyl-CoA 2-hydroxylase interacting protein-like [Source:Xenbase;Acc:XB-GENE-954796]	tr_peak_4359	43	4.17482	0	inside	3.02928e-08	4.73653e-05
156	ENSXETG00000005185	mki67	1047.31	-0.754019	0.117331	-6.42644	1.30629e-10	1.23431e-08	NF56	NF50	YES	NF56 vs NF50	marker of proliferation Ki-67 [Source:Xenbase;Acc:XB-GENE-6457930]	tr_peak_4395	95	4.74757	36	upstream	6.15106e-14	3.06563e-10
417	ENSXETG00000005381	pycr1	685.882	-0.763884	0.164445	-4.64523	3.39701e-06	0.000119866	NF56	NF50	YES	NF56 vs NF50	pyrroline-5-carboxylate reductase family, member 1 [Source:Xenbase;Acc:XB-GENE-1016046]	tr_peak_967	40	3.22229	0	inside	5.61371e-08	8.17203e-05
530	ENSXETG00000005478	lbhd1	152.144	-0.730634	0.169427	-4.3124	1.61494e-05	0.000452023	NF56	NF50	YES	NF56 vs NF50	LBH domain containing 1 [Source:Xenbase;Acc:XB-GENE-975384]	tr_peak_2793	65	3.32395	0	overlapStart	1.06055e-10	2.99592e-07
10	ENSXETG00000005594	nacc1	1924.04	0.913244	0.0859332	10.6274	2.22301e-26	2.84525e-23	NF56	NF50	YES	NF56 vs NF50	nucleus accumbens associated 1, BEN and BTB (POZ) domain containing [Source:Xenbase;Acc:XB-GENE-979467]	tr_peak_2550	22	2.70672	6723	upstream	8.69541e-06	0.00586867
11	ENSXETG00000005594	nacc1	1924.04	0.913244	0.0859332	10.6274	2.22301e-26	2.84525e-23	NF56	NF50	YES	NF56 vs NF50	nucleus accumbens associated 1, BEN and BTB (POZ) domain containing [Source:Xenbase;Acc:XB-GENE-979467]	tr_peak_2551	141	4.89581	0	overlapStart	7.88025e-19	7.67468e-15
1053	ENSXETG00000005652	rps20	16425.9	-0.836333	0.244421	-3.42169	0.000622336	0.00901426	NF56	NF50	YES	NF56 vs NF50	ribosomal protein S20 [Source:Xenbase;Acc:XB-GENE-1001339]	tr_peak_4175	153	5.25507	0	overlapStart	4.23419e-20	4.75817e-16
557	ENSXETG00000005825	ddx55	256.635	-0.578204	0.136575	-4.2336	2.29978e-05	0.000612072	NF56	NF50	YES	NF56 vs NF50	DEAD-box helicase 55 [Source:Xenbase;Acc:XB-GENE-972462]	tr_peak_599	47	3.49941	0	inside	9.29009e-09	1.66487e-05
868	ENSXETG00000005948	tcta	1335.02	0.299727	0.0821898	3.64677	0.000265562	0.0046598	NF56	NF50	YES	NF56 vs NF50	T cell leukemia translocation altered [Source:Xenbase;Acc:XB-GENE-954032]	tr_peak_3095	81	4.80792	0	overlapStart	2.02577e-12	7.75068e-09
820	ENSXETG00000006022	polr2g	425.933	-0.436154	0.117109	-3.72435	0.000195817	0.00363708	NF56	NF50	YES	NF56 vs NF50	polymerase (RNA) II (DNA directed) polypeptide G [Source:Xenbase;Acc:XB-GENE-1006751]	tr_peak_2770	173	6.98002	0	overlapStart	3.06824e-22	4.39137e-18
604	ENSXETG00000006222	b4galnt1	1350	0.433829	0.105165	4.12521	3.70389e-05	0.000911662	NF56	NF50	YES	NF56 vs NF50	beta-1,4-N-acetyl-galactosaminyl transferase 1 [Source:Xenbase;Acc:XB-GENE-960512]	tr_peak_1771	41	3.48364	0	inside	5.18704e-08	7.63572e-05
503	ENSXETG00000006354	fam214a	2400.11	0.269435	0.0611079	4.40917	1.03768e-05	0.000306278	NF56	NF50	YES	NF56 vs NF50	family with sequence similarity 214 member A [Source:Xenbase;Acc:XB-GENE-5816685]	tr_peak_2292	103	4.41903	87	upstream	7.15929e-15	4.08555e-11
766	ENSXETG00000006391	eef2.1	79687.6	-0.315131	0.0828647	-3.80296	0.000142978	0.0028193	NF56	NF50	YES	NF56 vs NF50	eukaryotic translation elongation factor 2, gene 1 [Source:Xenbase;Acc:XB-GENE-969739]	tr_peak_240	168	5.62462	0	overlapStart	9.64317e-22	1.31003e-17
160	ENSXETG00000006551	melk	69.8422	-1.48688	0.232805	-6.38681	1.69382e-10	1.55864e-08	NF56	NF50	YES	NF56 vs NF50	maternal embryonic leucine zipper kinase [Source:Xenbase;Acc:XB-GENE-987654]	tr_peak_346	146	4.45613	50	upstream	2.15864e-19	2.21366e-15
707	ENSXETG00000006558	nans	1194.57	0.551301	0.140883	3.91319	9.10835e-05	0.00193711	NF56	NF50	YES	NF56 vs NF50	N-acetylneuraminate synthase [Source:Xenbase;Acc:XB-GENE-977732]	tr_peak_349	83	4.90488	0	inside	1.18509e-12	4.77892e-09
959	ENSXETG00000006676	prmt7	434.354	-0.445993	0.12615	-3.53543	0.000407113	0.00644301	NF56	NF50	YES	NF56 vs NF50	protein arginine methyltransferase 7 [Source:Xenbase;Acc:XB-GENE-974626]	tr_peak_2815	260	7.60925	917	upstream	2.75239e-31	8.87197e-27
526	ENSXETG00000006731	nhp2	416.77	-0.56733	0.130994	-4.33095	1.48464e-05	0.000418884	NF56	NF50	YES	NF56 vs NF50	NHP2 ribonucleoprotein [Source:Xenbase;Acc:XB-GENE-973261]	tr_peak_2044	61	3.68446	0	overlapStart	2.84866e-10	7.21174e-07
59	ENSXETG00000006735	incenp	155.994	-1.47211	0.186428	-7.89643	2.87008e-15	6.96687e-13	NF56	NF50	YES	NF56 vs NF50	inner centromere protein [Source:Xenbase;Acc:XB-GENE-990398]	tr_peak_2661	249	7.92609	8228	upstream	3.46753e-30	1.01976e-25
382	ENSXETG00000006914	rpl3	33542.1	-0.798106	0.167794	-4.75646	1.97016e-06	7.51703e-05	NF56	NF50	YES	NF56 vs NF50	ribosomal protein L3 [Source:Xenbase;Acc:XB-GENE-971703]	tr_peak_3066	164	6.42408	0	inside	3.04663e-21	3.87856e-17
383	ENSXETG00000006914	rpl3	33542.1	-0.798106	0.167794	-4.75646	1.97016e-06	7.51703e-05	NF56	NF50	YES	NF56 vs NF50	ribosomal protein L3 [Source:Xenbase;Acc:XB-GENE-971703]	tr_peak_3067	27	4.03787	8156	upstream	2.08444e-06	0.00180306
319	ENSXETG00000006939	ftsj3	431.489	-0.527496	0.104491	-5.04827	4.45839e-07	2.02202e-05	NF56	NF50	YES	NF56 vs NF50	FtsJ RNA methyltransferase homolog 3 [Source:Xenbase;Acc:XB-GENE-5797493]	tr_peak_5819	122	5.87332	0	inside	7.20842e-17	5.43638e-13
326	ENSXETG00000007013	klf11	884.95	-0.570681	0.113406	-5.0322	4.84873e-07	2.14829e-05	NF56	NF50	YES	NF56 vs NF50	Kruppel-like factor 11 [Source:Xenbase;Acc:XB-GENE-956858]	tr_peak_3749	51	3.6583	0	overlapStart	3.41665e-09	6.77642e-06
925	ENSXETG00000007038	mef2c	303.79	1.0002	0.279691	3.5761	0.000348761	0.00572953	NF56	NF50	YES	NF56 vs NF50	MADS box transcription enhancer factor 2, polypeptide C (myocyte enhancer factor 2C) [Source:Xenbase;Acc:XB-GENE-486958]	tr_peak_738	37	3.21946	0	inside	1.51405e-07	0.000194975
807	ENSXETG00000007097	dlgap3	1042.24	0.329731	0.0881136	3.74211	0.000182483	0.00343473	NF56	NF50	YES	NF56 vs NF50	discs, large homolog-associated protein 3 [Source:Xenbase;Acc:XB-GENE-1013367]	tr_peak_1385	26	3.22085	0	inside	2.74183e-06	0.00228076
808	ENSXETG00000007097	dlgap3	1042.24	0.329731	0.0881136	3.74211	0.000182483	0.00343473	NF56	NF50	YES	NF56 vs NF50	discs, large homolog-associated protein 3 [Source:Xenbase;Acc:XB-GENE-1013367]	tr_peak_1386	44	3.52239	0	inside	2.4006e-08	3.85914e-05
809	ENSXETG00000007097	dlgap3	1042.24	0.329731	0.0881136	3.74211	0.000182483	0.00343473	NF56	NF50	YES	NF56 vs NF50	discs, large homolog-associated protein 3 [Source:Xenbase;Acc:XB-GENE-1013367]	tr_peak_1387	47	4.41321	0	inside	1.05235e-08	1.84884e-05
810	ENSXETG00000007097	dlgap3	1042.24	0.329731	0.0881136	3.74211	0.000182483	0.00343473	NF56	NF50	YES	NF56 vs NF50	discs, large homolog-associated protein 3 [Source:Xenbase;Acc:XB-GENE-1013367]	tr_peak_1388	29	3.50486	0	inside	1.16097e-06	0.00108933
220	ENSXETG00000007162	ncapg2	83.2788	-1.37655	0.237994	-5.78398	7.29543e-09	4.82217e-07	NF56	NF50	YES	NF56 vs NF50	non-SMC condensin II complex subunit G2 [Source:Xenbase;Acc:XB-GENE-1002744]	tr_peak_3859	363	11.3092	3975	upstream	6.74357e-42	4.59695e-37
796	ENSXETG00000007220	rps2	28811.7	-0.79559	0.212062	-3.75169	0.000175643	0.00333722	NF56	NF50	YES	NF56 vs NF50	ribosomal protein S2 [Source:Xenbase;Acc:XB-GENE-1003616]	tr_peak_5487	149	7.0928	0	inside	1.06743e-19	1.1547e-15
400	ENSXETG00000007310	ppp2r1a	5257.05	0.258012	0.0549083	4.69896	2.61494e-06	9.58744e-05	NF56	NF50	YES	NF56 vs NF50	protein phosphatase 2 regulatory subunit A, alpha [Source:Xenbase;Acc:XB-GENE-990846]	tr_peak_4747	397	11.9494	0	inside	2.02349e-45	1.76437e-40
464	ENSXETG00000007394	skida1	138.006	-0.804769	0.177525	-4.53328	5.80752e-06	0.000186676	NF56	NF50	YES	NF56 vs NF50	SKI/DACH domain containing 1 [Source:Xenbase;Acc:XB-GENE-976606]	tr_peak_3902	72	5.01871	0	inside	1.56556e-11	5.15074e-08
1051	ENSXETG00000007509	hspd1	654.066	-0.341625	0.0997443	-3.42501	0.000614776	0.00891866	NF56	NF50	YES	NF56 vs NF50	heat shock protein family D (Hsp60) member 1 [Source:Xenbase;Acc:XB-GENE-980059]	tr_peak_5610	68	3.86674	64	upstream	4.38935e-11	1.32465e-07
25	ENSXETG00000007799	kntc1	96.5089	-1.77214	0.189318	-9.36066	7.92381e-21	4.46237e-18	NF56	NF50	YES	NF56 vs NF50	kinetochore associated 1 [Source:Xenbase;Acc:XB-GENE-1011946]	tr_peak_607	164	6.79137	0	overlapStart	2.64868e-21	3.41822e-17
939	ENSXETG00000007847	blm	106.375	-0.663774	0.186834	-3.55276	0.000381217	0.00616206	NF56	NF50	YES	NF56 vs NF50	Bloom syndrome RecQ like helicase [Source:Xenbase;Acc:XB-GENE-982561]	tr_peak_2453	117	5.20702	0	overlapStart	2.84662e-16	1.99365e-12
47	ENSXETG00000007906	hmmr	92.4594	-1.53577	0.188654	-8.14068	3.93049e-16	1.17739e-13	NF56	NF50	YES	NF56 vs NF50	hyaluronan-mediated motility receptor (RHAMM) [Source:Xenbase;Acc:XB-GENE-5851601]	tr_peak_1951	51	3.48007	0	inside	3.56681e-09	7.06334e-06
1065	ENSXETG00000007916	psmc3	1564.44	-0.283667	0.0832756	-3.40637	0.000658336	0.00942901	NF56	NF50	YES	NF56 vs NF50	proteasome 26S subunit, ATPase 3 [Source:Xenbase;Acc:XB-GENE-1009848]	tr_peak_2631	39	3.10527	4576	upstream	7.71578e-08	0.000107251
524	ENSXETG00000007936	farsa	458.78	-0.59878	0.137949	-4.34059	1.42099e-05	0.000402537	NF56	NF50	YES	NF56 vs NF50	phenylalanyl-tRNA synthetase subunit alpha [Source:Xenbase;Acc:XB-GENE-946393]	tr_peak_2541	100	4.2282	0	overlapStart	1.59448e-14	8.65705e-11
466	ENSXETG00000008009	sars1	1555.06	-0.645893	0.142786	-4.52349	6.08271e-06	0.000194633	NF56	NF50	YES	NF56 vs NF50	seryl-tRNA synthetase 1 [Source:Xenbase;Acc:XB-GENE-969040]	tr_peak_1331	14	2.44894	0	inside	8.33892e-05	0.0346857
1069	ENSXETG00000008052	rpl24	11838.9	-0.749296	0.22024	-3.40218	0.000668517	0.00954568	NF56	NF50	YES	NF56 vs NF50	ribosomal protein L24 [Source:Xenbase;Acc:XB-GENE-963922]	tr_peak_1575	45	3.56873	0	inside	1.82331e-08	3.00843e-05
352	ENSXETG00000008059	orc1	39.3288	-1.23792	0.2526	-4.9007	9.54945e-07	3.94272e-05	NF56	NF50	YES	NF56 vs NF50	origin recognition complex subunit 1 [Source:Xenbase;Acc:XB-GENE-997997]	tr_peak_2938	575	9.23319	1054	upstream	1.1551e-63	2.84734e-58
457	ENSXETG00000008075	ndc1	227.388	-0.675476	0.14871	-4.54223	5.56627e-06	0.000181406	NF56	NF50	YES	NF56 vs NF50	NDC1 transmembrane nucleoporin [Source:Xenbase;Acc:XB-GENE-5736320]	tr_peak_2945	250	6.2489	0	overlapStart	3.05485e-30	9.03878e-26
1	ENSXETG00000008193	pcna	1041.53	-1.19761	0.0930702	-12.8679	6.82681e-38	4.80574e-34	NF56	NF50	YES	NF56 vs NF50	proliferating cell nuclear antigen [Source:Xenbase;Acc:XB-GENE-972522]	tr_peak_2430	48	3.52457	0	inside	7.91772e-09	1.43298e-05
914	ENSXETG00000008277	aifm3	258.825	-0.691134	0.192482	-3.59064	0.000329872	0.00548968	NF56	NF50	YES	NF56 vs NF50	apoptosis inducing factor, mitochondria associated 3 [Source:Xenbase;Acc:XB-GENE-5763104]	tr_peak_648	81	4.44128	0	inside	1.89666e-12	7.39469e-09
274	ENSXETG00000008404	hspa9	1958.84	-0.603081	0.113555	-5.31092	1.09071e-07	5.77299e-06	NF56	NF50	YES	NF56 vs NF50	heat shock protein family A (Hsp70) member 9 [Source:Xenbase;Acc:XB-GENE-960228]	tr_peak_1934	160	4.89424	0	overlapStart	6.72853e-21	8.33489e-17
1074	ENSXETG00000008512	snrpg	862.767	-0.615118	0.181311	-3.39262	0.000692283	0.00983516	NF56	NF50	YES	NF56 vs NF50	small nuclear ribonucleoprotein polypeptide G [Source:Xenbase;Acc:XB-GENE-5874501]	tr_peak_2434	172	6.27905	0	overlapStart	3.85274e-22	5.39324e-18
458	ENSXETG00000008675	pxk	1891.61	0.334552	0.0736647	4.54156	5.58407e-06	0.000181505	NF56	NF50	YES	NF56 vs NF50	PX domain containing serine/threonine kinase [Source:Xenbase;Acc:XB-GENE-952529]	tr_peak_5922	68	4.13498	0	inside	5.11717e-11	1.52275e-07
990	ENSXETG00000008736	tpm4	679.237	-0.644243	0.185115	-3.48024	0.00050097	0.00767482	NF56	NF50	YES	NF56 vs NF50	tropomyosin 4 [Source:Xenbase;Acc:XB-GENE-6077097]	tr_peak_301	68	3.86674	0	inside	4.38935e-11	1.32465e-07
46	ENSXETG00000008804	atf5.2	1555.83	-1.70106	0.208587	-8.15515	3.48739e-16	1.06737e-13	NF56	NF50	YES	NF56 vs NF50	activating transcription factor 5, gene 2 [Source:Xenbase;Acc:XB-GENE-5902427]	tr_peak_4660	59	3.44932	74	upstream	5.17392e-10	1.24661e-06
302	ENSXETG00000008836	ddx21	9923.3	-0.462891	0.0899466	-5.14629	2.65688e-07	1.27232e-05	NF56	NF50	YES	NF56 vs NF50	DEAD-box helicase 21 [Source:Xenbase;Acc:XB-GENE-1012547]	tr_peak_4460	107	4.33947	0	inside	3.24511e-15	1.9489e-11
894	ENSXETG00000008959	aatf	126.106	-0.568263	0.157444	-3.60931	0.000307014	0.00522035	NF56	NF50	YES	NF56 vs NF50	apoptosis antagonizing transcription factor [Source:Xenbase;Acc:XB-GENE-1016683]	tr_peak_1344	279	9.05517	0	overlapStart	3.08063e-33	1.14837e-28
225	ENSXETG00000008971	ywhag	10457.8	0.617152	0.107692	5.73073	9.99986e-09	6.45817e-07	NF56	NF50	YES	NF56 vs NF50	tyrosine 3-monooxygenase/tryptophan 5-monooxygenase activation protein gamma [Source:Xenbase;Acc:XB-GENE-951350]	tr_peak_1541	55	4.15028	0	inside	1.28399e-09	2.81501e-06
226	ENSXETG00000008971	ywhag	10457.8	0.617152	0.107692	5.73073	9.99986e-09	6.45817e-07	NF56	NF50	YES	NF56 vs NF50	tyrosine 3-monooxygenase/tryptophan 5-monooxygenase activation protein gamma [Source:Xenbase;Acc:XB-GENE-951350]	tr_peak_1542	166	5.67123	0	overlapStart	1.67471e-21	2.23049e-17
620	ENSXETG00000008998	fkbp14	147.116	-0.726368	0.176886	-4.10641	4.01856e-05	0.000965484	NF56	NF50	YES	NF56 vs NF50	FKBP prolyl isomerase 14 [Source:Xenbase;Acc:XB-GENE-949902]	tr_peak_4105	65	3.91934	61	upstream	1.06333e-10	2.99951e-07
86	ENSXETG00000009113	mcm10	49.0507	-1.71599	0.234374	-7.32161	2.45019e-13	4.25822e-11	NF56	NF50	YES	NF56 vs NF50	minichromosome maintenance 10 replication initiation factor [Source:Xenbase;Acc:XB-GENE-1015391]	tr_peak_2185	147	5.53809	0	overlapStart	1.64509e-19	1.7248e-15
499	ENSXETG00000009265	adipor2	138.75	-0.915283	0.207201	-4.41736	9.99135e-06	0.000297224	NF56	NF50	YES	NF56 vs NF50	uncharacterized LOC100145082 [Source:NCBI gene (formerly Entrezgene);Acc:100145082]	tr_peak_6207	173	6.98002	0	inside	3.06824e-22	4.39137e-18
260	ENSXETG00000009304	adh5	453.641	-0.634779	0.116854	-5.43222	5.56561e-08	3.10945e-06	NF56	NF50	YES	NF56 vs NF50	alcohol dehydrogenase 5 (class III), chi polypeptide [Source:Xenbase;Acc:XB-GENE-977214]	tr_peak_223	43	4.17482	9831	upstream	3.02928e-08	4.73653e-05
836	ENSXETG00000009331	slc25a20	307.011	-0.633496	0.171098	-3.70252	0.000213465	0.00388292	NF56	NF50	YES	NF56 vs NF50	solute carrier family 25 (carnitine/acylcarnitine translocase), member 20 [Source:Xenbase;Acc:XB-GENE-971451]	tr_peak_3153	77	3.62174	117	upstream	4.64002e-12	1.66249e-08
154	ENSXETG00000009343	impdh2	1507.94	-0.856932	0.13232	-6.47619	9.4066e-11	9.00922e-09	NF56	NF50	YES	NF56 vs NF50	IMP (inosine 5'-monophosphate) dehydrogenase 2 [Source:Xenbase;Acc:XB-GENE-478728]	tr_peak_3155	143	5.28455	0	overlapStart	4.36526e-19	4.35692e-15
769	ENSXETG00000009351	qars1	1633.07	-0.50914	0.134034	-3.79859	0.000145522	0.00285746	NF56	NF50	YES	NF56 vs NF50	glutaminyl-tRNA synthetase 1 [Source:Xenbase;Acc:XB-GENE-5802152]	tr_peak_3156	31	2.62125	0	inside	6.06024e-07	0.000636664
667	ENSXETG00000009354	pim1	296.534	-0.537848	0.134917	-3.98652	6.70494e-05	0.00150317	NF56	NF50	YES	NF56 vs NF50	Pim-1 proto-oncogene, serine/threonine kinase [Source:Xenbase;Acc:XB-GENE-6042231]	tr_peak_3157	61	3.98184	0	overlapStart	2.52093e-10	6.47679e-07
932	ENSXETG00000009396	rps3a	27515.6	-0.712934	0.200227	-3.56064	0.000369954	0.00602846	NF56	NF50	YES	NF56 vs NF50	ribosomal protein S3A [Source:Xenbase;Acc:XB-GENE-976731]	tr_peak_159	148	5.81961	0	inside	1.47438e-19	1.55966e-15
3	ENSXETG00000009471	pa2g4	957.674	-1.08417	0.0908036	-11.9398	7.34233e-33	2.58432e-29	NF56	NF50	YES	NF56 vs NF50	proliferation-associated 2G4 [Source:Xenbase;Acc:XB-GENE-943133]	tr_peak_1754	104	4.7592	0	overlapStart	5.65314e-15	3.2833e-11
969	ENSXETG00000009545	ebna1bp2	458.551	-0.394647	0.111999	-3.52367	0.000425619	0.00667293	NF56	NF50	YES	NF56 vs NF50	EBNA1 binding protein 2 [Source:Xenbase;Acc:XB-GENE-998147]	tr_peak_2888	55	3.46357	0	overlapStart	1.36144e-09	2.9491e-06
654	ENSXETG00000009626	cenpi	82.8117	-0.895721	0.222918	-4.01815	5.86562e-05	0.00134062	NF56	NF50	YES	NF56 vs NF50	centromere protein I [Source:Xenbase;Acc:XB-GENE-1013447]	tr_peak_4895	138	5.0162	39	upstream	1.4871e-18	1.37991e-14
995	ENSXETG00000009802	rpl21	17243.6	-0.752824	0.216819	-3.47213	0.000516354	0.00787621	NF56	NF50	YES	NF56 vs NF50	ribosomal protein L21 [Source:Xenbase;Acc:XB-GENE-979608]	tr_peak_1826	68	4.13498	0	overlapStart	5.11717e-11	1.52275e-07
219	ENSXETG00000009868	tars1	832.413	-1.25754	0.2174	-5.78445	7.2751e-09	4.82217e-07	NF56	NF50	YES	NF56 vs NF50	threonyl-tRNA synthetase 1 [Source:Xenbase;Acc:XB-GENE-975289]	tr_peak_811	199	10.3021	7	upstream	6.30072e-25	1.17209e-20
167	ENSXETG00000009983	birc5l	67.8829	-1.52332	0.242253	-6.28811	3.21346e-10	2.82764e-08	NF56	NF50	YES	NF56 vs NF50	baculoviral IAP repeat containing 5 like [Source:Xenbase;Acc:XB-GENE-966741]	tr_peak_1000	84	4.33927	0	overlapStart	8.92545e-13	3.6637e-09
929	ENSXETG00000010014	nolc1	643.891	-0.456387	0.128095	-3.56288	0.000366814	0.00599811	NF56	NF50	YES	NF56 vs NF50	nucleolar and coiled-body phosphoprotein 1 [Source:Xenbase;Acc:XB-GENE-6454592]	tr_peak_4503	218	5.83231	0	inside	6.60617e-27	1.47829e-22
415	ENSXETG00000010077	cct6a	3774.87	-0.352526	0.0757969	-4.65092	3.30452e-06	0.00011719	NF56	NF50	YES	NF56 vs NF50	chaperonin containing TCP1 subunit 6A [Source:Xenbase;Acc:XB-GENE-987462]	tr_peak_1558	27	3.04205	0	inside	1.77256e-06	0.00159118
276	ENSXETG00000010098	eef1b2	6401.81	-0.923248	0.174275	-5.29764	1.17311e-07	6.16275e-06	NF56	NF50	YES	NF56 vs NF50	eukaryotic translation elongation factor 1 beta 2 [Source:Xenbase;Acc:XB-GENE-966955]	tr_peak_5633	25	2.67044	0	overlapStart	3.62919e-06	0.00288935
9	ENSXETG00000010209	smc2	136.928	-1.69043	0.1548	-10.9201	9.24384e-28	1.30144e-24	NF56	NF50	YES	NF56 vs NF50	structural maintenance of chromosomes 2 [Source:Xenbase;Acc:XB-GENE-5826169]	tr_peak_341	38	3.00425	9	upstream	1.00591e-07	0.000136135
255	ENSXETG00000010306	spc25	194.381	-0.83328	0.152919	-5.44915	5.06106e-08	2.8848e-06	NF56	NF50	YES	NF56 vs NF50	SPC25, NDC80 kinetochore complex component [Source:Xenbase;Acc:XB-GENE-950628]	tr_peak_5152	120	4.10663	0	overlapStart	1.11063e-16	8.13729e-13
574	ENSXETG00000010540	dmtn	3688.54	0.352551	0.0839894	4.19757	2.69797e-05	0.000696968	NF56	NF50	YES	NF56 vs NF50	dematin actin binding protein [Source:Xenbase;Acc:XB-GENE-982208]	tr_peak_2475	48	3.52457	6626	upstream	7.91772e-09	1.43298e-05
393	ENSXETG00000010597	nup205	659.817	-0.482696	0.102297	-4.71855	2.3753e-06	8.82282e-05	NF56	NF50	YES	NF56 vs NF50	nucleoporin 205kDa [Source:Xenbase;Acc:XB-GENE-1009711]	tr_peak_1891	360	8.50684	0	overlapStart	1.39646e-41	9.34286e-37
909	ENSXETG00000010712	g3bp1	1670.35	-0.418879	0.116498	-3.59559	0.000323657	0.00541828	NF56	NF50	YES	NF56 vs NF50	GTPase activating protein (SH3 domain) binding protein 1 [Source:Xenbase;Acc:XB-GENE-6036635]	tr_peak_1939	88	4.59443	0	inside	3.4712e-13	1.53423e-09
335	ENSXETG00000011221	eif2s1	1584.48	-0.657039	0.131384	-5.0009	5.70644e-07	2.46445e-05	NF56	NF50	YES	NF56 vs NF50	eukaryotic translation initiation factor 2 subunit alpha [Source:Xenbase;Acc:XB-GENE-989630]	tr_peak_5333	116	4.37423	0	overlapStart	2.92072e-16	2.02745e-12
336	ENSXETG00000011221	eif2s1	1584.48	-0.657039	0.131384	-5.0009	5.70644e-07	2.46445e-05	NF56	NF50	YES	NF56 vs NF50	eukaryotic translation initiation factor 2 subunit alpha [Source:Xenbase;Acc:XB-GENE-989630]	tr_peak_5334	155	6.60273	6235	upstream	2.2251e-20	2.58464e-16
798	ENSXETG00000011263	pmepa1	146.82	0.806239	0.215047	3.74913	0.00017745	0.00336247	NF56	NF50	YES	NF56 vs NF50	prostate transmembrane protein, androgen induced 1 [Source:Xenbase;Acc:XB-GENE-1013948]	tr_peak_847	21	3.47059	0	inside	1.06645e-05	0.00698667
799	ENSXETG00000011263	pmepa1	146.82	0.806239	0.215047	3.74913	0.00017745	0.00336247	NF56	NF50	YES	NF56 vs NF50	prostate transmembrane protein, androgen induced 1 [Source:Xenbase;Acc:XB-GENE-1013948]	tr_peak_848	26	3.20704	0	inside	2.93751e-06	0.00243585
800	ENSXETG00000011263	pmepa1	146.82	0.806239	0.215047	3.74913	0.00017745	0.00336247	NF56	NF50	YES	NF56 vs NF50	prostate transmembrane protein, androgen induced 1 [Source:Xenbase;Acc:XB-GENE-1013948]	tr_peak_849	83	4.92601	0	inside	1.05524e-12	4.27563e-09
801	ENSXETG00000011263	pmepa1	146.82	0.806239	0.215047	3.74913	0.00017745	0.00336247	NF56	NF50	YES	NF56 vs NF50	prostate transmembrane protein, androgen induced 1 [Source:Xenbase;Acc:XB-GENE-1013948]	tr_peak_850	14	2.38867	0	inside	8.85625e-05	0.0362852
802	ENSXETG00000011263	pmepa1	146.82	0.806239	0.215047	3.74913	0.00017745	0.00336247	NF56	NF50	YES	NF56 vs NF50	prostate transmembrane protein, androgen induced 1 [Source:Xenbase;Acc:XB-GENE-1013948]	tr_peak_851	26	2.83561	866	upstream	2.6238e-06	0.00220973
844	ENSXETG00000011292	saraf	170.916	-0.545427	0.147654	-3.69395	0.000220798	0.0039803	NF56	NF50	YES	NF56 vs NF50	store-operated calcium entry-associated regulatory factor [Source:Xenbase;Acc:XB-GENE-997090]	tr_peak_327	318	7.34372	0	overlapStart	2.56224e-37	1.27582e-32
955	ENSXETG00000011317	tnfrsf21	1165.4	0.651001	0.183844	3.54105	0.000398533	0.00634005	NF56	NF50	YES	NF56 vs NF50	tumor necrosis factor receptor superfamily member 21 [Source:Xenbase;Acc:XB-GENE-987803]	tr_peak_3783	52	3.88826	0	inside	2.86293e-09	5.79549e-06
149	ENSXETG00000011389	rad51ap1	34.808	-1.59885	0.245734	-6.50639	7.69759e-11	7.58609e-09	NF56	NF50	YES	NF56 vs NF50	RAD51 associated protein 1 [Source:Xenbase;Acc:XB-GENE-963252]	tr_peak_1899	47	3.49941	0	overlapStart	9.29009e-09	1.66487e-05
936	ENSXETG00000011515	nop2	247.198	-0.494973	0.139171	-3.55659	0.0003757	0.00609212	NF56	NF50	YES	NF56 vs NF50	NOP2 nucleolar protein [Source:Xenbase;Acc:XB-GENE-962291]	tr_peak_4346	329	10.6691	0	overlapStart	1.90016e-38	1.03034e-33
17	ENSXETG00000011528	ncapd2	221.575	-1.22971	0.125181	-9.82342	8.92616e-23	7.39244e-20	NF56	NF50	YES	NF56 vs NF50	non-SMC condensin I complex subunit D2 [Source:Xenbase;Acc:XB-GENE-5854776]	tr_peak_4341	46	3.35118	65	upstream	1.44129e-08	2.44e-05
443	ENSXETG00000011615	fam171a2	8210.64	0.415679	0.0904473	4.59581	4.31064e-06	0.000144844	NF56	NF50	YES	NF56 vs NF50	family with sequence similarity 171 member A2 [Source:Xenbase;Acc:XB-GENE-5900474]	tr_peak_915	66	4.31282	0	inside	6.87781e-11	2.00092e-07
256	ENSXETG00000011707	pum3	607.932	-0.626885	0.11509	-5.44692	5.12489e-08	2.90723e-06	NF56	NF50	YES	NF56 vs NF50	pumilio RNA binding family member 3 [Source:Xenbase;Acc:XB-GENE-1001484]	tr_peak_414	454	9.3158	1861	upstream	2.89828e-51	3.68299e-46
592	ENSXETG00000011875	glra2	1340.31	0.354573	0.0853328	4.15517	3.25041e-05	0.000815731	NF56	NF50	YES	NF56 vs NF50	glycine receptor alpha 2 [Source:Xenbase;Acc:XB-GENE-958032]	tr_peak_1260	55	3.82869	0	overlapStart	1.19682e-09	2.66729e-06
254	ENSXETG00000012067	erf	380.839	-0.970461	0.177926	-5.4543	4.91653e-08	2.81381e-06	NF56	NF50	YES	NF56 vs NF50	ETS2 repressor factor [Source:Xenbase;Acc:XB-GENE-852957]	tr_peak_4680	88	4.59443	0	overlapStart	3.4712e-13	1.53423e-09
145	ENSXETG00000012094	mthfd2	2026.93	-0.983104	0.150637	-6.52631	6.74104e-11	6.82785e-09	NF56	NF50	YES	NF56 vs NF50	methylenetetrahydrofolate dehydrogenase (NADP+ dependent) 2, methenyltetrahydrofolate cyclohydrolase [Source:Xenbase;Acc:XB-GENE-941965]	tr_peak_2439	62	3.73785	0	inside	1.96612e-10	5.20691e-07
146	ENSXETG00000012094	mthfd2	2026.93	-0.983104	0.150637	-6.52631	6.74104e-11	6.82785e-09	NF56	NF50	YES	NF56 vs NF50	methylenetetrahydrofolate dehydrogenase (NADP+ dependent) 2, methenyltetrahydrofolate cyclohydrolase [Source:Xenbase;Acc:XB-GENE-941965]	tr_peak_2440	50	3.7239	0	inside	4.09025e-09	7.94529e-06
399	ENSXETG00000012139	arhgdig	4274.69	0.497806	0.105622	4.71311	2.43966e-06	8.96813e-05	NF56	NF50	YES	NF56 vs NF50	Rho GDP dissociation inhibitor (GDI) gamma [Source:Xenbase;Acc:XB-GENE-5955954]	tr_peak_5468	98	5.28218	271	upstream	2.86293e-14	1.51053e-10
283	ENSXETG00000012216	msi1	3146.67	-0.871943	0.16608	-5.25015	1.51976e-07	7.7806e-06	NF56	NF50	YES	NF56 vs NF50	musashi RNA binding protein 1 [Source:Xenbase;Acc:XB-GENE-490596]	tr_peak_549	39	3.9363	0	inside	8.94602e-08	0.000122214
191	ENSXETG00000012313	atp9a	3561.83	0.361608	0.0600057	6.02623	1.6783e-09	1.28417e-07	NF56	NF50	YES	NF56 vs NF50	ATPase, class II, type 9A [Source:Xenbase;Acc:XB-GENE-942215]	tr_peak_1015	57	3.60896	0	overlapStart	8.51903e-10	1.95596e-06
500	ENSXETG00000012374	rpl10a	16283.2	-0.835882	0.189241	-4.41703	1.00067e-05	0.000297224	NF56	NF50	YES	NF56 vs NF50	ribosomal protein L10a [Source:Xenbase;Acc:XB-GENE-974206]	tr_peak_1403	124	5.7789	0	overlapStart	4.90874e-17	3.79158e-13
514	ENSXETG00000012394	serbp1	12272.3	-0.532853	0.122141	-4.3626	1.28525e-05	0.000371512	NF56	NF50	YES	NF56 vs NF50	SERPINE1 mRNA binding protein 1 [Source:Xenbase;Acc:XB-GENE-494265]	tr_peak_2908	107	4.11116	0	overlapStart	2.91629e-15	1.76048e-11
436	ENSXETG00000012668	espl1	39.7312	-1.21406	0.263762	-4.60285	4.16746e-06	0.000142067	NF56	NF50	YES	NF56 vs NF50	extra spindle pole bodies like 1, separase [Source:Xenbase;Acc:XB-GENE-1004361]	tr_peak_1795	70	3.67186	0	overlapStart	3.06768e-11	9.53081e-08
442	ENSXETG00000012856	rpl9	13015.1	-0.822361	0.178858	-4.59785	4.26883e-06	0.000143782	NF56	NF50	YES	NF56 vs NF50	ribosomal protein L9 [Source:Xenbase;Acc:XB-GENE-964745]	tr_peak_91	85	4.37047	0	overlapStart	7.23986e-13	3.01266e-09
193	ENSXETG00000012868	mcm9	135.763	-0.95124	0.158714	-5.99341	2.05484e-09	1.55538e-07	NF56	NF50	YES	NF56 vs NF50	minichromosome maintenance 9 homologous recombination repair factor [Source:Xenbase;Acc:XB-GENE-949288]	tr_peak_3480	32	3.35273	45	upstream	5.16904e-07	0.000558805
538	ENSXETG00000012959	atad3a	286.747	-0.632529	0.147448	-4.28985	1.78791e-05	0.000492603	NF56	NF50	YES	NF56 vs NF50	ATPase family, AAA domain containing 3A [Source:Xenbase;Acc:XB-GENE-946129]	tr_peak_4550	14	2.33664	0	inside	9.19645e-05	0.0367164
120	ENSXETG00000012969	rcc1	145.381	-1.0055	0.146032	-6.88546	5.7601e-12	7.11373e-10	NF56	NF50	YES	NF56 vs NF50	regulator of chromosome condensation 1 [Source:Xenbase;Acc:XB-GENE-979094]	tr_peak_1358	117	5.52041	0	overlapStart	2.26246e-16	1.60413e-12
54	ENSXETG00000012991	chd3	4181.48	0.408961	0.0515697	7.93026	2.1868e-15	5.66418e-13	NF56	NF50	YES	NF56 vs NF50	chromodomain helicase DNA binding protein 3 [Source:Xenbase;Acc:XB-GENE-1008908]	tr_peak_2573	74	4.28813	0	overlapStart	1.00231e-11	3.43447e-08
55	ENSXETG00000012991	chd3	4181.48	0.408961	0.0515697	7.93026	2.1868e-15	5.66418e-13	NF56	NF50	YES	NF56 vs NF50	chromodomain helicase DNA binding protein 3 [Source:Xenbase;Acc:XB-GENE-1008908]	tr_peak_2574	108	6.13064	156	upstream	2.0879e-15	1.29238e-11
289	ENSXETG00000013038	hspa8	29975.9	-0.456403	0.087371	-5.22374	1.75349e-07	8.78557e-06	NF56	NF50	YES	NF56 vs NF50	heat shock protein family A (Hsp70) member 8 [Source:Xenbase;Acc:XB-GENE-955426]	tr_peak_4507	183	5.7328	0	overlapStart	2.63755e-23	4.21056e-19
101	ENSXETG00000013357	smarcd1	894.949	-0.527456	0.0738663	-7.14069	9.28631e-13	1.3619e-10	NF56	NF50	YES	NF56 vs NF50	SWI/SNF related, matrix associated, actin dependent regulator of chromatin, subfamily d, member 1 [Source:Xenbase;Acc:XB-GENE-491104]	tr_peak_1799	172	5.20742	0	overlapStart	3.89332e-22	5.42076e-18
290	ENSXETG00000013488	nle1	77.8938	-1.10316	0.211827	-5.20781	1.91079e-07	9.53971e-06	NF56	NF50	YES	NF56 vs NF50	notchless homolog 1 [Source:Xenbase;Acc:XB-GENE-984059]	tr_peak_1533	47	3.12445	0	overlapStart	1.04095e-08	1.83527e-05
420	ENSXETG00000013538	rpa1	800.984	-0.509358	0.109899	-4.63479	3.57304e-06	0.000125136	NF56	NF50	YES	NF56 vs NF50	replication protein A1 [Source:Xenbase;Acc:XB-GENE-945047]	tr_peak_1241	306	8.11863	0	overlapStart	5.47734e-36	2.49178e-31
1072	ENSXETG00000013596	rps8	30437.4	-0.770589	0.227047	-3.39397	0.000688881	0.00980288	NF56	NF50	YES	NF56 vs NF50	ribosomal protein S8 [Source:Xenbase;Acc:XB-GENE-5934818]	tr_peak_2881	101	5.01165	0	overlapStart	1.16934e-14	6.49561e-11
992	ENSXETG00000013612	app	19165.2	0.32001	0.0920489	3.47653	0.000507955	0.00776493	NF56	NF50	YES	NF56 vs NF50	amyloid beta precursor protein [Source:Xenbase;Acc:XB-GENE-479154]	tr_peak_1180	38	3.36925	0	inside	1.01111e-07	0.000136229
993	ENSXETG00000013612	app	19165.2	0.32001	0.0920489	3.47653	0.000507955	0.00776493	NF56	NF50	YES	NF56 vs NF50	amyloid beta precursor protein [Source:Xenbase;Acc:XB-GENE-479154]	tr_peak_1181	105	6.17813	0	inside	4.31768e-15	2.54226e-11
735	ENSXETG00000013647	rpl27	12557.6	-0.758346	0.196241	-3.86437	0.000111377	0.00228249	NF56	NF50	YES	NF56 vs NF50	ribosomal protein L27 [Source:Xenbase;Acc:XB-GENE-999331]	tr_peak_921	207	6.89164	0	overlapStart	9.94352e-26	1.9931e-21
901	ENSXETG00000013667	mknk2	982.007	-0.604355	0.167706	-3.60365	0.000313776	0.0052906	NF56	NF50	YES	NF56 vs NF50	MAPK interacting serine/threonine kinase 2 [Source:Xenbase;Acc:XB-GENE-491527]	tr_peak_296	42	3.03467	0	overlapStart	3.29177e-08	5.08616e-05
452	ENSXETG00000013741	gins3	250.841	-0.650923	0.142284	-4.57481	4.76661e-06	0.000157164	NF56	NF50	YES	NF56 vs NF50	GINS complex subunit 3 (Psf3 homolog) [Source:Xenbase;Acc:XB-GENE-998288]	tr_peak_2700	65	4.22637	0	inside	1.13107e-10	3.145e-07
57	ENSXETG00000013742	ndrg4	33300.3	0.328809	0.0416176	7.9007	2.77334e-15	6.96687e-13	NF56	NF50	YES	NF56 vs NF50	NDRG family member 4 [Source:Xenbase;Acc:XB-GENE-941128]	tr_peak_2701	81	4.44128	1031	upstream	1.89666e-12	7.39469e-09
234	ENSXETG00000013780	e2f5	228.647	-0.754069	0.133597	-5.64436	1.65801e-08	1.03288e-06	NF56	NF50	YES	NF56 vs NF50	E2F transcription factor 5 [Source:Xenbase;Acc:XB-GENE-481326]	tr_peak_4224	162	5.64926	0	overlapStart	4.91055e-21	6.10689e-17
540	ENSXETG00000013836	septin10	127.228	-0.801665	0.18753	-4.27486	1.91254e-05	0.000524131	NF56	NF50	YES	NF56 vs NF50	septin 10 [Source:Xenbase;Acc:XB-GENE-1005816]	tr_peak_1616	30	3.68367	0	inside	8.95241e-07	0.000890061
841	ENSXETG00000014390	ntn1	350.688	-0.49262	0.133259	-3.69671	0.000218414	0.00394743	NF56	NF50	YES	NF56 vs NF50	netrin 1 [Source:NCBI gene (formerly Entrezgene);Acc:779839]	tr_peak_4672	24	3.43809	0	inside	4.43833e-06	0.00339149
135	ENSXETG00000014394	dtl	46.9241	-1.92979	0.289735	-6.66052	2.72855e-11	2.97792e-09	NF56	NF50	YES	NF56 vs NF50	denticleless E3 ubiquitin protein ligase homolog [Source:Xenbase;Acc:XB-GENE-985623]	tr_peak_3253	33	3.15937	63	upstream	3.53606e-07	0.000401597
946	ENSXETG00000014562	ngdn	246.59	-0.527464	0.148772	-3.54546	0.000391936	0.00628481	NF56	NF50	YES	NF56 vs NF50	neuroguidin [Source:Xenbase;Acc:XB-GENE-946309]	tr_peak_479	21	2.44712	0	overlapStart	1.277e-05	0.00787553
534	ENSXETG00000014608	pck2	243.706	-1.1006	0.256101	-4.29754	1.72706e-05	0.000479592	NF56	NF50	YES	NF56 vs NF50	phosphoenolpyruvate carboxykinase 2 (mitochondrial) [Source:Xenbase;Acc:XB-GENE-974262]	tr_peak_477	38	3.36925	0	overlapStart	1.01111e-07	0.000136229
228	ENSXETG00000014717	kpnb1	1684.71	-0.461844	0.0810505	-5.69823	1.21057e-08	7.74711e-07	NF56	NF50	YES	NF56 vs NF50	karyopherin (importin) beta 1 [Source:Xenbase;Acc:XB-GENE-994068]	tr_peak_874	81	4.44128	0	overlapStart	1.89666e-12	7.39469e-09
568	ENSXETG00000014900	vat1	677.78	0.519899	0.123595	4.20647	2.59385e-05	0.000674165	NF56	NF50	YES	NF56 vs NF50	vesicle amine transport 1 [Source:Xenbase;Acc:XB-GENE-941589]	tr_peak_948	29	2.78171	6436	upstream	1.14012e-06	0.00107478
569	ENSXETG00000014900	vat1	677.78	0.519899	0.123595	4.20647	2.59385e-05	0.000674165	NF56	NF50	YES	NF56 vs NF50	vesicle amine transport 1 [Source:Xenbase;Acc:XB-GENE-941589]	tr_peak_949	62	4.49972	0	overlapStart	2.07396e-10	5.4285e-07
128	ENSXETG00000014962	nop56	849.952	-0.82304	0.121482	-6.77497	1.24433e-11	1.43598e-09	NF56	NF50	YES	NF56 vs NF50	NOP56 ribonucleoprotein [Source:Xenbase;Acc:XB-GENE-5879910]	tr_peak_6240	117	5.20702	0	overlapStart	2.84662e-16	1.99365e-12
114	ENSXETG00000015061	map6	13118.1	0.471396	0.0681071	6.92139	4.47232e-12	5.77668e-10	NF56	NF50	YES	NF56 vs NF50	microtubule associated protein 6 [Source:Xenbase;Acc:XB-GENE-995345]	tr_peak_1883	65	4.22637	0	overlapStart	1.13107e-10	3.145e-07
115	ENSXETG00000015061	map6	13118.1	0.471396	0.0681071	6.92139	4.47232e-12	5.77668e-10	NF56	NF50	YES	NF56 vs NF50	microtubule associated protein 6 [Source:Xenbase;Acc:XB-GENE-995345]	tr_peak_1884	71	4.27538	0	inside	2.15953e-11	6.87353e-08
601	ENSXETG00000015227	sfxn2	98.5039	-0.841918	0.203828	-4.13052	3.61936e-05	0.000893982	NF56	NF50	YES	NF56 vs NF50	sideroflexin 2 [Source:Xenbase;Acc:XB-GENE-956699]	tr_peak_4413	46	3.51196	191	upstream	1.48064e-08	2.46581e-05
630	ENSXETG00000015299	smarca2	1717	0.529407	0.129771	4.07956	4.51201e-05	0.00106764	NF56	NF50	YES	NF56 vs NF50	SWI/SNF related, matrix associated, actin dependent regulator of chromatin, subfamily a, member 2 [Source:Xenbase;Acc:XB-GENE-1013843]	tr_peak_417	26	3.20704	0	inside	2.93751e-06	0.00243585
631	ENSXETG00000015299	smarca2	1717	0.529407	0.129771	4.07956	4.51201e-05	0.00106764	NF56	NF50	YES	NF56 vs NF50	SWI/SNF related, matrix associated, actin dependent regulator of chromatin, subfamily a, member 2 [Source:Xenbase;Acc:XB-GENE-1013843]	tr_peak_418	55	3.46357	0	inside	1.36144e-09	2.9491e-06
359	ENSXETG00000015322	etfa	479.148	-0.454363	0.0937007	-4.84909	1.24028e-06	5.01779e-05	NF56	NF50	YES	NF56 vs NF50	electron transfer flavoprotein subunit alpha [Source:Xenbase;Acc:XB-GENE-943222]	tr_peak_2242	309	10.8465	0	inside	2.36619e-36	1.09989e-31
96	ENSXETG00000015421	cks1b	86.9505	-1.62739	0.226662	-7.17984	6.97917e-13	1.07978e-10	NF56	NF50	YES	NF56 vs NF50	CDC28 protein kinase regulatory subunit 1B [Source:Xenbase;Acc:XB-GENE-921479]	tr_peak_6167	17	2.5081	105	upstream	3.04046e-05	0.0160487
780	ENSXETG00000015483	rpl8	20776	-0.772497	0.204292	-3.78135	0.000155982	0.00301659	NF56	NF50	YES	NF56 vs NF50	ribosomal protein L8 [Source:Xenbase;Acc:XB-GENE-482209]	tr_peak_1432	59	3.5215	0	inside	5.18955e-10	1.24661e-06
342	ENSXETG00000015500	mllt3	502.762	0.625232	0.125563	4.97942	6.37745e-07	2.70446e-05	NF56	NF50	YES	NF56 vs NF50	myeloid/lymphoid or mixed-lineage leukemia; translocated to, 3 [Source:Xenbase;Acc:XB-GENE-6257679]	tr_peak_392	82	4.49971	0	inside	1.31438e-12	5.22372e-09
237	ENSXETG00000015575	nrxn2	7171.78	0.301824	0.0539485	5.59466	2.21051e-08	1.35903e-06	NF56	NF50	YES	NF56 vs NF50	neurexin 2 [Source:Xenbase;Acc:XB-GENE-6039577]	tr_peak_2803	31	3.23332	0	inside	6.01077e-07	0.000633126
760	ENSXETG00000015711	grm7	1993.41	0.320635	0.0842592	3.80534	0.000141607	0.00280406	NF56	NF50	YES	NF56 vs NF50	glutamate receptor, metabotropic 7 [Source:Xenbase;Acc:XB-GENE-6036083]	tr_peak_3120	24	3.04298	0	inside	4.30884e-06	0.00333649
761	ENSXETG00000015711	grm7	1993.41	0.320635	0.0842592	3.80534	0.000141607	0.00280406	NF56	NF50	YES	NF56 vs NF50	glutamate receptor, metabotropic 7 [Source:Xenbase;Acc:XB-GENE-6036083]	tr_peak_3121	46	3.7192	0	inside	1.35428e-08	2.33201e-05
740	ENSXETG00000015745	anp32e	1770.72	-0.371753	0.0967246	-3.84341	0.000121334	0.00246859	NF56	NF50	YES	NF56 vs NF50	acidic nuclear phosphoprotein 32 family member E [Source:Xenbase;Acc:XB-GENE-991616]	tr_peak_5370	77	5.45161	0	overlapStart	4.69116e-12	1.67741e-08
198	ENSXETG00000015894	zwilch	98.9623	-1.1259	0.189284	-5.94819	2.7112e-09	1.99848e-07	NF56	NF50	YES	NF56 vs NF50	zwilch kinetochore protein [Source:Xenbase;Acc:XB-GENE-5861097]	tr_peak_2459	64	3.56059	37	upstream	1.27897e-10	3.47528e-07
418	ENSXETG00000015898	rpl4	27962.5	-0.735706	0.158494	-4.64185	3.45297e-06	0.000121536	NF56	NF50	YES	NF56 vs NF50	ribosomal protein L4 [Source:Xenbase;Acc:XB-GENE-968395]	tr_peak_2459	64	3.56059	0	overlapStart	1.27897e-10	3.47528e-07
541	ENSXETG00000015920	tbc1d9b	1769.98	0.268956	0.0629173	4.27475	1.91351e-05	0.000524131	NF56	NF50	YES	NF56 vs NF50	TBC1 domain family member 9B [Source:Xenbase;Acc:XB-GENE-989754]	tr_peak_1916	32	3.07948	0	inside	5.74963e-07	0.000616396
588	ENSXETG00000015999	prkcz	3483.42	0.263316	0.0632445	4.16346	3.13459e-05	0.000790893	NF56	NF50	YES	NF56 vs NF50	protein kinase C zeta [Source:Xenbase;Acc:XB-GENE-494709]	tr_peak_4616	99	5.06218	0	inside	1.93731e-14	1.03574e-10
589	ENSXETG00000015999	prkcz	3483.42	0.263316	0.0632445	4.16346	3.13459e-05	0.000790893	NF56	NF50	YES	NF56 vs NF50	protein kinase C zeta [Source:Xenbase;Acc:XB-GENE-494709]	tr_peak_4617	46	3.7192	0	inside	1.35428e-08	2.33201e-05
74	ENSXETG00000016086	hdgfl3	7028.32	0.395406	0.0522007	7.57472	3.599e-14	7.13667e-12	NF56	NF50	YES	NF56 vs NF50	HDGF like 3 [Source:Xenbase;Acc:XB-GENE-947032]	tr_peak_2309	104	5.57899	0	overlapStart	5.61966e-15	3.26738e-11
1036	ENSXETG00000016133	cacna1i	711.098	0.302753	0.0880614	3.43798	0.000586074	0.00863111	NF56	NF50	YES	NF56 vs NF50	calcium channel, voltage-dependent, T type, alpha 1I subunit [Source:Xenbase;Acc:XB-GENE-983863]	tr_peak_3073	39	4.57228	0	inside	8.28686e-08	0.000113708
139	ENSXETG00000016139	cip2a	201.574	-1.36422	0.206755	-6.59825	4.16032e-11	4.40399e-09	NF56	NF50	YES	NF56 vs NF50	cellular inhibitor of PP2A [Source:Xenbase;Acc:XB-GENE-5926363]	tr_peak_1576	109	5.05387	0	overlapStart	1.75983e-15	1.1008e-11
391	ENSXETG00000016579	pdlim4	401.229	-0.626638	0.132679	-4.72295	2.32444e-06	8.68057e-05	NF56	NF50	YES	NF56 vs NF50	PDZ and LIM domain 4 [Source:Xenbase;Acc:XB-GENE-1001790]	tr_peak_1992	80	4.65785	0	inside	2.21927e-12	8.44267e-09
306	ENSXETG00000016659	eri2	46.4146	-1.28729	0.251501	-5.11845	3.08052e-07	1.45539e-05	NF56	NF50	YES	NF56 vs NF50	ERI1 exoribonuclease family member 2 [Source:Xenbase;Acc:XB-GENE-970828]	tr_peak_5535	28	2.64289	5	upstream	1.49046e-06	0.001373
619	ENSXETG00000016693	uqcrc2	2034.46	-0.247481	0.0602499	-4.10756	3.99854e-05	0.000962315	NF56	NF50	YES	NF56 vs NF50	ubiquinol-cytochrome c reductase core protein 2 [Source:Xenbase;Acc:XB-GENE-976155]	tr_peak_5538	59	3.77936	0	inside	4.89136e-10	1.19215e-06
270	ENSXETG00000016698	crym	127.382	1.00874	0.189062	5.33551	9.52765e-08	5.11984e-06	NF56	NF50	YES	NF56 vs NF50	crystallin mu [Source:Xenbase;Acc:XB-GENE-970817]	tr_peak_5538	59	3.77936	6831	upstream	4.89136e-10	1.19215e-06
937	ENSXETG00000016821	utp15	345.218	-0.516258	0.145165	-3.55636	0.000376025	0.00609212	NF56	NF50	YES	NF56 vs NF50	UTP15, small subunit processome component [Source:Xenbase;Acc:XB-GENE-491403]	tr_peak_689	522	10.5691	0	overlapStart	2.9662e-58	5.51811e-53
39	ENSXETG00000016916	hmgb2	2735.79	-1.40806	0.168154	-8.37366	5.58573e-17	2.01645e-14	NF56	NF50	YES	NF56 vs NF50	high mobility group box 2 [Source:Xenbase;Acc:XB-GENE-1000246]	tr_peak_131	32	3.07948	0	inside	5.74963e-07	0.000616396
478	ENSXETG00000016983	rtn1	23938.5	0.493313	0.109783	4.49354	7.00498e-06	0.000218193	NF56	NF50	YES	NF56 vs NF50	reticulon 1 [Source:Xenbase;Acc:XB-GENE-1011333]	tr_peak_5221	28	3.06295	0	inside	1.5729e-06	0.00144537
797	ENSXETG00000017124	mab21l1	1658.15	0.591072	0.157629	3.74976	0.000177002	0.0033585	NF56	NF50	YES	NF56 vs NF50	mab-21-like 1 [Source:Xenbase;Acc:XB-GENE-1001177]	tr_peak_1816	36	3.92924	0	overlapEnd	1.69617e-07	0.000212153
485	ENSXETG00000017162	shmt2	1095.38	-0.659674	0.147808	-4.46305	8.08005e-06	0.000247841	NF56	NF50	YES	NF56 vs NF50	serine hydroxymethyltransferase 2 (mitochondrial) [Source:Xenbase;Acc:XB-GENE-957476]	tr_peak_1767	78	4.14329	0	overlapStart	3.39086e-12	1.26186e-08
1063	ENSXETG00000017315	adcy9	1378.89	0.485329	0.142433	3.40741	0.000655832	0.0094123	NF56	NF50	YES	NF56 vs NF50	adenylate cyclase 9 [Source:Xenbase;Acc:XB-GENE-999257]	tr_peak_5513	35	3.0934	365	upstream	2.1048e-07	0.000256862
572	ENSXETG00000017349	pno1	910.459	-0.789693	0.188027	-4.19989	2.67046e-05	0.000692401	NF56	NF50	YES	NF56 vs NF50	partner of NOB1 homolog [Source:Xenbase;Acc:XB-GENE-491293]	tr_peak_3350	224	6.32997	0	overlapStart	1.64203e-27	3.83902e-23
347	ENSXETG00000017355	ppp3r1	10154.5	0.229137	0.0465572	4.92162	8.58305e-07	3.58578e-05	NF56	NF50	YES	NF56 vs NF50	protein phosphatase 3 regulatory subunit B, alpha [Source:Xenbase;Acc:XB-GENE-948794]	tr_peak_3350	224	6.32997	0	inside	1.64203e-27	3.83902e-23
348	ENSXETG00000017355	ppp3r1	10154.5	0.229137	0.0465572	4.92162	8.58305e-07	3.58578e-05	NF56	NF50	YES	NF56 vs NF50	protein phosphatase 3 regulatory subunit B, alpha [Source:Xenbase;Acc:XB-GENE-948794]	tr_peak_3351	94	4.11693	0	overlapStart	7.6366e-14	3.74024e-10
623	ENSXETG00000017729	ralyl	3243.31	0.509515	0.124504	4.09236	4.27005e-05	0.0010204	NF56	NF50	YES	NF56 vs NF50	RALY RNA binding protein like [Source:Xenbase;Acc:XB-GENE-5767075]	tr_peak_4221	66	4.6944	0	overlapStart	7.74123e-11	2.2289e-07
624	ENSXETG00000017729	ralyl	3243.31	0.509515	0.124504	4.09236	4.27005e-05	0.0010204	NF56	NF50	YES	NF56 vs NF50	RALY RNA binding protein like [Source:Xenbase;Acc:XB-GENE-5767075]	tr_peak_4222	44	3.44658	0	inside	2.21871e-08	3.57503e-05
859	ENSXETG00000017748	XB5843130	9157.08	-0.811401	0.221349	-3.6657	0.000246661	0.00436275	NF56	NF50	YES	NF56 vs NF50	uncharacterized XB5843130 [Source:Xenbase;Acc:XB-GENE-5843131]	tr_peak_1327	78	4.22948	0	overlapStart	3.71091e-12	1.37886e-08
762	ENSXETG00000018016	sybu	3659.52	0.680824	0.178977	3.80397	0.000142395	0.0028157	NF56	NF50	YES	NF56 vs NF50	syntabulin [Source:Xenbase;Acc:XB-GENE-979776]	tr_peak_4267	40	3.55015	0	overlapStart	6.13437e-08	8.81029e-05
763	ENSXETG00000018016	sybu	3659.52	0.680824	0.178977	3.80397	0.000142395	0.0028157	NF56	NF50	YES	NF56 vs NF50	syntabulin [Source:Xenbase;Acc:XB-GENE-979776]	tr_peak_4268	61	3.98184	0	inside	2.52093e-10	6.47679e-07
764	ENSXETG00000018016	sybu	3659.52	0.680824	0.178977	3.80397	0.000142395	0.0028157	NF56	NF50	YES	NF56 vs NF50	syntabulin [Source:Xenbase;Acc:XB-GENE-979776]	tr_peak_4269	54	4.67281	0	inside	1.65154e-09	3.51674e-06
1067	ENSXETG00000018137	rps24	16408.1	-0.696241	0.204491	-3.40475	0.000662254	0.00946586	NF56	NF50	YES	NF56 vs NF50	ribosomal protein S24 [Source:Xenbase;Acc:XB-GENE-967645]	tr_peak_4515	124	5.49665	0	inside	4.46858e-17	3.51496e-13
1068	ENSXETG00000018137	rps24	16408.1	-0.696241	0.204491	-3.40475	0.000662254	0.00946586	NF56	NF50	YES	NF56 vs NF50	ribosomal protein S24 [Source:Xenbase;Acc:XB-GENE-967645]	tr_peak_4516	51	3.48007	2411	upstream	3.56681e-09	7.06334e-06
151	ENSXETG00000018275	slc1a5	1309.8	-1.26885	0.195067	-6.5047	7.78467e-11	7.61113e-09	NF56	NF50	YES	NF56 vs NF50	solute carrier family 1 member 5 [Source:Xenbase;Acc:XB-GENE-482596]	tr_peak_5024	15	2.60351	0	inside	6.73954e-05	0.0293555
918	ENSXETG00000018309	ppp2cb	2643.37	0.21416	0.059727	3.58564	0.00033625	0.00556948	NF56	NF50	YES	NF56 vs NF50	protein phosphatase 2, catalytic subunit, beta isozyme [Source:Xenbase;Acc:XB-GENE-957248]	tr_peak_248	37	3.00622	0	inside	1.54273e-07	0.000195907
190	ENSXETG00000018474	gars1	3580.91	-0.893827	0.148185	-6.03185	1.62094e-09	1.24706e-07	NF56	NF50	YES	NF56 vs NF50	glycyl-tRNA synthetase 1 [Source:Xenbase;Acc:XB-GENE-963079]	tr_peak_5816	124	4.77733	0	overlapStart	4.75806e-17	3.6999e-13
988	ENSXETG00000018741	mastl	42.583	-0.762897	0.21865	-3.48912	0.000484614	0.00744044	NF56	NF50	YES	NF56 vs NF50	microtubule associated serine/threonine kinase like [Source:Xenbase;Acc:XB-GENE-964548]	tr_peak_3887	85	4.73353	0	overlapStart	6.67621e-13	2.81546e-09
30	ENSXETG00000018759	tmpo	925.879	-0.719489	0.079945	-8.99979	2.26142e-19	1.06129e-16	NF56	NF50	YES	NF56 vs NF50	thymopoietin [Source:Xenbase;Acc:XB-GENE-488988]	tr_peak_2074	69	4.41148	0	overlapStart	3.92356e-11	1.19911e-07
318	ENSXETG00000018767	slc25a3	6238.47	-0.449387	0.0887676	-5.06251	4.13773e-07	1.88528e-05	NF56	NF50	YES	NF56 vs NF50	solute carrier family 25 member 3 [Source:Xenbase;Acc:XB-GENE-489634]	tr_peak_2075	94	4.38231	0	overlapStart	7.98013e-14	3.8799e-10
1007	ENSXETG00000018809	rps16	12867.7	-0.691114	0.200087	-3.45406	0.000552209	0.00831951	NF56	NF50	YES	NF56 vs NF50	ribosomal protein S16 [Source:Xenbase;Acc:XB-GENE-5786511]	tr_peak_2079	115	5.40975	0	overlapStart	4.40829e-16	3.01787e-12
375	ENSXETG00000018810	slc25a12	1404.57	0.451196	0.0942421	4.78763	1.68766e-06	6.5456e-05	NF56	NF50	YES	NF56 vs NF50	solute carrier family 25 member 12 [Source:Xenbase;Acc:XB-GENE-1002100]	tr_peak_5692	14	2.15601	0	inside	8.9236e-05	0.0362852
376	ENSXETG00000018810	slc25a12	1404.57	0.451196	0.0942421	4.78763	1.68766e-06	6.5456e-05	NF56	NF50	YES	NF56 vs NF50	solute carrier family 25 member 12 [Source:Xenbase;Acc:XB-GENE-1002100]	tr_peak_5693	57	5.20455	0	inside	8.02306e-10	1.85571e-06
903	ENSXETG00000018917	gabbr2	2161.69	0.307269	0.0853329	3.60083	0.000317203	0.00533561	NF56	NF50	YES	NF56 vs NF50	gamma-aminobutyric acid (GABA) B receptor, 2 [Source:Xenbase;Acc:XB-GENE-5815161]	tr_peak_4039	49	3.9787	0	inside	6.06513e-09	1.13316e-05
904	ENSXETG00000018917	gabbr2	2161.69	0.307269	0.0853329	3.60083	0.000317203	0.00533561	NF56	NF50	YES	NF56 vs NF50	gamma-aminobutyric acid (GABA) B receptor, 2 [Source:Xenbase;Acc:XB-GENE-5815161]	tr_peak_4040	113	5.47024	0	inside	7.35275e-16	4.81116e-12
905	ENSXETG00000018917	gabbr2	2161.69	0.307269	0.0853329	3.60083	0.000317203	0.00533561	NF56	NF50	YES	NF56 vs NF50	gamma-aminobutyric acid (GABA) B receptor, 2 [Source:Xenbase;Acc:XB-GENE-5815161]	tr_peak_4041	106	5.49439	0	inside	3.70033e-15	2.20267e-11
871	ENSXETG00000018919	cnn3	2226.47	-0.449625	0.123358	-3.64487	0.000267524	0.00467733	NF56	NF50	YES	NF56 vs NF50	calponin 3, acidic [Source:Xenbase;Acc:XB-GENE-951266]	tr_peak_2968	40	3.22229	0	overlapStart	5.61371e-08	8.17203e-05
978	ENSXETG00000018957	slc20a1	2270.85	-0.459933	0.131488	-3.49792	0.000468909	0.00727823	NF56	NF50	YES	NF56 vs NF50	solute carrier family 20 member 1 [Source:Xenbase;Acc:XB-GENE-482940]	tr_peak_2402	33	2.81201	6234	upstream	4.14715e-07	0.000456131
803	ENSXETG00000018971	camk2b	7225.92	0.282164	0.0752717	3.74861	0.00017782	0.00336496	NF56	NF50	YES	NF56 vs NF50	calcium/calmodulin dependent protein kinase (CaM kinase) II beta [Source:Xenbase;Acc:XB-GENE-868398]	tr_peak_2400	34	3.38109	0	inside	2.65571e-07	0.000317585
282	ENSXETG00000019013	dbnl	1572.18	0.339022	0.0645595	5.25132	1.51016e-07	7.75969e-06	NF56	NF50	YES	NF56 vs NF50	drebrin like [Source:Xenbase;Acc:XB-GENE-494566]	tr_peak_2387	42	3.35943	0	inside	3.8256e-08	5.77524e-05
814	ENSXETG00000019024	rplp2	6219.48	-0.846821	0.226709	-3.73528	0.000187509	0.00351057	NF56	NF50	YES	NF56 vs NF50	ribosomal protein lateral stalk subunit P2 [Source:Xenbase;Acc:XB-GENE-944337]	tr_peak_2715	60	3.583	0	inside	3.3123e-10	8.34104e-07
312	ENSXETG00000019261	sobp	2354.25	0.915421	0.179701	5.09414	3.50325e-07	1.62244e-05	NF56	NF50	YES	NF56 vs NF50	sine oculis binding protein homolog [Source:NCBI gene (formerly Entrezgene);Acc:100125342]	tr_peak_3505	100	5.52239	0	inside	1.83959e-14	9.8828e-11
60	ENSXETG00000019375	rev1	863.319	0.638057	0.0811223	7.86537	3.68016e-15	8.78186e-13	NF56	NF50	YES	NF56 vs NF50	REV1, DNA directed polymerase [Source:Xenbase;Acc:XB-GENE-968197]	tr_peak_1618	175	5.61337	8262	upstream	1.72342e-22	2.53595e-18
61	ENSXETG00000019375	rev1	863.319	0.638057	0.0811223	7.86537	3.68016e-15	8.78186e-13	NF56	NF50	YES	NF56 vs NF50	REV1, DNA directed polymerase [Source:Xenbase;Acc:XB-GENE-968197]	tr_peak_1619	37	2.91616	0	overlapStart	1.2558e-07	0.000163753
67	ENSXETG00000019456	slc3a2	6775.77	-1.11711	0.144643	-7.72323	1.1342e-14	2.4227e-12	NF56	NF50	YES	NF56 vs NF50	solute carrier family 3 (amino acid transporter heavy chain), member 2 [Source:Xenbase;Acc:XB-GENE-1009245]	tr_peak_2789	84	4.33927	0	inside	8.92545e-13	3.6637e-09
586	ENSXETG00000019473	map1lc3a	4026.02	0.23565	0.0564953	4.17115	3.03066e-05	0.000767423	NF56	NF50	YES	NF56 vs NF50	microtubule associated protein 1 light chain 3 alpha [Source:Xenbase;Acc:XB-GENE-941851]	tr_peak_1053	24	2.54501	0	overlapStart	4.44232e-06	0.00339149
373	ENSXETG00000019690	cidea	996.843	0.58855	0.122875	4.78984	1.66916e-06	6.50971e-05	NF56	NF50	YES	NF56 vs NF50	cell death inducing DFFA like effector a [Source:Xenbase;Acc:XB-GENE-953574]	tr_peak_4130	70	4.01512	0	overlapStart	2.99502e-11	9.31665e-08
776	ENSXETG00000019862	aimp1	683.4	-0.526632	0.138831	-3.79334	0.000148634	0.00288788	NF56	NF50	YES	NF56 vs NF50	aminoacyl tRNA synthetase complex-interacting multifunctional protein 1 [Source:Xenbase;Acc:XB-GENE-958442]	tr_peak_212	100	4.5112	0	overlapStart	1.53102e-14	8.39286e-11
927	ENSXETG00000020146	ezh2	762.172	-0.539348	0.151206	-3.56697	0.000361134	0.00591897	NF56	NF50	YES	NF56 vs NF50	enhancer of zeste 2 polycomb repressive complex 2 subunit [Source:Xenbase;Acc:XB-GENE-956215]	tr_peak_4049	187	5.41572	0	inside	1.07805e-23	1.76482e-19
553	ENSXETG00000020355	rps5	15487.4	-0.842969	0.198979	-4.23647	2.27058e-05	0.000607747	NF56	NF50	YES	NF56 vs NF50	ribosomal protein S5 [Source:Xenbase;Acc:XB-GENE-919703]	tr_peak_5043	371	9.19088	0	inside	9.55322e-43	6.91958e-38
554	ENSXETG00000020355	rps5	15487.4	-0.842969	0.198979	-4.23647	2.27058e-05	0.000607747	NF56	NF50	YES	NF56 vs NF50	ribosomal protein S5 [Source:Xenbase;Acc:XB-GENE-919703]	tr_peak_5044	218	5.83231	0	overlapStart	6.60617e-27	1.47829e-22
700	ENSXETG00000020384	iqgap3	30.0439	-1.16175	0.296281	-3.9211	8.81439e-05	0.00189462	NF56	NF50	YES	NF56 vs NF50	IQ motif containing GTPase activating protein 3 [Source:Xenbase;Acc:XB-GENE-493015]	tr_peak_5397	81	3.60094	6456	upstream	1.79032e-12	7.02846e-09
731	ENSXETG00000020394	rps18	14071	-0.707075	0.182887	-3.86617	0.000110556	0.00227229	NF56	NF50	YES	NF56 vs NF50	ribosomal protein S18 [Source:Xenbase;Acc:XB-GENE-488842]	tr_peak_5049	300	6.8738	0	overlapStart	1.86423e-35	8.09655e-31
732	ENSXETG00000020394	rps18	14071	-0.707075	0.182887	-3.86617	0.000110556	0.00227229	NF56	NF50	YES	NF56 vs NF50	ribosomal protein S18 [Source:Xenbase;Acc:XB-GENE-488842]	tr_peak_5050	259	7.41875	0	inside	3.47704e-31	1.11171e-26
733	ENSXETG00000020394	rps18	14071	-0.707075	0.182887	-3.86617	0.000110556	0.00227229	NF56	NF50	YES	NF56 vs NF50	ribosomal protein S18 [Source:Xenbase;Acc:XB-GENE-488842]	tr_peak_5051	188	8.26979	0	inside	9.53191e-24	1.56754e-19
650	ENSXETG00000020398	wdr46	236.564	-0.59731	0.14792	-4.03807	5.38921e-05	0.00123776	NF56	NF50	YES	NF56 vs NF50	WD repeat domain 46 [Source:Xenbase;Acc:XB-GENE-489373]	tr_peak_5049	300	6.8738	9411	upstream	1.86423e-35	8.09655e-31
651	ENSXETG00000020398	wdr46	236.564	-0.59731	0.14792	-4.03807	5.38921e-05	0.00123776	NF56	NF50	YES	NF56 vs NF50	WD repeat domain 46 [Source:Xenbase;Acc:XB-GENE-489373]	tr_peak_5050	259	7.41875	0	inside	3.47704e-31	1.11171e-26
782	ENSXETG00000020577	dpp3	580.768	-0.43379	0.114821	-3.77797	0.000158111	0.00304938	NF56	NF50	YES	NF56 vs NF50	dipeptidyl-peptidase 3 [Source:Xenbase;Acc:XB-GENE-5844045]	tr_peak_2734	44	4.1184	9814	upstream	2.05334e-08	3.35344e-05
783	ENSXETG00000020577	dpp3	580.768	-0.43379	0.114821	-3.77797	0.000158111	0.00304938	NF56	NF50	YES	NF56 vs NF50	dipeptidyl-peptidase 3 [Source:Xenbase;Acc:XB-GENE-5844045]	tr_peak_2735	26	3.432	9359	upstream	2.73118e-06	0.0022795
784	ENSXETG00000020577	dpp3	580.768	-0.43379	0.114821	-3.77797	0.000158111	0.00304938	NF56	NF50	YES	NF56 vs NF50	dipeptidyl-peptidase 3 [Source:Xenbase;Acc:XB-GENE-5844045]	tr_peak_2736	63	4.66639	7299	upstream	1.87172e-10	4.98219e-07
785	ENSXETG00000020577	dpp3	580.768	-0.43379	0.114821	-3.77797	0.000158111	0.00304938	NF56	NF50	YES	NF56 vs NF50	dipeptidyl-peptidase 3 [Source:Xenbase;Acc:XB-GENE-5844045]	tr_peak_2737	45	4.62568	6882	upstream	1.72254e-08	2.8503e-05
76	ENSXETG00000020607	ddx39a	1825.27	-0.619625	0.0818947	-7.56612	3.84535e-14	7.41626e-12	NF56	NF50	YES	NF56 vs NF50	DEAD-box helicase 39A [Source:Xenbase;Acc:XB-GENE-966447]	tr_peak_2509	56	3.51097	0	inside	9.69103e-10	2.20161e-06
77	ENSXETG00000020607	ddx39a	1825.27	-0.619625	0.0818947	-7.56612	3.84535e-14	7.41626e-12	NF56	NF50	YES	NF56 vs NF50	DEAD-box helicase 39A [Source:Xenbase;Acc:XB-GENE-966447]	tr_peak_2510	57	3.33275	4	upstream	7.59399e-10	1.76494e-06
656	ENSXETG00000020657	sesn2	361.216	-0.866117	0.216009	-4.00963	6.08131e-05	0.00138542	NF56	NF50	YES	NF56 vs NF50	sestrin 2 [Source:Xenbase;Acc:XB-GENE-492496]	tr_peak_1357	46	3.71226	0	overlapStart	1.40812e-08	2.39161e-05
41	ENSXETG00000020708	ckap2	124.203	-1.40438	0.168493	-8.33495	7.75303e-17	2.66232e-14	NF56	NF50	YES	NF56 vs NF50	cytoskeleton associated protein 2 [Source:Xenbase;Acc:XB-GENE-1004436]	tr_peak_1810	29	3.21204	7107	upstream	1.09658e-06	0.00105441
205	ENSXETG00000020840	ndc80	91.2359	-0.994945	0.168805	-5.89405	3.76848e-09	2.67961e-07	NF56	NF50	YES	NF56 vs NF50	NDC80 kinetochore complex component [Source:Xenbase;Acc:XB-GENE-997352]	tr_peak_6086	75	4.71623	5820	upstream	7.21573e-12	2.52122e-08
1046	ENSXETG00000020871	sdad1	268.649	-0.491907	0.143397	-3.43038	0.000602744	0.00878471	NF56	NF50	YES	NF56 vs NF50	SDA1 domain containing 1 [Source:Xenbase;Acc:XB-GENE-1008732]	tr_peak_5865	208	7.26935	0	overlapStart	7.44612e-26	1.5174e-21
683	ENSXETG00000020898	wdr7	3578.67	0.28961	0.073058	3.96411	7.36709e-05	0.00162573	NF56	NF50	YES	NF56 vs NF50	WD repeat domain 7 [Source:Xenbase;Acc:XB-GENE-951997]	tr_peak_819	131	4.89677	0	overlapStart	8.51256e-18	7.32082e-14
628	ENSXETG00000021126	cox5a	2440.92	-0.434567	0.106444	-4.08258	4.45384e-05	0.00105743	NF56	NF50	YES	NF56 vs NF50	cytochrome c oxidase subunit Va [Source:Xenbase;Acc:XB-GENE-973617]	tr_peak_2262	81	4.44128	0	overlapStart	1.89666e-12	7.39469e-09
427	ENSXETG00000021142	nedd4l	2433.65	0.302312	0.0655173	4.61423	3.94555e-06	0.000135818	NF56	NF50	YES	NF56 vs NF50	NEDD4 like E3 ubiquitin protein ligase [Source:Xenbase;Acc:XB-GENE-489248]	tr_peak_817	87	4.68832	0	inside	4.09591e-13	1.76303e-09
428	ENSXETG00000021142	nedd4l	2433.65	0.302312	0.0655173	4.61423	3.94555e-06	0.000135818	NF56	NF50	YES	NF56 vs NF50	NEDD4 like E3 ubiquitin protein ligase [Source:Xenbase;Acc:XB-GENE-489248]	tr_peak_818	71	5.10781	0	inside	2.28071e-11	7.14003e-08
582	ENSXETG00000021380	basp1	25816.5	0.321073	0.0768797	4.17631	2.96279e-05	0.000754305	NF56	NF50	YES	NF56 vs NF50	brain abundant membrane attached signal protein 1 [Source:Xenbase;Acc:XB-GENE-6258618]	tr_peak_4032	70	3.94134	0	overlapStart	2.61463e-11	8.17053e-08
583	ENSXETG00000021380	basp1	25816.5	0.321073	0.0768797	4.17631	2.96279e-05	0.000754305	NF56	NF50	YES	NF56 vs NF50	brain abundant membrane attached signal protein 1 [Source:Xenbase;Acc:XB-GENE-6258618]	tr_peak_4033	49	3.34413	6769	upstream	5.41365e-09	1.03376e-05
842	ENSXETG00000021431	cbfa2t2	1021.03	-0.296556	0.0802565	-3.6951	0.0002198	0.00396739	NF56	NF50	YES	NF56 vs NF50	CBFA2/RUNX1 translocation partner 2 [Source:Xenbase;Acc:XB-GENE-950034]	tr_peak_1057	32	4.22057	0	inside	5.91126e-07	0.000626542
843	ENSXETG00000021431	cbfa2t2	1021.03	-0.296556	0.0802565	-3.6951	0.0002198	0.00396739	NF56	NF50	YES	NF56 vs NF50	CBFA2/RUNX1 translocation partner 2 [Source:Xenbase;Acc:XB-GENE-950034]	tr_peak_1058	68	4.52758	6902	upstream	4.22698e-11	1.28706e-07
738	ENSXETG00000021653	plppr3	2640.79	0.331339	0.0859739	3.85395	0.000116229	0.00237158	NF56	NF50	YES	NF56 vs NF50	phospholipid phosphatase related 3 [Source:Xenbase;Acc:XB-GENE-990099]	tr_peak_284	53	4.31974	0	overlapStart	2.07458e-09	4.3448e-06
889	ENSXETG00000021661	ptbp1	935.069	-0.637934	0.176226	-3.61998	0.000294629	0.00504019	NF56	NF50	YES	NF56 vs NF50	polypyrimidine tract binding protein 1 [Source:Xenbase;Acc:XB-GENE-5818206]	tr_peak_285	59	3.77936	0	overlapStart	4.89136e-10	1.19215e-06
752	ENSXETG00000021667	rpl18a	16316.2	-0.823725	0.215442	-3.82342	0.000131614	0.00263209	NF56	NF50	YES	NF56 vs NF50	ribosomal protein L18a [Source:Xenbase;Acc:XB-GENE-5774784]	tr_peak_2099	81	4.80792	6960	upstream	2.02577e-12	7.75068e-09
805	ENSXETG00000021905	rps28p9	7792.83	-0.785611	0.20985	-3.74368	0.000181344	0.00342245	NF56	NF50	YES	NF56 vs NF50	ribosomal protein S28 pseudogene 9 [Source:Xenbase;Acc:XB-GENE-1006614]	tr_peak_287	908	15.7901	0	overlapStart	9.63851e-98	1.30236e-91
645	ENSXETG00000022255	atp5pb	1878.89	-0.34976	0.0864729	-4.04474	5.23814e-05	0.00121296	NF56	NF50	YES	NF56 vs NF50	ATP synthase peripheral stalk-membrane subunit b [Source:Xenbase;Acc:XB-GENE-972907]	tr_peak_1297	189	6.1481	0	overlapStart	7.03267e-24	1.16217e-19
121	ENSXETG00000022511	mthfd1	217.584	-1.01427	0.147426	-6.8799	5.98956e-12	7.31757e-10	NF56	NF50	YES	NF56 vs NF50	methylenetetrahydrofolate dehydrogenase (NADP+ dependent) 1, methenyltetrahydrofolate cyclohydrolase, formyltetrahydrofolate synthetase [Source:Xenbase;Acc:XB-GENE-992132]	tr_peak_5210	31	3.39569	0	inside	6.91035e-07	0.000716952
1006	ENSXETG00000022517	rerg	266.537	0.50942	0.147398	3.45609	0.00054808	0.00827055	NF56	NF50	YES	NF56 vs NF50	RAS like estrogen regulated growth inhibitor [Source:Xenbase;Acc:XB-GENE-489597]	tr_peak_6052	43	3.11552	0	overlapStart	2.83224e-08	4.46972e-05
65	ENSXETG00000022525	dll1	581.79	-0.832734	0.106764	-7.79977	6.20222e-15	1.38605e-12	NF56	NF50	YES	NF56 vs NF50	delta-like 1 [Source:Xenbase;Acc:XB-GENE-479210]	tr_peak_3379	58	3.95869	7848	upstream	5.46173e-10	1.30668e-06
140	ENSXETG00000022545	ppp1r14c	1153.09	0.849079	0.128908	6.58669	4.49747e-11	4.72536e-09	NF56	NF50	YES	NF56 vs NF50	protein phosphatase 1 regulatory inhibitor subunit 14C [Source:Xenbase;Acc:XB-GENE-487684]	tr_peak_3376	46	3.7192	0	inside	1.35428e-08	2.33201e-05
627	ENSXETG00000022626	prmt5	917.775	-0.340288	0.0833388	-4.08319	4.44216e-05	0.00105644	NF56	NF50	YES	NF56 vs NF50	protein arginine methyltransferase 5 [Source:Xenbase;Acc:XB-GENE-975034]	tr_peak_487	94	5.24428	0	overlapStart	8.19464e-14	3.95394e-10
105	ENSXETG00000022635	msh6	285.065	-0.835605	0.117812	-7.09271	1.31507e-12	1.85149e-10	NF56	NF50	YES	NF56 vs NF50	mutS homolog 6 [Source:Xenbase;Acc:XB-GENE-986638]	tr_peak_3281	69	3.65139	17	upstream	3.59642e-11	1.1067e-07
438	ENSXETG00000022830	ywhab	7234.68	0.191581	0.0416319	4.60179	4.18876e-06	0.000142105	NF56	NF50	YES	NF56 vs NF50	tyrosine 3-monooxygenase/tryptophan 5-monooxygenase activation protein beta [Source:Xenbase;Acc:XB-GENE-1006026]	tr_peak_886	61	3.98184	0	overlapStart	2.52093e-10	6.47679e-07
439	ENSXETG00000022830	ywhab	7234.68	0.191581	0.0416319	4.60179	4.18876e-06	0.000142105	NF56	NF50	YES	NF56 vs NF50	tyrosine 3-monooxygenase/tryptophan 5-monooxygenase activation protein beta [Source:Xenbase;Acc:XB-GENE-1006026]	tr_peak_887	30	3.68367	0	inside	8.95241e-07	0.000890061
829	ENSXETG00000022933	grin1	5315.69	0.2677	0.0721156	3.71209	0.000205554	0.00377314	NF56	NF50	YES	NF56 vs NF50	glutamate ionotropic receptor NMDA type subunit 1 [Source:Xenbase;Acc:XB-GENE-494200]	tr_peak_6090	42	3.43071	7622	upstream	4.15786e-08	6.19113e-05
357	ENSXETG00000022984	ddx47	409.112	-0.583979	0.120161	-4.85999	1.17392e-06	4.77678e-05	NF56	NF50	YES	NF56 vs NF50	DEAD-box helicase 47 [Source:Xenbase;Acc:XB-GENE-1002302]	tr_peak_3042	50	4.4204	0	overlapStart	5.11646e-09	9.84668e-06
479	ENSXETG00000023004	rpl5	23015.2	-0.730112	0.162559	-4.49138	7.07634e-06	0.000219929	NF56	NF50	YES	NF56 vs NF50	ribosomal protein L5 [Source:Xenbase;Acc:XB-GENE-983912]	tr_peak_2978	117	4.15494	0	inside	2.64545e-16	1.85828e-12
78	ENSXETG00000023026	hnrnpdl	7097.1	-0.536622	0.0713707	-7.5188	5.52812e-14	1.05176e-11	NF56	NF50	YES	NF56 vs NF50	heterogeneous nuclear ribonucleoprotein D like [Source:Xenbase;Acc:XB-GENE-495016]	tr_peak_324	64	3.41876	0	inside	1.33592e-10	3.60986e-07
79	ENSXETG00000023026	hnrnpdl	7097.1	-0.536622	0.0713707	-7.5188	5.52812e-14	1.05176e-11	NF56	NF50	YES	NF56 vs NF50	heterogeneous nuclear ribonucleoprotein D like [Source:Xenbase;Acc:XB-GENE-495016]	tr_peak_325	76	3.87365	0	inside	6.55934e-12	2.32723e-08
6	ENSXETG00000023090	ncaph2	86.3416	-2.09243	0.185089	-11.305	1.23928e-29	2.49256e-26	NF56	NF50	YES	NF56 vs NF50	non-SMC condensin II complex subunit H2 [Source:Xenbase;Acc:XB-GENE-993063]	tr_peak_2236	73	3.64519	0	overlapStart	1.19671e-11	4.03042e-08
919	ENSXETG00000023100	rps6	30300.9	-0.700752	0.195608	-3.58244	0.000340403	0.00563133	NF56	NF50	YES	NF56 vs NF50	ribosomal protein S6 [Source:Xenbase;Acc:XB-GENE-1003287]	tr_peak_391	120	4.56201	0	overlapStart	1.24781e-16	9.11213e-13
1054	ENSXETG00000023145	hpf1	319.593	-0.426385	0.124664	-3.42027	0.000625581	0.00905195	NF56	NF50	YES	NF56 vs NF50	histone PARylation factor 1 [Source:Xenbase;Acc:XB-GENE-6034616]	tr_peak_135	241	6.3423	0	overlapStart	2.6565e-29	7.23652e-25
791	ENSXETG00000023202	uba52	12541	-0.756141	0.200503	-3.77122	0.000162453	0.00310757	NF56	NF50	YES	NF56 vs NF50	ubiquitin A-52 residue ribosomal protein fusion product 1 [Source:Xenbase;Acc:XB-GENE-939925]	tr_peak_318	25	2.74697	0	inside	3.14333e-06	0.00256478
644	ENSXETG00000023567	hnrnph3	2550.81	-0.490226	0.121071	-4.04906	5.14229e-05	0.00119272	NF56	NF50	YES	NF56 vs NF50	heterogeneous nuclear ribonucleoprotein H3 [Source:Xenbase;Acc:XB-GENE-876768]	tr_peak_4456	130	5.74786	0	overlapStart	9.39983e-18	7.99945e-14
1039	ENSXETG00000023711	rpl19	22390.5	-0.784566	0.228327	-3.43615	0.000590051	0.00865422	NF56	NF50	YES	NF56 vs NF50	ribosomal protein L19 [Source:Xenbase;Acc:XB-GENE-1008915]	tr_peak_871	68	3.86674	0	inside	4.38935e-11	1.32465e-07
578	ENSXETG00000023919	phb2	977.168	-0.459269	0.109808	-4.18247	2.88363e-05	0.000739502	NF56	NF50	YES	NF56 vs NF50	prohibitin 2 [Source:Xenbase;Acc:XB-GENE-5844763]	tr_peak_4333	430	10.9886	0	overlapStart	8.57077e-49	9.32052e-44
258	ENSXETG00000024076	vars1	824.524	-1.0508	0.192962	-5.44563	5.16235e-08	2.90723e-06	NF56	NF50	YES	NF56 vs NF50	valyl-tRNA synthetase 1 [Source:Xenbase;Acc:XB-GENE-487344]	tr_peak_5062	268	6.0939	0	overlapStart	3.74533e-32	1.28748e-27
560	ENSXETG00000024105	negr1	5084.05	0.380247	0.089995	4.2252	2.38726e-05	0.000631026	NF56	NF50	YES	NF56 vs NF50	neuronal growth regulator 1 [Source:Xenbase;Acc:XB-GENE-987949]	tr_peak_2879	68	4.13498	0	overlapStart	5.11717e-11	1.52275e-07
1043	ENSXETG00000024114	gar1	517.812	-0.686432	0.199911	-3.43368	0.000595436	0.00870524	NF56	NF50	YES	NF56 vs NF50	GAR1 homolog, ribonucleoprotein [Source:Xenbase;Acc:XB-GENE-6258514]	tr_peak_205	246	5.67939	0	overlapStart	7.09382e-30	2.02446e-25
111	ENSXETG00000024201	ipo7	1831.06	-0.472847	0.0679987	-6.95376	3.55685e-12	4.72423e-10	NF56	NF50	YES	NF56 vs NF50	importin 7 [Source:Xenbase;Acc:XB-GENE-919773]	tr_peak_2580	42	3.35943	0	inside	3.8256e-08	5.77524e-05
380	ENSXETG00000024423	atp5mc3	5134.73	-0.471857	0.0987932	-4.77621	1.78632e-06	6.85274e-05	NF56	NF50	YES	NF56 vs NF50	ATP synthase membrane subunit c locus 3 [Source:Xenbase;Acc:XB-GENE-853227]	tr_peak_5673	47	3.49941	0	overlapStart	9.29009e-09	1.66487e-05
597	ENSXETG00000024447	rack1	30813.2	-0.699536	0.169028	-4.13858	3.49456e-05	0.000869257	NF56	NF50	YES	NF56 vs NF50	receptor for activated C kinase 1 [Source:Xenbase;Acc:XB-GENE-5927078]	tr_peak_5043	371	9.19088	0	overlapStart	9.55322e-43	6.91958e-38
212	ENSXETG00000024665	atp5f1b	10297.9	-0.287046	0.0491019	-5.84592	5.03769e-09	3.45979e-07	NF56	NF50	YES	NF56 vs NF50	ATP synthase F1 subunit beta [Source:Xenbase;Acc:XB-GENE-943110]	tr_peak_1759	148	5.98165	0	overlapStart	1.31874e-19	1.4102e-15
87	ENSXETG00000024745	h1-1	1085.29	-0.604144	0.0825336	-7.31998	2.48011e-13	4.25822e-11	NF56	NF50	YES	NF56 vs NF50	H1.10 linker histone [Source:Xenbase;Acc:XB-GENE-5928644]	tr_peak_3147	38	3.36925	66	upstream	1.01111e-07	0.000136229
876	ENSXETG00000024756	dnm1	11224.5	0.276833	0.0760103	3.64204	0.000270482	0.00470138	NF56	NF50	YES	NF56 vs NF50	dynamin 1 [Source:Xenbase;Acc:XB-GENE-986845]	tr_peak_4801	86	4.04683	0	inside	4.92618e-13	2.09986e-09
1056	ENSXETG00000024782	rpl26	16295.6	-0.761239	0.222798	-3.41673	0.000633788	0.0091519	NF56	NF50	YES	NF56 vs NF50	ribosomal protein L26 [Source:Xenbase;Acc:XB-GENE-967178]	tr_peak_2019	46	3.35863	0	overlapStart	1.37113e-08	2.33303e-05
1057	ENSXETG00000024782	rpl26	16295.6	-0.761239	0.222798	-3.41673	0.000633788	0.0091519	NF56	NF50	YES	NF56 vs NF50	ribosomal protein L26 [Source:Xenbase;Acc:XB-GENE-967178]	tr_peak_2020	14	2.21597	6216	upstream	9.34329e-05	0.0371518
1024	ENSXETG00000025097	hmgn1	11812	-0.321548	0.0934103	-3.44231	0.000576759	0.00855553	NF56	NF50	YES	NF56 vs NF50	high mobility group nucleosome binding domain 1 [Source:Xenbase;Acc:XB-GENE-5782073]	tr_peak_1151	50	3.7239	0	inside	4.09025e-09	7.94529e-06
1025	ENSXETG00000025097	hmgn1	11812	-0.321548	0.0934103	-3.44231	0.000576759	0.00855553	NF56	NF50	YES	NF56 vs NF50	high mobility group nucleosome binding domain 1 [Source:Xenbase;Acc:XB-GENE-5782073]	tr_peak_1152	38	3.78187	0	inside	1.01824e-07	0.000136229
1026	ENSXETG00000025097	hmgn1	11812	-0.321548	0.0934103	-3.44231	0.000576759	0.00855553	NF56	NF50	YES	NF56 vs NF50	high mobility group nucleosome binding domain 1 [Source:Xenbase;Acc:XB-GENE-5782073]	tr_peak_1153	26	2.83561	0	inside	2.6238e-06	0.00220973
1027	ENSXETG00000025097	hmgn1	11812	-0.321548	0.0934103	-3.44231	0.000576759	0.00855553	NF56	NF50	YES	NF56 vs NF50	high mobility group nucleosome binding domain 1 [Source:Xenbase;Acc:XB-GENE-5782073]	tr_peak_1154	51	3.13231	0	inside	3.83028e-09	7.46414e-06
1028	ENSXETG00000025097	hmgn1	11812	-0.321548	0.0934103	-3.44231	0.000576759	0.00855553	NF56	NF50	YES	NF56 vs NF50	high mobility group nucleosome binding domain 1 [Source:Xenbase;Acc:XB-GENE-5782073]	tr_peak_1155	168	7.34356	0	inside	1.08953e-21	1.4752e-17
1029	ENSXETG00000025097	hmgn1	11812	-0.321548	0.0934103	-3.44231	0.000576759	0.00855553	NF56	NF50	YES	NF56 vs NF50	high mobility group nucleosome binding domain 1 [Source:Xenbase;Acc:XB-GENE-5782073]	tr_peak_1156	59	3.77936	0	inside	4.89136e-10	1.19215e-06
490	ENSXETG00000025168	abce1	2492.23	-0.449184	0.100909	-4.45137	8.53223e-06	0.000258891	NF56	NF50	YES	NF56 vs NF50	ATP binding cassette subfamily E member 1 [Source:Xenbase;Acc:XB-GENE-993988]	tr_peak_170	64	3.23288	0	overlapStart	1.45415e-10	3.92338e-07
504	ENSXETG00000025214	bnip3	3654.59	0.396325	0.0900002	4.4036	1.0647e-05	0.000313598	NF56	NF50	YES	NF56 vs NF50	BCL2/adenovirus E1B 19kDa interacting protein 3 [Source:Xenbase;Acc:XB-GENE-971175]	tr_peak_4386	46	3.71226	9752	upstream	1.40812e-08	2.39161e-05
505	ENSXETG00000025214	bnip3	3654.59	0.396325	0.0900002	4.4036	1.0647e-05	0.000313598	NF56	NF50	YES	NF56 vs NF50	BCL2/adenovirus E1B 19kDa interacting protein 3 [Source:Xenbase;Acc:XB-GENE-971175]	tr_peak_4387	59	3.44932	9053	upstream	5.17392e-10	1.24661e-06
887	ENSXETG00000025401	gfod1	584.943	0.327189	0.0903358	3.62192	0.000292426	0.0050147	NF56	NF50	YES	NF56 vs NF50	glucose-fructose oxidoreductase domain containing 1 [Source:Xenbase;Acc:XB-GENE-947602]	tr_peak_4121	55	3.46357	0	inside	1.36144e-09	2.9491e-06
989	ENSXETG00000025510	rps19	17009	-0.835785	0.239611	-3.48809	0.000486478	0.00746091	NF56	NF50	YES	NF56 vs NF50	ribosomal protein S19 [Source:Xenbase;Acc:XB-GENE-968799]	tr_peak_4741	57	3.33275	1868	upstream	7.59399e-10	1.76494e-06
235	ENSXETG00000025623	cdc20	190.152	-0.925784	0.164353	-5.6329	1.772e-08	1.09903e-06	NF56	NF50	YES	NF56 vs NF50	cell division cycle 20 [Source:Xenbase;Acc:XB-GENE-970663]	tr_peak_2886	32	3.07948	44	upstream	5.74963e-07	0.000616396
750	ENSXETG00000025818	atad5	476.943	-0.806462	0.210556	-3.83016	0.000128061	0.00256834	NF56	NF50	YES	NF56 vs NF50	ATPase family, AAA domain containing 5 [Source:Xenbase;Acc:XB-GENE-6257545]	tr_peak_6151	194	7.89513	36	upstream	1.85738e-24	3.29466e-20
789	ENSXETG00000025903	ddx52	186.699	-0.604974	0.160314	-3.77368	0.000160859	0.00308548	NF56	NF50	YES	NF56 vs NF50	DEAD-box helicase 52 [Source:Xenbase;Acc:XB-GENE-993518]	tr_peak_1335	145	5.13563	0	overlapStart	2.53805e-19	2.59693e-15
159	ENSXETG00000025924	rad54b	81.2105	-1.28115	0.200444	-6.39157	1.64189e-10	1.5208e-08	NF56	NF50	YES	NF56 vs NF50	RAD54 homolog B [Source:Xenbase;Acc:XB-GENE-5839240]	tr_peak_4239	56	3.87906	0	inside	8.81719e-10	2.00655e-06
602	ENSXETG00000026004	chd8	688.603	-0.423543	0.102574	-4.12914	3.64123e-05	0.000897809	NF56	NF50	YES	NF56 vs NF50	chromodomain helicase DNA binding protein 8 [Source:Xenbase;Acc:XB-GENE-966847]	tr_peak_4180	71	4.05932	0	inside	2.23337e-11	7.05895e-08
603	ENSXETG00000026004	chd8	688.603	-0.423543	0.102574	-4.12914	3.64123e-05	0.000897809	NF56	NF50	YES	NF56 vs NF50	chromodomain helicase DNA binding protein 8 [Source:Xenbase;Acc:XB-GENE-966847]	tr_peak_4181	65	3.91934	0	inside	1.06333e-10	2.99951e-07
1009	ENSXETG00000026047	smad1	640.228	-0.335458	0.0971458	-3.45313	0.000554112	0.00833476	NF56	NF50	YES	NF56 vs NF50	SMAD family member 1 [Source:Xenbase;Acc:XB-GENE-1018193]	tr_peak_167	62	4.33893	0	inside	2.37887e-10	6.17846e-07
1010	ENSXETG00000026047	smad1	640.228	-0.335458	0.0971458	-3.45313	0.000554112	0.00833476	NF56	NF50	YES	NF56 vs NF50	SMAD family member 1 [Source:Xenbase;Acc:XB-GENE-1018193]	tr_peak_168	52	3.88826	0	inside	2.86293e-09	5.79549e-06
1011	ENSXETG00000026047	smad1	640.228	-0.335458	0.0971458	-3.45313	0.000554112	0.00833476	NF56	NF50	YES	NF56 vs NF50	SMAD family member 1 [Source:Xenbase;Acc:XB-GENE-1018193]	tr_peak_169	31	2.9645	0	overlapStart	7.5856e-07	0.00077489
953	ENSXETG00000026099	herpud1	1034.85	-0.570313	0.161017	-3.54195	0.000397178	0.00632566	NF56	NF50	YES	NF56 vs NF50	homocysteine inducible ER protein with ubiquitin like domain 1 [Source:Xenbase;Acc:XB-GENE-922358]	tr_peak_2824	51	3.13231	0	inside	3.83028e-09	7.46414e-06
1003	ENSXETG00000026189	rpl23a	19041.6	-0.790587	0.228673	-3.45728	0.000545659	0.00824739	NF56	NF50	YES	NF56 vs NF50	ribosomal protein L23a [Source:Xenbase;Acc:XB-GENE-5891038]	tr_peak_1526	215	6.71887	0	overlapStart	1.38557e-26	2.9604e-22
1004	ENSXETG00000026189	rpl23a	19041.6	-0.790587	0.228673	-3.45728	0.000545659	0.00824739	NF56	NF50	YES	NF56 vs NF50	ribosomal protein L23a [Source:Xenbase;Acc:XB-GENE-5891038]	tr_peak_1527	152	5.12623	0	inside	5.17798e-20	5.75188e-16
1022	ENSXETG00000026270	timm9	278.227	-0.730449	0.212138	-3.44327	0.000574722	0.00854437	NF56	NF50	YES	NF56 vs NF50	translocase of inner mitochondrial membrane 9 homolog [Source:Xenbase;Acc:XB-GENE-983801]	tr_peak_5230	60	4.25316	0	overlapStart	3.78016e-10	9.3672e-07
949	ENSXETG00000026334	hps1	2365.27	0.21664	0.061144	3.54311	0.000395431	0.00631927	NF56	NF50	YES	NF56 vs NF50	calcium channel, voltage-dependent, beta 1 subunit [Source:NCBI gene (formerly Entrezgene);Acc:100158521]	tr_peak_871	68	3.86674	8578	upstream	4.38935e-11	1.32465e-07
429	ENSXETG00000026343	gap43	12833.8	0.612619	0.132862	4.61094	4.00848e-06	0.000137647	NF56	NF50	YES	NF56 vs NF50	growth associated protein 43 [Source:Xenbase;Acc:XB-GENE-5899285]	tr_peak_1124	36	3.92924	0	overlapStart	1.69617e-07	0.000212153
430	ENSXETG00000026343	gap43	12833.8	0.612619	0.132862	4.61094	4.00848e-06	0.000137647	NF56	NF50	YES	NF56 vs NF50	growth associated protein 43 [Source:Xenbase;Acc:XB-GENE-5899285]	tr_peak_1125	27	3.41411	0	inside	1.77219e-06	0.00159118
431	ENSXETG00000026343	gap43	12833.8	0.612619	0.132862	4.61094	4.00848e-06	0.000137647	NF56	NF50	YES	NF56 vs NF50	growth associated protein 43 [Source:Xenbase;Acc:XB-GENE-5899285]	tr_peak_1126	22	3.20073	0	inside	7.82006e-06	0.00539163
444	ENSXETG00000026362	XB5902317	269.609	0.712165	0.155275	4.58646	4.50817e-06	0.00015112	NF56	NF50	YES	NF56 vs NF50	provisional ortholog of carboxylesterase 1C [Source:Xenbase;Acc:XB-GENE-5902318]	tr_peak_2579	30	4.28411	0	inside	8.42908e-07	0.000847793
1040	ENSXETG00000026415	rps25	19066.3	-0.751412	0.218688	-3.436	0.000590363	0.00865422	NF56	NF50	YES	NF56 vs NF50	ribosomal protein S25 [Source:Xenbase;Acc:XB-GENE-921807]	tr_peak_4628	168	5.84848	0	overlapStart	1.13154e-21	1.51995e-17
450	ENSXETG00000026537	gadd45g	490.403	-0.793301	0.173379	-4.57552	4.75033e-06	0.000156995	NF56	NF50	YES	NF56 vs NF50	growth arrest and DNA damage inducible gamma [Source:Xenbase;Acc:XB-GENE-481955]	tr_peak_467	68	4.52758	1746	upstream	4.22698e-11	1.28706e-07
451	ENSXETG00000026537	gadd45g	490.403	-0.793301	0.173379	-4.57552	4.75033e-06	0.000156995	NF56	NF50	YES	NF56 vs NF50	growth arrest and DNA damage inducible gamma [Source:Xenbase;Acc:XB-GENE-481955]	tr_peak_468	84	4.06073	0	inside	8.49924e-13	3.5182e-09
928	ENSXETG00000027024	rpl37	15840.9	-0.865228	0.2427	-3.56501	0.000363846	0.00595649	NF56	NF50	YES	NF56 vs NF50	ribosomal protein L37 [Source:Xenbase;Acc:XB-GENE-956873]	tr_peak_799	242	7.50423	0	overlapStart	1.80867e-29	5.04069e-25
285	ENSXETG00000027165	agbl5	686.801	0.680956	0.129872	5.2433	1.57731e-07	8.01694e-06	NF56	NF50	YES	NF56 vs NF50	ATP/GTP binding protein-like 5 [Source:Xenbase;Acc:XB-GENE-958770]	tr_peak_5070	87	4.25342	0	overlapStart	4.04241e-13	1.75566e-09
109	ENSXETG00000027262	pkia	1913.27	0.612384	0.087841	6.9715	3.1357e-12	4.2152e-10	NF56	NF50	YES	NF56 vs NF50	protein kinase (cAMP-dependent, catalytic) inhibitor alpha [Source:Xenbase;Acc:XB-GENE-962961]	tr_peak_4211	27	2.93951	0	inside	2.09161e-06	0.00180901
706	ENSXETG00000027283	slc7a11	2890.71	0.225642	0.057657	3.91353	9.0958e-05	0.00193711	NF56	NF50	YES	NF56 vs NF50	kalirin RhoGEF kinase [Source:HGNC Symbol;Acc:HGNC:4814]	tr_peak_6034	43	4.17482	0	inside	3.02928e-08	4.73653e-05
681	ENSXETG00000027344	rpsa	23843.5	-0.859386	0.216522	-3.96904	7.21615e-05	0.00159742	NF56	NF50	YES	NF56 vs NF50	ribosomal protein SA [Source:Xenbase;Acc:XB-GENE-972235]	tr_peak_3033	226	7.43664	0	overlapStart	8.6834e-28	2.09672e-23
1059	ENSXETG00000027524	surf2	415.921	-0.63672	0.186606	-3.41211	0.00064463	0.0092894	NF56	NF50	YES	NF56 vs NF50	surfeit 2 [Source:Xenbase;Acc:XB-GENE-5845092]	tr_peak_5954	147	6.08597	0	overlapStart	1.78678e-19	1.87133e-15
293	ENSXETG00000027622	idh2	3932.07	-0.473509	0.0912006	-5.19195	2.08104e-07	1.02804e-05	NF56	NF50	YES	NF56 vs NF50	isocitrate dehydrogenase 2 (NADP+), mitochondrial [Source:Xenbase;Acc:XB-GENE-976315]	tr_peak_2331	147	6.08597	0	overlapStart	1.78678e-19	1.87133e-15
432	ENSXETG00000027754	rev3l	2245.37	0.590223	0.128129	4.60648	4.09534e-06	0.000140092	NF56	NF50	YES	NF56 vs NF50	REV3 like, DNA directed polymerase zeta catalytic subunit [Source:Xenbase;Acc:XB-GENE-1012630]	tr_peak_3491	89	4.78868	307	upstream	2.22618e-13	1.00893e-09
433	ENSXETG00000027754	rev3l	2245.37	0.590223	0.128129	4.60648	4.09534e-06	0.000140092	NF56	NF50	YES	NF56 vs NF50	REV3 like, DNA directed polymerase zeta catalytic subunit [Source:Xenbase;Acc:XB-GENE-1012630]	tr_peak_3492	38	3.36925	0	overlapStart	1.01111e-07	0.000136229
434	ENSXETG00000027754	rev3l	2245.37	0.590223	0.128129	4.60648	4.09534e-06	0.000140092	NF56	NF50	YES	NF56 vs NF50	REV3 like, DNA directed polymerase zeta catalytic subunit [Source:Xenbase;Acc:XB-GENE-1012630]	tr_peak_3493	38	3.36925	0	inside	1.01111e-07	0.000136229
388	ENSXETG00000027778	rassf3	1449.81	0.311427	0.0656197	4.74594	2.07544e-06	7.81288e-05	NF56	NF50	YES	NF56 vs NF50	Ras association (RalGDS/AF-6) domain family member 3 [Source:Xenbase;Acc:XB-GENE-487150]	tr_peak_2102	61	3.8774	0	inside	2.59705e-10	6.60116e-07
878	ENSXETG00000027811	rps23	17106	-0.82173	0.225772	-3.63965	0.000273006	0.00473357	NF56	NF50	YES	NF56 vs NF50	ribosomal protein S23 [Source:Xenbase;Acc:XB-GENE-972754]	tr_peak_700	140	4.60059	0	overlapStart	1.02478e-18	9.78701e-15
447	ENSXETG00000027832	ran	3851.24	-0.490785	0.107184	-4.57889	4.67445e-06	0.000155583	NF56	NF50	YES	NF56 vs NF50	RAN, member RAS oncogene family [Source:Xenbase;Acc:XB-GENE-489468]	tr_peak_590	139	5.25512	0	overlapStart	1.27432e-18	1.20401e-14
551	ENSXETG00000030403	jade3	398.601	-0.423704	0.0999527	-4.23904	2.24479e-05	0.000603136	NF56	NF50	YES	NF56 vs NF50	leucine-rich repeat containing G protein-coupled receptor 4 [Source:NCBI gene (formerly Entrezgene);Acc:100144922]	tr_peak_2657	31	3.39569	0	inside	6.91035e-07	0.000716952
521	ENSXETG00000031000		31.642	-1.19338	0.274649	-4.34511	1.39204e-05	0.000396733	NF56	NF50	YES	NF56 vs NF50	uncharacterized XB5835757 [Source:NCBI gene (formerly Entrezgene);Acc:779553]	tr_peak_5483	98	5.28218	0	inside	2.86293e-14	1.51053e-10
580	ENSXETG00000031391		1011.8	0.389825	0.0932904	4.17862	2.93279e-05	0.000749379	NF56	NF50	YES	NF56 vs NF50	kinesin family member C2 [Source:NCBI gene (formerly Entrezgene);Acc:100485082]	tr_peak_4326	48	4.62007	0	inside	8.7261e-09	1.57141e-05
338	ENSXETG00000031767	zgrf1	40.24	-1.19153	0.238829	-4.98907	6.06709e-07	2.60423e-05	NF56	NF50	YES	NF56 vs NF50		tr_peak_207	619	16.2213	0	overlapStart	3.71518e-68	1.12977e-62
745	ENSXETG00000032346	ttc12	220.475	-0.626925	0.16338	-3.83722	0.000124433	0.00251347	NF56	NF50	YES	NF56 vs NF50	UTP20 small subunit processome component [Source:HGNC Symbol;Acc:HGNC:17897]	tr_peak_2055	203	6.60595	1597	upstream	2.5182e-25	4.8568e-21
660	ENSXETG00000032843	tenm1	1618.4	0.330425	0.0825809	4.00123	6.30144e-05	0.00142633	NF56	NF50	YES	NF56 vs NF50	teneurin transmembrane protein 1 [Source:HGNC Symbol;Acc:HGNC:8117]	tr_peak_4941	26	2.83561	0	overlapStart	2.6238e-06	0.00220973
832	ENSXETG00000032988	rrp15	72.4884	-0.838907	0.226164	-3.70928	0.000207846	0.00380034	NF56	NF50	YES	NF56 vs NF50	ribosomal RNA processing 15 homolog [Source:NCBI gene (formerly Entrezgene);Acc:100490197]	tr_peak_3242	24	2.40478	0	overlapStart	5.17523e-06	0.00384609
491	ENSXETG00000033220	cdkn2c	81.4326	-0.91823	0.206582	-4.44486	8.79493e-06	0.000266288	NF56	NF50	YES	NF56 vs NF50	cyclin-dependent kinase inhibitor 2C [Source:NCBI gene (formerly Entrezgene);Acc:100144705]	tr_peak_2935	208	7.26935	9609	upstream	7.44612e-26	1.5174e-21
584	ENSXETG00000033345	mettl18	673.433	-0.393337	0.0942268	-4.17437	2.98814e-05	0.000759388	NF56	NF50	YES	NF56 vs NF50	3-oxoacid CoA-transferase 1 [Source:NCBI gene (formerly Entrezgene);Acc:493307]	tr_peak_796	50	4.4204	0	inside	5.11646e-09	9.84668e-06
48	ENSXETG00000033409	grem1	58.0641	-1.69665	0.208629	-8.13239	4.20894e-16	1.23454e-13	NF56	NF50	YES	NF56 vs NF50	cell division cycle associated 2 [Source:NCBI gene (formerly Entrezgene);Acc:100498571]	tr_peak_2383	61	3.98184	2017	upstream	2.52093e-10	6.47679e-07
406	ENSXETG00000033760	LRRTM4	1056.45	0.403868	0.0865388	4.6669	3.05782e-06	0.00011032	NF56	NF50	YES	NF56 vs NF50	leucine rich repeat transmembrane neuronal 4 [Source:NCBI gene (formerly Entrezgene);Acc:100485215]	tr_peak_2423	30	4.28411	0	inside	8.42908e-07	0.000847793
407	ENSXETG00000033760	LRRTM4	1056.45	0.403868	0.0865388	4.6669	3.05782e-06	0.00011032	NF56	NF50	YES	NF56 vs NF50	leucine rich repeat transmembrane neuronal 4 [Source:NCBI gene (formerly Entrezgene);Acc:100485215]	tr_peak_2424	31	3.41031	0	inside	6.41653e-07	0.000671089
408	ENSXETG00000033760	LRRTM4	1056.45	0.403868	0.0865388	4.6669	3.05782e-06	0.00011032	NF56	NF50	YES	NF56 vs NF50	leucine rich repeat transmembrane neuronal 4 [Source:NCBI gene (formerly Entrezgene);Acc:100485215]	tr_peak_2425	111	5.12036	0	overlapStart	1.14702e-15	7.33061e-12
411	ENSXETG00000033926	fanca	157.762	-0.958555	0.205891	-4.65565	3.22968e-06	0.000115701	NF56	NF50	YES	NF56 vs NF50	FA complementation group A [Source:NCBI gene (formerly Entrezgene);Acc:100380079]	tr_peak_2846	44	3.2247	0	overlapStart	2.08027e-08	3.39039e-05
1042	ENSXETG00000034343	cdc42se1	1690.95	0.215916	0.0628622	3.43475	0.000593092	0.00867998	NF56	NF50	YES	NF56 vs NF50	suppressor of cytokine signaling 7 [Source:NCBI gene (formerly Entrezgene);Acc:100158657]	tr_peak_876	173	6.98002	0	inside	3.06824e-22	4.39137e-18
653	ENSXETG00000034814	cox7a2l	726.725	-0.427481	0.106116	-4.02842	5.61521e-05	0.00128547	NF56	NF50	YES	NF56 vs NF50	cytochrome c oxidase subunit VIIa polypeptide 2 like [Source:NCBI gene (formerly Entrezgene);Acc:613093]	tr_peak_3265	1004	18.9341	0	inside	1.1022e-107	3.42602e-101
649	ENSXETG00000034836	ranbp1	2178.04	-0.56752	0.140396	-4.04228	5.29336e-05	0.00121773	NF56	NF50	YES	NF56 vs NF50	RAN binding protein 1 [Source:NCBI gene (formerly Entrezgene);Acc:394616]	tr_peak_577	177	6.60508	0	overlapStart	1.26369e-22	1.87025e-18
424	ENSXETG00000034871	ccdc9b	968.375	0.499787	0.10812	4.62253	3.7909e-06	0.000131458	NF56	NF50	YES	NF56 vs NF50	coiled-coil domain containing 9B [Source:NCBI gene (formerly Entrezgene);Acc:100497448]	tr_peak_5313	44	3.2247	0	inside	2.08027e-08	3.39039e-05
298	ENSXETG00000035280	prss27	28.4808	-1.50079	0.290371	-5.16854	2.35926e-07	1.14538e-05	NF56	NF50	YES	NF56 vs NF50	uncharacterized LOC100486773 [Source:NCBI gene (formerly Entrezgene);Acc:100486773]	tr_peak_1577	154	5.51788	92	upstream	3.20664e-20	3.63321e-16
414	ENSXETG00000035680	kctd4	800.357	0.890042	0.191349	4.6514	3.29692e-06	0.00011719	NF56	NF50	YES	NF56 vs NF50	potassium channel tetramerization domain containing 4 [Source:NCBI gene (formerly Entrezgene);Acc:100158517]	tr_peak_1718	21	2.44712	0	overlapStart	1.277e-05	0.00787553
349	ENSXETG00000035732	errfi1	662.066	-0.796016	0.161838	-4.91858	8.7173e-07	3.63109e-05	NF56	NF50	YES	NF56 vs NF50	ERBB receptor feedback inhibitor 1 [Source:NCBI gene (formerly Entrezgene);Acc:100216060]	tr_peak_4579	65	3.91934	0	overlapStart	1.06333e-10	2.99951e-07
691	ENSXETG00000036040	svip	1186.51	0.351131	0.0891024	3.94076	8.12242e-05	0.00177021	NF56	NF50	YES	NF56 vs NF50	small VCP/p97-interacting protein [Source:NCBI gene (formerly Entrezgene);Acc:100485465]	tr_peak_5991	186	9.848	0	inside	1.51342e-23	2.45657e-19
663	ENSXETG00000036243		26.6605	-1.12282	0.281182	-3.99322	6.51823e-05	0.00146832	NF56	NF50	YES	NF56 vs NF50		tr_peak_3089	166	5.67123	0	inside	1.67471e-21	2.23049e-17
337	ENSXETG00000036304	pnck	3006.88	0.412664	0.0825363	4.99979	5.7393e-07	2.47106e-05	NF56	NF50	YES	NF56 vs NF50	opioid binding protein/cell adhesion molecule-like [Source:NCBI gene (formerly Entrezgene);Acc:779942]	tr_peak_4495	48	3.22678	0	inside	7.70708e-09	1.40197e-05
570	ENSXETG00000036615	slc25a29	1144.53	0.320958	0.0763023	4.20639	2.59479e-05	0.000674165	NF56	NF50	YES	NF56 vs NF50	solute carrier family 25 (mitochondrial carnitine/acylcarnitine carrier), member 29 [Source:NCBI gene (formerly Entrezgene);Acc:100124740]	tr_peak_5190	50	3.79792	101	upstream	4.79457e-09	9.27342e-06
950	ENSXETG00000037163	ddit4	968.029	-0.775571	0.218922	-3.54268	0.000396076	0.00632239	NF56	NF50	YES	NF56 vs NF50	DNA damage inducible transcript 4 [Source:NCBI gene (formerly Entrezgene);Acc:394782]	tr_peak_4473	47	3.49941	1908	upstream	9.29009e-09	1.66487e-05
951	ENSXETG00000037163	ddit4	968.029	-0.775571	0.218922	-3.54268	0.000396076	0.00632239	NF56	NF50	YES	NF56 vs NF50	DNA damage inducible transcript 4 [Source:NCBI gene (formerly Entrezgene);Acc:394782]	tr_peak_4474	94	4.48837	0	overlapStart	7.73624e-14	3.77164e-10
952	ENSXETG00000037163	ddit4	968.029	-0.775571	0.218922	-3.54268	0.000396076	0.00632239	NF56	NF50	YES	NF56 vs NF50	DNA damage inducible transcript 4 [Source:NCBI gene (formerly Entrezgene);Acc:394782]	tr_peak_4475	28	3.06295	0	inside	1.5729e-06	0.00144537
395	ENSXETG00000037399	cxcr3	231.648	-0.702798	0.149031	-4.71579	2.40775e-06	8.89729e-05	NF56	NF50	YES	NF56 vs NF50	peroxisome proliferator-activated receptor gamma, coactivator-related 1 [Source:NCBI gene (formerly Entrezgene);Acc:100488852]	tr_peak_4430	78	4.55596	4041	upstream	4.02726e-12	1.46538e-08
396	ENSXETG00000037399	cxcr3	231.648	-0.702798	0.149031	-4.71579	2.40775e-06	8.89729e-05	NF56	NF50	YES	NF56 vs NF50	peroxisome proliferator-activated receptor gamma, coactivator-related 1 [Source:NCBI gene (formerly Entrezgene);Acc:100488852]	tr_peak_4431	221	7.7654	0	inside	3.45207e-27	7.85977e-23
397	ENSXETG00000037399	cxcr3	231.648	-0.702798	0.149031	-4.71579	2.40775e-06	8.89729e-05	NF56	NF50	YES	NF56 vs NF50	peroxisome proliferator-activated receptor gamma, coactivator-related 1 [Source:NCBI gene (formerly Entrezgene);Acc:100488852]	tr_peak_4432	44	3.99197	0	inside	1.99118e-08	3.26407e-05
923	ENSXETG00000037474	cfap221	52.8025	1.02719	0.286896	3.58036	0.000343117	0.00564999	NF56	NF50	YES	NF56 vs NF50		tr_peak_6234	49	3.96164	1944	upstream	6.63514e-09	1.22298e-05
536	ENSXETG00000037946	h2afz	1130.42	-0.64784	0.150951	-4.29172	1.77298e-05	0.000489795	NF56	NF50	YES	NF56 vs NF50	H2A.Z variant histone 1 [Source:NCBI gene (formerly Entrezgene);Acc:448675]	tr_peak_222	31	2.9645	0	inside	7.5856e-07	0.00077489
806	ENSXETG00000037994	il1b	160.247	0.612882	0.163769	3.74236	0.000182303	0.00343473	NF56	NF50	YES	NF56 vs NF50	cAMP-dependent protein kinase inhibitor beta [Source:NCBI gene (formerly Entrezgene);Acc:101733718]	tr_peak_1364	37	3.59977	0	inside	1.42495e-07	0.000184906
665	ENSXETG00000038130	nupr1	3629.18	-1.1256	0.282204	-3.98863	6.64566e-05	0.00149225	NF56	NF50	YES	NF56 vs NF50	nuclear protein 1, transcriptional regulator [Source:NCBI gene (formerly Entrezgene);Acc:101734006]	tr_peak_6208	296	7.97866	1409	upstream	5.18096e-35	2.19447e-30
666	ENSXETG00000038130	nupr1	3629.18	-1.1256	0.282204	-3.98863	6.64566e-05	0.00149225	NF56	NF50	YES	NF56 vs NF50	nuclear protein 1, transcriptional regulator [Source:NCBI gene (formerly Entrezgene);Acc:101734006]	tr_peak_6209	49	3.96164	0	overlapEnd	6.63514e-09	1.22298e-05
849	ENSXETG00000038152	nxph3	10125.9	-0.763792	0.207247	-3.68543	0.000228318	0.00408968	NF56	NF50	YES	NF56 vs NF50	ribosomal protein L39 [Source:NCBI gene (formerly Entrezgene);Acc:100135132]	tr_peak_4985	74	3.99564	0	overlapStart	9.48921e-12	3.27673e-08
926	ENSXETG00000038324	inka1	458.068	0.897758	0.251553	3.56886	0.000358533	0.0058832	NF56	NF50	YES	NF56 vs NF50	SERTA domain containing 4 [Source:NCBI gene (formerly Entrezgene);Acc:100494600]	tr_peak_3260	28	3.13741	0	inside	1.64335e-06	0.00148878
493	ENSXETG00000038538	imp3	196.405	-0.583489	0.131373	-4.44148	8.93423e-06	0.000268801	NF56	NF50	YES	NF56 vs NF50	IMP3, U3 small nucleolar ribonucleoprotein [Source:NCBI gene (formerly Entrezgene);Acc:448133]	tr_peak_3045	59	3.44932	0	inside	5.17392e-10	1.24661e-06
241	ENSXETG00000038579		179.629	-0.985378	0.176808	-5.57315	2.50176e-08	1.51169e-06	NF56	NF50	YES	NF56 vs NF50		tr_peak_1103	53	4.48008	0	inside	1.93321e-09	4.08677e-06
275	ENSXETG00000038604	tcp1	2543.78	-0.373367	0.0704411	-5.30041	1.15543e-07	6.09263e-06	NF56	NF50	YES	NF56 vs NF50	t-complex 1 [Source:NCBI gene (formerly Entrezgene);Acc:100487607]	tr_peak_3424	312	7.86238	0	overlapStart	1.07174e-36	5.12554e-32
793	ENSXETG00000038760	rpl22l1	1509.18	-0.884247	0.234712	-3.76737	0.000164974	0.00314726	NF56	NF50	YES	NF56 vs NF50	ribosomal protein L22 like 1 [Source:NCBI gene (formerly Entrezgene);Acc:496910]	tr_peak_3600	98	4.54425	0	overlapStart	2.51855e-14	1.33343e-10
405	ENSXETG00000038960	apcdd1l	13522.3	0.299352	0.0641107	4.66929	3.0224e-06	0.000109389	NF56	NF50	YES	NF56 vs NF50	ELMO/CED-12 domain containing 1 [Source:NCBI gene (formerly Entrezgene);Acc:779768]	tr_peak_1842	49	4.09066	0	inside	6.45624e-09	1.1952e-05
513	ENSXETG00000038969	serp2	434.438	0.414985	0.09494	4.37102	1.23666e-05	0.00035825	NF56	NF50	YES	NF56 vs NF50	stress-associated endoplasmic reticulum protein family member 2 [Source:NCBI gene (formerly Entrezgene);Acc:779835]	tr_peak_1713	114	4.76898	0	overlapStart	5.18824e-16	3.50502e-12
1049	ENSXETG00000038988	adarb1	6651.03	0.25678	0.074936	3.42666	0.000611063	0.00887839	NF56	NF50	YES	NF56 vs NF50	protein kinase, cAMP-dependent, regulatory subunit type I beta [Source:NCBI gene (formerly Entrezgene);Acc:780384]	tr_peak_5551	32	4.2434	0	inside	5.42388e-07	0.000583795
1050	ENSXETG00000038988	adarb1	6651.03	0.25678	0.074936	3.42666	0.000611063	0.00887839	NF56	NF50	YES	NF56 vs NF50	protein kinase, cAMP-dependent, regulatory subunit type I beta [Source:NCBI gene (formerly Entrezgene);Acc:780384]	tr_peak_5552	34	2.89298	0	overlapStart	3.4489e-07	0.000395312
334	ENSXETG00000039275	hapln3	3900.88	0.336939	0.0673731	5.00109	5.70078e-07	2.46445e-05	NF56	NF50	YES	NF56 vs NF50	mucin-12 [Source:NCBI gene (formerly Entrezgene);Acc:100493268]	tr_peak_5506	38	4.01837	0	overlapEnd	1.14446e-07	0.000150248
313	ENSXETG00000039537	mob1a	2025.54	0.722915	0.142114	5.08687	3.64012e-07	1.6803e-05	NF56	NF50	YES	NF56 vs NF50	podocalyxin-like 2 [Source:NCBI gene (formerly Entrezgene);Acc:100490075]	tr_peak_3139	62	3.73785	0	overlapStart	1.96612e-10	5.20691e-07
314	ENSXETG00000039537	mob1a	2025.54	0.722915	0.142114	5.08687	3.64012e-07	1.6803e-05	NF56	NF50	YES	NF56 vs NF50	podocalyxin-like 2 [Source:NCBI gene (formerly Entrezgene);Acc:100490075]	tr_peak_3140	92	4.90259	0	inside	1.12409e-13	5.3827e-10
718	ENSXETG00000039584	stmn2	13141.2	0.702415	0.180898	3.88292	0.000103208	0.00215908	NF56	NF50	YES	NF56 vs NF50	stathmin 2 [Source:NCBI gene (formerly Entrezgene);Acc:448716]	tr_peak_4213	121	5.38381	0	overlapStart	9.12746e-17	6.78891e-13
719	ENSXETG00000039584	stmn2	13141.2	0.702415	0.180898	3.88292	0.000103208	0.00215908	NF56	NF50	YES	NF56 vs NF50	stathmin 2 [Source:NCBI gene (formerly Entrezgene);Acc:448716]	tr_peak_4214	47	4.13852	0	inside	9.76068e-09	1.7293e-05
88	ENSXETG00000039783		202.805	-1.03538	0.141537	-7.31526	2.56884e-13	4.35743e-11	NF56	NF50	YES	NF56 vs NF50		tr_peak_5170	158	6.38298	0	overlapStart	1.07456e-20	1.3035e-16
861	ENSXETG00000039945	fam19a5	739.119	0.418283	0.114281	3.66012	0.000252098	0.00444773	NF56	NF50	YES	NF56 vs NF50	TAFA chemokine like family member 5 [Source:NCBI gene (formerly Entrezgene);Acc:100124962]	tr_peak_2153	36	3.1844	0	inside	1.88313e-07	0.000231686
862	ENSXETG00000039945	fam19a5	739.119	0.418283	0.114281	3.66012	0.000252098	0.00444773	NF56	NF50	YES	NF56 vs NF50	TAFA chemokine like family member 5 [Source:NCBI gene (formerly Entrezgene);Acc:100124962]	tr_peak_2154	17	2.5081	0	overlapStart	3.04046e-05	0.0160487
863	ENSXETG00000039945	fam19a5	739.119	0.418283	0.114281	3.66012	0.000252098	0.00444773	NF56	NF50	YES	NF56 vs NF50	TAFA chemokine like family member 5 [Source:NCBI gene (formerly Entrezgene);Acc:100124962]	tr_peak_2155	57	3.60896	526	upstream	8.51903e-10	1.95596e-06
864	ENSXETG00000039945	fam19a5	739.119	0.418283	0.114281	3.66012	0.000252098	0.00444773	NF56	NF50	YES	NF56 vs NF50	TAFA chemokine like family member 5 [Source:NCBI gene (formerly Entrezgene);Acc:100124962]	tr_peak_2156	53	3.63939	1267	upstream	2.1714e-09	4.52741e-06
676	ENSXETG00000040042	zdhhc9	2410.35	0.294223	0.0739826	3.97692	6.98135e-05	0.00155769	NF56	NF50	YES	NF56 vs NF50	zinc finger DHHC-type containing 9 [Source:NCBI gene (formerly Entrezgene);Acc:100124706]	tr_peak_4987	61	4.93241	0	inside	2.45799e-10	6.32004e-07
858	ENSXETG00000040149	fbxo45	2314.08	0.245054	0.0668398	3.66629	0.000246092	0.00435815	NF56	NF50	YES	NF56 vs NF50	F-box protein 45 [Source:NCBI gene (formerly Entrezgene);Acc:100216147]	tr_peak_3699	162	5.22962	0	overlapStart	4.07324e-21	5.09683e-17
891	ENSXETG00000040474	napb	7068.88	0.258482	0.0715034	3.61497	0.000300383	0.00512618	NF56	NF50	YES	NF56 vs NF50	NSF attachment protein beta [Source:NCBI gene (formerly Entrezgene);Acc:780021]	tr_peak_3303	342	10.1871	0	overlapStart	1.03762e-39	6.13917e-35
754	ENSXETG00000040558	xkr4	676.903	0.843671	0.22087	3.81975	0.000133584	0.00266352	NF56	NF50	YES	NF56 vs NF50	XK related 4 [Source:NCBI gene (formerly Entrezgene);Acc:613062]	tr_peak_4172	74	3.99564	147	upstream	9.48921e-12	3.27673e-08
755	ENSXETG00000040558	xkr4	676.903	0.843671	0.22087	3.81975	0.000133584	0.00266352	NF56	NF50	YES	NF56 vs NF50	XK related 4 [Source:NCBI gene (formerly Entrezgene);Acc:613062]	tr_peak_4173	33	3.15937	0	inside	3.53606e-07	0.000401597
715	ENSXETG00000040757	tdrd1	66.3669	-0.778681	0.199928	-3.8948	9.82813e-05	0.00206523	NF56	NF50	YES	NF56 vs NF50	tudor domain containing 1 [Source:NCBI gene (formerly Entrezgene);Acc:100216261]	tr_peak_5962	47	3.49941	3134	upstream	9.29009e-09	1.66487e-05
66	ENSXETG00000041151	psph	874.695	-1.78176	0.228882	-7.78459	6.99384e-15	1.53854e-12	NF56	NF50	YES	NF56 vs NF50	phosphoserine phosphatase [Source:NCBI gene (formerly Entrezgene);Acc:549747]	tr_peak_1557	21	2.62753	0	overlapStart	9.98619e-06	0.0065884
118	ENSXETG00000041258	knl1	54.6475	-1.55368	0.224941	-6.90707	4.94771e-12	6.21954e-10	NF56	NF50	YES	NF56 vs NF50	kinetochore scaffold 1 [Source:NCBI gene (formerly Entrezgene);Acc:100497601]	tr_peak_5314	150	4.89498	7233	upstream	7.28518e-20	7.99632e-16

## Sheet: NF50vs56 genes with peaks LIST
List of DEGs from RNA-seq metamorphosis dataset with at least one TR ChIP-seq peak; by developmental stage comparison
Sorted by log2FoldChange
	ensembl	id	baseMean	log2FoldChange	lfcSE	stat	pvalue	padj	Condition	Control	Call	Comparison	description
484	ENSXETG00000004097	hspa1a	83.3893	1.44314	0.323297	4.46383	8.05065e-06	0.000247478	NF56	NF50	YES	NF56 vs NF50	heat shock protein family A (Hsp70) member 1A [Source:Xenbase;Acc:XB-GENE-5842877]
923	ENSXETG00000037474	cfap221	52.8025	1.02719	0.286896	3.58036	0.000343117	0.00564999	NF56	NF50	YES	NF56 vs NF50
270	ENSXETG00000016698	crym	127.382	1.00874	0.189062	5.33551	9.52765e-08	5.11984e-06	NF56	NF50	YES	NF56 vs NF50	crystallin mu [Source:Xenbase;Acc:XB-GENE-970817]
925	ENSXETG00000007038	mef2c	303.79	1.0002	0.279691	3.5761	0.000348761	0.00572953	NF56	NF50	YES	NF56 vs NF50	MADS box transcription enhancer factor 2, polypeptide C (myocyte enhancer factor 2C) [Source:Xenbase;Acc:XB-GENE-486958]
312	ENSXETG00000019261	sobp	2354.25	0.915421	0.179701	5.09414	3.50325e-07	1.62244e-05	NF56	NF50	YES	NF56 vs NF50	sine oculis binding protein homolog [Source:NCBI gene (formerly Entrezgene);Acc:100125342]
10	ENSXETG00000005594	nacc1	1924.04	0.913244	0.0859332	10.6274	2.22301e-26	2.84525e-23	NF56	NF50	YES	NF56 vs NF50	nucleus accumbens associated 1, BEN and BTB (POZ) domain containing [Source:Xenbase;Acc:XB-GENE-979467]
926	ENSXETG00000038324	inka1	458.068	0.897758	0.251553	3.56886	0.000358533	0.0058832	NF56	NF50	YES	NF56 vs NF50	SERTA domain containing 4 [Source:NCBI gene (formerly Entrezgene);Acc:100494600]
414	ENSXETG00000035680	kctd4	800.357	0.890042	0.191349	4.6514	3.29692e-06	0.00011719	NF56	NF50	YES	NF56 vs NF50	potassium channel tetramerization domain containing 4 [Source:NCBI gene (formerly Entrezgene);Acc:100158517]
140	ENSXETG00000022545	ppp1r14c	1153.09	0.849079	0.128908	6.58669	4.49747e-11	4.72536e-09	NF56	NF50	YES	NF56 vs NF50	protein phosphatase 1 regulatory inhibitor subunit 14C [Source:Xenbase;Acc:XB-GENE-487684]
754	ENSXETG00000040558	xkr4	676.903	0.843671	0.22087	3.81975	0.000133584	0.00266352	NF56	NF50	YES	NF56 vs NF50	XK related 4 [Source:NCBI gene (formerly Entrezgene);Acc:613062]
774	ENSXETG00000003943	lrsam1	455.638	0.81494	0.214815	3.79368	0.000148432	0.00288788	NF56	NF50	YES	NF56 vs NF50	leucine rich repeat and sterile alpha motif containing 1 [Source:Xenbase;Acc:XB-GENE-994894]
798	ENSXETG00000011263	pmepa1	146.82	0.806239	0.215047	3.74913	0.00017745	0.00336247	NF56	NF50	YES	NF56 vs NF50	prostate transmembrane protein, androgen induced 1 [Source:Xenbase;Acc:XB-GENE-1013948]
313	ENSXETG00000039537	mob1a	2025.54	0.722915	0.142114	5.08687	3.64012e-07	1.6803e-05	NF56	NF50	YES	NF56 vs NF50	podocalyxin-like 2 [Source:NCBI gene (formerly Entrezgene);Acc:100490075]
444	ENSXETG00000026362	XB5902317	269.609	0.712165	0.155275	4.58646	4.50817e-06	0.00015112	NF56	NF50	YES	NF56 vs NF50	provisional ortholog of carboxylesterase 1C [Source:Xenbase;Acc:XB-GENE-5902318]
718	ENSXETG00000039584	stmn2	13141.2	0.702415	0.180898	3.88292	0.000103208	0.00215908	NF56	NF50	YES	NF56 vs NF50	stathmin 2 [Source:NCBI gene (formerly Entrezgene);Acc:448716]
285	ENSXETG00000027165	agbl5	686.801	0.680956	0.129872	5.2433	1.57731e-07	8.01694e-06	NF56	NF50	YES	NF56 vs NF50	ATP/GTP binding protein-like 5 [Source:Xenbase;Acc:XB-GENE-958770]
762	ENSXETG00000018016	sybu	3659.52	0.680824	0.178977	3.80397	0.000142395	0.0028157	NF56	NF50	YES	NF56 vs NF50	syntabulin [Source:Xenbase;Acc:XB-GENE-979776]
955	ENSXETG00000011317	tnfrsf21	1165.4	0.651001	0.183844	3.54105	0.000398533	0.00634005	NF56	NF50	YES	NF56 vs NF50	tumor necrosis factor receptor superfamily member 21 [Source:Xenbase;Acc:XB-GENE-987803]
60	ENSXETG00000019375	rev1	863.319	0.638057	0.0811223	7.86537	3.68016e-15	8.78186e-13	NF56	NF50	YES	NF56 vs NF50	REV1, DNA directed polymerase [Source:Xenbase;Acc:XB-GENE-968197]
342	ENSXETG00000015500	mllt3	502.762	0.625232	0.125563	4.97942	6.37745e-07	2.70446e-05	NF56	NF50	YES	NF56 vs NF50	myeloid/lymphoid or mixed-lineage leukemia; translocated to, 3 [Source:Xenbase;Acc:XB-GENE-6257679]
225	ENSXETG00000008971	ywhag	10457.8	0.617152	0.107692	5.73073	9.99986e-09	6.45817e-07	NF56	NF50	YES	NF56 vs NF50	tyrosine 3-monooxygenase/tryptophan 5-monooxygenase activation protein gamma [Source:Xenbase;Acc:XB-GENE-951350]
806	ENSXETG00000037994	il1b	160.247	0.612882	0.163769	3.74236	0.000182303	0.00343473	NF56	NF50	YES	NF56 vs NF50	cAMP-dependent protein kinase inhibitor beta [Source:NCBI gene (formerly Entrezgene);Acc:101733718]
429	ENSXETG00000026343	gap43	12833.8	0.612619	0.132862	4.61094	4.00848e-06	0.000137647	NF56	NF50	YES	NF56 vs NF50	growth associated protein 43 [Source:Xenbase;Acc:XB-GENE-5899285]
109	ENSXETG00000027262	pkia	1913.27	0.612384	0.087841	6.9715	3.1357e-12	4.2152e-10	NF56	NF50	YES	NF56 vs NF50	protein kinase (cAMP-dependent, catalytic) inhibitor alpha [Source:Xenbase;Acc:XB-GENE-962961]
797	ENSXETG00000017124	mab21l1	1658.15	0.591072	0.157629	3.74976	0.000177002	0.0033585	NF56	NF50	YES	NF56 vs NF50	mab-21-like 1 [Source:Xenbase;Acc:XB-GENE-1001177]
432	ENSXETG00000027754	rev3l	2245.37	0.590223	0.128129	4.60648	4.09534e-06	0.000140092	NF56	NF50	YES	NF56 vs NF50	REV3 like, DNA directed polymerase zeta catalytic subunit [Source:Xenbase;Acc:XB-GENE-1012630]
373	ENSXETG00000019690	cidea	996.843	0.58855	0.122875	4.78984	1.66916e-06	6.50971e-05	NF56	NF50	YES	NF56 vs NF50	cell death inducing DFFA like effector a [Source:Xenbase;Acc:XB-GENE-953574]
459	ENSXETG00000003240	mapt	10710.2	0.587507	0.129374	4.54114	5.59508e-06	0.000181505	NF56	NF50	YES	NF56 vs NF50	microtubule associated protein tau [Source:Xenbase;Acc:XB-GENE-986948]
835	ENSXETG00000003149	greb1l	163.76	0.584397	0.157693	3.70592	0.000210625	0.0038362	NF56	NF50	YES	NF56 vs NF50	GREB1 like retinoic acid receptor coactivator [Source:Xenbase;Acc:XB-GENE-5965356]
707	ENSXETG00000006558	nans	1194.57	0.551301	0.140883	3.91319	9.10835e-05	0.00193711	NF56	NF50	YES	NF56 vs NF50	N-acetylneuraminate synthase [Source:Xenbase;Acc:XB-GENE-977732]
634	ENSXETG00000005118	phyhipl	2596.55	0.549519	0.135032	4.06953	4.71073e-05	0.00110907	NF56	NF50	YES	NF56 vs NF50	phytanoyl-CoA 2-hydroxylase interacting protein-like [Source:Xenbase;Acc:XB-GENE-954796]
630	ENSXETG00000015299	smarca2	1717	0.529407	0.129771	4.07956	4.51201e-05	0.00106764	NF56	NF50	YES	NF56 vs NF50	SWI/SNF related, matrix associated, actin dependent regulator of chromatin, subfamily a, member 2 [Source:Xenbase;Acc:XB-GENE-1013843]
568	ENSXETG00000014900	vat1	677.78	0.519899	0.123595	4.20647	2.59385e-05	0.000674165	NF56	NF50	YES	NF56 vs NF50	vesicle amine transport 1 [Source:Xenbase;Acc:XB-GENE-941589]
623	ENSXETG00000017729	ralyl	3243.31	0.509515	0.124504	4.09236	4.27005e-05	0.0010204	NF56	NF50	YES	NF56 vs NF50	RALY RNA binding protein like [Source:Xenbase;Acc:XB-GENE-5767075]
1006	ENSXETG00000022517	rerg	266.537	0.50942	0.147398	3.45609	0.00054808	0.00827055	NF56	NF50	YES	NF56 vs NF50	RAS like estrogen regulated growth inhibitor [Source:Xenbase;Acc:XB-GENE-489597]
424	ENSXETG00000034871	ccdc9b	968.375	0.499787	0.10812	4.62253	3.7909e-06	0.000131458	NF56	NF50	YES	NF56 vs NF50	coiled-coil domain containing 9B [Source:NCBI gene (formerly Entrezgene);Acc:100497448]
399	ENSXETG00000012139	arhgdig	4274.69	0.497806	0.105622	4.71311	2.43966e-06	8.96813e-05	NF56	NF50	YES	NF56 vs NF50	Rho GDP dissociation inhibitor (GDI) gamma [Source:Xenbase;Acc:XB-GENE-5955954]
587	ENSXETG00000000694	zdhhc2	2015.01	0.495577	0.118933	4.16687	3.08813e-05	0.000780572	NF56	NF50	YES	NF56 vs NF50	zinc finger DHHC-type containing 2 [Source:Xenbase;Acc:XB-GENE-947256]
478	ENSXETG00000016983	rtn1	23938.5	0.493313	0.109783	4.49354	7.00498e-06	0.000218193	NF56	NF50	YES	NF56 vs NF50	reticulon 1 [Source:Xenbase;Acc:XB-GENE-1011333]
1063	ENSXETG00000017315	adcy9	1378.89	0.485329	0.142433	3.40741	0.000655832	0.0094123	NF56	NF50	YES	NF56 vs NF50	adenylate cyclase 9 [Source:Xenbase;Acc:XB-GENE-999257]
216	ENSXETG00000000135	crip2	6093.79	0.476355	0.0820618	5.80483	6.44297e-09	4.34022e-07	NF56	NF50	YES	NF56 vs NF50	cysteine-rich protein 2 [Source:Xenbase;Acc:XB-GENE-953187]
114	ENSXETG00000015061	map6	13118.1	0.471396	0.0681071	6.92139	4.47232e-12	5.77668e-10	NF56	NF50	YES	NF56 vs NF50	microtubule associated protein 6 [Source:Xenbase;Acc:XB-GENE-995345]
375	ENSXETG00000018810	slc25a12	1404.57	0.451196	0.0942421	4.78763	1.68766e-06	6.5456e-05	NF56	NF50	YES	NF56 vs NF50	solute carrier family 25 member 12 [Source:Xenbase;Acc:XB-GENE-1002100]
604	ENSXETG00000006222	b4galnt1	1350	0.433829	0.105165	4.12521	3.70389e-05	0.000911662	NF56	NF50	YES	NF56 vs NF50	beta-1,4-N-acetyl-galactosaminyl transferase 1 [Source:Xenbase;Acc:XB-GENE-960512]
861	ENSXETG00000039945	fam19a5	739.119	0.418283	0.114281	3.66012	0.000252098	0.00444773	NF56	NF50	YES	NF56 vs NF50	TAFA chemokine like family member 5 [Source:NCBI gene (formerly Entrezgene);Acc:100124962]
443	ENSXETG00000011615	fam171a2	8210.64	0.415679	0.0904473	4.59581	4.31064e-06	0.000144844	NF56	NF50	YES	NF56 vs NF50	family with sequence similarity 171 member A2 [Source:Xenbase;Acc:XB-GENE-5900474]
513	ENSXETG00000038969	serp2	434.438	0.414985	0.09494	4.37102	1.23666e-05	0.00035825	NF56	NF50	YES	NF56 vs NF50	stress-associated endoplasmic reticulum protein family member 2 [Source:NCBI gene (formerly Entrezgene);Acc:779835]
337	ENSXETG00000036304	pnck	3006.88	0.412664	0.0825363	4.99979	5.7393e-07	2.47106e-05	NF56	NF50	YES	NF56 vs NF50	opioid binding protein/cell adhesion molecule-like [Source:NCBI gene (formerly Entrezgene);Acc:779942]
54	ENSXETG00000012991	chd3	4181.48	0.408961	0.0515697	7.93026	2.1868e-15	5.66418e-13	NF56	NF50	YES	NF56 vs NF50	chromodomain helicase DNA binding protein 3 [Source:Xenbase;Acc:XB-GENE-1008908]
406	ENSXETG00000033760	LRRTM4	1056.45	0.403868	0.0865388	4.6669	3.05782e-06	0.00011032	NF56	NF50	YES	NF56 vs NF50	leucine rich repeat transmembrane neuronal 4 [Source:NCBI gene (formerly Entrezgene);Acc:100485215]
504	ENSXETG00000025214	bnip3	3654.59	0.396325	0.0900002	4.4036	1.0647e-05	0.000313598	NF56	NF50	YES	NF56 vs NF50	BCL2/adenovirus E1B 19kDa interacting protein 3 [Source:Xenbase;Acc:XB-GENE-971175]
74	ENSXETG00000016086	hdgfl3	7028.32	0.395406	0.0522007	7.57472	3.599e-14	7.13667e-12	NF56	NF50	YES	NF56 vs NF50	HDGF like 3 [Source:Xenbase;Acc:XB-GENE-947032]
580	ENSXETG00000031391		1011.8	0.389825	0.0932904	4.17862	2.93279e-05	0.000749379	NF56	NF50	YES	NF56 vs NF50	kinesin family member C2 [Source:NCBI gene (formerly Entrezgene);Acc:100485082]
560	ENSXETG00000024105	negr1	5084.05	0.380247	0.089995	4.2252	2.38726e-05	0.000631026	NF56	NF50	YES	NF56 vs NF50	neuronal growth regulator 1 [Source:Xenbase;Acc:XB-GENE-987949]
191	ENSXETG00000012313	atp9a	3561.83	0.361608	0.0600057	6.02623	1.6783e-09	1.28417e-07	NF56	NF50	YES	NF56 vs NF50	ATPase, class II, type 9A [Source:Xenbase;Acc:XB-GENE-942215]
592	ENSXETG00000011875	glra2	1340.31	0.354573	0.0853328	4.15517	3.25041e-05	0.000815731	NF56	NF50	YES	NF56 vs NF50	glycine receptor alpha 2 [Source:Xenbase;Acc:XB-GENE-958032]
574	ENSXETG00000010540	dmtn	3688.54	0.352551	0.0839894	4.19757	2.69797e-05	0.000696968	NF56	NF50	YES	NF56 vs NF50	dematin actin binding protein [Source:Xenbase;Acc:XB-GENE-982208]
691	ENSXETG00000036040	svip	1186.51	0.351131	0.0891024	3.94076	8.12242e-05	0.00177021	NF56	NF50	YES	NF56 vs NF50	small VCP/p97-interacting protein [Source:NCBI gene (formerly Entrezgene);Acc:100485465]
199	ENSXETG00000002780	clip3	8092.87	0.34027	0.0572255	5.94613	2.74549e-09	2.01322e-07	NF56	NF50	YES	NF56 vs NF50	CAP-Gly domain containing linker protein 3 [Source:Xenbase;Acc:XB-GENE-5806327]
282	ENSXETG00000019013	dbnl	1572.18	0.339022	0.0645595	5.25132	1.51016e-07	7.75969e-06	NF56	NF50	YES	NF56 vs NF50	drebrin like [Source:Xenbase;Acc:XB-GENE-494566]
334	ENSXETG00000039275	hapln3	3900.88	0.336939	0.0673731	5.00109	5.70078e-07	2.46445e-05	NF56	NF50	YES	NF56 vs NF50	mucin-12 [Source:NCBI gene (formerly Entrezgene);Acc:100493268]
458	ENSXETG00000008675	pxk	1891.61	0.334552	0.0736647	4.54156	5.58407e-06	0.000181505	NF56	NF50	YES	NF56 vs NF50	PX domain containing serine/threonine kinase [Source:Xenbase;Acc:XB-GENE-952529]
738	ENSXETG00000021653	plppr3	2640.79	0.331339	0.0859739	3.85395	0.000116229	0.00237158	NF56	NF50	YES	NF56 vs NF50	phospholipid phosphatase related 3 [Source:Xenbase;Acc:XB-GENE-990099]
660	ENSXETG00000032843	tenm1	1618.4	0.330425	0.0825809	4.00123	6.30144e-05	0.00142633	NF56	NF50	YES	NF56 vs NF50	teneurin transmembrane protein 1 [Source:HGNC Symbol;Acc:HGNC:8117]
807	ENSXETG00000007097	dlgap3	1042.24	0.329731	0.0881136	3.74211	0.000182483	0.00343473	NF56	NF50	YES	NF56 vs NF50	discs, large homolog-associated protein 3 [Source:Xenbase;Acc:XB-GENE-1013367]
57	ENSXETG00000013742	ndrg4	33300.3	0.328809	0.0416176	7.9007	2.77334e-15	6.96687e-13	NF56	NF50	YES	NF56 vs NF50	NDRG family member 4 [Source:Xenbase;Acc:XB-GENE-941128]
887	ENSXETG00000025401	gfod1	584.943	0.327189	0.0903358	3.62192	0.000292426	0.0050147	NF56	NF50	YES	NF56 vs NF50	glucose-fructose oxidoreductase domain containing 1 [Source:Xenbase;Acc:XB-GENE-947602]
582	ENSXETG00000021380	basp1	25816.5	0.321073	0.0768797	4.17631	2.96279e-05	0.000754305	NF56	NF50	YES	NF56 vs NF50	brain abundant membrane attached signal protein 1 [Source:Xenbase;Acc:XB-GENE-6258618]
570	ENSXETG00000036615	slc25a29	1144.53	0.320958	0.0763023	4.20639	2.59479e-05	0.000674165	NF56	NF50	YES	NF56 vs NF50	solute carrier family 25 (mitochondrial carnitine/acylcarnitine carrier), member 29 [Source:NCBI gene (formerly Entrezgene);Acc:100124740]
760	ENSXETG00000015711	grm7	1993.41	0.320635	0.0842592	3.80534	0.000141607	0.00280406	NF56	NF50	YES	NF56 vs NF50	glutamate receptor, metabotropic 7 [Source:Xenbase;Acc:XB-GENE-6036083]
992	ENSXETG00000013612	app	19165.2	0.32001	0.0920489	3.47653	0.000507955	0.00776493	NF56	NF50	YES	NF56 vs NF50	amyloid beta precursor protein [Source:Xenbase;Acc:XB-GENE-479154]
1041	ENSXETG00000001592	bptf	2138.47	0.319831	0.0930867	3.43584	0.000590717	0.00865422	NF56	NF50	YES	NF56 vs NF50	bromodomain PHD finger transcription factor [Source:Xenbase;Acc:XB-GENE-6054434]
388	ENSXETG00000027778	rassf3	1449.81	0.311427	0.0656197	4.74594	2.07544e-06	7.81288e-05	NF56	NF50	YES	NF56 vs NF50	Ras association (RalGDS/AF-6) domain family member 3 [Source:Xenbase;Acc:XB-GENE-487150]
903	ENSXETG00000018917	gabbr2	2161.69	0.307269	0.0853329	3.60083	0.000317203	0.00533561	NF56	NF50	YES	NF56 vs NF50	gamma-aminobutyric acid (GABA) B receptor, 2 [Source:Xenbase;Acc:XB-GENE-5815161]
1036	ENSXETG00000016133	cacna1i	711.098	0.302753	0.0880614	3.43798	0.000586074	0.00863111	NF56	NF50	YES	NF56 vs NF50	calcium channel, voltage-dependent, T type, alpha 1I subunit [Source:Xenbase;Acc:XB-GENE-983863]
427	ENSXETG00000021142	nedd4l	2433.65	0.302312	0.0655173	4.61423	3.94555e-06	0.000135818	NF56	NF50	YES	NF56 vs NF50	NEDD4 like E3 ubiquitin protein ligase [Source:Xenbase;Acc:XB-GENE-489248]
237	ENSXETG00000015575	nrxn2	7171.78	0.301824	0.0539485	5.59466	2.21051e-08	1.35903e-06	NF56	NF50	YES	NF56 vs NF50	neurexin 2 [Source:Xenbase;Acc:XB-GENE-6039577]
868	ENSXETG00000005948	tcta	1335.02	0.299727	0.0821898	3.64677	0.000265562	0.0046598	NF56	NF50	YES	NF56 vs NF50	T cell leukemia translocation altered [Source:Xenbase;Acc:XB-GENE-954032]
405	ENSXETG00000038960	apcdd1l	13522.3	0.299352	0.0641107	4.66929	3.0224e-06	0.000109389	NF56	NF50	YES	NF56 vs NF50	ELMO/CED-12 domain containing 1 [Source:NCBI gene (formerly Entrezgene);Acc:779768]
676	ENSXETG00000040042	zdhhc9	2410.35	0.294223	0.0739826	3.97692	6.98135e-05	0.00155769	NF56	NF50	YES	NF56 vs NF50	zinc finger DHHC-type containing 9 [Source:NCBI gene (formerly Entrezgene);Acc:100124706]
683	ENSXETG00000020898	wdr7	3578.67	0.28961	0.073058	3.96411	7.36709e-05	0.00162573	NF56	NF50	YES	NF56 vs NF50	WD repeat domain 7 [Source:Xenbase;Acc:XB-GENE-951997]
803	ENSXETG00000018971	camk2b	7225.92	0.282164	0.0752717	3.74861	0.00017782	0.00336496	NF56	NF50	YES	NF56 vs NF50	calcium/calmodulin dependent protein kinase (CaM kinase) II beta [Source:Xenbase;Acc:XB-GENE-868398]
876	ENSXETG00000024756	dnm1	11224.5	0.276833	0.0760103	3.64204	0.000270482	0.00470138	NF56	NF50	YES	NF56 vs NF50	dynamin 1 [Source:Xenbase;Acc:XB-GENE-986845]
503	ENSXETG00000006354	fam214a	2400.11	0.269435	0.0611079	4.40917	1.03768e-05	0.000306278	NF56	NF50	YES	NF56 vs NF50	family with sequence similarity 214 member A [Source:Xenbase;Acc:XB-GENE-5816685]
541	ENSXETG00000015920	tbc1d9b	1769.98	0.268956	0.0629173	4.27475	1.91351e-05	0.000524131	NF56	NF50	YES	NF56 vs NF50	TBC1 domain family member 9B [Source:Xenbase;Acc:XB-GENE-989754]
829	ENSXETG00000022933	grin1	5315.69	0.2677	0.0721156	3.71209	0.000205554	0.00377314	NF56	NF50	YES	NF56 vs NF50	glutamate ionotropic receptor NMDA type subunit 1 [Source:Xenbase;Acc:XB-GENE-494200]
465	ENSXETG00000004133	slc9a7	1953.92	0.266067	0.0587582	4.52817	5.94967e-06	0.00019081	NF56	NF50	YES	NF56 vs NF50	solute carrier family 9 member A7 [Source:Xenbase;Acc:XB-GENE-487749]
588	ENSXETG00000015999	prkcz	3483.42	0.263316	0.0632445	4.16346	3.13459e-05	0.000790893	NF56	NF50	YES	NF56 vs NF50	protein kinase C zeta [Source:Xenbase;Acc:XB-GENE-494709]
891	ENSXETG00000040474	napb	7068.88	0.258482	0.0715034	3.61497	0.000300383	0.00512618	NF56	NF50	YES	NF56 vs NF50	NSF attachment protein beta [Source:NCBI gene (formerly Entrezgene);Acc:780021]
400	ENSXETG00000007310	ppp2r1a	5257.05	0.258012	0.0549083	4.69896	2.61494e-06	9.58744e-05	NF56	NF50	YES	NF56 vs NF50	protein phosphatase 2 regulatory subunit A, alpha [Source:Xenbase;Acc:XB-GENE-990846]
1049	ENSXETG00000038988	adarb1	6651.03	0.25678	0.074936	3.42666	0.000611063	0.00887839	NF56	NF50	YES	NF56 vs NF50	protein kinase, cAMP-dependent, regulatory subunit type I beta [Source:NCBI gene (formerly Entrezgene);Acc:780384]
311	ENSXETG00000002157	fndc7	3354.65	0.25576	0.050187	5.09614	3.46655e-07	1.61074e-05	NF56	NF50	YES	NF56 vs NF50	ubiquitin associated protein 2 [Source:NCBI gene (formerly Entrezgene);Acc:100379870]
833	ENSXETG00000004290	mtcl1	2769.17	0.253768	0.0684345	3.70818	0.000208752	0.00381133	NF56	NF50	YES	NF56 vs NF50	microtubule crosslinking factor 1 [Source:Xenbase;Acc:XB-GENE-6047696]
858	ENSXETG00000040149	fbxo45	2314.08	0.245054	0.0668398	3.66629	0.000246092	0.00435815	NF56	NF50	YES	NF56 vs NF50	F-box protein 45 [Source:NCBI gene (formerly Entrezgene);Acc:100216147]
586	ENSXETG00000019473	map1lc3a	4026.02	0.23565	0.0564953	4.17115	3.03066e-05	0.000767423	NF56	NF50	YES	NF56 vs NF50	microtubule associated protein 1 light chain 3 alpha [Source:Xenbase;Acc:XB-GENE-941851]
347	ENSXETG00000017355	ppp3r1	10154.5	0.229137	0.0465572	4.92162	8.58305e-07	3.58578e-05	NF56	NF50	YES	NF56 vs NF50	protein phosphatase 3 regulatory subunit B, alpha [Source:Xenbase;Acc:XB-GENE-948794]
706	ENSXETG00000027283	slc7a11	2890.71	0.225642	0.057657	3.91353	9.0958e-05	0.00193711	NF56	NF50	YES	NF56 vs NF50	kalirin RhoGEF kinase [Source:HGNC Symbol;Acc:HGNC:4814]
949	ENSXETG00000026334	hps1	2365.27	0.21664	0.061144	3.54311	0.000395431	0.00631927	NF56	NF50	YES	NF56 vs NF50	calcium channel, voltage-dependent, beta 1 subunit [Source:NCBI gene (formerly Entrezgene);Acc:100158521]
1042	ENSXETG00000034343	cdc42se1	1690.95	0.215916	0.0628622	3.43475	0.000593092	0.00867998	NF56	NF50	YES	NF56 vs NF50	suppressor of cytokine signaling 7 [Source:NCBI gene (formerly Entrezgene);Acc:100158657]
918	ENSXETG00000018309	ppp2cb	2643.37	0.21416	0.059727	3.58564	0.00033625	0.00556948	NF56	NF50	YES	NF56 vs NF50	protein phosphatase 2, catalytic subunit, beta isozyme [Source:Xenbase;Acc:XB-GENE-957248]
438	ENSXETG00000022830	ywhab	7234.68	0.191581	0.0416319	4.60179	4.18876e-06	0.000142105	NF56	NF50	YES	NF56 vs NF50	tyrosine 3-monooxygenase/tryptophan 5-monooxygenase activation protein beta [Source:Xenbase;Acc:XB-GENE-1006026]
596	ENSXETG00000001868	atp5f1c	2583.15	-0.228117	0.0550853	-4.14117	3.45545e-05	0.00086105	NF56	NF50	YES	NF56 vs NF50	ATP synthase F1 subunit gamma [Source:Xenbase;Acc:XB-GENE-970730]
619	ENSXETG00000016693	uqcrc2	2034.46	-0.247481	0.0602499	-4.10756	3.99854e-05	0.000962315	NF56	NF50	YES	NF56 vs NF50	ubiquinol-cytochrome c reductase core protein 2 [Source:Xenbase;Acc:XB-GENE-976155]
1065	ENSXETG00000007916	psmc3	1564.44	-0.283667	0.0832756	-3.40637	0.000658336	0.00942901	NF56	NF50	YES	NF56 vs NF50	proteasome 26S subunit, ATPase 3 [Source:Xenbase;Acc:XB-GENE-1009848]
212	ENSXETG00000024665	atp5f1b	10297.9	-0.287046	0.0491019	-5.84592	5.03769e-09	3.45979e-07	NF56	NF50	YES	NF56 vs NF50	ATP synthase F1 subunit beta [Source:Xenbase;Acc:XB-GENE-943110]
842	ENSXETG00000021431	cbfa2t2	1021.03	-0.296556	0.0802565	-3.6951	0.0002198	0.00396739	NF56	NF50	YES	NF56 vs NF50	CBFA2/RUNX1 translocation partner 2 [Source:Xenbase;Acc:XB-GENE-950034]
766	ENSXETG00000006391	eef2.1	79687.6	-0.315131	0.0828647	-3.80296	0.000142978	0.0028193	NF56	NF50	YES	NF56 vs NF50	eukaryotic translation elongation factor 2, gene 1 [Source:Xenbase;Acc:XB-GENE-969739]
1024	ENSXETG00000025097	hmgn1	11812	-0.321548	0.0934103	-3.44231	0.000576759	0.00855553	NF56	NF50	YES	NF56 vs NF50	high mobility group nucleosome binding domain 1 [Source:Xenbase;Acc:XB-GENE-5782073]
1009	ENSXETG00000026047	smad1	640.228	-0.335458	0.0971458	-3.45313	0.000554112	0.00833476	NF56	NF50	YES	NF56 vs NF50	SMAD family member 1 [Source:Xenbase;Acc:XB-GENE-1018193]
627	ENSXETG00000022626	prmt5	917.775	-0.340288	0.0833388	-4.08319	4.44216e-05	0.00105644	NF56	NF50	YES	NF56 vs NF50	protein arginine methyltransferase 5 [Source:Xenbase;Acc:XB-GENE-975034]
1051	ENSXETG00000007509	hspd1	654.066	-0.341625	0.0997443	-3.42501	0.000614776	0.00891866	NF56	NF50	YES	NF56 vs NF50	heat shock protein family D (Hsp60) member 1 [Source:Xenbase;Acc:XB-GENE-980059]
645	ENSXETG00000022255	atp5pb	1878.89	-0.34976	0.0864729	-4.04474	5.23814e-05	0.00121296	NF56	NF50	YES	NF56 vs NF50	ATP synthase peripheral stalk-membrane subunit b [Source:Xenbase;Acc:XB-GENE-972907]
415	ENSXETG00000010077	cct6a	3774.87	-0.352526	0.0757969	-4.65092	3.30452e-06	0.00011719	NF56	NF50	YES	NF56 vs NF50	chaperonin containing TCP1 subunit 6A [Source:Xenbase;Acc:XB-GENE-987462]
740	ENSXETG00000015745	anp32e	1770.72	-0.371753	0.0967246	-3.84341	0.000121334	0.00246859	NF56	NF50	YES	NF56 vs NF50	acidic nuclear phosphoprotein 32 family member E [Source:Xenbase;Acc:XB-GENE-991616]
669	ENSXETG00000000022	cdkal1	505.146	-0.372344	0.0936235	-3.97703	6.97799e-05	0.00155769	NF56	NF50	YES	NF56 vs NF50	CDK5 regulatory subunit associated protein 1-like 1 [Source:Xenbase;Acc:XB-GENE-5895778]
275	ENSXETG00000038604	tcp1	2543.78	-0.373367	0.0704411	-5.30041	1.15543e-07	6.09263e-06	NF56	NF50	YES	NF56 vs NF50	t-complex 1 [Source:NCBI gene (formerly Entrezgene);Acc:100487607]
584	ENSXETG00000033345	mettl18	673.433	-0.393337	0.0942268	-4.17437	2.98814e-05	0.000759388	NF56	NF50	YES	NF56 vs NF50	3-oxoacid CoA-transferase 1 [Source:NCBI gene (formerly Entrezgene);Acc:493307]
969	ENSXETG00000009545	ebna1bp2	458.551	-0.394647	0.111999	-3.52367	0.000425619	0.00667293	NF56	NF50	YES	NF56 vs NF50	EBNA1 binding protein 2 [Source:Xenbase;Acc:XB-GENE-998147]
909	ENSXETG00000010712	g3bp1	1670.35	-0.418879	0.116498	-3.59559	0.000323657	0.00541828	NF56	NF50	YES	NF56 vs NF50	GTPase activating protein (SH3 domain) binding protein 1 [Source:Xenbase;Acc:XB-GENE-6036635]
602	ENSXETG00000026004	chd8	688.603	-0.423543	0.102574	-4.12914	3.64123e-05	0.000897809	NF56	NF50	YES	NF56 vs NF50	chromodomain helicase DNA binding protein 8 [Source:Xenbase;Acc:XB-GENE-966847]
551	ENSXETG00000030403	jade3	398.601	-0.423704	0.0999527	-4.23904	2.24479e-05	0.000603136	NF56	NF50	YES	NF56 vs NF50	leucine-rich repeat containing G protein-coupled receptor 4 [Source:NCBI gene (formerly Entrezgene);Acc:100144922]
1054	ENSXETG00000023145	hpf1	319.593	-0.426385	0.124664	-3.42027	0.000625581	0.00905195	NF56	NF50	YES	NF56 vs NF50	histone PARylation factor 1 [Source:Xenbase;Acc:XB-GENE-6034616]
653	ENSXETG00000034814	cox7a2l	726.725	-0.427481	0.106116	-4.02842	5.61521e-05	0.00128547	NF56	NF50	YES	NF56 vs NF50	cytochrome c oxidase subunit VIIa polypeptide 2 like [Source:NCBI gene (formerly Entrezgene);Acc:613093]
661	ENSXETG00000002522	suclg2	441.969	-0.427558	0.106901	-3.99958	6.34563e-05	0.00143403	NF56	NF50	YES	NF56 vs NF50	succinate-CoA ligase, GDP-forming, beta subunit [Source:Xenbase;Acc:XB-GENE-956242]
847	ENSXETG00000004785	nup155	301.725	-0.430377	0.11658	-3.69169	0.000222767	0.00400044	NF56	NF50	YES	NF56 vs NF50	nucleoporin 155kDa [Source:Xenbase;Acc:XB-GENE-973827]
782	ENSXETG00000020577	dpp3	580.768	-0.43379	0.114821	-3.77797	0.000158111	0.00304938	NF56	NF50	YES	NF56 vs NF50	dipeptidyl-peptidase 3 [Source:Xenbase;Acc:XB-GENE-5844045]
628	ENSXETG00000021126	cox5a	2440.92	-0.434567	0.106444	-4.08258	4.45384e-05	0.00105743	NF56	NF50	YES	NF56 vs NF50	cytochrome c oxidase subunit Va [Source:Xenbase;Acc:XB-GENE-973617]
820	ENSXETG00000006022	polr2g	425.933	-0.436154	0.117109	-3.72435	0.000195817	0.00363708	NF56	NF50	YES	NF56 vs NF50	polymerase (RNA) II (DNA directed) polypeptide G [Source:Xenbase;Acc:XB-GENE-1006751]
384	ENSXETG00000002168	epha10	759.047	-0.437672	0.0921136	-4.75143	2.01983e-06	7.68573e-05	NF56	NF50	YES	NF56 vs NF50	EPH receptor A10 [Source:Xenbase;Acc:XB-GENE-5893530]
1005	ENSXETG00000001795	lmnb2	606.933	-0.441323	0.127656	-3.45713	0.00054596	0.00824739	NF56	NF50	YES	NF56 vs NF50	lamin B2 [Source:Xenbase;Acc:XB-GENE-490443]
959	ENSXETG00000006676	prmt7	434.354	-0.445993	0.12615	-3.53543	0.000407113	0.00644301	NF56	NF50	YES	NF56 vs NF50	protein arginine methyltransferase 7 [Source:Xenbase;Acc:XB-GENE-974626]
963	ENSXETG00000003394	eftud2	1235.32	-0.448257	0.126839	-3.53406	0.000409223	0.00645902	NF56	NF50	YES	NF56 vs NF50	elongation factor Tu GTP binding domain containing 2 [Source:Xenbase;Acc:XB-GENE-972643]
490	ENSXETG00000025168	abce1	2492.23	-0.449184	0.100909	-4.45137	8.53223e-06	0.000258891	NF56	NF50	YES	NF56 vs NF50	ATP binding cassette subfamily E member 1 [Source:Xenbase;Acc:XB-GENE-993988]
318	ENSXETG00000018767	slc25a3	6238.47	-0.449387	0.0887676	-5.06251	4.13773e-07	1.88528e-05	NF56	NF50	YES	NF56 vs NF50	solute carrier family 25 member 3 [Source:Xenbase;Acc:XB-GENE-489634]
871	ENSXETG00000018919	cnn3	2226.47	-0.449625	0.123358	-3.64487	0.000267524	0.00467733	NF56	NF50	YES	NF56 vs NF50	calponin 3, acidic [Source:Xenbase;Acc:XB-GENE-951266]
359	ENSXETG00000015322	etfa	479.148	-0.454363	0.0937007	-4.84909	1.24028e-06	5.01779e-05	NF56	NF50	YES	NF56 vs NF50	electron transfer flavoprotein subunit alpha [Source:Xenbase;Acc:XB-GENE-943222]
929	ENSXETG00000010014	nolc1	643.891	-0.456387	0.128095	-3.56288	0.000366814	0.00599811	NF56	NF50	YES	NF56 vs NF50	nucleolar and coiled-body phosphoprotein 1 [Source:Xenbase;Acc:XB-GENE-6454592]
289	ENSXETG00000013038	hspa8	29975.9	-0.456403	0.087371	-5.22374	1.75349e-07	8.78557e-06	NF56	NF50	YES	NF56 vs NF50	heat shock protein family A (Hsp70) member 8 [Source:Xenbase;Acc:XB-GENE-955426]
578	ENSXETG00000023919	phb2	977.168	-0.459269	0.109808	-4.18247	2.88363e-05	0.000739502	NF56	NF50	YES	NF56 vs NF50	prohibitin 2 [Source:Xenbase;Acc:XB-GENE-5844763]
978	ENSXETG00000018957	slc20a1	2270.85	-0.459933	0.131488	-3.49792	0.000468909	0.00727823	NF56	NF50	YES	NF56 vs NF50	solute carrier family 20 member 1 [Source:Xenbase;Acc:XB-GENE-482940]
228	ENSXETG00000014717	kpnb1	1684.71	-0.461844	0.0810505	-5.69823	1.21057e-08	7.74711e-07	NF56	NF50	YES	NF56 vs NF50	karyopherin (importin) beta 1 [Source:Xenbase;Acc:XB-GENE-994068]
302	ENSXETG00000008836	ddx21	9923.3	-0.462891	0.0899466	-5.14629	2.65688e-07	1.27232e-05	NF56	NF50	YES	NF56 vs NF50	DEAD-box helicase 21 [Source:Xenbase;Acc:XB-GENE-1012547]
380	ENSXETG00000024423	atp5mc3	5134.73	-0.471857	0.0987932	-4.77621	1.78632e-06	6.85274e-05	NF56	NF50	YES	NF56 vs NF50	ATP synthase membrane subunit c locus 3 [Source:Xenbase;Acc:XB-GENE-853227]
111	ENSXETG00000024201	ipo7	1831.06	-0.472847	0.0679987	-6.95376	3.55685e-12	4.72423e-10	NF56	NF50	YES	NF56 vs NF50	importin 7 [Source:Xenbase;Acc:XB-GENE-919773]
293	ENSXETG00000027622	idh2	3932.07	-0.473509	0.0912006	-5.19195	2.08104e-07	1.02804e-05	NF56	NF50	YES	NF56 vs NF50	isocitrate dehydrogenase 2 (NADP+), mitochondrial [Source:Xenbase;Acc:XB-GENE-976315]
393	ENSXETG00000010597	nup205	659.817	-0.482696	0.102297	-4.71855	2.3753e-06	8.82282e-05	NF56	NF50	YES	NF56 vs NF50	nucleoporin 205kDa [Source:Xenbase;Acc:XB-GENE-1009711]
644	ENSXETG00000023567	hnrnph3	2550.81	-0.490226	0.121071	-4.04906	5.14229e-05	0.00119272	NF56	NF50	YES	NF56 vs NF50	heterogeneous nuclear ribonucleoprotein H3 [Source:Xenbase;Acc:XB-GENE-876768]
447	ENSXETG00000027832	ran	3851.24	-0.490785	0.107184	-4.57889	4.67445e-06	0.000155583	NF56	NF50	YES	NF56 vs NF50	RAN, member RAS oncogene family [Source:Xenbase;Acc:XB-GENE-489468]
1046	ENSXETG00000020871	sdad1	268.649	-0.491907	0.143397	-3.43038	0.000602744	0.00878471	NF56	NF50	YES	NF56 vs NF50	SDA1 domain containing 1 [Source:Xenbase;Acc:XB-GENE-1008732]
841	ENSXETG00000014390	ntn1	350.688	-0.49262	0.133259	-3.69671	0.000218414	0.00394743	NF56	NF50	YES	NF56 vs NF50	netrin 1 [Source:NCBI gene (formerly Entrezgene);Acc:779839]
936	ENSXETG00000011515	nop2	247.198	-0.494973	0.139171	-3.55659	0.0003757	0.00609212	NF56	NF50	YES	NF56 vs NF50	NOP2 nucleolar protein [Source:Xenbase;Acc:XB-GENE-962291]
204	ENSXETG00000004473	cox4i1	3106.21	-0.496369	0.0841016	-5.90202	3.5908e-09	2.56624e-07	NF56	NF50	YES	NF56 vs NF50	cytochrome c oxidase subunit IV isoform 1 [Source:Xenbase;Acc:XB-GENE-953648]
769	ENSXETG00000009351	qars1	1633.07	-0.50914	0.134034	-3.79859	0.000145522	0.00285746	NF56	NF50	YES	NF56 vs NF50	glutaminyl-tRNA synthetase 1 [Source:Xenbase;Acc:XB-GENE-5802152]
420	ENSXETG00000013538	rpa1	800.984	-0.509358	0.109899	-4.63479	3.57304e-06	0.000125136	NF56	NF50	YES	NF56 vs NF50	replication protein A1 [Source:Xenbase;Acc:XB-GENE-945047]
937	ENSXETG00000016821	utp15	345.218	-0.516258	0.145165	-3.55636	0.000376025	0.00609212	NF56	NF50	YES	NF56 vs NF50	UTP15, small subunit processome component [Source:Xenbase;Acc:XB-GENE-491403]
776	ENSXETG00000019862	aimp1	683.4	-0.526632	0.138831	-3.79334	0.000148634	0.00288788	NF56	NF50	YES	NF56 vs NF50	aminoacyl tRNA synthetase complex-interacting multifunctional protein 1 [Source:Xenbase;Acc:XB-GENE-958442]
101	ENSXETG00000013357	smarcd1	894.949	-0.527456	0.0738663	-7.14069	9.28631e-13	1.3619e-10	NF56	NF50	YES	NF56 vs NF50	SWI/SNF related, matrix associated, actin dependent regulator of chromatin, subfamily d, member 1 [Source:Xenbase;Acc:XB-GENE-491104]
946	ENSXETG00000014562	ngdn	246.59	-0.527464	0.148772	-3.54546	0.000391936	0.00628481	NF56	NF50	YES	NF56 vs NF50	neuroguidin [Source:Xenbase;Acc:XB-GENE-946309]
319	ENSXETG00000006939	ftsj3	431.489	-0.527496	0.104491	-5.04827	4.45839e-07	2.02202e-05	NF56	NF50	YES	NF56 vs NF50	FtsJ RNA methyltransferase homolog 3 [Source:Xenbase;Acc:XB-GENE-5797493]
514	ENSXETG00000012394	serbp1	12272.3	-0.532853	0.122141	-4.3626	1.28525e-05	0.000371512	NF56	NF50	YES	NF56 vs NF50	SERPINE1 mRNA binding protein 1 [Source:Xenbase;Acc:XB-GENE-494265]
748	ENSXETG00000000984	rbbp4	456.19	-0.534946	0.139513	-3.83439	0.000125876	0.00253172	NF56	NF50	YES	NF56 vs NF50	retinoblastoma binding protein 4 [Source:Xenbase;Acc:XB-GENE-482002]
78	ENSXETG00000023026	hnrnpdl	7097.1	-0.536622	0.0713707	-7.5188	5.52812e-14	1.05176e-11	NF56	NF50	YES	NF56 vs NF50	heterogeneous nuclear ribonucleoprotein D like [Source:Xenbase;Acc:XB-GENE-495016]
667	ENSXETG00000009354	pim1	296.534	-0.537848	0.134917	-3.98652	6.70494e-05	0.00150317	NF56	NF50	YES	NF56 vs NF50	Pim-1 proto-oncogene, serine/threonine kinase [Source:Xenbase;Acc:XB-GENE-6042231]
927	ENSXETG00000020146	ezh2	762.172	-0.539348	0.151206	-3.56697	0.000361134	0.00591897	NF56	NF50	YES	NF56 vs NF50	enhancer of zeste 2 polycomb repressive complex 2 subunit [Source:Xenbase;Acc:XB-GENE-956215]
844	ENSXETG00000011292	saraf	170.916	-0.545427	0.147654	-3.69395	0.000220798	0.0039803	NF56	NF50	YES	NF56 vs NF50	store-operated calcium entry-associated regulatory factor [Source:Xenbase;Acc:XB-GENE-997090]
565	ENSXETG00000002782	nop53	1512.22	-0.548766	0.130049	-4.2197	2.44629e-05	0.000641366	NF56	NF50	YES	NF56 vs NF50	NOP53 ribosome biogenesis factor [Source:Xenbase;Acc:XB-GENE-853827]
1015	ENSXETG00000000592	rcl1	110.427	-0.564027	0.163473	-3.45028	0.000559996	0.00838439	NF56	NF50	YES	NF56 vs NF50	RNA terminal phosphate cyclase-like 1 [Source:Xenbase;Acc:XB-GENE-962711]
526	ENSXETG00000006731	nhp2	416.77	-0.56733	0.130994	-4.33095	1.48464e-05	0.000418884	NF56	NF50	YES	NF56 vs NF50	NHP2 ribonucleoprotein [Source:Xenbase;Acc:XB-GENE-973261]
649	ENSXETG00000034836	ranbp1	2178.04	-0.56752	0.140396	-4.04228	5.29336e-05	0.00121773	NF56	NF50	YES	NF56 vs NF50	RAN binding protein 1 [Source:NCBI gene (formerly Entrezgene);Acc:394616]
894	ENSXETG00000008959	aatf	126.106	-0.568263	0.157444	-3.60931	0.000307014	0.00522035	NF56	NF50	YES	NF56 vs NF50	apoptosis antagonizing transcription factor [Source:Xenbase;Acc:XB-GENE-1016683]
953	ENSXETG00000026099	herpud1	1034.85	-0.570313	0.161017	-3.54195	0.000397178	0.00632566	NF56	NF50	YES	NF56 vs NF50	homocysteine inducible ER protein with ubiquitin like domain 1 [Source:Xenbase;Acc:XB-GENE-922358]
326	ENSXETG00000007013	klf11	884.95	-0.570681	0.113406	-5.0322	4.84873e-07	2.14829e-05	NF56	NF50	YES	NF56 vs NF50	Kruppel-like factor 11 [Source:Xenbase;Acc:XB-GENE-956858]
557	ENSXETG00000005825	ddx55	256.635	-0.578204	0.136575	-4.2336	2.29978e-05	0.000612072	NF56	NF50	YES	NF56 vs NF50	DEAD-box helicase 55 [Source:Xenbase;Acc:XB-GENE-972462]
493	ENSXETG00000038538	imp3	196.405	-0.583489	0.131373	-4.44148	8.93423e-06	0.000268801	NF56	NF50	YES	NF56 vs NF50	IMP3, U3 small nucleolar ribonucleoprotein [Source:NCBI gene (formerly Entrezgene);Acc:448133]
357	ENSXETG00000022984	ddx47	409.112	-0.583979	0.120161	-4.85999	1.17392e-06	4.77678e-05	NF56	NF50	YES	NF56 vs NF50	DEAD-box helicase 47 [Source:Xenbase;Acc:XB-GENE-1002302]
650	ENSXETG00000020398	wdr46	236.564	-0.59731	0.14792	-4.03807	5.38921e-05	0.00123776	NF56	NF50	YES	NF56 vs NF50	WD repeat domain 46 [Source:Xenbase;Acc:XB-GENE-489373]
524	ENSXETG00000007936	farsa	458.78	-0.59878	0.137949	-4.34059	1.42099e-05	0.000402537	NF56	NF50	YES	NF56 vs NF50	phenylalanyl-tRNA synthetase subunit alpha [Source:Xenbase;Acc:XB-GENE-946393]
274	ENSXETG00000008404	hspa9	1958.84	-0.603081	0.113555	-5.31092	1.09071e-07	5.77299e-06	NF56	NF50	YES	NF56 vs NF50	heat shock protein family A (Hsp70) member 9 [Source:Xenbase;Acc:XB-GENE-960228]
87	ENSXETG00000024745	h1-1	1085.29	-0.604144	0.0825336	-7.31998	2.48011e-13	4.25822e-11	NF56	NF50	YES	NF56 vs NF50	H1.10 linker histone [Source:Xenbase;Acc:XB-GENE-5928644]
901	ENSXETG00000013667	mknk2	982.007	-0.604355	0.167706	-3.60365	0.000313776	0.0052906	NF56	NF50	YES	NF56 vs NF50	MAPK interacting serine/threonine kinase 2 [Source:Xenbase;Acc:XB-GENE-491527]
789	ENSXETG00000025903	ddx52	186.699	-0.604974	0.160314	-3.77368	0.000160859	0.00308548	NF56	NF50	YES	NF56 vs NF50	DEAD-box helicase 52 [Source:Xenbase;Acc:XB-GENE-993518]
1066	ENSXETG00000001340	exosc2	263.568	-0.613449	0.180143	-3.40534	0.000660806	0.00945476	NF56	NF50	YES	NF56 vs NF50	exosome component 2 [Source:Xenbase;Acc:XB-GENE-977773]
1074	ENSXETG00000008512	snrpg	862.767	-0.615118	0.181311	-3.39262	0.000692283	0.00983516	NF56	NF50	YES	NF56 vs NF50	small nuclear ribonucleoprotein polypeptide G [Source:Xenbase;Acc:XB-GENE-5874501]
287	ENSXETG00000002724	eprs1	2914.78	-0.61706	0.11802	-5.22842	1.70968e-07	8.62743e-06	NF56	NF50	YES	NF56 vs NF50	glutamyl-prolyl-tRNA synthetase 1 [Source:Xenbase;Acc:XB-GENE-966791]
76	ENSXETG00000020607	ddx39a	1825.27	-0.619625	0.0818947	-7.56612	3.84535e-14	7.41626e-12	NF56	NF50	YES	NF56 vs NF50	DEAD-box helicase 39A [Source:Xenbase;Acc:XB-GENE-966447]
391	ENSXETG00000016579	pdlim4	401.229	-0.626638	0.132679	-4.72295	2.32444e-06	8.68057e-05	NF56	NF50	YES	NF56 vs NF50	PDZ and LIM domain 4 [Source:Xenbase;Acc:XB-GENE-1001790]
256	ENSXETG00000011707	pum3	607.932	-0.626885	0.11509	-5.44692	5.12489e-08	2.90723e-06	NF56	NF50	YES	NF56 vs NF50	pumilio RNA binding family member 3 [Source:Xenbase;Acc:XB-GENE-1001484]
745	ENSXETG00000032346	ttc12	220.475	-0.626925	0.16338	-3.83722	0.000124433	0.00251347	NF56	NF50	YES	NF56 vs NF50	UTP20 small subunit processome component [Source:HGNC Symbol;Acc:HGNC:17897]
538	ENSXETG00000012959	atad3a	286.747	-0.632529	0.147448	-4.28985	1.78791e-05	0.000492603	NF56	NF50	YES	NF56 vs NF50	ATPase family, AAA domain containing 3A [Source:Xenbase;Acc:XB-GENE-946129]
836	ENSXETG00000009331	slc25a20	307.011	-0.633496	0.171098	-3.70252	0.000213465	0.00388292	NF56	NF50	YES	NF56 vs NF50	solute carrier family 25 (carnitine/acylcarnitine translocase), member 20 [Source:Xenbase;Acc:XB-GENE-971451]
260	ENSXETG00000009304	adh5	453.641	-0.634779	0.116854	-5.43222	5.56561e-08	3.10945e-06	NF56	NF50	YES	NF56 vs NF50	alcohol dehydrogenase 5 (class III), chi polypeptide [Source:Xenbase;Acc:XB-GENE-977214]
519	ENSXETG00000005077	nsa2	2316.95	-0.635637	0.146205	-4.34758	1.37647e-05	0.000393816	NF56	NF50	YES	NF56 vs NF50	NSA2, ribosome biogenesis homolog [Source:Xenbase;Acc:XB-GENE-478113]
1059	ENSXETG00000027524	surf2	415.921	-0.63672	0.186606	-3.41211	0.00064463	0.0092894	NF56	NF50	YES	NF56 vs NF50	surfeit 2 [Source:Xenbase;Acc:XB-GENE-5845092]
889	ENSXETG00000021661	ptbp1	935.069	-0.637934	0.176226	-3.61998	0.000294629	0.00504019	NF56	NF50	YES	NF56 vs NF50	polypyrimidine tract binding protein 1 [Source:Xenbase;Acc:XB-GENE-5818206]
529	ENSXETG00000001834	rpa2	393.371	-0.641789	0.148772	-4.3139	1.60399e-05	0.000449853	NF56	NF50	YES	NF56 vs NF50	replication protein A2 [Source:Xenbase;Acc:XB-GENE-487430]
539	ENSXETG00000004304	rpl6	16996.6	-0.643873	0.150593	-4.27558	1.90643e-05	0.000524131	NF56	NF50	YES	NF56 vs NF50	ribosomal protein L6 [Source:Xenbase;Acc:XB-GENE-958284]
990	ENSXETG00000008736	tpm4	679.237	-0.644243	0.185115	-3.48024	0.00050097	0.00767482	NF56	NF50	YES	NF56 vs NF50	tropomyosin 4 [Source:Xenbase;Acc:XB-GENE-6077097]
466	ENSXETG00000008009	sars1	1555.06	-0.645893	0.142786	-4.52349	6.08271e-06	0.000194633	NF56	NF50	YES	NF56 vs NF50	seryl-tRNA synthetase 1 [Source:Xenbase;Acc:XB-GENE-969040]
536	ENSXETG00000037946	h2afz	1130.42	-0.64784	0.150951	-4.29172	1.77298e-05	0.000489795	NF56	NF50	YES	NF56 vs NF50	H2A.Z variant histone 1 [Source:NCBI gene (formerly Entrezgene);Acc:448675]
452	ENSXETG00000013741	gins3	250.841	-0.650923	0.142284	-4.57481	4.76661e-06	0.000157164	NF56	NF50	YES	NF56 vs NF50	GINS complex subunit 3 (Psf3 homolog) [Source:Xenbase;Acc:XB-GENE-998288]
335	ENSXETG00000011221	eif2s1	1584.48	-0.657039	0.131384	-5.0009	5.70644e-07	2.46445e-05	NF56	NF50	YES	NF56 vs NF50	eukaryotic translation initiation factor 2 subunit alpha [Source:Xenbase;Acc:XB-GENE-989630]
485	ENSXETG00000017162	shmt2	1095.38	-0.659674	0.147808	-4.46305	8.08005e-06	0.000247841	NF56	NF50	YES	NF56 vs NF50	serine hydroxymethyltransferase 2 (mitochondrial) [Source:Xenbase;Acc:XB-GENE-957476]
939	ENSXETG00000007847	blm	106.375	-0.663774	0.186834	-3.55276	0.000381217	0.00616206	NF56	NF50	YES	NF56 vs NF50	Bloom syndrome RecQ like helicase [Source:Xenbase;Acc:XB-GENE-982561]
703	ENSXETG00000005117	bicc1	132.1	-0.665152	0.169765	-3.91806	8.9263e-05	0.00190993	NF56	NF50	YES	NF56 vs NF50	BicC family RNA binding protein 1 [Source:Xenbase;Acc:XB-GENE-488512]
457	ENSXETG00000008075	ndc1	227.388	-0.675476	0.14871	-4.54223	5.56627e-06	0.000181406	NF56	NF50	YES	NF56 vs NF50	NDC1 transmembrane nucleoporin [Source:Xenbase;Acc:XB-GENE-5736320]
1043	ENSXETG00000024114	gar1	517.812	-0.686432	0.199911	-3.43368	0.000595436	0.00870524	NF56	NF50	YES	NF56 vs NF50	GAR1 homolog, ribonucleoprotein [Source:Xenbase;Acc:XB-GENE-6258514]
1007	ENSXETG00000018809	rps16	12867.7	-0.691114	0.200087	-3.45406	0.000552209	0.00831951	NF56	NF50	YES	NF56 vs NF50	ribosomal protein S16 [Source:Xenbase;Acc:XB-GENE-5786511]
914	ENSXETG00000008277	aifm3	258.825	-0.691134	0.192482	-3.59064	0.000329872	0.00548968	NF56	NF50	YES	NF56 vs NF50	apoptosis inducing factor, mitochondria associated 3 [Source:Xenbase;Acc:XB-GENE-5763104]
1067	ENSXETG00000018137	rps24	16408.1	-0.696241	0.204491	-3.40475	0.000662254	0.00946586	NF56	NF50	YES	NF56 vs NF50	ribosomal protein S24 [Source:Xenbase;Acc:XB-GENE-967645]
597	ENSXETG00000024447	rack1	30813.2	-0.699536	0.169028	-4.13858	3.49456e-05	0.000869257	NF56	NF50	YES	NF56 vs NF50	receptor for activated C kinase 1 [Source:Xenbase;Acc:XB-GENE-5927078]
919	ENSXETG00000023100	rps6	30300.9	-0.700752	0.195608	-3.58244	0.000340403	0.00563133	NF56	NF50	YES	NF56 vs NF50	ribosomal protein S6 [Source:Xenbase;Acc:XB-GENE-1003287]
395	ENSXETG00000037399	cxcr3	231.648	-0.702798	0.149031	-4.71579	2.40775e-06	8.89729e-05	NF56	NF50	YES	NF56 vs NF50	peroxisome proliferator-activated receptor gamma, coactivator-related 1 [Source:NCBI gene (formerly Entrezgene);Acc:100488852]
470	ENSXETG00000002524	wars1	626.71	-0.703858	0.156052	-4.51042	6.46987e-06	0.000204465	NF56	NF50	YES	NF56 vs NF50	tryptophanyl-tRNA synthetase 1 [Source:Xenbase;Acc:XB-GENE-954237]
731	ENSXETG00000020394	rps18	14071	-0.707075	0.182887	-3.86617	0.000110556	0.00227229	NF56	NF50	YES	NF56 vs NF50	ribosomal protein S18 [Source:Xenbase;Acc:XB-GENE-488842]
633	ENSXETG00000000703	brix1	205.952	-0.709543	0.174347	-4.06971	4.7072e-05	0.00110907	NF56	NF50	YES	NF56 vs NF50	BRX1, biogenesis of ribosomes [Source:Xenbase;Acc:XB-GENE-1007993]
932	ENSXETG00000009396	rps3a	27515.6	-0.712934	0.200227	-3.56064	0.000369954	0.00602846	NF56	NF50	YES	NF56 vs NF50	ribosomal protein S3A [Source:Xenbase;Acc:XB-GENE-976731]
30	ENSXETG00000018759	tmpo	925.879	-0.719489	0.079945	-8.99979	2.26142e-19	1.06129e-16	NF56	NF50	YES	NF56 vs NF50	thymopoietin [Source:Xenbase;Acc:XB-GENE-488988]
882	ENSXETG00000004519	rps27a	16520.7	-0.722203	0.198852	-3.63185	0.000281391	0.00485504	NF56	NF50	YES	NF56 vs NF50	ribosomal protein S27a [Source:Xenbase;Acc:XB-GENE-5741151]
620	ENSXETG00000008998	fkbp14	147.116	-0.726368	0.176886	-4.10641	4.01856e-05	0.000965484	NF56	NF50	YES	NF56 vs NF50	FKBP prolyl isomerase 14 [Source:Xenbase;Acc:XB-GENE-949902]
722	ENSXETG00000001209	rps7	17230.3	-0.72947	0.188025	-3.87964	0.00010461	0.00217871	NF56	NF50	YES	NF56 vs NF50	ribosomal protein S7 [Source:Xenbase;Acc:XB-GENE-977326]
479	ENSXETG00000023004	rpl5	23015.2	-0.730112	0.162559	-4.49138	7.07634e-06	0.000219929	NF56	NF50	YES	NF56 vs NF50	ribosomal protein L5 [Source:Xenbase;Acc:XB-GENE-983912]
1022	ENSXETG00000026270	timm9	278.227	-0.730449	0.212138	-3.44327	0.000574722	0.00854437	NF56	NF50	YES	NF56 vs NF50	translocase of inner mitochondrial membrane 9 homolog [Source:Xenbase;Acc:XB-GENE-983801]
530	ENSXETG00000005478	lbhd1	152.144	-0.730634	0.169427	-4.3124	1.61494e-05	0.000452023	NF56	NF50	YES	NF56 vs NF50	LBH domain containing 1 [Source:Xenbase;Acc:XB-GENE-975384]
418	ENSXETG00000015898	rpl4	27962.5	-0.735706	0.158494	-4.64185	3.45297e-06	0.000121536	NF56	NF50	YES	NF56 vs NF50	ribosomal protein L4 [Source:Xenbase;Acc:XB-GENE-968395]
1069	ENSXETG00000008052	rpl24	11838.9	-0.749296	0.22024	-3.40218	0.000668517	0.00954568	NF56	NF50	YES	NF56 vs NF50	ribosomal protein L24 [Source:Xenbase;Acc:XB-GENE-963922]
1040	ENSXETG00000026415	rps25	19066.3	-0.751412	0.218688	-3.436	0.000590363	0.00865422	NF56	NF50	YES	NF56 vs NF50	ribosomal protein S25 [Source:Xenbase;Acc:XB-GENE-921807]
908	ENSXETG00000001178	rpl11	15581.4	-0.751739	0.209056	-3.59588	0.000323302	0.00541828	NF56	NF50	YES	NF56 vs NF50	ribosomal protein L11 [Source:Xenbase;Acc:XB-GENE-1000977]
995	ENSXETG00000009802	rpl21	17243.6	-0.752824	0.216819	-3.47213	0.000516354	0.00787621	NF56	NF50	YES	NF56 vs NF50	ribosomal protein L21 [Source:Xenbase;Acc:XB-GENE-979608]
156	ENSXETG00000005185	mki67	1047.31	-0.754019	0.117331	-6.42644	1.30629e-10	1.23431e-08	NF56	NF50	YES	NF56 vs NF50	marker of proliferation Ki-67 [Source:Xenbase;Acc:XB-GENE-6457930]
234	ENSXETG00000013780	e2f5	228.647	-0.754069	0.133597	-5.64436	1.65801e-08	1.03288e-06	NF56	NF50	YES	NF56 vs NF50	E2F transcription factor 5 [Source:Xenbase;Acc:XB-GENE-481326]
737	ENSXETG00000003912	rpl27a	12855.8	-0.755001	0.195612	-3.85969	0.000113531	0.00231988	NF56	NF50	YES	NF56 vs NF50	ribosomal protein L27a [Source:Xenbase;Acc:XB-GENE-5853519]
957	ENSXETG00000004762	rnaseh2a	189.722	-0.755861	0.213642	-3.53798	0.000403197	0.00639979	NF56	NF50	YES	NF56 vs NF50	ribonuclease H2 subunit A [Source:Xenbase;Acc:XB-GENE-945840]
791	ENSXETG00000023202	uba52	12541	-0.756141	0.200503	-3.77122	0.000162453	0.00310757	NF56	NF50	YES	NF56 vs NF50	ubiquitin A-52 residue ribosomal protein fusion product 1 [Source:Xenbase;Acc:XB-GENE-939925]
735	ENSXETG00000013647	rpl27	12557.6	-0.758346	0.196241	-3.86437	0.000111377	0.00228249	NF56	NF50	YES	NF56 vs NF50	ribosomal protein L27 [Source:Xenbase;Acc:XB-GENE-999331]
1056	ENSXETG00000024782	rpl26	16295.6	-0.761239	0.222798	-3.41673	0.000633788	0.0091519	NF56	NF50	YES	NF56 vs NF50	ribosomal protein L26 [Source:Xenbase;Acc:XB-GENE-967178]
988	ENSXETG00000018741	mastl	42.583	-0.762897	0.21865	-3.48912	0.000484614	0.00744044	NF56	NF50	YES	NF56 vs NF50	microtubule associated serine/threonine kinase like [Source:Xenbase;Acc:XB-GENE-964548]
849	ENSXETG00000038152	nxph3	10125.9	-0.763792	0.207247	-3.68543	0.000228318	0.00408968	NF56	NF50	YES	NF56 vs NF50	ribosomal protein L39 [Source:NCBI gene (formerly Entrezgene);Acc:100135132]
417	ENSXETG00000005381	pycr1	685.882	-0.763884	0.164445	-4.64523	3.39701e-06	0.000119866	NF56	NF50	YES	NF56 vs NF50	pyrroline-5-carboxylate reductase family, member 1 [Source:Xenbase;Acc:XB-GENE-1016046]
1072	ENSXETG00000013596	rps8	30437.4	-0.770589	0.227047	-3.39397	0.000688881	0.00980288	NF56	NF50	YES	NF56 vs NF50	ribosomal protein S8 [Source:Xenbase;Acc:XB-GENE-5934818]
780	ENSXETG00000015483	rpl8	20776	-0.772497	0.204292	-3.78135	0.000155982	0.00301659	NF56	NF50	YES	NF56 vs NF50	ribosomal protein L8 [Source:Xenbase;Acc:XB-GENE-482209]
865	ENSXETG00000002914	rpl22	9922.82	-0.775196	0.211885	-3.65857	0.000253624	0.00446579	NF56	NF50	YES	NF56 vs NF50	ribosomal protein L22 [Source:Xenbase;Acc:XB-GENE-978439]
950	ENSXETG00000037163	ddit4	968.029	-0.775571	0.218922	-3.54268	0.000396076	0.00632239	NF56	NF50	YES	NF56 vs NF50	DNA damage inducible transcript 4 [Source:NCBI gene (formerly Entrezgene);Acc:394782]
715	ENSXETG00000040757	tdrd1	66.3669	-0.778681	0.199928	-3.8948	9.82813e-05	0.00206523	NF56	NF50	YES	NF56 vs NF50	tudor domain containing 1 [Source:NCBI gene (formerly Entrezgene);Acc:100216261]
930	ENSXETG00000002942	rps15a	11622.7	-0.783369	0.219911	-3.56221	0.000367747	0.0060064	NF56	NF50	YES	NF56 vs NF50	ribosomal protein S15a [Source:Xenbase;Acc:XB-GENE-981311]
1039	ENSXETG00000023711	rpl19	22390.5	-0.784566	0.228327	-3.43615	0.000590051	0.00865422	NF56	NF50	YES	NF56 vs NF50	ribosomal protein L19 [Source:Xenbase;Acc:XB-GENE-1008915]
961	ENSXETG00000001461	XB972976	19861.6	-0.785245	0.222133	-3.53502	0.000407751	0.00644301	NF56	NF50	YES	NF56 vs NF50	provisional ortholog of ribosomal protein L32 [Source:Xenbase;Acc:XB-GENE-972977]
805	ENSXETG00000021905	rps28p9	7792.83	-0.785611	0.20985	-3.74368	0.000181344	0.00342245	NF56	NF50	YES	NF56 vs NF50	ribosomal protein S28 pseudogene 9 [Source:Xenbase;Acc:XB-GENE-1006614]
186	ENSXETG00000003569	kars1	1759.34	-0.787575	0.129031	-6.10375	1.03611e-09	8.1494e-08	NF56	NF50	YES	NF56 vs NF50	lysyl-tRNA synthetase 1 [Source:Xenbase;Acc:XB-GENE-943468]
572	ENSXETG00000017349	pno1	910.459	-0.789693	0.188027	-4.19989	2.67046e-05	0.000692401	NF56	NF50	YES	NF56 vs NF50	partner of NOB1 homolog [Source:Xenbase;Acc:XB-GENE-491293]
1003	ENSXETG00000026189	rpl23a	19041.6	-0.790587	0.228673	-3.45728	0.000545659	0.00824739	NF56	NF50	YES	NF56 vs NF50	ribosomal protein L23a [Source:Xenbase;Acc:XB-GENE-5891038]
450	ENSXETG00000026537	gadd45g	490.403	-0.793301	0.173379	-4.57552	4.75033e-06	0.000156995	NF56	NF50	YES	NF56 vs NF50	growth arrest and DNA damage inducible gamma [Source:Xenbase;Acc:XB-GENE-481955]
796	ENSXETG00000007220	rps2	28811.7	-0.79559	0.212062	-3.75169	0.000175643	0.00333722	NF56	NF50	YES	NF56 vs NF50	ribosomal protein S2 [Source:Xenbase;Acc:XB-GENE-1003616]
349	ENSXETG00000035732	errfi1	662.066	-0.796016	0.161838	-4.91858	8.7173e-07	3.63109e-05	NF56	NF50	YES	NF56 vs NF50	ERBB receptor feedback inhibitor 1 [Source:NCBI gene (formerly Entrezgene);Acc:100216060]
382	ENSXETG00000006914	rpl3	33542.1	-0.798106	0.167794	-4.75646	1.97016e-06	7.51703e-05	NF56	NF50	YES	NF56 vs NF50	ribosomal protein L3 [Source:Xenbase;Acc:XB-GENE-971703]
958	ENSXETG00000002846	dmrta2	103.867	-0.801217	0.226547	-3.53665	0.000405237	0.00642493	NF56	NF50	YES	NF56 vs NF50	DMRT like family A2 [Source:Xenbase;Acc:XB-GENE-997963]
540	ENSXETG00000013836	septin10	127.228	-0.801665	0.18753	-4.27486	1.91254e-05	0.000524131	NF56	NF50	YES	NF56 vs NF50	septin 10 [Source:Xenbase;Acc:XB-GENE-1005816]
614	ENSXETG00000001263	mat2a	9068.19	-0.801915	0.194881	-4.1149	3.8735e-05	0.000937028	NF56	NF50	YES	NF56 vs NF50	methionine adenosyltransferase II, alpha [Source:Xenbase;Acc:XB-GENE-981938]
464	ENSXETG00000007394	skida1	138.006	-0.804769	0.177525	-4.53328	5.80752e-06	0.000186676	NF56	NF50	YES	NF56 vs NF50	SKI/DACH domain containing 1 [Source:Xenbase;Acc:XB-GENE-976606]
750	ENSXETG00000025818	atad5	476.943	-0.806462	0.210556	-3.83016	0.000128061	0.00256834	NF56	NF50	YES	NF56 vs NF50	ATPase family, AAA domain containing 5 [Source:Xenbase;Acc:XB-GENE-6257545]
859	ENSXETG00000017748	XB5843130	9157.08	-0.811401	0.221349	-3.6657	0.000246661	0.00436275	NF56	NF50	YES	NF56 vs NF50	uncharacterized XB5843130 [Source:Xenbase;Acc:XB-GENE-5843131]
878	ENSXETG00000027811	rps23	17106	-0.82173	0.225772	-3.63965	0.000273006	0.00473357	NF56	NF50	YES	NF56 vs NF50	ribosomal protein S23 [Source:Xenbase;Acc:XB-GENE-972754]
442	ENSXETG00000012856	rpl9	13015.1	-0.822361	0.178858	-4.59785	4.26883e-06	0.000143782	NF56	NF50	YES	NF56 vs NF50	ribosomal protein L9 [Source:Xenbase;Acc:XB-GENE-964745]
128	ENSXETG00000014962	nop56	849.952	-0.82304	0.121482	-6.77497	1.24433e-11	1.43598e-09	NF56	NF50	YES	NF56 vs NF50	NOP56 ribonucleoprotein [Source:Xenbase;Acc:XB-GENE-5879910]
752	ENSXETG00000021667	rpl18a	16316.2	-0.823725	0.215442	-3.82342	0.000131614	0.00263209	NF56	NF50	YES	NF56 vs NF50	ribosomal protein L18a [Source:Xenbase;Acc:XB-GENE-5774784]
65	ENSXETG00000022525	dll1	581.79	-0.832734	0.106764	-7.79977	6.20222e-15	1.38605e-12	NF56	NF50	YES	NF56 vs NF50	delta-like 1 [Source:Xenbase;Acc:XB-GENE-479210]
255	ENSXETG00000010306	spc25	194.381	-0.83328	0.152919	-5.44915	5.06106e-08	2.8848e-06	NF56	NF50	YES	NF56 vs NF50	SPC25, NDC80 kinetochore complex component [Source:Xenbase;Acc:XB-GENE-950628]
105	ENSXETG00000022635	msh6	285.065	-0.835605	0.117812	-7.09271	1.31507e-12	1.85149e-10	NF56	NF50	YES	NF56 vs NF50	mutS homolog 6 [Source:Xenbase;Acc:XB-GENE-986638]
989	ENSXETG00000025510	rps19	17009	-0.835785	0.239611	-3.48809	0.000486478	0.00746091	NF56	NF50	YES	NF56 vs NF50	ribosomal protein S19 [Source:Xenbase;Acc:XB-GENE-968799]
500	ENSXETG00000012374	rpl10a	16283.2	-0.835882	0.189241	-4.41703	1.00067e-05	0.000297224	NF56	NF50	YES	NF56 vs NF50	ribosomal protein L10a [Source:Xenbase;Acc:XB-GENE-974206]
1053	ENSXETG00000005652	rps20	16425.9	-0.836333	0.244421	-3.42169	0.000622336	0.00901426	NF56	NF50	YES	NF56 vs NF50	ribosomal protein S20 [Source:Xenbase;Acc:XB-GENE-1001339]
832	ENSXETG00000032988	rrp15	72.4884	-0.838907	0.226164	-3.70928	0.000207846	0.00380034	NF56	NF50	YES	NF56 vs NF50	ribosomal RNA processing 15 homolog [Source:NCBI gene (formerly Entrezgene);Acc:100490197]
601	ENSXETG00000015227	sfxn2	98.5039	-0.841918	0.203828	-4.13052	3.61936e-05	0.000893982	NF56	NF50	YES	NF56 vs NF50	sideroflexin 2 [Source:Xenbase;Acc:XB-GENE-956699]
553	ENSXETG00000020355	rps5	15487.4	-0.842969	0.198979	-4.23647	2.27058e-05	0.000607747	NF56	NF50	YES	NF56 vs NF50	ribosomal protein S5 [Source:Xenbase;Acc:XB-GENE-919703]
779	ENSXETG00000003164	rpl18	17155.7	-0.84554	0.223589	-3.78167	0.00015578	0.00301659	NF56	NF50	YES	NF56 vs NF50	ribosomal protein L18 [Source:Xenbase;Acc:XB-GENE-1006303]
814	ENSXETG00000019024	rplp2	6219.48	-0.846821	0.226709	-3.73528	0.000187509	0.00351057	NF56	NF50	YES	NF56 vs NF50	ribosomal protein lateral stalk subunit P2 [Source:Xenbase;Acc:XB-GENE-944337]
154	ENSXETG00000009343	impdh2	1507.94	-0.856932	0.13232	-6.47619	9.4066e-11	9.00922e-09	NF56	NF50	YES	NF56 vs NF50	IMP (inosine 5'-monophosphate) dehydrogenase 2 [Source:Xenbase;Acc:XB-GENE-478728]
681	ENSXETG00000027344	rpsa	23843.5	-0.859386	0.216522	-3.96904	7.21615e-05	0.00159742	NF56	NF50	YES	NF56 vs NF50	ribosomal protein SA [Source:Xenbase;Acc:XB-GENE-972235]
928	ENSXETG00000027024	rpl37	15840.9	-0.865228	0.2427	-3.56501	0.000363846	0.00595649	NF56	NF50	YES	NF56 vs NF50	ribosomal protein L37 [Source:Xenbase;Acc:XB-GENE-956873]
656	ENSXETG00000020657	sesn2	361.216	-0.866117	0.216009	-4.00963	6.08131e-05	0.00138542	NF56	NF50	YES	NF56 vs NF50	sestrin 2 [Source:Xenbase;Acc:XB-GENE-492496]
12	ENSXETG00000003519	odc1	2304.3	-0.868707	0.0830852	-10.4556	1.38102e-25	1.62028e-22	NF56	NF50	YES	NF56 vs NF50	ornithine decarboxylase 1 [Source:Xenbase;Acc:XB-GENE-478945]
283	ENSXETG00000012216	msi1	3146.67	-0.871943	0.16608	-5.25015	1.51976e-07	7.7806e-06	NF56	NF50	YES	NF56 vs NF50	musashi RNA binding protein 1 [Source:Xenbase;Acc:XB-GENE-490596]
793	ENSXETG00000038760	rpl22l1	1509.18	-0.884247	0.234712	-3.76737	0.000164974	0.00314726	NF56	NF50	YES	NF56 vs NF50	ribosomal protein L22 like 1 [Source:NCBI gene (formerly Entrezgene);Acc:496910]
190	ENSXETG00000018474	gars1	3580.91	-0.893827	0.148185	-6.03185	1.62094e-09	1.24706e-07	NF56	NF50	YES	NF56 vs NF50	glycyl-tRNA synthetase 1 [Source:Xenbase;Acc:XB-GENE-963079]
223	ENSXETG00000004500	mcm8	176.752	-0.895568	0.155584	-5.75615	8.60515e-09	5.60888e-07	NF56	NF50	YES	NF56 vs NF50	minichromosome maintenance 8 homologous recombination repair factor [Source:Xenbase;Acc:XB-GENE-961372]
654	ENSXETG00000009626	cenpi	82.8117	-0.895721	0.222918	-4.01815	5.86562e-05	0.00134062	NF56	NF50	YES	NF56 vs NF50	centromere protein I [Source:Xenbase;Acc:XB-GENE-1013447]
499	ENSXETG00000009265	adipor2	138.75	-0.915283	0.207201	-4.41736	9.99135e-06	0.000297224	NF56	NF50	YES	NF56 vs NF50	uncharacterized LOC100145082 [Source:NCBI gene (formerly Entrezgene);Acc:100145082]
491	ENSXETG00000033220	cdkn2c	81.4326	-0.91823	0.206582	-4.44486	8.79493e-06	0.000266288	NF56	NF50	YES	NF56 vs NF50	cyclin-dependent kinase inhibitor 2C [Source:NCBI gene (formerly Entrezgene);Acc:100144705]
276	ENSXETG00000010098	eef1b2	6401.81	-0.923248	0.174275	-5.29764	1.17311e-07	6.16275e-06	NF56	NF50	YES	NF56 vs NF50	eukaryotic translation elongation factor 1 beta 2 [Source:Xenbase;Acc:XB-GENE-966955]
235	ENSXETG00000025623	cdc20	190.152	-0.925784	0.164353	-5.6329	1.772e-08	1.09903e-06	NF56	NF50	YES	NF56 vs NF50	cell division cycle 20 [Source:Xenbase;Acc:XB-GENE-970663]
193	ENSXETG00000012868	mcm9	135.763	-0.95124	0.158714	-5.99341	2.05484e-09	1.55538e-07	NF56	NF50	YES	NF56 vs NF50	minichromosome maintenance 9 homologous recombination repair factor [Source:Xenbase;Acc:XB-GENE-949288]
411	ENSXETG00000033926	fanca	157.762	-0.958555	0.205891	-4.65565	3.22968e-06	0.000115701	NF56	NF50	YES	NF56 vs NF50	FA complementation group A [Source:NCBI gene (formerly Entrezgene);Acc:100380079]
688	ENSXETG00000000109	rps12	30215.7	-0.970424	0.245343	-3.95538	7.64141e-05	0.00167315	NF56	NF50	YES	NF56 vs NF50	ribosomal protein S12 [Source:Xenbase;Acc:XB-GENE-972800]
254	ENSXETG00000012067	erf	380.839	-0.970461	0.177926	-5.4543	4.91653e-08	2.81381e-06	NF56	NF50	YES	NF56 vs NF50	ETS2 repressor factor [Source:Xenbase;Acc:XB-GENE-852957]
145	ENSXETG00000012094	mthfd2	2026.93	-0.983104	0.150637	-6.52631	6.74104e-11	6.82785e-09	NF56	NF50	YES	NF56 vs NF50	methylenetetrahydrofolate dehydrogenase (NADP+ dependent) 2, methenyltetrahydrofolate cyclohydrolase [Source:Xenbase;Acc:XB-GENE-941965]
241	ENSXETG00000038579		179.629	-0.985378	0.176808	-5.57315	2.50176e-08	1.51169e-06	NF56	NF50	YES	NF56 vs NF50
636	ENSXETG00000004282	kif18a	51.8381	-0.988782	0.243351	-4.0632	4.84051e-05	0.00113583	NF56	NF50	YES	NF56 vs NF50	kinesin family member 18A [Source:Xenbase;Acc:XB-GENE-990470]
205	ENSXETG00000020840	ndc80	91.2359	-0.994945	0.168805	-5.89405	3.76848e-09	2.67961e-07	NF56	NF50	YES	NF56 vs NF50	NDC80 kinetochore complex component [Source:Xenbase;Acc:XB-GENE-997352]
120	ENSXETG00000012969	rcc1	145.381	-1.0055	0.146032	-6.88546	5.7601e-12	7.11373e-10	NF56	NF50	YES	NF56 vs NF50	regulator of chromosome condensation 1 [Source:Xenbase;Acc:XB-GENE-979094]
121	ENSXETG00000022511	mthfd1	217.584	-1.01427	0.147426	-6.8799	5.98956e-12	7.31757e-10	NF56	NF50	YES	NF56 vs NF50	methylenetetrahydrofolate dehydrogenase (NADP+ dependent) 1, methenyltetrahydrofolate cyclohydrolase, formyltetrahydrofolate synthetase [Source:Xenbase;Acc:XB-GENE-992132]
238	ENSXETG00000002934	farsb	514.361	-1.02484	0.183273	-5.59188	2.24625e-08	1.375e-06	NF56	NF50	YES	NF56 vs NF50	phenylalanyl-tRNA synthetase subunit beta [Source:Xenbase;Acc:XB-GENE-1015823]
88	ENSXETG00000039783		202.805	-1.03538	0.141537	-7.31526	2.56884e-13	4.35743e-11	NF56	NF50	YES	NF56 vs NF50
258	ENSXETG00000024076	vars1	824.524	-1.0508	0.192962	-5.44563	5.16235e-08	2.90723e-06	NF56	NF50	YES	NF56 vs NF50	valyl-tRNA synthetase 1 [Source:Xenbase;Acc:XB-GENE-487344]
3	ENSXETG00000009471	pa2g4	957.674	-1.08417	0.0908036	-11.9398	7.34233e-33	2.58432e-29	NF56	NF50	YES	NF56 vs NF50	proliferation-associated 2G4 [Source:Xenbase;Acc:XB-GENE-943133]
534	ENSXETG00000014608	pck2	243.706	-1.1006	0.256101	-4.29754	1.72706e-05	0.000479592	NF56	NF50	YES	NF56 vs NF50	phosphoenolpyruvate carboxykinase 2 (mitochondrial) [Source:Xenbase;Acc:XB-GENE-974262]
290	ENSXETG00000013488	nle1	77.8938	-1.10316	0.211827	-5.20781	1.91079e-07	9.53971e-06	NF56	NF50	YES	NF56 vs NF50	notchless homolog 1 [Source:Xenbase;Acc:XB-GENE-984059]
67	ENSXETG00000019456	slc3a2	6775.77	-1.11711	0.144643	-7.72323	1.1342e-14	2.4227e-12	NF56	NF50	YES	NF56 vs NF50	solute carrier family 3 (amino acid transporter heavy chain), member 2 [Source:Xenbase;Acc:XB-GENE-1009245]
663	ENSXETG00000036243		26.6605	-1.12282	0.281182	-3.99322	6.51823e-05	0.00146832	NF56	NF50	YES	NF56 vs NF50
665	ENSXETG00000038130	nupr1	3629.18	-1.1256	0.282204	-3.98863	6.64566e-05	0.00149225	NF56	NF50	YES	NF56 vs NF50	nuclear protein 1, transcriptional regulator [Source:NCBI gene (formerly Entrezgene);Acc:101734006]
198	ENSXETG00000015894	zwilch	98.9623	-1.1259	0.189284	-5.94819	2.7112e-09	1.99848e-07	NF56	NF50	YES	NF56 vs NF50	zwilch kinetochore protein [Source:Xenbase;Acc:XB-GENE-5861097]
363	ENSXETG00000001886	aldh1l2	767.195	-1.12794	0.233081	-4.83927	1.3032e-06	5.21243e-05	NF56	NF50	YES	NF56 vs NF50	aldehyde dehydrogenase 1 family member L2 [Source:Xenbase;Acc:XB-GENE-5820495]
700	ENSXETG00000020384	iqgap3	30.0439	-1.16175	0.296281	-3.9211	8.81439e-05	0.00189462	NF56	NF50	YES	NF56 vs NF50	IQ motif containing GTPase activating protein 3 [Source:Xenbase;Acc:XB-GENE-493015]
247	ENSXETG00000003891	orc6	70.3699	-1.16978	0.212643	-5.50111	3.774e-08	2.22319e-06	NF56	NF50	YES	NF56 vs NF50	origin recognition complex subunit 6 [Source:Xenbase;Acc:XB-GENE-963541]
250	ENSXETG00000003629	ddx11	56.0986	-1.17137	0.213448	-5.48784	4.06874e-08	2.3671e-06	NF56	NF50	YES	NF56 vs NF50	DEAD/H-box helicase 11 [Source:Xenbase;Acc:XB-GENE-969935]
338	ENSXETG00000031767	zgrf1	40.24	-1.19153	0.238829	-4.98907	6.06709e-07	2.60423e-05	NF56	NF50	YES	NF56 vs NF50
521	ENSXETG00000031000		31.642	-1.19338	0.274649	-4.34511	1.39204e-05	0.000396733	NF56	NF50	YES	NF56 vs NF50	uncharacterized XB5835757 [Source:NCBI gene (formerly Entrezgene);Acc:779553]
1	ENSXETG00000008193	pcna	1041.53	-1.19761	0.0930702	-12.8679	6.82681e-38	4.80574e-34	NF56	NF50	YES	NF56 vs NF50	proliferating cell nuclear antigen [Source:Xenbase;Acc:XB-GENE-972522]
436	ENSXETG00000012668	espl1	39.7312	-1.21406	0.263762	-4.60285	4.16746e-06	0.000142067	NF56	NF50	YES	NF56 vs NF50	extra spindle pole bodies like 1, separase [Source:Xenbase;Acc:XB-GENE-1004361]
[truncated: 30 more rows]

## Sheet: NF50 vs NF62
DEGs from RNA-seq metamorphosis dataset by developmental stage comparison, plus TR ChIP-seq peaks
[truncated: 3,177 more rows]

[truncated: 30 more sheets: NF50 vs NF62 with peaks, NF50vs62 gene with peaks LIST, NF56 vs NF62, NF56 vs NF62 with peaks, NF56vs62 gene with peaks LIST, NF50 vs NF66, NF50 vs NF66 with peaks, NF50vs66 gene with peaks LIST, NF56 vs NF66, NF56 vs NF66 with peaks, NF56vs66 gene with peaks LIST, NF62 vs NF66, NF62 vs NF66 with peaks, NF62vs66 gene with peaks LIST, All meta genes with peaks, All meta up genes with peaks, All meta down genes with peaks, All meta with dup peaks removed, All meta up dup peaks removed, All meta down dup peaks removed …]
