# Supplementary material for: Metamorphic gene regulation programs in Xenopus tropicalis tadpole brain
Source: PLoS One. 2023 Jun 29;18(6):e0287858. doi: 10.1371/journal.pone.0287858 (PMC10310023; doi:10.1371/journal.pone.0287858)
Supplement: S8 Table — (XLSX) [file pone.0287858.s011.xlsx]

## Sheet: Cluster 1
Supplemental Table 8. gProfiler analysis of RNA-seq metamorphosis data by gene regulation cluster
source	term_name	term_id	adjusted_p_value	negative_log10_of_adjusted_p_value	term_size	query_size	intersection_size	effective_domain_size	intersections
GO:MF	structural constituent of ribosome	GO:0003735	8.50032e-44	43.0706	202	1678	103	15492	ENSXETG00000000109,ENSXETG00000000132,ENSXETG00000000809,ENSXETG00000001178,ENSXETG00000001399,ENSXETG00000001461,ENSXETG00000002012,ENSXETG00000002583,ENSXETG00000002914,ENSXETG00000002942,ENSXETG00000003129,ENSXETG00000003164,ENSXETG00000003706,ENSXETG00000003870,ENSXETG00000003912,ENSXETG00000003944,ENSXETG00000004519,ENSXETG00000004816,ENSXETG00000005326,ENSXETG00000005652,ENSXETG00000007220,…
GO:MF	RNA binding	GO:0003723	7.50871e-21	20.1244	1169	1678	238	15492	ENSXETG00000000037,ENSXETG00000000187,ENSXETG00000000229,ENSXETG00000000359,ENSXETG00000000500,ENSXETG00000000622,ENSXETG00000000701,ENSXETG00000000809,ENSXETG00000001042,ENSXETG00000001170,ENSXETG00000001178,ENSXETG00000001202,ENSXETG00000001243,ENSXETG00000001340,ENSXETG00000001344,ENSXETG00000001426,ENSXETG00000001447,ENSXETG00000001732,ENSXETG00000001886,ENSXETG00000001931,ENSXETG00000002072,…
GO:MF	catalytic activity, acting on DNA	GO:0140097	1.20849e-05	4.91776	236	1678	55	15492	ENSXETG00000000132,ENSXETG00000000701,ENSXETG00000000927,ENSXETG00000001122,ENSXETG00000002104,ENSXETG00000003002,ENSXETG00000003533,ENSXETG00000003629,ENSXETG00000003912,ENSXETG00000004469,ENSXETG00000004500,ENSXETG00000005765,ENSXETG00000005776,ENSXETG00000007323,ENSXETG00000007356,ENSXETG00000007396,ENSXETG00000007483,ENSXETG00000007847,ENSXETG00000009036,ENSXETG00000009104,ENSXETG00000009171,…
GO:MF	single-stranded DNA binding	GO:0003697	0.00783145	2.10616	67	1678	20	15492	ENSXETG00000002745,ENSXETG00000004500,ENSXETG00000004739,ENSXETG00000009104,ENSXETG00000009113,ENSXETG00000011389,ENSXETG00000017139,ENSXETG00000018412,ENSXETG00000018602,ENSXETG00000018681,ENSXETG00000019994,ENSXETG00000020093,ENSXETG00000020197,ENSXETG00000021824,ENSXETG00000021888,ENSXETG00000024143,ENSXETG00000025055,ENSXETG00000033317,ENSXETG00000033878,ENSXETG00000034100
GO:BP	ribonucleoprotein complex biogenesis	GO:0022613	1.14609e-31	30.9408	347	1641	125	14588	ENSXETG00000000229,ENSXETG00000000592,ENSXETG00000000654,ENSXETG00000000703,ENSXETG00000000809,ENSXETG00000001170,ENSXETG00000001178,ENSXETG00000001202,ENSXETG00000001243,ENSXETG00000001269,ENSXETG00000001340,ENSXETG00000001831,ENSXETG00000002012,ENSXETG00000002043,ENSXETG00000002173,ENSXETG00000002941,ENSXETG00000003401,ENSXETG00000003706,ENSXETG00000003782,ENSXETG00000003912,ENSXETG00000003944,…
GO:BP	translation	GO:0006412	1.25296e-28	27.9021	559	1641	162	14588	ENSXETG00000000037,ENSXETG00000000109,ENSXETG00000000132,ENSXETG00000000340,ENSXETG00000000359,ENSXETG00000000500,ENSXETG00000000701,ENSXETG00000000809,ENSXETG00000001042,ENSXETG00000001122,ENSXETG00000001170,ENSXETG00000001178,ENSXETG00000001399,ENSXETG00000001426,ENSXETG00000001461,ENSXETG00000002012,ENSXETG00000002583,ENSXETG00000002620,ENSXETG00000002724,ENSXETG00000002914,ENSXETG00000002941,…
GO:BP	DNA replication	GO:0006260	1.26587e-12	11.8976	178	1641	60	14588	ENSXETG00000000253,ENSXETG00000001834,ENSXETG00000001854,ENSXETG00000002059,ENSXETG00000002104,ENSXETG00000002490,ENSXETG00000003891,ENSXETG00000003999,ENSXETG00000004450,ENSXETG00000004469,ENSXETG00000004500,ENSXETG00000005776,ENSXETG00000007323,ENSXETG00000007356,ENSXETG00000007483,ENSXETG00000007847,ENSXETG00000008059,ENSXETG00000008193,ENSXETG00000009036,ENSXETG00000009104,ENSXETG00000009113,…
GO:BP	cell cycle	GO:0007049	1.75539e-08	7.75563	802	1641	153	14588	ENSXETG00000000021,ENSXETG00000000036,ENSXETG00000000138,ENSXETG00000000267,ENSXETG00000000287,ENSXETG00000000343,ENSXETG00000000454,ENSXETG00000000477,ENSXETG00000000488,ENSXETG00000000617,ENSXETG00000000782,ENSXETG00000001122,ENSXETG00000001245,ENSXETG00000001434,ENSXETG00000001836,ENSXETG00000001854,ENSXETG00000002001,ENSXETG00000002490,ENSXETG00000002942,ENSXETG00000003712,ENSXETG00000003874,…
GO:BP	cellular response to DNA damage stimulus	GO:0006974	3.41511e-08	7.4666	483	1641	104	14588	ENSXETG00000000132,ENSXETG00000000617,ENSXETG00000000927,ENSXETG00000001122,ENSXETG00000001475,ENSXETG00000001609,ENSXETG00000001834,ENSXETG00000001854,ENSXETG00000002104,ENSXETG00000002745,ENSXETG00000003533,ENSXETG00000003617,ENSXETG00000003712,ENSXETG00000003912,ENSXETG00000004196,ENSXETG00000004469,ENSXETG00000004500,ENSXETG00000004674,ENSXETG00000004739,ENSXETG00000004762,ENSXETG00000004847,…
GO:CC	ribosome	GO:0005840	1.9493e-40	39.7101	235	1538	112	12942	ENSXETG00000000109,ENSXETG00000000132,ENSXETG00000000500,ENSXETG00000000809,ENSXETG00000001178,ENSXETG00000001399,ENSXETG00000001461,ENSXETG00000002012,ENSXETG00000002583,ENSXETG00000002914,ENSXETG00000002942,ENSXETG00000003129,ENSXETG00000003164,ENSXETG00000003706,ENSXETG00000003870,ENSXETG00000003912,ENSXETG00000003944,ENSXETG00000004519,ENSXETG00000004853,ENSXETG00000005009,ENSXETG00000005326,…
KEGG	Ribosome	KEGG:03010	9.00459e-46	45.0455	121	712	86	5066	ENSXETG00000000109,ENSXETG00000000132,ENSXETG00000001178,ENSXETG00000001399,ENSXETG00000002012,ENSXETG00000002583,ENSXETG00000002914,ENSXETG00000002942,ENSXETG00000003164,ENSXETG00000003706,ENSXETG00000003870,ENSXETG00000003912,ENSXETG00000004519,ENSXETG00000005009,ENSXETG00000005326,ENSXETG00000005652,ENSXETG00000007220,ENSXETG00000007376,ENSXETG00000008052,ENSXETG00000008103,ENSXETG00000009396,…
KEGG	Spliceosome	KEGG:03040	4.99605e-12	11.3014	121	712	50	5066	ENSXETG00000001243,ENSXETG00000001269,ENSXETG00000002072,ENSXETG00000002123,ENSXETG00000002173,ENSXETG00000002324,ENSXETG00000002585,ENSXETG00000003155,ENSXETG00000003394,ENSXETG00000003550,ENSXETG00000004471,ENSXETG00000007397,ENSXETG00000008422,ENSXETG00000008518,ENSXETG00000009698,ENSXETG00000010179,ENSXETG00000010405,ENSXETG00000010944,ENSXETG00000011038,ENSXETG00000011534,ENSXETG00000012054,…
KEGG	Cell cycle	KEGG:04110	2.14301e-06	5.66898	119	712	40	5066	ENSXETG00000000021,ENSXETG00000000253,ENSXETG00000000267,ENSXETG00000000287,ENSXETG00000000477,ENSXETG00000000617,ENSXETG00000000782,ENSXETG00000001434,ENSXETG00000002059,ENSXETG00000002490,ENSXETG00000003891,ENSXETG00000006660,ENSXETG00000006710,ENSXETG00000007414,ENSXETG00000008059,ENSXETG00000008193,ENSXETG00000009104,ENSXETG00000011718,ENSXETG00000012668,ENSXETG00000012929,ENSXETG00000013780,…
KEGG	DNA replication	KEGG:03030	4.36775e-06	5.35974	37	712	19	5066	ENSXETG00000000253,ENSXETG00000001834,ENSXETG00000002059,ENSXETG00000004762,ENSXETG00000007483,ENSXETG00000008193,ENSXETG00000009036,ENSXETG00000009104,ENSXETG00000009123,ENSXETG00000014891,ENSXETG00000016151,ENSXETG00000019007,ENSXETG00000019391,ENSXETG00000020197,ENSXETG00000021824,ENSXETG00000022365,ENSXETG00000023289,ENSXETG00000025421,ENSXETG00000032466
KEGG	RNA transport	KEGG:03013	7.95399e-05	4.09941	139	712	41	5066	ENSXETG00000000359,ENSXETG00000001335,ENSXETG00000001443,ENSXETG00000001475,ENSXETG00000002620,ENSXETG00000002941,ENSXETG00000003053,ENSXETG00000003155,ENSXETG00000003602,ENSXETG00000003874,ENSXETG00000005247,ENSXETG00000005830,ENSXETG00000006225,ENSXETG00000007917,ENSXETG00000008075,ENSXETG00000009637,ENSXETG00000009880,ENSXETG00000010179,ENSXETG00000012516,ENSXETG00000013568,ENSXETG00000013602,…
KEGG	Ribosome biogenesis in eukaryotes	KEGG:03008	9.27196e-05	4.03283	67	712	25	5066	ENSXETG00000000592,ENSXETG00000002153,ENSXETG00000003782,ENSXETG00000006731,ENSXETG00000007465,ENSXETG00000008158,ENSXETG00000009271,ENSXETG00000009873,ENSXETG00000011004,ENSXETG00000013194,ENSXETG00000013414,ENSXETG00000014962,ENSXETG00000016376,ENSXETG00000016497,ENSXETG00000016735,ENSXETG00000016821,ENSXETG00000017830,ENSXETG00000018097,ENSXETG00000018569,ENSXETG00000020057,ENSXETG00000022073,…
KEGG	Fanconi anemia pathway	KEGG:03460	0.000299641	3.5234	50	712	20	5066	ENSXETG00000000617,ENSXETG00000001769,ENSXETG00000001834,ENSXETG00000003617,ENSXETG00000005765,ENSXETG00000007847,ENSXETG00000009606,ENSXETG00000010720,ENSXETG00000013819,ENSXETG00000014153,ENSXETG00000017011,ENSXETG00000017742,ENSXETG00000018565,ENSXETG00000020481,ENSXETG00000024564,ENSXETG00000029925,ENSXETG00000033926,ENSXETG00000034223,ENSXETG00000034703,ENSXETG00000036582
KEGG	Homologous recombination	KEGG:03440	0.00381976	2.41796	37	712	15	5066	ENSXETG00000001834,ENSXETG00000001854,ENSXETG00000005765,ENSXETG00000007847,ENSXETG00000009036,ENSXETG00000010720,ENSXETG00000014241,ENSXETG00000014611,ENSXETG00000017011,ENSXETG00000018565,ENSXETG00000019007,ENSXETG00000020197,ENSXETG00000023061,ENSXETG00000024564,ENSXETG00000034223
KEGG	One carbon pool by folate	KEGG:00670	0.00457662	2.33945	19	712	10	5066	ENSXETG00000001886,ENSXETG00000003156,ENSXETG00000006377,ENSXETG00000011551,ENSXETG00000012094,ENSXETG00000013956,ENSXETG00000022511,ENSXETG00000022939,ENSXETG00000025087,ENSXETG00000038793
KEGG	Base excision repair	KEGG:03410	0.0324669	1.48856	35	712	13	5066	ENSXETG00000003533,ENSXETG00000008193,ENSXETG00000009036,ENSXETG00000009123,ENSXETG00000016151,ENSXETG00000019007,ENSXETG00000019634,ENSXETG00000022026,ENSXETG00000022298,ENSXETG00000023886,ENSXETG00000026622,ENSXETG00000030606,ENSXETG00000036972
KEGG	Nucleotide excision repair	KEGG:03420	0.0403313	1.39436	40	712	14	5066	ENSXETG00000001834,ENSXETG00000002745,ENSXETG00000008193,ENSXETG00000009036,ENSXETG00000009123,ENSXETG00000010181,ENSXETG00000011718,ENSXETG00000016151,ENSXETG00000019007,ENSXETG00000019391,ENSXETG00000022365,ENSXETG00000033244,ENSXETG00000035313,ENSXETG00000039489
REAC	Formation of a pool of free 40S subunits	REAC:R-XTR-72689	1.04768e-29	28.9798	70	609	51	4974	ENSXETG00000000109,ENSXETG00000000132,ENSXETG00000001178,ENSXETG00000002012,ENSXETG00000002914,ENSXETG00000002941,ENSXETG00000003164,ENSXETG00000003706,ENSXETG00000003944,ENSXETG00000005009,ENSXETG00000008052,ENSXETG00000008167,ENSXETG00000010729,ENSXETG00000010811,ENSXETG00000010878,ENSXETG00000012374,ENSXETG00000012856,ENSXETG00000013596,ENSXETG00000013647,ENSXETG00000015129,ENSXETG00000015483,…
REAC	Nonsense Mediated Decay (NMD) independent of the Exon Junction Complex (EJC)	REAC:R-XTR-975956	2.68875e-27	26.5705	67	609	48	4974	ENSXETG00000000109,ENSXETG00000000132,ENSXETG00000001178,ENSXETG00000002012,ENSXETG00000002914,ENSXETG00000003164,ENSXETG00000003706,ENSXETG00000003944,ENSXETG00000005009,ENSXETG00000008052,ENSXETG00000010729,ENSXETG00000010811,ENSXETG00000010878,ENSXETG00000012374,ENSXETG00000012856,ENSXETG00000013596,ENSXETG00000013602,ENSXETG00000013647,ENSXETG00000015129,ENSXETG00000015483,ENSXETG00000015815,…
REAC	Cell Cycle	REAC:R-XTR-1640170	4.87139e-10	9.31235	316	609	83	4974	ENSXETG00000000021,ENSXETG00000000287,ENSXETG00000000454,ENSXETG00000000617,ENSXETG00000001245,ENSXETG00000001434,ENSXETG00000001443,ENSXETG00000001475,ENSXETG00000001854,ENSXETG00000002490,ENSXETG00000004282,ENSXETG00000004450,ENSXETG00000004500,ENSXETG00000005765,ENSXETG00000006710,ENSXETG00000007162,ENSXETG00000007829,ENSXETG00000007847,ENSXETG00000007917,ENSXETG00000008059,ENSXETG00000008075,…
REAC	Activation of the pre-replicative complex	REAC:R-XTR-68962	1.43113e-05	4.84432	20	609	13	4974	ENSXETG00000002490,ENSXETG00000004450,ENSXETG00000004500,ENSXETG00000008059,ENSXETG00000009104,ENSXETG00000009113,ENSXETG00000009123,ENSXETG00000011255,ENSXETG00000016151,ENSXETG00000018602,ENSXETG00000021824,ENSXETG00000023034,ENSXETG00000025421
REAC	HDR through Homologous Recombination (HRR)	REAC:R-XTR-5685942	3.19204e-05	4.49593	38	609	18	4974	ENSXETG00000000617,ENSXETG00000001122,ENSXETG00000001854,ENSXETG00000005765,ENSXETG00000007847,ENSXETG00000008193,ENSXETG00000009036,ENSXETG00000009123,ENSXETG00000010720,ENSXETG00000011389,ENSXETG00000014241,ENSXETG00000014861,ENSXETG00000016151,ENSXETG00000019007,ENSXETG00000019391,ENSXETG00000020586,ENSXETG00000023061,ENSXETG00000024564
REAC	DNA Repair	REAC:R-XTR-73894	7.95494e-05	4.09936	165	609	44	4974	ENSXETG00000000617,ENSXETG00000001122,ENSXETG00000001594,ENSXETG00000001854,ENSXETG00000002527,ENSXETG00000003291,ENSXETG00000003533,ENSXETG00000005329,ENSXETG00000005765,ENSXETG00000007260,ENSXETG00000007847,ENSXETG00000008193,ENSXETG00000009036,ENSXETG00000009123,ENSXETG00000009606,ENSXETG00000009662,ENSXETG00000010720,ENSXETG00000010944,ENSXETG00000011389,ENSXETG00000012141,ENSXETG00000012516,…
REAC	Metabolism of folate and pterines	REAC:R-XTR-196757	0.000901218	3.04517	13	609	9	4974	ENSXETG00000001886,ENSXETG00000005959,ENSXETG00000006377,ENSXETG00000011551,ENSXETG00000013956,ENSXETG00000022007,ENSXETG00000022511,ENSXETG00000022939,ENSXETG00000023968
REAC	DNA strand elongation	REAC:R-XTR-69190	0.00208477	2.68094	17	609	10	4974	ENSXETG00000004450,ENSXETG00000008193,ENSXETG00000009036,ENSXETG00000013741,ENSXETG00000016809,ENSXETG00000019007,ENSXETG00000019391,ENSXETG00000021824,ENSXETG00000025421,ENSXETG00000027032
REAC	Activation of ATR in response to replication stress	REAC:R-XTR-176187	0.00232084	2.63435	24	609	12	4974	ENSXETG00000000617,ENSXETG00000002490,ENSXETG00000004500,ENSXETG00000006710,ENSXETG00000008059,ENSXETG00000009104,ENSXETG00000009113,ENSXETG00000009662,ENSXETG00000014861,ENSXETG00000018602,ENSXETG00000019391,ENSXETG00000023034
REAC	DNA Replication	REAC:R-XTR-69306	0.0144253	1.84088	79	609	23	4974	ENSXETG00000000021,ENSXETG00000002490,ENSXETG00000004450,ENSXETG00000004500,ENSXETG00000008059,ENSXETG00000008193,ENSXETG00000009036,ENSXETG00000009104,ENSXETG00000009113,ENSXETG00000009123,ENSXETG00000011255,ENSXETG00000012929,ENSXETG00000013741,ENSXETG00000016151,ENSXETG00000016809,ENSXETG00000018602,ENSXETG00000019007,ENSXETG00000019391,ENSXETG00000020941,ENSXETG00000021824,ENSXETG00000023034,…

## Sheet: Cluster 2
Supplemental Table 3. gProfiler analysis of RNA-seq metamorphosis data by gene regulation cluster
source	term_name	term_id	adjusted_p_value	negative_log10_of_adjusted_p_value	term_size	query_size	intersection_size	effective_domain_size	intersections
GO:BP	RNA metabolic process	GO:0016070	0.00140273	2.85303	3256	259	91	14588	ENSXETG00000000742,ENSXETG00000000856,ENSXETG00000001934,ENSXETG00000002222,ENSXETG00000002339,ENSXETG00000002713,ENSXETG00000002816,ENSXETG00000002946,ENSXETG00000002955,ENSXETG00000003302,ENSXETG00000004005,ENSXETG00000004360,ENSXETG00000005246,ENSXETG00000005579,ENSXETG00000005925,ENSXETG00000006312,ENSXETG00000006555,ENSXETG00000007075,ENSXETG00000007785,ENSXETG00000007811,ENSXETG00000007817,…
GO:BP	gene expression	GO:0010467	0.0033532	2.47454	3814	259	101	14588	ENSXETG00000000585,ENSXETG00000000742,ENSXETG00000000856,ENSXETG00000001934,ENSXETG00000002222,ENSXETG00000002339,ENSXETG00000002713,ENSXETG00000002816,ENSXETG00000002946,ENSXETG00000002955,ENSXETG00000003302,ENSXETG00000004005,ENSXETG00000004304,ENSXETG00000004360,ENSXETG00000005246,ENSXETG00000005579,ENSXETG00000005925,ENSXETG00000006312,ENSXETG00000006391,ENSXETG00000006555,ENSXETG00000007075,…
GO:CC	nucleus	GO:0005634	0.00022147	3.65468	4275	218	106	12942	ENSXETG00000000742,ENSXETG00000000856,ENSXETG00000001660,ENSXETG00000001949,ENSXETG00000002222,ENSXETG00000002253,ENSXETG00000002339,ENSXETG00000002713,ENSXETG00000002816,ENSXETG00000002946,ENSXETG00000002955,ENSXETG00000003634,ENSXETG00000003642,ENSXETG00000003878,ENSXETG00000004005,ENSXETG00000005246,ENSXETG00000005401,ENSXETG00000005579,ENSXETG00000006150,ENSXETG00000006312,ENSXETG00000006543,…
GO:CC	intracellular anatomical structure	GO:0005622	0.021415	1.66928	9061	218	177	12942	ENSXETG00000000156,ENSXETG00000000663,ENSXETG00000000742,ENSXETG00000000856,ENSXETG00000001085,ENSXETG00000001175,ENSXETG00000001660,ENSXETG00000001949,ENSXETG00000002222,ENSXETG00000002227,ENSXETG00000002253,ENSXETG00000002328,ENSXETG00000002339,ENSXETG00000002423,ENSXETG00000002447,ENSXETG00000002713,ENSXETG00000002714,ENSXETG00000002816,ENSXETG00000002946,ENSXETG00000002955,ENSXETG00000003024,…
REAC	DNA Repair	REAC:R-XTR-73894	0.0165973	1.77996	165	96	12	4974	ENSXETG00000002955,ENSXETG00000006582,ENSXETG00000008099,ENSXETG00000010241,ENSXETG00000011938,ENSXETG00000015693,ENSXETG00000015934,ENSXETG00000016788,ENSXETG00000022610,ENSXETG00000023668,ENSXETG00000025768,ENSXETG00000027814

## Sheet: Cluster 3
Supplemental Table 3. gProfiler analysis of RNA-seq metamorphosis data by gene regulation cluster
source	term_name	term_id	adjusted_p_value	negative_log10_of_adjusted_p_value	term_size	query_size	intersection_size	effective_domain_size	intersections
GO:MF	protein kinase activity	GO:0004672	TRUE	0.00294861	2.53038	580	387	34	14775	ENSXETG00000000438,ENSXETG00000000979,ENSXETG00000001288,ENSXETG00000002476,ENSXETG00000004143,ENSXETG00000004760,ENSXETG00000004852,ENSXETG00000005672,ENSXETG00000008021,ENSXETG00000008603,ENSXETG00000009005,ENSXETG00000011416,ENSXETG00000011623,ENSXETG00000012072,ENSXETG00000012254,ENSXETG00000012531,ENSXETG00000012629,ENSXETG00000013722,ENSXETG00000015513,ENSXETG00000017844,ENSXETG00000018862,…
GO:MF	transcription coregulator activity	GO:0003712	TRUE	0.00868119	2.06142	185	387	16	14775	ENSXETG00000001521,ENSXETG00000001863,ENSXETG00000005010,ENSXETG00000005271,ENSXETG00000006581,ENSXETG00000011547,ENSXETG00000014251,ENSXETG00000016086,ENSXETG00000016298,ENSXETG00000017948,ENSXETG00000018991,ENSXETG00000019466,ENSXETG00000021173,ENSXETG00000032326,ENSXETG00000032751,ENSXETG00000034589
GO:BP	cellular protein modification process	GO:0006464	TRUE	3.63593e-06	5.43938	1917	348	90	13519	ENSXETG00000000129,ENSXETG00000000438,ENSXETG00000000979,ENSXETG00000001117,ENSXETG00000001288,ENSXETG00000001521,ENSXETG00000001650,ENSXETG00000002243,ENSXETG00000002303,ENSXETG00000002476,ENSXETG00000003128,ENSXETG00000003237,ENSXETG00000003281,ENSXETG00000003584,ENSXETG00000004143,ENSXETG00000004247,ENSXETG00000004305,ENSXETG00000004459,ENSXETG00000004760,ENSXETG00000004852,ENSXETG00000005350,…

## Sheet: Cluster 4
Supplemental Table 3. gProfiler analysis of RNA-seq metamorphosis data by gene regulation cluster
source	term_name	term_id	adjusted_p_value	negative_log10_of_adjusted_p_value	term_size	query_size	intersection_size	effective_domain_size	intersections
GO:MF	protein binding	GO:0005515	2.0951e-06	5.67879	5718	1693	734	15492	ENSXETG00000000128,ENSXETG00000000204,ENSXETG00000000265,ENSXETG00000000310,ENSXETG00000000326,ENSXETG00000000346,ENSXETG00000000441,ENSXETG00000000452,ENSXETG00000000471,ENSXETG00000000519,ENSXETG00000000538,ENSXETG00000000596,ENSXETG00000000685,ENSXETG00000000719,ENSXETG00000000723,ENSXETG00000000754,ENSXETG00000000902,ENSXETG00000000903,ENSXETG00000001110,ENSXETG00000001114,ENSXETG00000001207,…
GO:MF	transporter activity	GO:0005215	8.69204e-06	5.06088	1781	1693	266	15492	ENSXETG00000000081,ENSXETG00000000441,ENSXETG00000000596,ENSXETG00000000852,ENSXETG00000000870,ENSXETG00000000896,ENSXETG00000000925,ENSXETG00000000951,ENSXETG00000000962,ENSXETG00000001030,ENSXETG00000001082,ENSXETG00000001257,ENSXETG00000001356,ENSXETG00000001552,ENSXETG00000001564,ENSXETG00000001905,ENSXETG00000001922,ENSXETG00000001979,ENSXETG00000002006,ENSXETG00000002025,ENSXETG00000002150,…
GO:MF	GTPase regulator activity	GO:0030695	8.86933e-05	4.05211	587	1693	105	15492	ENSXETG00000000026,ENSXETG00000000326,ENSXETG00000000480,ENSXETG00000000607,ENSXETG00000000667,ENSXETG00000000921,ENSXETG00000001698,ENSXETG00000001920,ENSXETG00000002132,ENSXETG00000002229,ENSXETG00000003377,ENSXETG00000003530,ENSXETG00000003616,ENSXETG00000003621,ENSXETG00000004425,ENSXETG00000005211,ENSXETG00000005416,ENSXETG00000005630,ENSXETG00000006200,ENSXETG00000006267,ENSXETG00000006627,…
GO:MF	phosphotransferase activity, alcohol group as acceptor	GO:0016773	0.0010091	2.99606	1268	1693	190	15492	ENSXETG00000000279,ENSXETG00000000310,ENSXETG00000000346,ENSXETG00000000457,ENSXETG00000000471,ENSXETG00000000572,ENSXETG00000000759,ENSXETG00000000896,ENSXETG00000000902,ENSXETG00000000962,ENSXETG00000001324,ENSXETG00000001379,ENSXETG00000001395,ENSXETG00000001698,ENSXETG00000001920,ENSXETG00000001956,ENSXETG00000002028,ENSXETG00000002106,ENSXETG00000002290,ENSXETG00000002574,ENSXETG00000002657,…
GO:MF	GTPase activity	GO:0003924	0.0319141	1.49602	384	1693	67	15492	ENSXETG00000000538,ENSXETG00000000810,ENSXETG00000000925,ENSXETG00000001082,ENSXETG00000002066,ENSXETG00000002540,ENSXETG00000002833,ENSXETG00000003124,ENSXETG00000003621,ENSXETG00000003716,ENSXETG00000003920,ENSXETG00000004406,ENSXETG00000004649,ENSXETG00000004908,ENSXETG00000005505,ENSXETG00000005793,ENSXETG00000006040,ENSXETG00000006535,ENSXETG00000006639,ENSXETG00000006898,ENSXETG00000007234,…
GO:MF	neurotransmitter receptor activity	GO:0030594	0.0346152	1.46073	120	1693	28	15492	ENSXETG00000001922,ENSXETG00000001930,ENSXETG00000008421,ENSXETG00000010250,ENSXETG00000010593,ENSXETG00000011875,ENSXETG00000013921,ENSXETG00000014835,ENSXETG00000015820,ENSXETG00000016937,ENSXETG00000017031,ENSXETG00000017868,ENSXETG00000018298,ENSXETG00000019988,ENSXETG00000020175,ENSXETG00000020551,ENSXETG00000021373,ENSXETG00000021752,ENSXETG00000022933,ENSXETG00000023224,ENSXETG00000023280,…
GO:BP	localization	GO:0051179	3.73521e-14	13.4277	4173	1615	609	14588	ENSXETG00000000048,ENSXETG00000000081,ENSXETG00000000135,ENSXETG00000000204,ENSXETG00000000265,ENSXETG00000000441,ENSXETG00000000446,ENSXETG00000000452,ENSXETG00000000480,ENSXETG00000000509,ENSXETG00000000519,ENSXETG00000000538,ENSXETG00000000547,ENSXETG00000000596,ENSXETG00000000607,ENSXETG00000000775,ENSXETG00000000852,ENSXETG00000000870,ENSXETG00000000896,ENSXETG00000000902,ENSXETG00000000903,…
GO:BP	synaptic signaling	GO:0099536	5.00551e-06	5.30055	349	1615	76	14588	ENSXETG00000000204,ENSXETG00000000265,ENSXETG00000000775,ENSXETG00000001525,ENSXETG00000001930,ENSXETG00000001956,ENSXETG00000002132,ENSXETG00000002833,ENSXETG00000003212,ENSXETG00000003372,ENSXETG00000003621,ENSXETG00000004068,ENSXETG00000004073,ENSXETG00000005426,ENSXETG00000006732,ENSXETG00000007097,ENSXETG00000008393,ENSXETG00000008421,ENSXETG00000008821,ENSXETG00000009899,ENSXETG00000009908,…
GO:BP	intracellular signal transduction	GO:0035556	4.86958e-05	4.31251	1477	1615	228	14588	ENSXETG00000000026,ENSXETG00000000158,ENSXETG00000000279,ENSXETG00000000321,ENSXETG00000000326,ENSXETG00000000607,ENSXETG00000000921,ENSXETG00000001324,ENSXETG00000001420,ENSXETG00000001698,ENSXETG00000001785,ENSXETG00000001920,ENSXETG00000001956,ENSXETG00000002657,ENSXETG00000002746,ENSXETG00000002790,ENSXETG00000002904,ENSXETG00000003124,ENSXETG00000003372,ENSXETG00000003392,ENSXETG00000003480,…
GO:BP	cell communication	GO:0007154	0.00331849	2.47906	4534	1615	583	14588	ENSXETG00000000026,ENSXETG00000000110,ENSXETG00000000117,ENSXETG00000000158,ENSXETG00000000204,ENSXETG00000000265,ENSXETG00000000279,ENSXETG00000000310,ENSXETG00000000321,ENSXETG00000000326,ENSXETG00000000346,ENSXETG00000000457,ENSXETG00000000483,ENSXETG00000000519,ENSXETG00000000572,ENSXETG00000000607,ENSXETG00000000667,ENSXETG00000000752,ENSXETG00000000775,ENSXETG00000000810,ENSXETG00000000921,…
GO:BP	signaling	GO:0023052	0.00349679	2.45633	4501	1615	579	14588	ENSXETG00000000026,ENSXETG00000000110,ENSXETG00000000117,ENSXETG00000000158,ENSXETG00000000204,ENSXETG00000000265,ENSXETG00000000279,ENSXETG00000000310,ENSXETG00000000321,ENSXETG00000000326,ENSXETG00000000346,ENSXETG00000000457,ENSXETG00000000483,ENSXETG00000000519,ENSXETG00000000572,ENSXETG00000000607,ENSXETG00000000667,ENSXETG00000000752,ENSXETG00000000775,ENSXETG00000000810,ENSXETG00000000921,…
GO:BP	receptor-mediated endocytosis	GO:0006898	0.0043133	2.36519	91	1615	26	14588	ENSXETG00000000538,ENSXETG00000000902,ENSXETG00000001356,ENSXETG00000003761,ENSXETG00000004691,ENSXETG00000005261,ENSXETG00000005793,ENSXETG00000005880,ENSXETG00000006744,ENSXETG00000008205,ENSXETG00000009033,ENSXETG00000009605,ENSXETG00000009908,ENSXETG00000010124,ENSXETG00000010815,ENSXETG00000011184,ENSXETG00000015678,ENSXETG00000016993,ENSXETG00000019393,ENSXETG00000020369,ENSXETG00000020390,…
GO:BP	protein phosphorylation	GO:0006468	0.0119803	1.92153	1362	1615	200	14588	ENSXETG00000000279,ENSXETG00000000310,ENSXETG00000000346,ENSXETG00000000457,ENSXETG00000000471,ENSXETG00000000572,ENSXETG00000000759,ENSXETG00000000896,ENSXETG00000000902,ENSXETG00000001379,ENSXETG00000001395,ENSXETG00000001698,ENSXETG00000001920,ENSXETG00000001983,ENSXETG00000002028,ENSXETG00000002290,ENSXETG00000002574,ENSXETG00000002657,ENSXETG00000002841,ENSXETG00000003466,ENSXETG00000003655,…
GO:BP	inorganic ion transmembrane transport	GO:0098660	0.0192193	1.71626	810	1615	128	14588	ENSXETG00000000081,ENSXETG00000000441,ENSXETG00000000509,ENSXETG00000000596,ENSXETG00000000962,ENSXETG00000001030,ENSXETG00000001082,ENSXETG00000001552,ENSXETG00000001979,ENSXETG00000002025,ENSXETG00000002329,ENSXETG00000002721,ENSXETG00000002790,ENSXETG00000002854,ENSXETG00000002894,ENSXETG00000003260,ENSXETG00000003377,ENSXETG00000003492,ENSXETG00000003753,ENSXETG00000004039,ENSXETG00000004133,…
GO:CC	membrane	GO:0016020	6.55275e-09	8.18358	7497	1499	986	12942	ENSXETG00000000048,ENSXETG00000000081,ENSXETG00000000117,ENSXETG00000000135,ENSXETG00000000158,ENSXETG00000000204,ENSXETG00000000237,ENSXETG00000000310,ENSXETG00000000346,ENSXETG00000000441,ENSXETG00000000446,ENSXETG00000000452,ENSXETG00000000457,ENSXETG00000000480,ENSXETG00000000483,ENSXETG00000000484,ENSXETG00000000509,ENSXETG00000000510,ENSXETG00000000519,ENSXETG00000000531,ENSXETG00000000538,…
GO:CC	synapse	GO:0045202	1.57299e-08	7.80327	577	1499	120	12942	ENSXETG00000000204,ENSXETG00000000265,ENSXETG00000000509,ENSXETG00000000519,ENSXETG00000000538,ENSXETG00000000775,ENSXETG00000000929,ENSXETG00000001525,ENSXETG00000001922,ENSXETG00000001930,ENSXETG00000002025,ENSXETG00000002132,ENSXETG00000002790,ENSXETG00000002833,ENSXETG00000003212,ENSXETG00000003372,ENSXETG00000003621,ENSXETG00000004035,ENSXETG00000004068,ENSXETG00000004073,ENSXETG00000004643,…
GO:CC	endomembrane system	GO:0012505	3.54651e-05	4.4502	1953	1499	296	12942	ENSXETG00000000117,ENSXETG00000000204,ENSXETG00000000452,ENSXETG00000000480,ENSXETG00000000509,ENSXETG00000000514,ENSXETG00000000852,ENSXETG00000000902,ENSXETG00000000903,ENSXETG00000001015,ENSXETG00000001061,ENSXETG00000001082,ENSXETG00000001207,ENSXETG00000001218,ENSXETG00000001356,ENSXETG00000001395,ENSXETG00000001482,ENSXETG00000001539,ENSXETG00000001628,ENSXETG00000001631,ENSXETG00000001703,…
KEGG	Endocytosis	KEGG:04144	7.10128e-08	7.14866	221	599	58	5066	ENSXETG00000001082,ENSXETG00000001785,ENSXETG00000002833,ENSXETG00000003631,ENSXETG00000004029,ENSXETG00000004486,ENSXETG00000004811,ENSXETG00000006040,ENSXETG00000006230,ENSXETG00000006639,ENSXETG00000006659,ENSXETG00000006744,ENSXETG00000006898,ENSXETG00000007177,ENSXETG00000007484,ENSXETG00000008057,ENSXETG00000008654,ENSXETG00000009033,ENSXETG00000009445,ENSXETG00000009498,ENSXETG00000009605,…
KEGG	Oocyte meiosis	KEGG:04114	2.85978e-05	4.54367	109	599	32	5066	ENSXETG00000000321,ENSXETG00000003238,ENSXETG00000005089,ENSXETG00000005482,ENSXETG00000005653,ENSXETG00000006455,ENSXETG00000006460,ENSXETG00000008649,ENSXETG00000008971,ENSXETG00000010214,ENSXETG00000010528,ENSXETG00000010644,ENSXETG00000010660,ENSXETG00000011160,ENSXETG00000012731,ENSXETG00000015547,ENSXETG00000015713,ENSXETG00000015887,ENSXETG00000017315,ENSXETG00000017355,ENSXETG00000018309,…
KEGG	Calcium signaling pathway	KEGG:04020	3.45722e-05	4.46127	211	599	50	5066	ENSXETG00000000321,ENSXETG00000000441,ENSXETG00000001379,ENSXETG00000001766,ENSXETG00000001930,ENSXETG00000002790,ENSXETG00000003621,ENSXETG00000003753,ENSXETG00000003918,ENSXETG00000004298,ENSXETG00000006455,ENSXETG00000006460,ENSXETG00000006756,ENSXETG00000007204,ENSXETG00000008524,ENSXETG00000008649,ENSXETG00000009110,ENSXETG00000010034,ENSXETG00000010528,ENSXETG00000010593,ENSXETG00000010644,…
KEGG	GnRH signaling pathway	KEGG:04912	0.000404235	3.39337	79	599	24	5066	ENSXETG00000000321,ENSXETG00000000471,ENSXETG00000003621,ENSXETG00000006040,ENSXETG00000006199,ENSXETG00000006455,ENSXETG00000006460,ENSXETG00000008386,ENSXETG00000008649,ENSXETG00000009131,ENSXETG00000011036,ENSXETG00000014935,ENSXETG00000015547,ENSXETG00000015713,ENSXETG00000015887,ENSXETG00000017294,ENSXETG00000017315,ENSXETG00000018442,ENSXETG00000018576,ENSXETG00000018971,ENSXETG00000021179,…
KEGG	ErbB signaling pathway	KEGG:04012	0.000684559	3.16459	71	599	22	5066	ENSXETG00000000279,ENSXETG00000006040,ENSXETG00000006199,ENSXETG00000006455,ENSXETG00000006460,ENSXETG00000008386,ENSXETG00000009131,ENSXETG00000010034,ENSXETG00000011036,ENSXETG00000011128,ENSXETG00000012421,ENSXETG00000014935,ENSXETG00000015547,ENSXETG00000015887,ENSXETG00000017294,ENSXETG00000017426,ENSXETG00000018019,ENSXETG00000018576,ENSXETG00000018971,ENSXETG00000024193,ENSXETG00000031875,…
KEGG	Insulin signaling pathway	KEGG:04910	0.00187661	2.72663	119	599	30	5066	ENSXETG00000000321,ENSXETG00000003918,ENSXETG00000004025,ENSXETG00000005920,ENSXETG00000006040,ENSXETG00000006199,ENSXETG00000006756,ENSXETG00000008386,ENSXETG00000008649,ENSXETG00000008821,ENSXETG00000008860,ENSXETG00000009131,ENSXETG00000010214,ENSXETG00000011128,ENSXETG00000012209,ENSXETG00000014935,ENSXETG00000015713,ENSXETG00000015887,ENSXETG00000015999,ENSXETG00000017426,ENSXETG00000018019,…
KEGG	MAPK signaling pathway	KEGG:04010	0.00338571	2.47035	259	599	52	5066	ENSXETG00000000081,ENSXETG00000000471,ENSXETG00000001379,ENSXETG00000002657,ENSXETG00000002746,ENSXETG00000003950,ENSXETG00000005505,ENSXETG00000006040,ENSXETG00000006199,ENSXETG00000006916,ENSXETG00000007566,ENSXETG00000008386,ENSXETG00000008649,ENSXETG00000009131,ENSXETG00000009605,ENSXETG00000010034,ENSXETG00000010528,ENSXETG00000010644,ENSXETG00000011036,ENSXETG00000011160,ENSXETG00000011341,…
KEGG	Adrenergic signaling in cardiomyocytes	KEGG:04261	0.00376771	2.42392	129	599	31	5066	ENSXETG00000000081,ENSXETG00000000321,ENSXETG00000000441,ENSXETG00000002790,ENSXETG00000003621,ENSXETG00000006455,ENSXETG00000006460,ENSXETG00000007204,ENSXETG00000007521,ENSXETG00000007566,ENSXETG00000008649,ENSXETG00000010214,ENSXETG00000011604,ENSXETG00000015547,ENSXETG00000015713,ENSXETG00000017315,ENSXETG00000018309,ENSXETG00000018576,ENSXETG00000018971,ENSXETG00000020678,ENSXETG00000021179,…
KEGG	Gap junction	KEGG:04540	0.00396451	2.40181	84	599	23	5066	ENSXETG00000000471,ENSXETG00000001379,ENSXETG00000003621,ENSXETG00000006040,ENSXETG00000006462,ENSXETG00000008386,ENSXETG00000008649,ENSXETG00000009131,ENSXETG00000010034,ENSXETG00000013921,ENSXETG00000014935,ENSXETG00000015887,ENSXETG00000017294,ENSXETG00000017315,ENSXETG00000018576,ENSXETG00000020296,ENSXETG00000021179,ENSXETG00000021539,ENSXETG00000024163,ENSXETG00000024787,ENSXETG00000031936,…
KEGG	Glycosaminoglycan biosynthesis - heparan sulfate / heparin	KEGG:00534	0.00477484	2.32104	22	599	10	5066	ENSXETG00000000117,ENSXETG00000004033,ENSXETG00000007546,ENSXETG00000007825,ENSXETG00000008881,ENSXETG00000009997,ENSXETG00000013450,ENSXETG00000020230,ENSXETG00000035283,ENSXETG00000041184
KEGG	Vascular smooth muscle contraction	KEGG:04270	0.0160313	1.79503	103	599	25	5066	ENSXETG00000000321,ENSXETG00000003621,ENSXETG00000006898,ENSXETG00000008649,ENSXETG00000010034,ENSXETG00000010214,ENSXETG00000010906,ENSXETG00000015678,ENSXETG00000015713,ENSXETG00000015887,ENSXETG00000017018,ENSXETG00000017294,ENSXETG00000017315,ENSXETG00000017979,ENSXETG00000018576,ENSXETG00000018781,ENSXETG00000021179,ENSXETG00000021468,ENSXETG00000024163,ENSXETG00000031848,ENSXETG00000031936,…
KEGG	Phosphatidylinositol signaling system	KEGG:04070	0.0166596	1.77834	86	599	22	5066	ENSXETG00000000321,ENSXETG00000000962,ENSXETG00000001324,ENSXETG00000001956,ENSXETG00000004653,ENSXETG00000004913,ENSXETG00000005053,ENSXETG00000008194,ENSXETG00000009899,ENSXETG00000010034,ENSXETG00000010280,ENSXETG00000010682,ENSXETG00000015713,ENSXETG00000017294,ENSXETG00000017786,ENSXETG00000019407,ENSXETG00000021313,ENSXETG00000022599,ENSXETG00000023725,ENSXETG00000025548,ENSXETG00000035277,…
KEGG	Apelin signaling pathway	KEGG:04371	0.0397775	1.40036	115	599	26	5066	ENSXETG00000000321,ENSXETG00000002790,ENSXETG00000003365,ENSXETG00000003621,ENSXETG00000004880,ENSXETG00000005505,ENSXETG00000006040,ENSXETG00000007204,ENSXETG00000008649,ENSXETG00000010280,ENSXETG00000014935,ENSXETG00000015713,ENSXETG00000015887,ENSXETG00000017315,ENSXETG00000017426,ENSXETG00000018576,ENSXETG00000020378,ENSXETG00000020468,ENSXETG00000020678,ENSXETG00000021179,ENSXETG00000022355,…
REAC	Neuronal System	REAC:R-XTR-112316	9.6568e-11	10.0152	214	668	69	4974	ENSXETG00000000081,ENSXETG00000000265,ENSXETG00000000519,ENSXETG00000001525,ENSXETG00000001922,ENSXETG00000002894,ENSXETG00000004068,ENSXETG00000004959,ENSXETG00000005309,ENSXETG00000005524,ENSXETG00000005920,ENSXETG00000006455,ENSXETG00000006460,ENSXETG00000006509,ENSXETG00000007097,ENSXETG00000007555,ENSXETG00000007822,ENSXETG00000008421,ENSXETG00000008821,ENSXETG00000009142,ENSXETG00000009607,…
REAC	Membrane Trafficking	REAC:R-XTR-199991	3.64265e-05	4.43858	363	668	84	4974	ENSXETG00000000538,ENSXETG00000001110,ENSXETG00000001922,ENSXETG00000002028,ENSXETG00000002540,ENSXETG00000002566,ENSXETG00000002833,ENSXETG00000003761,ENSXETG00000004029,ENSXETG00000004052,ENSXETG00000004164,ENSXETG00000004193,ENSXETG00000004245,ENSXETG00000005793,ENSXETG00000005880,ENSXETG00000006230,ENSXETG00000006455,ENSXETG00000006639,ENSXETG00000006641,ENSXETG00000006744,ENSXETG00000007333,…
REAC	Phase 0 - rapid depolarisation	REAC:R-XTR-5576892	0.0176578	1.75306	30	668	13	4974	ENSXETG00000000081,ENSXETG00000006455,ENSXETG00000006460,ENSXETG00000008958,ENSXETG00000015547,ENSXETG00000015713,ENSXETG00000018971,ENSXETG00000020664,ENSXETG00000020846,ENSXETG00000022755,ENSXETG00000024709,ENSXETG00000026334,ENSXETG00000031848

## Sheet: Cluster 5
Supplemental Table 4. gProfiler analysis of RNA-seq metamorphosis data by gene regulation cluster
source	term_name	term_id	adjusted_p_value	negative_log10_of_adjusted_p_value	term_size	query_size	intersection_size	effective_domain_size	intersections
GO:MF	G protein-coupled peptide receptor activity	GO:0008528	0.000645565	3.19006	170	839	26	15492	ENSXETG00000001441,ENSXETG00000001622,ENSXETG00000003625,ENSXETG00000004903,ENSXETG00000005305,ENSXETG00000005682,ENSXETG00000006797,ENSXETG00000009147,ENSXETG00000009628,ENSXETG00000009978,ENSXETG00000010035,ENSXETG00000013895,ENSXETG00000016476,ENSXETG00000017361,ENSXETG00000018387,ENSXETG00000018858,ENSXETG00000019750,ENSXETG00000021317,ENSXETG00000025827,ENSXETG00000030290,ENSXETG00000031529,…
GO:MF	metal ion transmembrane transporter activity	GO:0046873	0.00172228	2.7639	619	839	61	15492	ENSXETG00000000067,ENSXETG00000000846,ENSXETG00000000858,ENSXETG00000002027,ENSXETG00000002120,ENSXETG00000002216,ENSXETG00000002823,ENSXETG00000003618,ENSXETG00000003625,ENSXETG00000004220,ENSXETG00000004429,ENSXETG00000004683,ENSXETG00000005187,ENSXETG00000007435,ENSXETG00000007784,ENSXETG00000007868,ENSXETG00000008596,ENSXETG00000009495,ENSXETG00000009499,ENSXETG00000009636,ENSXETG00000009976,…
GO:MF	protein binding	GO:0005515	0.00534312	2.27221	5718	839	368	15492	ENSXETG00000000052,ENSXETG00000000061,ENSXETG00000000067,ENSXETG00000000074,ENSXETG00000000345,ENSXETG00000000377,ENSXETG00000000395,ENSXETG00000000593,ENSXETG00000000598,ENSXETG00000000629,ENSXETG00000000645,ENSXETG00000000694,ENSXETG00000000794,ENSXETG00000000807,ENSXETG00000000846,ENSXETG00000000858,ENSXETG00000000924,ENSXETG00000001048,ENSXETG00000001063,ENSXETG00000001240,ENSXETG00000001307,…
GO:MF	guanyl-nucleotide exchange factor activity	GO:0005085	0.0242721	1.61489	281	839	32	15492	ENSXETG00000000074,ENSXETG00000000645,ENSXETG00000001240,ENSXETG00000001648,ENSXETG00000001760,ENSXETG00000001880,ENSXETG00000003669,ENSXETG00000005484,ENSXETG00000008262,ENSXETG00000009376,ENSXETG00000009845,ENSXETG00000011757,ENSXETG00000012714,ENSXETG00000012869,ENSXETG00000013747,ENSXETG00000013886,ENSXETG00000015558,ENSXETG00000018507,ENSXETG00000020139,ENSXETG00000020297,ENSXETG00000022008,…
GO:BP	cyclic-nucleotide-mediated signaling	GO:0019935	0.000314834	3.50192	98	798	20	14588	ENSXETG00000001307,ENSXETG00000003625,ENSXETG00000005305,ENSXETG00000005369,ENSXETG00000007030,ENSXETG00000009569,ENSXETG00000010035,ENSXETG00000011662,ENSXETG00000012179,ENSXETG00000012264,ENSXETG00000013895,ENSXETG00000015427,ENSXETG00000016889,ENSXETG00000018858,ENSXETG00000019150,ENSXETG00000022399,ENSXETG00000025827,ENSXETG00000027011,ENSXETG00000035177,ENSXETG00000037096
GO:BP	metal ion transport	GO:0030001	0.000419556	3.37721	744	798	74	14588	ENSXETG00000000067,ENSXETG00000000846,ENSXETG00000000858,ENSXETG00000001048,ENSXETG00000002027,ENSXETG00000002120,ENSXETG00000002144,ENSXETG00000002216,ENSXETG00000002235,ENSXETG00000002823,ENSXETG00000003618,ENSXETG00000003625,ENSXETG00000004204,ENSXETG00000004220,ENSXETG00000004477,ENSXETG00000005187,ENSXETG00000007435,ENSXETG00000007784,ENSXETG00000007868,ENSXETG00000008596,ENSXETG00000009495,…
GO:CC	membrane	GO:0016020	0.000108884	3.96304	7497	742	494	12942	ENSXETG00000000052,ENSXETG00000000061,ENSXETG00000000067,ENSXETG00000000074,ENSXETG00000000130,ENSXETG00000000190,ENSXETG00000000375,ENSXETG00000000377,ENSXETG00000000395,ENSXETG00000000629,ENSXETG00000000700,ENSXETG00000000735,ENSXETG00000000794,ENSXETG00000000807,ENSXETG00000000846,ENSXETG00000000848,ENSXETG00000000858,ENSXETG00000000869,ENSXETG00000001048,ENSXETG00000001307,ENSXETG00000001314,…
GO:CC	presynaptic active zone	GO:0048786	0.000396303	3.40197	47	742	13	12942	ENSXETG00000002308,ENSXETG00000003330,ENSXETG00000003798,ENSXETG00000007718,ENSXETG00000008670,ENSXETG00000010345,ENSXETG00000010449,ENSXETG00000016522,ENSXETG00000020139,ENSXETG00000020206,ENSXETG00000022399,ENSXETG00000024528,ENSXETG00000039855
GO:CC	cytoplasmic region	GO:0099568	0.00754813	2.12216	96	742	17	12942	ENSXETG00000000598,ENSXETG00000000794,ENSXETG00000003936,ENSXETG00000006574,ENSXETG00000007412,ENSXETG00000008469,ENSXETG00000008663,ENSXETG00000010879,ENSXETG00000017489,ENSXETG00000019096,ENSXETG00000019437,ENSXETG00000020139,ENSXETG00000020206,ENSXETG00000020368,ENSXETG00000020893,ENSXETG00000021807,ENSXETG00000030029
GO:CC	transmembrane transporter complex	GO:1902495	0.0304923	1.51581	240	742	29	12942	ENSXETG00000000858,ENSXETG00000001883,ENSXETG00000002027,ENSXETG00000002823,ENSXETG00000003796,ENSXETG00000004477,ENSXETG00000007868,ENSXETG00000010122,ENSXETG00000012373,ENSXETG00000013259,ENSXETG00000013277,ENSXETG00000014240,ENSXETG00000014751,ENSXETG00000017758,ENSXETG00000018003,ENSXETG00000021004,ENSXETG00000021125,ENSXETG00000021375,ENSXETG00000022155,ENSXETG00000022538,ENSXETG00000022646,…
KEGG	Neuroactive ligand-receptor interaction	KEGG:04080	0.000342172	3.46576	310	284	37	5066	ENSXETG00000001441,ENSXETG00000001622,ENSXETG00000004903,ENSXETG00000005305,ENSXETG00000007030,ENSXETG00000009147,ENSXETG00000009845,ENSXETG00000010239,ENSXETG00000011662,ENSXETG00000013277,ENSXETG00000013895,ENSXETG00000015427,ENSXETG00000015440,ENSXETG00000016152,ENSXETG00000018387,ENSXETG00000019493,ENSXETG00000019750,ENSXETG00000021317,ENSXETG00000021375,ENSXETG00000021607,ENSXETG00000023907,…
REAC	Extracellular matrix organization	REAC:R-XTR-1474244	0.0344837	1.46239	180	313	25	4974	ENSXETG00000000593,ENSXETG00000001233,ENSXETG00000003092,ENSXETG00000003603,ENSXETG00000006338,ENSXETG00000008005,ENSXETG00000008622,ENSXETG00000010536,ENSXETG00000011399,ENSXETG00000011486,ENSXETG00000011490,ENSXETG00000012845,ENSXETG00000013262,ENSXETG00000013431,ENSXETG00000015347,ENSXETG00000016183,ENSXETG00000017489,ENSXETG00000019797,ENSXETG00000020206,ENSXETG00000021972,ENSXETG00000022056,…
