# Supplementary material for: Metamorphic gene regulation programs in Xenopus tropicalis tadpole brain
Source: PLoS One. 2023 Jun 29;18(6):e0287858. doi: 10.1371/journal.pone.0287858 (PMC10310023; doi:10.1371/journal.pone.0287858)
Supplement: S9 Table — (XLSX) [file pone.0287858.s012.xlsx]

## Sheet: NF50 to NF56
Supplemental Table 9. gProfiler analysis of RNA-seq metamorphosis data by developmental interval
source	term_name	term_id	term_size	effective_domain_size	üåäü¶àüåäüèùüåäüê¨üåäüåäüåäüåäüåäüåäüåäüåäüåäüåäüåäüåäüåäüåäüåäüåäüåäüåäüåäüåäüåäüåäüåäüåäüåäüåäüåäüåäüåäüåäüåäüåäüåäüåäüåäüåäüêãüåäüåäüåäüåäüåäüåäüåäüåäüåäüåäüåäüåäüåäüåäüåäüåäüåäüåäüåäüåäüåäüåäüåäüåäüåäüåäüåäüåäüåäüåäüåäüåäüåäüåäüåäüåäüåà	p_adj_color	adjusted_p_value__Upregulated NF56 vs NF50	query_size__Upregulated NF56 vs NF50	intersection_size__Upregulated NF56 vs NF50	p_adj_color	adjusted_p_value__Downregulated NF56 vs NF50	query_size__Downregulated NF56 vs NF50	intersection_size__Downregulated NF56 vs NF50
GO:MF	structural constituent of ribosome	GO:0003735	202	15492	false,true	1	1	420	2	1.06746e-53	1.06746e-53	926	90
GO:MF	RNA binding	GO:0003723	1169	15492	false,true	1	1	420	23	1.99971e-13	1.99971e-13	926	140
GO:MF	purine ribonucleoside triphosphate binding	GO:0035639	2893	15492	false,true	1	1	420	88	5.0504e-10	5.0504e-10	926	258
GO:MF	ATPase activity	GO:0016887	665	15492	false,true	1	1	420	20	5.55571e-07	5.55571e-07	926	80
GO:MF	tubulin binding	GO:0015631	321	15492	true,false	1.79477e-06	1.79477e-06	420	30	0.363588	0.363588	926	34
GO:MF	ligase activity	GO:0016874	292	15492	false,true	1	1	420	9	4.42302e-05	4.42302e-05	926	42
GO:MF	DNA replication origin binding	GO:0003688	21	15492	false,true	1	1	-1	-1	0.000607178	0.000607178	926	9
GO:MF	oxidoreductase activity, acting on the CH-NH group of donors, NAD or NADP as acceptor	GO:0016646	32	15492	false,true	1	1	420	1	0.00453029	0.00453029	926	10
GO:MF	protein-containing complex binding	GO:0044877	564	15492	false,true	1	1	420	16	0.0287501	0.0287501	926	57
GO:MF	oxidoreductase activity, acting on peroxide as acceptor	GO:0016684	81	15492	false,true	1	1	420	4	0.0333404	0.0333404	926	15
GO:BP	translation	GO:0006412	559	14588	false,true	1	1	399	8	9.8472e-42	9.8472e-42	915	135
GO:BP	ribosome biogenesis	GO:0042254	257	14588	false,true	1	1	399	3	7.08315e-23	7.08315e-23	915	69
GO:BP	cell cycle	GO:0007049	802	14588	false,true	1	1	399	22	3.29896e-16	3.29896e-16	915	119
GO:BP	DNA replication	GO:0006260	178	14588	false,true	1	1	399	2	3.56348e-16	3.56348e-16	915	49
GO:BP	cellular response to DNA damage stimulus	GO:0006974	483	14588	false,true	1	1	399	9	1.08978e-05	1.08978e-05	915	64
GO:BP	nervous system development	GO:0007399	1015	14588	true,false	0.000183221	0.000183221	399	57	1	1	915	66
GO:BP	cell division	GO:0051301	235	14588	false,true	1	1	399	4	0.00502786	0.00502786	915	34
GO:BP	DNA replication checkpoint	GO:0000076	23	14588	false,true	1	1	-1	-1	0.00631207	0.00631207	915	9
GO:BP	regulation of developmental process	GO:0050793	501	14588	true,false	0.00954221	0.00954221	399	32	1	1	915	28
GO:BP	microtubule polymerization or depolymerization	GO:0031109	44	14588	true,false	0.0266214	0.0266214	399	8	1	1	915	4
GO:BP	cytoskeleton organization	GO:0007010	972	14588	true,false	0.028915	0.028915	399	49	1	1	915	81
GO:BP	microtubule-based process	GO:0007017	634	14588	false,true	0.0780891	0.0780891	399	35	0.0374954	0.0374954	915	66
GO:BP	intracellular signal transduction	GO:0035556	1477	14588	true,false	0.0491753	0.0491753	399	66	1	1	915	74
GO:CC	ribosome	GO:0005840	235	12942	false,true	1	1	361	2	1.90412e-46	1.90412e-46	862	93
GO:CC	intracellular organelle lumen	GO:0070013	1094	12942	false,true	1	1	361	19	4.39364e-12	4.39364e-12	862	139
GO:CC	chromosome, centromeric region	GO:0000775	75	12942	false,true	1	1	-1	-1	1.6987e-10	1.6987e-10	862	26
GO:CC	spindle pole centrosome	GO:0031616	4	12942	false,true	1	1	-1	-1	0.0042505	0.0042505	862	4
GO:CC	cytoplasm	GO:0005737	6190	12942	true,false	0.0153977	0.0153977	361	209	0.00435524	0.00435524	862	471
GO:CC	cytoskeleton	GO:0005856	1258	12942	true,false	0.00557041	0.00557041	361	60	0.0737125	0.0737125	862	114
GO:CC	microtubule	GO:0005874	243	12942	true,false	0.0124819	0.0124819	361	19	0.349038	0.349038	862	29
GO:CC	polymeric cytoskeletal fiber	GO:0099513	376	12942	false,true	0.211884	0.211884	361	22	0.0390922	0.0390922	862	44
KEGG	Ribosome	KEGG:03010	121	5066	false,true	1	1	-1	-1	5.30231e-51	5.30231e-51	483	79
KEGG	Cell cycle	KEGG:04110	119	5066	false,true	1	1	146	4	1.32437e-09	1.32437e-09	483	37
KEGG	DNA replication	KEGG:03030	37	5066	false,true	1	1	-1	-1	5.53434e-08	5.53434e-08	483	18
KEGG	Aminoacyl-tRNA biosynthesis	KEGG:00970	43	5066	false,true	1	1	-1	-1	1.46041e-07	1.46041e-07	483	19
KEGG	Ribosome biogenesis in eukaryotes	KEGG:03008	67	5066	false,true	1	1	-1	-1	0.000495392	0.000495392	483	19
KEGG	Oocyte meiosis	KEGG:04114	109	5066	true,false	0.000560388	0.000560388	146	13	1	1	483	13
KEGG	One carbon pool by folate	KEGG:00670	19	5066	false,true	1	1	-1	-1	0.001306	0.001306	483	9
KEGG	MAPK signaling pathway	KEGG:04010	259	5066	true,false	0.00202019	0.00202019	146	20	1	1	483	15
KEGG	GnRH signaling pathway	KEGG:04912	79	5066	true,false	0.00355961	0.00355961	146	10	1	1	483	4
KEGG	RNA transport	KEGG:03013	139	5066	false,true	1	1	146	1	0.00498025	0.00498025	483	28
KEGG	Homologous recombination	KEGG:03440	37	5066	false,true	1	1	-1	-1	0.00551205	0.00551205	483	12
KEGG	Gap junction	KEGG:04540	84	5066	true,false	0.00603096	0.00603096	146	10	1	1	483	4
KEGG	Melanogenesis	KEGG:04916	85	5066	true,false	0.00666874	0.00666874	146	10	1	1	483	5
KEGG	Glycine, serine and threonine metabolism	KEGG:00260	38	5066	false,true	1	1	146	2	0.00737122	0.00737122	483	12
KEGG	Vascular smooth muscle contraction	KEGG:04270	103	5066	true,false	0.00747281	0.00747281	146	11	1	1	483	6
KEGG	ErbB signaling pathway	KEGG:04012	71	5066	true,false	0.00812803	0.00812803	146	9	1	1	483	1
KEGG	Fanconi anemia pathway	KEGG:03460	50	5066	false,true	1	1	146	2	0.00882515	0.00882515	483	14
KEGG	p53 signaling pathway	KEGG:04115	66	5066	false,true	1	1	146	1	0.0191798	0.0191798	483	16
KEGG	Biosynthesis of amino acids	KEGG:01230	66	5066	false,true	1	1	146	1	0.0191798	0.0191798	483	16
KEGG	VEGF signaling pathway	KEGG:04370	49	5066	true,false	0.0208039	0.0208039	146	7	1	1	483	2
KEGG	Mismatch repair	KEGG:03430	21	5066	false,true	1	1	-1	-1	0.0239093	0.0239093	483	8
REAC	GTP hydrolysis and joining of the 60S ribosomal subunit	REAC:R-XTR-72706	63	4974	false,true	1	1	172	2	1.24643e-41	1.24643e-41	400	50
REAC	Nonsense Mediated Decay (NMD) independent of the Exon Junction Complex (EJC)	REAC:R-XTR-975956	67	4974	false,true	1	1	172	2	7.6746e-41	7.6746e-41	400	51
REAC	Cell Cycle	REAC:R-XTR-1640170	316	4974	false,true	1	1	172	10	2.0912e-15	2.0912e-15	400	73
REAC	HDR through Homologous Recombination (HRR)	REAC:R-XTR-5685942	38	4974	false,true	1	1	-1	-1	0.000191311	0.000191311	400	14
REAC	RHO GTPases Activate Formins	REAC:R-XTR-5663220	74	4974	false,true	1	1	172	4	0.00456386	0.00456386	400	18
REAC	DNA Repair	REAC:R-XTR-73894	165	4974	false,true	1	1	172	2	0.0122695	0.0122695	400	29

## Sheet: NF56 to NF62
Supplemental Table 4. gProfiler analysis of RNA-seq metamorphosis data by stage comparison
source	term_name	term_id	term_size	effective_domain_size	üåäü¶àüåäüèùüåäüê¨üåäüåäüåäüåäüåäüåäüåäüåäüåäüåäüåäüåäüåäüåäüåäüåäüåäüåäüåäüåäüåäüåäüåäüåäüåäüåäüåäüåäüåäüåäüåäüåäüåäüåäüåäüåäüêãüåäüåäüåäüåäüåäüåäüåäüåäüåäüåäüåäüåäüåäüåäüåäüåäüåäüåäüåäüåäüåäüåäüåäüåäüåäüåäüåäüåäüåäüåäüåäüåäüåäüåäüåäüåäüåà	p_adj_color	adjusted_p_value__Upregulated NF62 vs NF56	query_size__Upregulated NF62 vs NF56	intersection_size__Upregulated NF62 vs NF56	p_adj_color	adjusted_p_value__Downregulated NF62 vs NF56	query_size__Downregulated NF62 vs NF56	intersection_size__Downregulated NF62 vs NF56
GO:MF	DNA-binding transcription factor activity	GO:0003700	1145	15492	false,true	1	1	779	41	2.68624e-07	2.68624e-07	692	97
GO:MF	heterocyclic compound binding	GO:1901363	6932	15492	false,true	1	1	779	320	9.20345e-07	9.20345e-07	692	386
GO:MF	molecular function regulator	GO:0098772	1806	15492	true,false	1.02213e-05	1.02213e-05	779	142	1	1	692	83
GO:MF	ion binding	GO:0043167	6235	15492	true,false	6.23423e-05	6.23423e-05	779	383	0.0312694	0.0312694	692	328
GO:MF	sequence-specific DNA binding	GO:0043565	928	15492	false,true	1	1	779	33	0.000100917	0.000100917	692	76
GO:MF	ATPase activity	GO:0016887	665	15492	false,true	1	1	779	46	0.000195367	0.000195367	692	59
GO:MF	catalytic activity	GO:0003824	7583	15492	true,false	0.0103976	0.0103976	779	437	1	1	692	361
GO:MF	calcium ion binding	GO:0005509	989	15492	true,false	0.0332099	0.0332099	779	77	1	1	692	47
GO:BP	cellular macromolecule biosynthetic process	GO:0034645	3334	14588	false,true	1	1	751	134	1.14781e-11	1.14781e-11	667	238
GO:BP	cell cycle	GO:0007049	802	14588	false,true	1	1	751	34	2.89519e-11	2.89519e-11	667	87
GO:BP	multicellular organism development	GO:0007275	2183	14588	false,true	1	1	751	132	4.81212e-07	4.81212e-07	667	159
GO:BP	ADP metabolic process	GO:0046031	47	14588	true,false	0.00412323	0.00412323	751	12	1	1	667	1
GO:BP	localization	GO:0051179	4173	14588	true,false	0.00842757	0.00842757	751	269	1	1	667	193
GO:BP	definitive hemopoiesis	GO:0060216	18	14588	false,true	1	1	-1	-1	0.00920178	0.00920178	667	7
GO:BP	anterograde trans-synaptic signaling	GO:0098916	332	14588	true,false	0.0106129	0.0106129	751	37	1	1	667	11
GO:BP	second-messenger-mediated signaling	GO:0019932	182	14588	true,false	0.0278914	0.0278914	751	24	1	1	667	5
GO:BP	canonical Wnt signaling pathway	GO:0060070	134	14588	false,true	1	1	751	6	0.0429482	0.0429482	667	18
GO:CC	nucleus	GO:0005634	4275	12942	false,true	1	1	716	185	4.37861e-11	4.37861e-11	601	283
GO:CC	membrane	GO:0016020	7497	12942	true,false	0.000538901	0.000538901	716	474	1	1	601	283
GO:CC	endopeptidase complex	GO:1905369	85	12942	true,false	0.000925875	0.000925875	716	17	1	1	601	3
GO:CC	eukaryotic translation initiation factor 3 complex	GO:0005852	30	12942	false,true	1	1	-1	-1	0.00139983	0.00139983	601	9
GO:CC	cytoplasm	GO:0005737	6190	12942	true,false	0.0032298	0.0032298	716	398	1	1	601	308
GO:CC	endomembrane system	GO:0012505	1953	12942	true,false	0.00991716	0.00991716	716	147	1	1	601	70
GO:CC	somatodendritic compartment	GO:0036477	216	12942	true,false	0.0172471	0.0172471	716	27	1	1	601	7
GO:CC	cell projection	GO:0042995	912	12942	true,false	0.018842	0.018842	716	78	1	1	601	35
GO:CC	myelin sheath	GO:0043209	6	12942	true,false	0.0361977	0.0361977	716	4	1	1	-1	-1
GO:CC	bounding membrane of organelle	GO:0098588	877	12942	true,false	0.0446665	0.0446665	716	74	1	1	601	25
GO:CC	centrosome	GO:0005813	175	12942	false,true	1	1	716	6	0.044856	0.044856	601	20
KEGG	Cell cycle	KEGG:04110	119	5066	false,true	1	1	342	3	3.90062e-08	3.90062e-08	240	24
KEGG	Proteasome	KEGG:03050	40	5066	true,false	5.87988e-05	5.87988e-05	342	13	1	1	-1	-1
KEGG	Adrenergic signaling in cardiomyocytes	KEGG:04261	129	5066	true,false	0.00218162	0.00218162	342	22	1	1	240	5
KEGG	Carbon metabolism	KEGG:01200	109	5066	true,false	0.00541781	0.00541781	342	19	1	1	240	8
KEGG	DNA replication	KEGG:03030	37	5066	false,true	1	1	-1	-1	0.0124334	0.0124334	240	8
KEGG	Protein processing in endoplasmic reticulum	KEGG:04141	155	5066	true,false	0.0132618	0.0132618	342	23	1	1	240	2
KEGG	Insulin signaling pathway	KEGG:04910	119	5066	true,false	0.0178251	0.0178251	342	19	1	1	240	2
KEGG	RNA transport	KEGG:03013	139	5066	false,true	1	1	342	8	0.0372392	0.0372392	240	16
KEGG	GnRH signaling pathway	KEGG:04912	79	5066	true,false	0.0373081	0.0373081	342	14	1	1	-1	-1
KEGG	Neuroactive ligand-receptor interaction	KEGG:04080	310	5066	true,false	0.0419135	0.0419135	342	36	1	1	240	4
KEGG	p53 signaling pathway	KEGG:04115	66	5066	false,true	1	1	342	3	0.0450934	0.0450934	240	10
REAC	Cell Cycle	REAC:R-XTR-1640170	316	4974	false,true	1	1	325	24	2.4572e-09	2.4572e-09	253	47
REAC	Gluconeogenesis	REAC:R-XTR-70263	21	4974	true,false	0.000839295	0.000839295	325	9	1	1	253	1
REAC	Metabolism of polyamines	REAC:R-XTR-351202	38	4974	true,false	0.000844711	0.000844711	325	12	1	1	253	1
REAC	Degradation of DVL	REAC:R-XTR-4641258	34	4974	true,false	0.00169872	0.00169872	325	11	1	1	-1	-1
REAC	Regulation of RAS by GAPs	REAC:R-XTR-5658442	41	4974	true,false	0.00206075	0.00206075	325	12	1	1	-1	-1
REAC	SCF(Skp2)-mediated degradation of p27/p21	REAC:R-XTR-187577	35	4974	true,false	0.00233459	0.00233459	325	11	1	1	-1	-1
REAC	Asymmetric localization of PCP proteins	REAC:R-XTR-4608870	29	4974	true,false	0.00239363	0.00239363	325	10	1	1	-1	-1
REAC	Dectin-1 mediated noncanonical NF-kB signaling	REAC:R-XTR-5607761	30	4974	true,false	0.00338478	0.00338478	325	10	1	1	-1	-1
REAC	NIK-->noncanonical NF-kB signaling	REAC:R-XTR-5676590	30	4974	true,false	0.00338478	0.00338478	325	10	1	1	-1	-1
REAC	AUF1 (hnRNP D0) binds and destabilizes mRNA	REAC:R-XTR-450408	37	4974	true,false	0.00424906	0.00424906	325	11	1	1	253	2
REAC	The role of GTSE1 in G2/M progression after G2 checkpoint	REAC:R-XTR-8852276	31	4974	true,false	0.00471049	0.00471049	325	10	1	1	253	1
REAC	Autodegradation of the E3 ubiquitin ligase COP1	REAC:R-XTR-349425	31	4974	true,false	0.00471049	0.00471049	325	10	1	1	-1	-1
REAC	Ubiquitin-dependent degradation of Cyclin D	REAC:R-XTR-75815	31	4974	true,false	0.00471049	0.00471049	325	10	1	1	-1	-1
REAC	Degradation of GLI1 by the proteasome	REAC:R-XTR-5610780	31	4974	true,false	0.00471049	0.00471049	325	10	1	1	-1	-1
REAC	Regulation of RUNX2 expression and activity	REAC:R-XTR-8939902	33	4974	true,false	0.00873781	0.00873781	325	10	1	1	-1	-1
REAC	FBXL7 down-regulates AURKA during mitotic entry and in early mitosis	REAC:R-XTR-8854050	35	4974	true,false	0.0154052	0.0154052	325	10	1	1	253	1
REAC	GLI3 is processed to GLI3R by the proteasome	REAC:R-XTR-5610785	35	4974	true,false	0.0154052	0.0154052	325	10	1	1	253	1
REAC	Degradation of AXIN	REAC:R-XTR-4641257	35	4974	true,false	0.0154052	0.0154052	325	10	1	1	-1	-1
REAC	Activation of NF-kappaB in B cells	REAC:R-XTR-1169091	35	4974	true,false	0.0154052	0.0154052	325	10	1	1	-1	-1
REAC	Ion homeostasis	REAC:R-XTR-5578775	29	4974	true,false	0.0179039	0.0179039	325	9	1	1	253	1
REAC	Regulation of RUNX3 expression and activity	REAC:R-XTR-8941858	36	4974	true,false	0.0201118	0.0201118	325	10	1	1	253	1
REAC	CDT1 association with the CDC6:ORC:origin complex	REAC:R-XTR-68827	36	4974	true,false	0.0201118	0.0201118	325	10	1	1	253	1
REAC	MAPK6/MAPK4 signaling	REAC:R-XTR-5687128	51	4974	true,false	0.0228456	0.0228456	325	12	1	1	253	1
REAC	RHO GTPases Activate Formins	REAC:R-XTR-5663220	74	4974	false,true	1	1	325	7	0.0269963	0.0269963	253	13
REAC	Interleukin-1 signaling	REAC:R-XTR-9020702	53	4974	true,false	0.0340926	0.0340926	325	12	1	1	-1	-1
REAC	Autodegradation of Cdh1 by Cdh1:APC/C	REAC:R-XTR-174084	39	4974	true,false	0.042171	0.042171	325	10	1	1	-1	-1
REAC	Hedgehog ligand biogenesis	REAC:R-XTR-5358346	39	4974	true,false	0.042171	0.042171	325	10	1	1	253	1
REAC	UCH proteinases	REAC:R-XTR-5689603	47	4974	true,false	0.0479018	0.0479018	325	11	1	1	-1	-1

## Sheet: NF62 to NF66
Supplemental Table 4. gProfiler analysis of RNA-seq metamorphosis data by stage comparison
source	term_name	term_id	term_size	effective_domain_size	üåäü¶àüåäüèùüåäüê¨üåäüåäüåäüåäüåäüåäüåäüåäüåäüåäüåäüåäüåäüåäüåäüåäüåäüåäüåäüåäüåäüåäüåäüåäüåäüåäüåäüåäüåäüåäüåäüåäüåäüåäüåäüåäüêãüåäüåäüåäüåäüåäüåäüåäüåäüåäüåäüåäüåäüåäüåäüåäüåäüåäüåäüåäüåäüåäüåäüåäüåäüåäüåäüåäüåäüåäüåäüåäüåäüåäüåäüåäüåäüåà	p_adj_color	adjusted_p_value__Upregulated NF66 vs NF62	query_size__Upregulated NF66 vs NF62	intersection_size__Upregulated NF66 vs NF62	p_adj_color	adjusted_p_value__Downregulated NF66 vs NF62	query_size__Downregulated NF66 vs NF62	intersection_size__Downregulated NF66 vs NF62
GO:MF	threonine-type endopeptidase activity	GO:0004298	27	15492	false,true	1	1	-1	-1	7.0909e-06	7.0909e-06	181	7
GO:MF	proton-transporting ATP synthase activity, rotational mechanism	GO:0046933	10	15492	false,true	1	1	-1	-1	1.8202e-05	1.8202e-05	181	5
GO:MF	RNA binding	GO:0003723	1169	15492	false,true	1	1	146	20	0.00182972	0.00182972	181	32
GO:MF	metalloendopeptidase inhibitor activity	GO:0008191	6	15492	true,false	0.00902414	0.00902414	146	3	1	1	-1	-1
GO:BP	protein catabolic process	GO:0030163	559	14588	false,true	1	1	131	8	3.0856e-05	3.0856e-05	170	24
GO:BP	ATP synthesis coupled proton transport	GO:0015986	25	14588	false,true	1	1	-1	-1	0.00031879	0.00031879	170	6
GO:BP	isoprenoid biosynthetic process	GO:0008299	27	14588	false,true	1	1	-1	-1	0.0125375	0.0125375	170	5
GO:CC	proteasome complex	GO:0000502	77	12942	false,true	1	1	-1	-1	2.68e-10	2.68e-10	169	14
GO:CC	proton-transporting ATP synthase complex	GO:0045259	21	12942	false,true	1	1	-1	-1	5.5953e-05	5.5953e-05	169	6
GO:CC	intracellular membrane-bounded organelle	GO:0043231	6393	12942	false,true	1	1	119	66	0.00669553	0.00669553	169	110
KEGG	Proteasome	KEGG:03050	40	5066	false,true	1	1	-1	-1	6.28e-13	6.28e-13	104	14
KEGG	Terpenoid backbone biosynthesis	KEGG:00900	19	5066	false,true	1	1	-1	-1	0.00133161	0.00133161	104	5
KEGG	Steroid biosynthesis	KEGG:00100	21	5066	false,true	1	1	-1	-1	0.0022553	0.0022553	104	5
REAC	Regulation of ornithine decarboxylase (ODC)	REAC:R-XTR-350562	33	4974	false,true	1	1	-1	-1	1.33e-09	1.33e-09	90	11
REAC	APC/C:Cdc20 mediated degradation of mitotic proteins	REAC:R-XTR-176409	46	4974	false,true	1	1	-1	-1	3.59e-09	3.59e-09	90	12
REAC	AUF1 (hnRNP D0) binds and destabilizes mRNA	REAC:R-XTR-450408	37	4974	false,true	1	1	-1	-1	5.56e-09	5.56e-09	90	11
REAC	Asymmetric localization of PCP proteins	REAC:R-XTR-4608870	29	4974	false,true	1	1	-1	-1	8.95e-09	8.95e-09	90	10
REAC	Dectin-1 mediated noncanonical NF-kB signaling	REAC:R-XTR-5607761	30	4974	false,true	1	1	-1	-1	1.32e-08	1.32e-08	90	10
REAC	NIK-->noncanonical NF-kB signaling	REAC:R-XTR-5676590	30	4974	false,true	1	1	-1	-1	1.32e-08	1.32e-08	90	10
REAC	Degradation of GLI1 by the proteasome	REAC:R-XTR-5610780	31	4974	false,true	1	1	-1	-1	1.92e-08	1.92e-08	90	10
REAC	Transcriptional regulation by RUNX2	REAC:R-XTR-8878166	41	4974	false,true	1	1	-1	-1	1.94e-08	1.94e-08	90	11
REAC	Downstream signaling events of B Cell Receptor (BCR)	REAC:R-XTR-1168372	44	4974	false,true	1	1	-1	-1	4.5e-08	4.5e-08	90	11
REAC	UCH proteinases	REAC:R-XTR-5689603	47	4974	false,true	1	1	-1	-1	9.78e-08	9.78e-08	90	11
REAC	Regulation of RUNX3 expression and activity	REAC:R-XTR-8941858	36	4974	false,true	1	1	-1	-1	1.02e-07	1.02e-07	90	10
REAC	MAPK6/MAPK4 signaling	REAC:R-XTR-5687128	51	4974	false,true	1	1	-1	-1	2.52e-07	2.52e-07	90	11
REAC	Oxygen-dependent proline hydroxylation of Hypoxia-inducible Factor Alpha	REAC:R-XTR-1234176	41	4974	false,true	1	1	-1	-1	4.2e-07	4.2e-07	90	10
REAC	Regulation of PTEN stability and activity	REAC:R-XTR-8948751	42	4974	false,true	1	1	-1	-1	5.43e-07	5.43e-07	90	10
REAC	RUNX1 regulates transcription of genes involved in differentiation of HSCs	REAC:R-XTR-8939236	42	4974	false,true	1	1	-1	-1	5.43e-07	5.43e-07	90	10
REAC	Downstream TCR signaling	REAC:R-XTR-202424	52	4974	false,true	1	1	51	1	5.0315e-06	5.0315e-06	90	10
REAC	ABC-family proteins mediated transport	REAC:R-XTR-382556	58	4974	false,true	1	1	-1	-1	1.5186e-05	1.5186e-05	90	10
REAC	Cross-presentation of soluble exogenous antigens (endosomes)	REAC:R-XTR-1236978	59	4974	false,true	1	1	-1	-1	1.8016e-05	1.8016e-05	90	10
REAC	Cholesterol biosynthesis	REAC:R-XTR-191273	14	4974	false,true	1	1	-1	-1	2.0769e-05	2.0769e-05	90	6
REAC	FCERI mediated NF-kB activation	REAC:R-XTR-2871837	102	4974	false,true	1	1	-1	-1	0.00323108	0.00323108	90	10
REAC	Neddylation	REAC:R-XTR-8951664	135	4974	false,true	1	1	-1	-1	0.00683941	0.00683941	90	11
REAC	Cristae formation	REAC:R-XTR-8949613	11	4974	false,true	1	1	-1	-1	0.00786072	0.00786072	90	4
REAC	Formation of ATP by chemiosmotic coupling	REAC:R-XTR-163210	11	4974	false,true	1	1	-1	-1	0.00786072	0.00786072	90	4

## Sheet: NF50 to NF62
Supplemental Table 4. gProfiler analysis of RNA-seq metamorphosis data by stage comparison
source	term_name	term_id	term_size	effective_domain_size	üåäü¶àüåäüèùüåäüê¨üåäüåäüåäüåäüåäüåäüåäüåäüåäüåäüåäüåäüåäüåäüåäüåäüåäüåäüåäüåäüåäüåäüåäüåäüåäüåäüåäüåäüåäüåäüåäüåäüåäüåäüåäüåäüêãüåäüåäüåäüåäüåäüåäüåäüåäüåäüåäüåäüåäüåäüåäüåäüåäüåäüåäüåäüåäüåäüåäüåäüåäüåäüåäüåäüåäüåäüåäüåäüåäüåäüåäüåäüåäüåà	p_adj_color	adjusted_p_value__Upregulated NF62 vs NF50	query_size__Upregulated NF62 vs NF50	intersection_size__Upregulated NF62 vs NF50	p_adj_color	adjusted_p_value__Downregulated NF62 vs NF50	query_size__Downregulated NF62 vs NF50	intersection_size__Downregulated NF62 vs NF50
GO:MF	structural constituent of ribosome	GO:0003735	202	15492	false,true	1	1	1548	9	7.717e-35	7.717e-35	1839	97
GO:MF	RNA binding	GO:0003723	1169	15492	false,true	1	1	1548	103	7.77922e-27	7.77922e-27	1839	270
GO:MF	ATPase activity	GO:0016887	665	15492	false,true	1	1	1548	78	6.66643e-09	6.66643e-09	1839	138
GO:MF	ribonucleotide binding	GO:0032553	2969	15492	true,false	4.91256e-06	4.91256e-06	1548	382	6.88069e-07	6.88069e-07	1839	449
GO:MF	protein binding	GO:0005515	5718	15492	true,false	9.53496e-07	9.53496e-07	1548	679	1	1	1839	674
GO:MF	hydrolase activity, acting on acid anhydrides, in phosphorus-containing anhydrides	GO:0016818	1247	15492	true,false	0.000661833	0.000661833	1548	175	1.62325e-05	1.62325e-05	1839	210
GO:MF	calcium ion binding	GO:0005509	989	15492	true,false	0.000188428	0.000188428	1548	147	1	1	1839	108
GO:MF	catalytic activity	GO:0003824	7583	15492	true,false	0.00291424	0.00291424	1548	840	0.00110874	0.00110874	1839	992
GO:MF	cation channel activity	GO:0005261	472	15492	true,false	0.00143467	0.00143467	1548	79	1	1	1839	41
GO:MF	ribonucleoprotein complex binding	GO:0043021	71	15492	false,true	1	1	1548	7	0.00159449	0.00159449	1839	23
GO:MF	sequence-specific DNA binding	GO:0043565	928	15492	false,true	1	1	1548	87	0.00278913	0.00278913	1839	154
GO:MF	DNA-binding transcription factor activity	GO:0003700	1145	15492	false,true	1	1	1548	96	0.00407724	0.00407724	1839	183
GO:MF	oxidoreductase activity, acting on peroxide as acceptor	GO:0016684	81	15492	false,true	1	1	1548	8	0.00556228	0.00556228	1839	24
GO:MF	molecular function regulator	GO:0098772	1806	15492	true,false	0.00640252	0.00640252	1548	233	1	1	1839	210
GO:MF	ferrous iron binding	GO:0008198	13	15492	false,true	1	1	-1	-1	0.0113313	0.0113313	1839	8
GO:MF	DNA replication origin binding	GO:0003688	21	15492	false,true	1	1	-1	-1	0.0217797	0.0217797	1839	10
GO:MF	single-stranded DNA binding	GO:0003697	67	15492	false,true	1	1	1548	2	0.0251635	0.0251635	1839	20
GO:MF	ferric iron binding	GO:0008199	11	15492	false,true	1	1	-1	-1	0.0276267	0.0276267	1839	7
GO:MF	ATPase-coupled cation transmembrane transporter activity	GO:0019829	84	15492	true,false	0.0290772	0.0290772	1548	21	1	1	1839	6
GO:MF	lipid binding	GO:0008289	522	15492	true,false	0.0325628	0.0325628	1548	80	1	1	1839	51
GO:MF	transporter activity	GO:0005215	1781	15492	true,false	0.0499259	0.0499259	1548	224	1	1	1839	164
GO:BP	ribonucleoprotein complex biogenesis	GO:0022613	347	14588	false,true	1	1	1475	16	2.19861e-31	2.19861e-31	1803	131
GO:BP	cellular response to DNA damage stimulus	GO:0006974	483	14588	false,true	1	1	1475	37	8.02492e-12	8.02492e-12	1803	121
GO:BP	ion transport	GO:0006811	2638	14588	true,false	3.72641e-09	3.72641e-09	1475	367	1	1	1803	294
GO:BP	intracellular signal transduction	GO:0035556	1477	14588	true,false	1.19414e-06	1.19414e-06	1475	219	1	1	1803	164
GO:BP	animal organ development	GO:0048513	1040	14588	false,true	1	1	1475	115	2.76314e-05	2.76314e-05	1803	188
GO:BP	regulation of biological quality	GO:0065008	1742	14588	true,false	0.00046696	0.00046696	1475	237	1	1	1803	213
GO:BP	system development	GO:0048731	1853	14588	true,false	0.00195961	0.00195961	1475	246	0.0029667	0.0029667	1803	292
GO:BP	microtubule-based movement	GO:0007018	294	14588	true,false	0.00246645	0.00246645	1475	56	1	1	1803	43
GO:BP	serine family amino acid metabolic process	GO:0009069	29	14588	false,true	1	1	1475	4	0.00307699	0.00307699	1803	14
GO:BP	regulation of cellular component organization	GO:0051128	673	14588	true,false	0.0113887	0.0113887	1475	103	1	1	1803	92
GO:BP	carbohydrate derivative metabolic process	GO:1901135	833	14588	true,false	0.0151052	0.0151052	1475	122	1	1	1803	85
GO:BP	plasma membrane bounded cell projection organization	GO:0120036	687	14588	true,false	0.0165932	0.0165932	1475	104	1	1	1803	71
GO:BP	definitive hemopoiesis	GO:0060216	18	14588	false,true	1	1	-1	-1	0.0182109	0.0182109	1803	10
GO:BP	RNA localization	GO:0006403	99	14588	false,true	1	1	1475	7	0.021315	0.021315	1803	28
GO:BP	DNA replication checkpoint	GO:0000076	23	14588	false,true	1	1	-1	-1	0.0427222	0.0427222	1803	11
GO:CC	intracellular non-membrane-bounded organelle	GO:0043232	2469	12942	false,true	1	1	1375	245	3.63731e-33	3.63731e-33	1658	512
GO:CC	endomembrane system	GO:0012505	1953	12942	true,false	1.02523e-08	1.02523e-08	1375	293	1	1	1658	173
GO:CC	synapse	GO:0045202	577	12942	true,false	2.05056e-06	2.05056e-06	1375	106	1	1	1658	46
GO:CC	membrane	GO:0016020	7497	12942	true,false	1.48039e-05	1.48039e-05	1375	888	1	1	1658	760
GO:CC	proton-transporting V-type ATPase complex	GO:0033176	35	12942	true,false	0.00148415	0.00148415	1375	14	1	1	1658	3
GO:CC	bounding membrane of organelle	GO:0098588	877	12942	true,false	0.00261035	0.00261035	1375	133	1	1	1658	69
GO:CC	dynein complex	GO:0030286	68	12942	true,false	0.00405133	0.00405133	1375	20	1	1	1658	6
GO:CC	organelle subcompartment	GO:0031984	846	12942	true,false	0.00433171	0.00433171	1375	128	1	1	1658	66
GO:CC	integral component of postsynaptic density membrane	GO:0099061	6	12942	true,false	0.0185786	0.0185786	1375	5	1	1	-1	-1
KEGG	Ribosome	KEGG:03010	121	5066	false,true	1	1	-1	-1	2.5361e-36	2.5361e-36	815	82
KEGG	Cell cycle	KEGG:04110	119	5066	false,true	1	1	613	10	1.40444e-12	1.40444e-12	815	54
KEGG	Ribosome biogenesis in eukaryotes	KEGG:03008	67	5066	false,true	1	1	-1	-1	1.19518e-08	1.19518e-08	815	33
KEGG	Spliceosome	KEGG:03040	121	5066	false,true	1	1	613	3	5.172e-08	5.172e-08	815	47
KEGG	RNA transport	KEGG:03013	139	5066	false,true	1	1	613	6	1.04054e-07	1.04054e-07	815	51
KEGG	DNA replication	KEGG:03030	37	5066	false,true	1	1	-1	-1	1.30059e-07	1.30059e-07	815	22
KEGG	GnRH signaling pathway	KEGG:04912	79	5066	true,false	1.50529e-07	1.50529e-07	613	30	1	1	815	6
KEGG	Homologous recombination	KEGG:03440	37	5066	false,true	1	1	-1	-1	6.49215e-06	6.49215e-06	815	20
KEGG	Fanconi anemia pathway	KEGG:03460	50	5066	false,true	1	1	613	2	3.34716e-05	3.34716e-05	815	23
KEGG	Glycine, serine and threonine metabolism	KEGG:00260	38	5066	false,true	1	1	613	7	6.66066e-05	6.66066e-05	815	19
KEGG	Neuroactive ligand-receptor interaction	KEGG:04080	310	5066	true,false	8.86175e-05	8.86175e-05	613	66	1	1	815	18
KEGG	Mismatch repair	KEGG:03430	21	5066	false,true	1	1	613	1	0.000147887	0.000147887	815	13
KEGG	Oocyte meiosis	KEGG:04114	109	5066	true,false	0.000154814	0.000154814	613	31	1	1	815	22
KEGG	Adrenergic signaling in cardiomyocytes	KEGG:04261	129	5066	true,false	0.00033329	0.00033329	613	34	1	1	815	14
KEGG	Endocytosis	KEGG:04144	221	5066	true,false	0.000676219	0.000676219	613	49	1	1	815	9
KEGG	One carbon pool by folate	KEGG:00670	19	5066	false,true	1	1	-1	-1	0.00220954	0.00220954	815	11
KEGG	Aminoacyl-tRNA biosynthesis	KEGG:00970	43	5066	false,true	1	1	613	1	0.00279225	0.00279225	815	18
KEGG	Insulin signaling pathway	KEGG:04910	119	5066	true,false	0.00297118	0.00297118	613	30	1	1	815	8
KEGG	Apelin signaling pathway	KEGG:04371	115	5066	true,false	0.00393232	0.00393232	613	29	1	1	815	12
KEGG	Calcium signaling pathway	KEGG:04020	211	5066	true,false	0.00425568	0.00425568	613	45	1	1	815	14
KEGG	Gap junction	KEGG:04540	84	5066	true,false	0.00578083	0.00578083	613	23	1	1	815	6
KEGG	Salmonella infection	KEGG:05132	226	5066	true,false	0.0224952	0.0224952	613	45	1	1	815	16
KEGG	Vascular smooth muscle contraction	KEGG:04270	103	5066	true,false	0.0233171	0.0233171	613	25	1	1	815	10
KEGG	ErbB signaling pathway	KEGG:04012	71	5066	true,false	0.0314306	0.0314306	613	19	1	1	815	3
KEGG	Base excision repair	KEGG:03410	35	5066	false,true	1	1	613	2	0.0339172	0.0339172	815	14
REAC	Eukaryotic Translation Initiation	REAC:R-XTR-72613	76	4974	false,true	1	1	613	5	2.96889e-31	2.96889e-31	699	57
REAC	Nonsense Mediated Decay (NMD) independent of the Exon Junction Complex (EJC)	REAC:R-XTR-975956	67	4974	false,true	1	1	613	3	2.55079e-28	2.55079e-28	699	51
REAC	Cell Cycle	REAC:R-XTR-1640170	316	4974	false,true	1	1	613	30	1.72188e-17	1.72188e-17	699	106
REAC	DNA Repair	REAC:R-XTR-73894	165	4974	false,true	1	1	613	5	3.41895e-09	3.41895e-09	699	57
REAC	Activation of the pre-replicative complex	REAC:R-XTR-68962	20	4974	false,true	1	1	613	1	5.37776e-06	5.37776e-06	699	14
REAC	Neuronal System	REAC:R-XTR-112316	214	4974	true,false	2.99375e-05	2.99375e-05	613	54	1	1	699	15
REAC	Activation of ATR in response to replication stress	REAC:R-XTR-176187	24	4974	false,true	1	1	-1	-1	0.000157042	0.000157042	699	14
REAC	Metabolism of folate and pterines	REAC:R-XTR-196757	13	4974	false,true	1	1	-1	-1	0.000164388	0.000164388	699	10
REAC	Ion homeostasis	REAC:R-XTR-5578775	29	4974	true,false	0.000697741	0.000697741	613	14	1	1	699	3
REAC	Ion channel transport	REAC:R-XTR-983712	124	4974	true,false	0.00110715	0.00110715	613	34	1	1	699	6
REAC	SUMOylation of DNA replication proteins	REAC:R-XTR-4615885	26	4974	false,true	1	1	-1	-1	0.00402578	0.00402578	699	13
REAC	Unblocking of NMDA receptors, glutamate binding and activation	REAC:R-XTR-438066	18	4974	true,false	0.00428937	0.00428937	613	10	1	1	-1	-1
REAC	Leading Strand Synthesis	REAC:R-XTR-69109	11	4974	false,true	1	1	613	1	0.00494769	0.00494769	699	8
REAC	Insulin receptor recycling	REAC:R-XTR-77387	19	4974	true,false	0.00806271	0.00806271	613	10	1	1	699	1
REAC	RHO GTPases Activate Formins	REAC:R-XTR-5663220	74	4974	false,true	1	1	613	8	0.0121328	0.0121328	699	24
REAC	Nuclear Pore Complex (NPC) Disassembly	REAC:R-XTR-3301854	22	4974	false,true	1	1	613	2	0.0190441	0.0190441	699	11
REAC	Activation of BH3-only proteins	REAC:R-XTR-114452	11	4974	true,false	0.0289904	0.0289904	613	7	1	1	-1	-1
REAC	DNA Replication	REAC:R-XTR-69306	79	4974	false,true	1	1	613	8	0.0391924	0.0391924	699	24

## Sheet: NF56 to NF66
Supplemental Table 4. gProfiler analysis of RNA-seq metamorphosis data by stage comparison
source	term_name	term_id	term_size	effective_domain_size	üåäü¶àüåäüèùüåäüê¨üåäüåäüåäüåäüåäüåäüåäüåäüåäüåäüåäüåäüåäüåäüåäüåäüåäüåäüåäüåäüåäüåäüåäüåäüåäüåäüåäüåäüåäüåäüåäüåäüåäüåäüåäüåäüêãüåäüåäüåäüåäüåäüåäüåäüåäüåäüåäüåäüåäüåäüåäüåäüåäüåäüåäüåäüåäüåäüåäüåäüåäüåäüåäüåäüåäüåäüåäüåäüåäüåäüåäüåäüåäüåà	p_adj_color	adjusted_p_value__Upregulated NF66 vs NF56	query_size__Upregulated NF66 vs NF56	intersection_size__Upregulated NF66 vs NF56	p_adj_color	adjusted_p_value__Downregulated NF66 vs NF56	query_size__Downregulated NF66 vs NF56	intersection_size__Downregulated NF66 vs NF56
GO:MF	DNA-binding transcription factor activity	GO:0003700	1145	15492	false,true	1	1	901	51	1.68787e-18	1.68787e-18	777	134
GO:MF	organic cyclic compound binding	GO:0097159	6960	15492	false,true	1	1	901	364	7.61152e-14	7.61152e-14	777	460
GO:MF	ion binding	GO:0043167	6235	15492	true,false	3.31357e-07	3.31357e-07	901	450	1	1	777	349
GO:MF	hormone activity	GO:0005179	109	15492	true,false	2.24386e-05	2.24386e-05	901	23	1	1	777	5
GO:MF	inorganic cation transmembrane transporter activity	GO:0022890	830	15492	true,false	7.94578e-05	7.94578e-05	901	85	1	1	777	38
GO:MF	ATPase activity	GO:0016887	665	15492	false,true	1	1	901	46	0.000707555	0.000707555	777	62
GO:MF	neuropeptide receptor binding	GO:0071855	13	15492	true,false	0.001108	0.001108	901	7	1	1	777	1
GO:MF	protein binding	GO:0005515	5718	15492	true,false	0.00350632	0.00350632	901	394	1	1	777	303
GO:MF	molecular function regulator	GO:0098772	1806	15492	true,false	0.00440607	0.00440607	901	147	1	1	777	87
GO:MF	ion transmembrane transporter activity, phosphorylative mechanism	GO:0015662	65	15492	true,false	0.00691573	0.00691573	901	14	1	1	777	3
GO:MF	kinase activity	GO:0016301	1351	15492	true,false	0.0171315	0.0171315	901	113	1	1	777	73
GO:MF	catalytic activity, acting on DNA	GO:0140097	236	15492	false,true	1	1	901	14	0.0229964	0.0229964	777	27
GO:MF	catalytic activity	GO:0003824	7583	15492	true,false	0.0478231	0.0478231	901	495	1	1	777	393
GO:BP	regulation of gene expression	GO:0010468	2645	14588	false,true	1	1	855	114	1.52822e-19	1.52822e-19	750	244
GO:BP	mitotic cell cycle	GO:0000278	423	14588	false,true	1	1	855	20	3.22706e-14	3.22706e-14	750	68
GO:BP	anatomical structure development	GO:0048856	2426	14588	false,true	1	1	855	176	6.11362e-11	6.11362e-11	750	204
GO:BP	transport	GO:0006810	3581	14588	true,false	4.26135e-05	4.26135e-05	855	278	1	1	750	166
GO:BP	canonical Wnt signaling pathway	GO:0060070	134	14588	false,true	1	1	855	3	9.70528e-05	9.70528e-05	750	24
GO:BP	second-messenger-mediated signaling	GO:0019932	182	14588	true,false	0.000283315	0.000283315	855	30	1	1	750	3
GO:BP	cell division	GO:0051301	235	14588	false,true	1	1	855	19	0.00171719	0.00171719	750	31
GO:BP	cell communication	GO:0007154	4534	14588	true,false	0.0120189	0.0120189	855	323	1	1	750	197
GO:BP	signaling	GO:0023052	4501	14588	true,false	0.0164981	0.0164981	855	320	1	1	750	197
GO:BP	chromatin remodeling	GO:0006338	127	14588	false,true	1	1	855	3	0.0327341	0.0327341	750	19
GO:CC	nucleus	GO:0005634	4275	12942	false,true	1	1	802	208	1.48781e-21	1.48781e-21	693	354
GO:CC	membrane	GO:0016020	7497	12942	true,false	4.41602e-07	4.41602e-07	802	544	1	1	693	314
GO:CC	cell projection	GO:0042995	912	12942	true,false	6.62766e-05	6.62766e-05	802	95	1	1	693	37
GO:CC	precatalytic spliceosome	GO:0071011	22	12942	false,true	1	1	-1	-1	0.000264682	0.000264682	693	9
GO:CC	secretory vesicle	GO:0099503	168	12942	true,false	0.0003593	0.0003593	802	28	1	1	693	2
GO:CC	U2 snRNP	GO:0005686	15	12942	false,true	1	1	-1	-1	0.00157019	0.00157019	693	7
GO:CC	presynapse	GO:0098793	239	12942	true,false	0.00302712	0.00302712	802	33	1	1	693	7
GO:CC	condensed nuclear chromosome kinetochore	GO:0000778	8	12942	false,true	1	1	-1	-1	0.00617108	0.00617108	693	5
GO:CC	somatodendritic compartment	GO:0036477	216	12942	true,false	0.0413754	0.0413754	802	28	1	1	693	6
GO:CC	myelin sheath	GO:0043209	6	12942	true,false	0.0498819	0.0498819	802	4	1	1	-1	-1
GO:CC	MCM complex	GO:0042555	17	12942	false,true	1	1	802	2	0.0498895	0.0498895	693	6
KEGG	Spliceosome	KEGG:03040	121	5066	false,true	1	1	352	3	5.45758e-08	5.45758e-08	301	27
KEGG	Cell cycle	KEGG:04110	119	5066	false,true	1	1	352	6	3.90786e-06	3.90786e-06	301	24
KEGG	Neuroactive ligand-receptor interaction	KEGG:04080	310	5066	true,false	0.000339275	0.000339275	352	43	1	1	301	11
KEGG	Adrenergic signaling in cardiomyocytes	KEGG:04261	129	5066	true,false	0.00110814	0.00110814	352	23	1	1	301	5
KEGG	Glutathione metabolism	KEGG:00480	56	5066	false,true	1	1	352	5	0.0186068	0.0186068	301	11
KEGG	Biosynthesis of amino acids	KEGG:01230	66	5066	true,false	0.0266453	0.0266453	352	13	1	1	301	6
KEGG	Drug metabolism - other enzymes	KEGG:00983	53	5066	false,true	1	1	352	2	0.0478707	0.0478707	301	10
REAC	Cell Cycle, Mitotic	REAC:R-XTR-69278	284	4974	false,true	1	1	352	12	4.45862e-10	4.45862e-10	301	50
REAC	Cardiac conduction	REAC:R-XTR-5576891	79	4974	true,false	3.67154e-06	3.67154e-06	352	22	1	1	301	1
REAC	Neuronal System	REAC:R-XTR-112316	214	4974	true,false	6.12363e-05	6.12363e-05	352	37	1	1	301	8
REAC	mRNA Splicing - Major Pathway	REAC:R-XTR-72163	127	4974	false,true	1	1	352	3	0.000110273	0.000110273	301	24
REAC	Association of TriC/CCT with target proteins during biosynthesis	REAC:R-XTR-390471	6	4974	false,true	1	1	-1	-1	0.00127401	0.00127401	301	5
REAC	Cholesterol biosynthesis	REAC:R-XTR-191273	14	4974	false,true	1	1	352	1	0.00187077	0.00187077	301	7
REAC	Gene expression (Transcription)	REAC:R-XTR-74160	607	4974	false,true	1	1	352	19	0.00378905	0.00378905	301	62
REAC	Unblocking of NMDA receptors, glutamate binding and activation	REAC:R-XTR-438066	18	4974	true,false	0.00408431	0.00408431	352	8	1	1	-1	-1
REAC	Ion channel transport	REAC:R-XTR-983712	124	4974	true,false	0.00422489	0.00422489	352	23	1	1	301	2
REAC	G alpha (q) signalling events	REAC:R-XTR-416476	161	4974	true,false	0.00529343	0.00529343	352	27	1	1	301	8
REAC	RHO GTPases Activate Formins	REAC:R-XTR-5663220	74	4974	false,true	1	1	352	3	0.0075192	0.0075192	301	15
REAC	Transcriptional regulation by the AP-2 (TFAP2) family of transcription factors	REAC:R-XTR-8864260	13	4974	false,true	1	1	-1	-1	0.0158612	0.0158612	301	6
REAC	Separation of Sister Chromatids	REAC:R-XTR-2467813	112	4974	false,true	1	1	352	2	0.0314572	0.0314572	301	18

## Sheet: NF50 to NF66
Supplemental Table 4. gProfiler analysis of RNA-seq metamorphosis data by stage comparison
source	term_name	term_id	term_size	effective_domain_size	üåäü¶àüåäüèùüåäüê¨üåäüåäüåäüåäüåäüåäüåäüåäüåäüåäüåäüåäüåäüåäüåäüåäüåäüåäüåäüåäüåäüåäüåäüåäüåäüåäüåäüåäüåäüåäüåäüåäüåäüåäüåäüåäüêãüåäüåäüåäüåäüåäüåäüåäüåäüåäüåäüåäüåäüåäüåäüåäüåäüåäüåäüåäüåäüåäüåäüåäüåäüåäüåäüåäüåäüåäüåäüåäüåäüåäüåäüåäüåäüåà	p_adj_color	adjusted_p_value__Upregulated NF66 vs NF50	query_size__Upregulated NF66 vs NF50	intersection_size__Upregulated NF66 vs NF50	p_adj_color	adjusted_p_value__Downregulated NF66 vs NF50	query_size__Downregulated NF66 vs NF50	intersection_size__Downregulated NF66 vs NF50
GO:MF	structural constituent of ribosome	GO:0003735	202	15492	false,true	1	1	1637	12	1.06739e-38	1.06739e-38	1906	103
GO:MF	RNA binding	GO:0003723	1169	15492	false,true	1	1	1637	106	7.19837e-29	7.19837e-29	1906	282
GO:MF	protein binding	GO:0005515	5718	15492	true,false	2.90929e-09	2.90929e-09	1637	731	1	1	1906	721
GO:MF	ATPase activity	GO:0016887	665	15492	false,true	1	1	1637	86	3.2143e-07	3.2143e-07	1906	136
GO:MF	cation transmembrane transporter activity	GO:0008324	887	15492	true,false	5.28144e-07	5.28144e-07	1637	151	1	1	1906	105
GO:MF	catalytic activity	GO:0003824	7583	15492	true,false	6.21504e-06	6.21504e-06	1637	908	0.0776856	0.0776856	1906	1006
GO:MF	ion binding	GO:0043167	6235	15492	true,false	2.89806e-05	2.89806e-05	1637	759	0.0296461	0.0296461	1906	844
GO:MF	nucleoside-triphosphatase regulator activity	GO:0060589	614	15492	true,false	0.000525189	0.000525189	1637	103	1	1	1906	79
GO:MF	DNA-binding transcription factor activity, RNA polymerase II-specific	GO:0000981	789	15492	false,true	1	1	1637	62	0.00053064	0.00053064	1906	142
GO:MF	ribonucleoprotein complex binding	GO:0043021	71	15492	false,true	1	1	1637	6	0.00299345	0.00299345	1906	23
GO:MF	single-stranded DNA binding	GO:0003697	67	15492	false,true	1	1	1637	5	0.00367747	0.00367747	1906	22
GO:MF	calcium ion binding	GO:0005509	989	15492	true,false	0.00402756	0.00402756	1637	147	1	1	1906	112
GO:MF	peroxidase activity	GO:0004601	70	15492	false,true	1	1	1637	12	0.00806496	0.00806496	1906	22
GO:MF	sequence-specific DNA binding	GO:0043565	928	15492	false,true	1	1	1637	84	0.0086484	0.0086484	1906	156
GO:MF	catalytic activity, acting on RNA	GO:0140098	426	15492	false,true	1	1	1637	44	0.0150143	0.0150143	1906	81
GO:MF	oxidoreductase activity, acting on the CH-NH group of donors, NAD or NADP as acceptor	GO:0016646	32	15492	false,true	1	1	1637	2	0.0205359	0.0205359	1906	13
GO:MF	kinase activity	GO:0016301	1351	15492	true,false	0.028935	0.028935	1637	186	1	1	1906	163
GO:MF	DNA replication origin binding	GO:0003688	21	15492	false,true	1	1	1637	3	0.030435	0.030435	1906	10
GO:MF	calmodulin-dependent protein kinase activity	GO:0004683	28	15492	true,false	0.031123	0.031123	1637	11	1	1	1906	3
GO:BP	gene expression	GO:0010467	3814	14588	false,true	1	1	1543	304	6.48255e-36	6.48255e-36	1871	729
GO:BP	cation transport	GO:0006812	995	14588	true,false	4.93075e-07	4.93075e-07	1543	167	1	1	1871	122
GO:BP	embryo development	GO:0009790	397	14588	false,true	1	1	1543	40	8.692e-07	8.692e-07	1871	95
GO:BP	second-messenger-mediated signaling	GO:0019932	182	14588	true,false	4.85363e-06	4.85363e-06	1543	47	1	1	1871	8
GO:BP	export from cell	GO:0140352	300	14588	true,false	1.37547e-05	1.37547e-05	1543	65	1	1	1871	31
GO:BP	cellular response to DNA damage stimulus	GO:0006974	483	14588	false,true	1	1	1543	43	5.89336e-05	5.89336e-05	1871	104
GO:BP	phosphorus metabolic process	GO:0006793	2560	14588	true,false	0.00171167	0.00171167	1543	339	1	1	1871	323
GO:BP	multicellular organismal process	GO:0032501	2935	14588	true,false	0.00240307	0.00240307	1543	381	0.107733	0.107733	1871	439
GO:BP	cell communication	GO:0007154	4534	14588	true,false	0.00250636	0.00250636	1543	560	1	1	1871	475
GO:BP	signaling	GO:0023052	4501	14588	true,false	0.00362547	0.00362547	1543	555	1	1	1871	474
GO:BP	epithelium development	GO:0060429	278	14588	false,true	1	1	1543	24	0.00476581	0.00476581	1871	63
GO:BP	RNA localization	GO:0006403	99	14588	false,true	1	1	1543	9	0.00503257	0.00503257	1871	30
GO:BP	microtubule-based movement	GO:0007018	294	14588	true,false	0.010118	0.010118	1543	56	1	1	1871	42
GO:BP	serine family amino acid metabolic process	GO:0009069	29	14588	false,true	1	1	1543	4	0.0302625	0.0302625	1871	13
GO:BP	carbohydrate derivative metabolic process	GO:1901135	833	14588	true,false	0.0324643	0.0324643	1543	125	1	1	1871	91
GO:BP	negative regulation of biological process	GO:0048519	1761	14588	false,true	1	1	1543	203	0.0472877	0.0472877	1871	280
GO:CC	ribonucleoprotein complex	GO:1990904	518	12942	false,true	1	1	1439	30	1.40325e-35	1.40325e-35	1751	183
GO:CC	cell projection	GO:0042995	912	12942	true,false	2.16906e-09	2.16906e-09	1439	168	1	1	1751	84
GO:CC	membrane	GO:0016020	7497	12942	true,false	1.31955e-07	1.31955e-07	1439	941	1	1	1751	821
GO:CC	synapse	GO:0045202	577	12942	true,false	1.66674e-06	1.66674e-06	1439	110	1	1	1751	50
GO:CC	endomembrane system	GO:0012505	1953	12942	true,false	3.08796e-05	3.08796e-05	1439	286	1	1	1751	204
GO:CC	secretory vesicle	GO:0099503	168	12942	true,false	0.000210676	0.000210676	1439	41	1	1	1751	14
GO:CC	condensed nuclear chromosome kinetochore	GO:0000778	8	12942	false,true	1	1	-1	-1	0.00142734	0.00142734	1751	7
GO:CC	dynein complex	GO:0030286	68	12942	true,false	0.00227527	0.00227527	1439	21	1	1	1751	6
GO:CC	RNA polymerase II, core complex	GO:0005665	15	12942	false,true	1	1	1439	2	0.00849565	0.00849565	1751	9
KEGG	Ribosome	KEGG:03010	121	5066	false,true	1	1	611	1	1.89136e-40	1.89136e-40	875	88
KEGG	Spliceosome	KEGG:03040	121	5066	false,true	1	1	611	4	8.68055e-13	8.68055e-13	875	57
KEGG	Cell cycle	KEGG:04110	119	5066	false,true	1	1	611	7	1.94614e-09	1.94614e-09	875	51
KEGG	RNA transport	KEGG:03013	139	5066	false,true	1	1	611	5	4.43096e-08	4.43096e-08	875	54
KEGG	Ribosome biogenesis in eukaryotes	KEGG:03008	67	5066	false,true	1	1	-1	-1	8.29042e-08	8.29042e-08	875	33
KEGG	DNA replication	KEGG:03030	37	5066	false,true	1	1	611	1	3.58353e-06	3.58353e-06	875	21
KEGG	GnRH signaling pathway	KEGG:04912	79	5066	true,false	1.1204e-05	1.1204e-05	611	27	1	1	875	8
KEGG	Adrenergic signaling in cardiomyocytes	KEGG:04261	129	5066	true,false	3.57526e-05	3.57526e-05	611	36	1	1	875	13
KEGG	Neuroactive ligand-receptor interaction	KEGG:04080	310	5066	true,false	0.000334587	0.000334587	611	64	1	1	875	20
KEGG	One carbon pool by folate	KEGG:00670	19	5066	false,true	1	1	-1	-1	0.000592889	0.000592889	875	12
KEGG	Calcium signaling pathway	KEGG:04020	211	5066	true,false	0.000800833	0.000800833	611	47	1	1	875	14
KEGG	Glycine, serine and threonine metabolism	KEGG:00260	38	5066	false,true	1	1	611	6	0.000972503	0.000972503	875	18
KEGG	Insulin signaling pathway	KEGG:04910	119	5066	true,false	0.00100913	0.00100913	611	31	1	1	875	12
KEGG	Aminoacyl-tRNA biosynthesis	KEGG:00970	43	5066	false,true	1	1	-1	-1	0.00194411	0.00194411	875	19
KEGG	Vascular smooth muscle contraction	KEGG:04270	103	5066	true,false	0.00310419	0.00310419	611	27	1	1	875	9
KEGG	RNA polymerase	KEGG:03020	28	5066	false,true	1	1	-1	-1	0.00407638	0.00407638	875	14
KEGG	Base excision repair	KEGG:03410	35	5066	false,true	1	1	611	2	0.00494574	0.00494574	875	16
KEGG	Apelin signaling pathway	KEGG:04371	115	5066	true,false	0.00922402	0.00922402	611	28	1	1	875	15
KEGG	Oocyte meiosis	KEGG:04114	109	5066	true,false	0.0221655	0.0221655	611	26	1	1	875	19
KEGG	Biosynthesis of amino acids	KEGG:01230	66	5066	false,true	1	1	611	14	0.024264	0.024264	875	23
KEGG	p53 signaling pathway	KEGG:04115	66	5066	false,true	1	1	611	5	0.024264	0.024264	875	23
KEGG	Homologous recombination	KEGG:03440	37	5066	false,true	1	1	-1	-1	0.0406528	0.0406528	875	15
REAC	Metabolism of RNA	REAC:R-XTR-8953854	386	4974	false,true	1	1	631	20	3.28154e-33	3.28154e-33	759	155
REAC	Eukaryotic Translation Initiation	REAC:R-XTR-72613	76	4974	false,true	1	1	631	5	3.1299e-29	3.1299e-29	759	57
REAC	Cell Cycle	REAC:R-XTR-1640170	316	4974	false,true	1	1	631	25	7.38812e-23	7.38812e-23	759	121
REAC	Neuronal System	REAC:R-XTR-112316	214	4974	true,false	2.17555e-09	2.17555e-09	631	64	1	1	759	14
REAC	DNA Repair	REAC:R-XTR-73894	165	4974	false,true	1	1	631	5	3.28141e-08	3.28141e-08	759	58
REAC	Metabolism of folate and pterines	REAC:R-XTR-196757	13	4974	false,true	1	1	-1	-1	5.2093e-07	5.2093e-07	759	12
REAC	FGFR2 alternative splicing	REAC:R-XTR-6803529	15	4974	false,true	1	1	-1	-1	1.35224e-05	1.35224e-05	759	12
REAC	Cardiac conduction	REAC:R-XTR-5576891	79	4974	true,false	4.37233e-05	4.37233e-05	631	28	1	1	759	5
REAC	Ion channel transport	REAC:R-XTR-983712	124	4974	true,false	0.000232293	0.000232293	631	36	1	1	759	5
REAC	RHO GTPases Activate Formins	REAC:R-XTR-5663220	74	4974	false,true	1	1	631	7	0.000470808	0.000470808	759	28
REAC	HDR through Homologous Recombination (HRR) or Single Strand Annealing (SSA)	REAC:R-XTR-5693567	48	4974	false,true	1	1	-1	-1	0.000636109	0.000636109	759	21
REAC	RNA Polymerase II Transcription Termination	REAC:R-XTR-73856	47	4974	false,true	1	1	631	1	0.00187929	0.00187929	759	20
REAC	Association of TriC/CCT with target proteins during biosynthesis	REAC:R-XTR-390471	6	4974	false,true	1	1	-1	-1	0.00390387	0.00390387	759	6
REAC	Transcriptional Regulation by TP53	REAC:R-XTR-3700989	182	4974	false,true	1	1	631	14	0.00807082	0.00807082	759	49
REAC	Insulin receptor recycling	REAC:R-XTR-77387	19	4974	true,false	0.00950253	0.00950253	631	10	1	1	-1	-1
REAC	Cristae formation	REAC:R-XTR-8949613	11	4974	false,true	1	1	631	1	0.00959379	0.00959379	759	8
REAC	Formation of ATP by chemiosmotic coupling	REAC:R-XTR-163210	11	4974	false,true	1	1	631	1	0.00959379	0.00959379	759	8
REAC	Transcriptional regulation by small RNAs	REAC:R-XTR-5578749	48	4974	false,true	1	1	631	2	0.0110834	0.0110834	759	19
REAC	Estrogen-dependent gene expression	REAC:R-XTR-9018519	61	4974	false,true	1	1	631	3	0.0149997	0.0149997	759	22
REAC	TP53 Regulates Transcription of Genes Involved in G2 Cell Cycle Arrest	REAC:R-XTR-6804114	5	4974	false,true	1	1	-1	-1	0.0257272	0.0257272	759	5
REAC	Gene expression (Transcription)	REAC:R-XTR-74160	607	4974	false,true	1	1	631	38	0.0319097	0.0319097	759	125
REAC	Processive synthesis on the lagging strand	REAC:R-XTR-69183	10	4974	false,true	1	1	631	1	0.0464075	0.0464075	759	7
