# Supplementary material for: Metamorphic gene regulation programs in Xenopus tropicalis tadpole brain
Source: PLoS One. 2023 Jun 29;18(6):e0287858. doi: 10.1371/journal.pone.0287858 (PMC10310023; doi:10.1371/journal.pone.0287858)
Supplement: S10 Table — (XLSX) [file pone.0287858.s013.xlsx]

## Sheet: gProfiler_xtropicalis_WT.TvsWT.
Supplemental Table 10. gProfiler analysis of RNA-seq T3 treated data
source	term_name	term_id	term_size	effective_domain_size	üåäü¶àüåäüèùüåäüê¨üåäüåäüåäüåäüåäüåäüåäüåäüåäüåäüåäüåäüåäüåäüåäüåäüåäüåäüåäüåäüåäüåäüåäüåäüåäüåäüåäüåäüåäüåäüåäüåäüåäüåäüåäüåäüêãüåäüåäüåäüåäüåäüåäüåäüåäüåäüåäüåäüåäüåäüåäüåäüåäüåäüåäüåäüåäüåäüåäüåäüåäüåäüåäüåäüåäüåäüåäüåäüåäüåäüåäüåäüåäüåà	p_adj_color	adjusted_p_value__Upregulated WT.T vs WT.U	query_size__Upregulated WT.T vs WT.U	intersection_size__Upregulated WT.T vs WT.U	p_adj_color	adjusted_p_value__Downregulated WT.T vs WT.U	query_size__Downregulated WT.T vs WT.U	intersection_size__Downregulated WT.T vs WT.U
GO:BP	rRNA processing	GO:0006364	103	10025	true,false	6.17013e-18	6.17013e-18	855	44	1	1	-1	-1
KEGG	Ribosome biogenesis in eukaryotes	KEGG:03008	63	4754	true,false	6.71558e-17	6.71558e-17	403	32	1	1	-1	-1
GO:CC	preribosome	GO:0030684	44	9394	true,false	3.20966e-12	3.20966e-12	842	24	1	1	720	1
KEGG	RNA transport	KEGG:03013	133	4754	true,false	1.6413e-06	1.6413e-06	403	32	1	1	372	4
KEGG	Protein export	KEGG:03060	20	4754	true,false	7.92191e-05	7.92191e-05	403	10	1	1	-1	-1
GO:MF	unfolded protein binding	GO:0051082	67	9668	true,false	0.000120348	0.000120348	817	20	1	1	774	1
GO:BP	protein folding	GO:0006457	101	10025	true,false	0.000749844	0.000749844	855	25	1	1	793	3
GO:CC	integral component of endoplasmic reticulum membrane	GO:0030176	58	9394	true,false	0.00150647	0.00150647	842	17	1	1	720	6
GO:MF	rRNA methyltransferase activity	GO:0008649	14	9668	true,false	0.0016538	0.0016538	817	8	1	1	-1	-1
KEGG	Basal transcription factors	KEGG:03022	37	4754	true,false	0.00165513	0.00165513	403	12	1	1	372	1
KEGG	RNA polymerase	KEGG:03020	25	4754	true,false	0.00669267	0.00669267	403	9	1	1	-1	-1
GO:BP	RNA 3'-end processing	GO:0031123	49	10025	true,false	0.0076234	0.0076234	855	15	1	1	793	2
GO:BP	establishment of protein localization to organelle	GO:0072594	151	10025	true,false	0.0085302	0.0085302	855	30	1	1	793	5
KEGG	Protein processing in endoplasmic reticulum	KEGG:04141	148	4754	true,false	0.0126099	0.0126099	403	26	1	1	372	7
GO:MF	RNA binding	GO:0003723	790	9668	true,false	0.0167462	0.0167462	817	98	1	1	774	44
GO:CC	proteasome regulatory particle, base subcomplex	GO:0008540	7	9394	true,false	0.0201967	0.0201967	842	5	1	1	-1	-1
KEGG	mRNA surveillance pathway	KEGG:03015	75	4754	true,false	0.0227665	0.0227665	403	16	1	1	372	2
GO:MF	sulfuric ester hydrolase activity	GO:0008484	20	9668	false,true	1	1	-1	-1	0.0288273	0.0288273	774	8
KEGG	Ascorbate and aldarate metabolism	KEGG:00053	16	4754	false,true	1	1	403	2	0.00571455	0.00571455	372	7
KEGG	Glycolysis / Gluconeogenesis	KEGG:00010	60	4754	false,true	1	1	403	1	0.00857049	0.00857049	372	14
KEGG	beta-Alanine metabolism	KEGG:00410	31	4754	false,true	1	1	403	1	0.023325	0.023325	372	9
KEGG	Arginine and proline metabolism	KEGG:00330	47	4754	false,true	1	1	403	2	0.0421723	0.0421723	372	11
