# Supplementary material for: Metamorphic gene regulation programs in Xenopus tropicalis tadpole brain
Source: PLoS One. 2023 Jun 29;18(6):e0287858. doi: 10.1371/journal.pone.0287858 (PMC10310023; doi:10.1371/journal.pone.0287858)
Supplement: S11 Table — (XLSX) [file pone.0287858.s014.xlsx]

## Sheet: Notes
Supplemental Table 11. Cellular processes regulated during metamorphosis organized by category

## Sheet: Cell cycle cell division
Cell cycle/cell division genes NF50-NF62
Sorted by id
Up (10 genes)
ensembl	id	log2FoldChange	pvalue	padj	Comparison	description	TR ChIP-seq peaks	Notes
ENSXETG00000035297	cdc16	1.10347	0.000799893	0.00480185	NF62 vs NF50	CDC16 (Cell Division Cycle 16) is a Protein Coding gene. The protein encoded by this gene functions as a protein ubiquitin ligase and is a component of the multiprotein APC complex. The APC complex is a cyclin degradation system that governs exit from mitosis by targeting cell cycle proteins for degredation by the 26S proteasome. Each component protein of the APC complex is highly conserved among…	-
ENSXETG00000003238	cdc27	0.473442	0.0023474	0.0122522	NF62 vs NF50	cell division cycle 27 [Source:Xenbase;Acc:XB-GENE-972658]	-
ENSXETG00000003466	cdk14	0.819455	0.0010298	0.00600906	NF62 vs NF50	cyclin-dependent kinase 14 [Source:Xenbase;Acc:XB-GENE-943250]	+	This gene is induced by T3 in premetamorphic tadpole brain
ENSXETG00000012405	cdk15	0.819474	7.32136e-09	1.28846e-07	NF62 vs NF50	cyclin-dependent kinase 15 [Source:Xenbase;Acc:XB-GENE-961241]	-
ENSXETG00000001892	cdk17	0.317862	0.00217119	0.01148	NF62 vs NF50	cyclin-dependent kinase 17 [Source:Xenbase;Acc:XB-GENE-920552]	+
ENSXETG00000039048	cdk5r2	0.343	0.000550472	0.00345928	NF62 vs NF50	cyclin-dependent kinase 5, regulatory subunit 2 (p39) [Source:NCBI gene (formerly Entrezgene);Acc:779711]	+
ENSXETG00000021807	cdkl5	0.352006	3.91175e-06	4.14372e-05	NF62 vs NF50	cyclin dependent kinase like 5 [Source:Xenbase;Acc:XB-GENE-951076]	+
ENSXETG00000024887	cdkn1a	1.59367	1.77641e-16	7.74496e-15	NF62 vs NF50	cyclin-dependent kinase inhibitor 1A [Source:Xenbase;Acc:XB-GENE-487802]	-
ENSXETG00000000074	dock3	0.856001	5.43411e-17	2.51108e-15	NF62 vs NF50	dedicator of cytokinesis 3 [Source:Xenbase;Acc:XB-GENE-855883]	+
ENSXETG00000018908	rgcc	1.51779	2.59177e-18	1.34685e-16	NF62 vs NF50	regulator of cell cycle [Source:Xenbase;Acc:XB-GENE-1006063]	-	This gene is induced by T3 in premetamorphic tadpole brain
Down (93 genes)
ensembl	id	log2FoldChange	pvalue	padj	Comparison	description	TR ChIP-seq peaks	Notes
ENSXETG00000039411	anln	-2.9204	1.15815e-24	1.03924e-22	NF62 vs NF50	anillin actin binding protein [Source:NCBI gene (formerly Entrezgene);Acc:100329114]	-	This gene encodes an actin-binding protein that plays a role in cell growth and migration, and in cytokinesis.
ENSXETG00000030117	arrdc4	-2.49071	9.96919e-23	7.61705e-21	NF62 vs NF50	cell division cycle associated 3 [Source:NCBI gene (formerly Entrezgene);Acc:100379776]	-
ENSXETG00000012032	aurka	-1.49567	1.57656e-06	1.81859e-05	NF62 vs NF50	aurora kinase A [Source:Xenbase;Acc:XB-GENE-853082]	+
ENSXETG00000009097	aurkb	-2.94136	7.69084e-57	4.74802e-54	NF62 vs NF50	aurora kinase B [Source:Xenbase;Acc:XB-GENE-1019626]	-
ENSXETG00000012353	bora	-2.96695	7.36253e-22	5.18873e-20	NF62 vs NF50	bora, aurora kinase A activator [Source:Xenbase;Acc:XB-GENE-5865524]	-
ENSXETG00000022448	bub1	-2.6878	7.25566e-40	1.57724e-37	NF62 vs NF50	BUB1 mitotic checkpoint serine/threonine kinase [Source:Xenbase;Acc:XB-GENE-974762]	-
ENSXETG00000000287	bub1b	-2.94726	1.15942e-35	1.92413e-33	NF62 vs NF50	BUB1B, mitotic checkpoint serine/threonine kinase [Source:Xenbase;Acc:XB-GENE-1010857]	-
ENSXETG00000003985	caprin1	-0.504152	2.64612e-07	3.54824e-06	NF62 vs NF50	cell cycle associated protein 1 [Source:Xenbase;Acc:XB-GENE-942720]	+
ENSXETG00000001016	ccna2	-3.12131	1.90096e-46	6.11238e-44	NF62 vs NF50	cyclin A2 [Source:Xenbase;Acc:XB-GENE-923016]	-
ENSXETG00000016354	ccnb1.2	-2.89498	5.11915e-43	1.38612e-40	NF62 vs NF50	cyclin B1 [Source:Xenbase;Acc:XB-GENE-5736422]	-
ENSXETG00000026059	ccnb2	-2.53559	1.19548e-16	5.28683e-15	NF62 vs NF50	cyclin B2 [Source:Xenbase;Acc:XB-GENE-1005599]	-
ENSXETG00000022597	ccnb3	-3.02143	6.10658e-50	2.35622e-47	NF62 vs NF50	cyclin B3 [Source:Xenbase;Acc:XB-GENE-920213]	-
ENSXETG00000000267	ccndx	-1.16632	3.20538e-06	3.44512e-05	NF62 vs NF50	cyclin Dx [Source:Xenbase;Acc:XB-GENE-483042]	-
ENSXETG00000012929	ccne1	-1.33953	2.49209e-10	5.47126e-09	NF62 vs NF50	cyclin E1 [Source:Xenbase;Acc:XB-GENE-972042]	-
ENSXETG00000006660	ccne2	-0.906709	1.59977e-05	0.000148116	NF62 vs NF50	cyclin E2 [Source:Xenbase;Acc:XB-GENE-923043]	-
ENSXETG00000012459	ccnf	-0.89546	2.43542e-06	2.68679e-05	NF62 vs NF50	cyclin F [Source:Xenbase;Acc:XB-GENE-963729]	+
ENSXETG00000011718	ccnh	-0.464118	0.00625065	0.0277306	NF62 vs NF50	cyclin H [Source:Xenbase;Acc:XB-GENE-922561]	-
ENSXETG00000014839	cdc14b	-0.757986	7.11986e-08	1.07839e-06	NF62 vs NF50	cell division cycle 14B [Source:Xenbase;Acc:XB-GENE-977314]	+
ENSXETG00000025623	cdc20	-1.35045	2.38006e-16	1.02323e-14	NF62 vs NF50	cell division cycle 20 [Source:Xenbase;Acc:XB-GENE-970663]	+
ENSXETG00000021310	cdc25a	-1.84871	6.98307e-13	2.13843e-11	NF62 vs NF50	cell division cycle 25A [Source:Xenbase;Acc:XB-GENE-5809292]	-
ENSXETG00000006710	cdc25c	-1.06664	1.57074e-07	2.21057e-06	NF62 vs NF50	cell division cycle 25C [Source:Xenbase;Acc:XB-GENE-944821]	-
ENSXETG00000006555	cdc34	-0.434184	0.00439271	0.0207457	NF62 vs NF50	cell division cycle 34 [Source:Xenbase;Acc:XB-GENE-5772505]	+
ENSXETG00000000595	cdc37l1	-0.657803	0.00427898	0.0202707	NF62 vs NF50	cell division cycle 37-like 1 [Source:Xenbase;Acc:XB-GENE-984706]	-
ENSXETG00000018602	cdc45	-2.79192	3.91281e-24	3.37376e-22	NF62 vs NF50	cell division cycle 45 [Source:Xenbase;Acc:XB-GENE-976058]	-
ENSXETG00000024394	cdc6	-1.81168	1.48617e-17	7.23582e-16	NF62 vs NF50	cell division cycle 6 [Source:Xenbase;Acc:XB-GENE-974720]	-
ENSXETG00000023034	cdc7	-1.89902	4.31365e-18	2.21186e-16	NF62 vs NF50	cell division cycle 7 [Source:Xenbase;Acc:XB-GENE-951314]	-
ENSXETG00000006803	cdca4	-0.625936	5.7368e-06	5.8482e-05	NF62 vs NF50	cell division cycle associated 4 [Source:Xenbase;Acc:XB-GENE-992111]	-
ENSXETG00000023094	cdca5	-1.37616	1.7337e-05	0.000158895	NF62 vs NF50	cell division cycle associated 5 [Source:Xenbase;Acc:XB-GENE-5908127]	+
ENSXETG00000007518	cdca7	-3.54127	1.7009e-58	1.19326e-55	NF62 vs NF50	cell division cycle associated 7 [Source:Xenbase;Acc:XB-GENE-977167]	-
ENSXETG00000007411	cdca7l	-1.5302	6.50378e-09	1.15511e-07	NF62 vs NF50	cell division cycle associated 7 like [Source:Xenbase;Acc:XB-GENE-1217533]	-
ENSXETG00000002167	cdca8	-3.13828	2.98693e-33	4.19094e-31	NF62 vs NF50	cell division cycle associated 8 [Source:Xenbase;Acc:XB-GENE-946929]	-
ENSXETG00000003123	cdk1	-3.18343	5.75282e-59	4.22805e-56	NF62 vs NF50	cyclin-dependent kinase 1 [Source:Xenbase;Acc:XB-GENE-482750]	-
ENSXETG00000023695	cdk12	-0.323349	0.00055479	0.00348216	NF62 vs NF50	cyclin-dependent kinase 12 [Source:Xenbase;Acc:XB-GENE-493308]	+
ENSXETG00000009444	cdk2	-3.18505	5.43287e-47	1.86265e-44	NF62 vs NF50	cyclin-dependent kinase 2 [Source:Xenbase;Acc:XB-GENE-1001990]	-
ENSXETG00000033220	cdkn2c	-1.09742	7.71124e-08	1.15886e-06	NF62 vs NF50	cyclin-dependent kinase inhibitor 2C [Source:NCBI gene (formerly Entrezgene);Acc:100144705]	+
ENSXETG00000000286	cdknx	-1.02554	5.96206e-17	2.73864e-15	NF62 vs NF50	cyclin-dependent kinase inhibitor xic1 [Source:Xenbase;Acc:XB-GENE-1032978]	+
ENSXETG00000014861	chek1	-0.692518	0.00364573	0.0176944	NF62 vs NF50	checkpoint kinase 1 [Source:Xenbase;Acc:XB-GENE-491846]	-
ENSXETG00000020708	ckap2	-2.93667	3.73906e-56	2.13736e-53	NF62 vs NF50	cytoskeleton associated protein 2 [Source:Xenbase;Acc:XB-GENE-1004436]	+	This gene encodes a cytoskeleton-associated protein that stabalizes microtubules and plays a role in the regulation of cell division.
ENSXETG00000015421	cks1b	-3.00438	8.57018e-36	1.45354e-33	NF62 vs NF50	CDC28 protein kinase regulatory subunit 1B [Source:Xenbase;Acc:XB-GENE-921479]	+
ENSXETG00000010855	cks2	-2.86194	1.02578e-35	1.72086e-33	NF62 vs NF50	CDC28 protein kinase regulatory subunit 2 [Source:Xenbase;Acc:XB-GENE-922081]	-	CKS2 protein binds to the catalytic subunit of the cyclin dependent kinases and is essential for their biological function.
ENSXETG00000003719	cwf19l1	-0.453636	0.00115884	0.00666308	NF62 vs NF50	CWF19 like cell cycle control factor 1 [Source:Xenbase;Acc:XB-GENE-995269]	+
ENSXETG00000018331	dck.2	-1.79445	2.70941e-07	3.61426e-06	NF62 vs NF50	deoxycytidine kinase, gene 2 [Source:Xenbase;Acc:XB-GENE-5727742]	-
ENSXETG00000005204	dock1	-0.962007	8.75307e-07	1.06458e-05	NF62 vs NF50	dedicator of cytokinesis 1 [Source:Xenbase;Acc:XB-GENE-1010793]	-
ENSXETG00000010841	dock7	-0.304341	0.000906665	0.00536559	NF62 vs NF50	dedicator of cytokinesis 7 [Source:Xenbase;Acc:XB-GENE-998178]	+
ENSXETG00000021428	e2f1	-1.88581	3.98979e-08	6.29636e-07	NF62 vs NF50	E2F transcription factor 1 [Source:Xenbase;Acc:XB-GENE-481741]	-
ENSXETG00000000021	e2f3	-0.906008	0.000933698	0.00550657	NF62 vs NF50	E2F transcription factor 3 [Source:Xenbase;Acc:XB-GENE-974737]	+
ENSXETG00000013780	e2f5	-1.36018	1.0411e-23	8.5018e-22	NF62 vs NF50	E2F transcription factor 5 [Source:Xenbase;Acc:XB-GENE-481326]	+
ENSXETG00000014320	e2f7	-1.48826	1.97467e-05	0.000179066	NF62 vs NF50	E2F transcription factor 7 [Source:Xenbase;Acc:XB-GENE-1018445]	-
ENSXETG00000004436	e2f8	-2.51531	5.81713e-24	4.93306e-22	NF62 vs NF50	E2F transcription factor 8 [Source:Xenbase;Acc:XB-GENE-1219148]	+
ENSXETG00000022574	ercc6l	-2.55297	5.83701e-19	3.29994e-17	NF62 vs NF50	excision repair cross-complementation group 6 like [Source:Xenbase;Acc:XB-GENE-988849]	-
ENSXETG00000020442	esco2	-2.98374	1.01902e-32	1.39183e-30	NF62 vs NF50	establishment of sister chromatid cohesion N-acetyltransferase 2 [Source:Xenbase;Acc:XB-GENE-5955289]	-
ENSXETG00000033409	grem1	-2.72234	3.1208e-34	4.76895e-32	NF62 vs NF50	cell division cycle associated 2 [Source:NCBI gene (formerly Entrezgene);Acc:100498571]	+
ENSXETG00000023301	gtse1	-2.88746	2.15368e-36	3.77726e-34	NF62 vs NF50	G2 and S-phase expressed 1 [Source:Xenbase;Acc:XB-GENE-1014600]	-
ENSXETG00000011668	heca	-0.392761	6.65152e-05	0.000535522	NF62 vs NF50	hdc homolog, cell cycle regulator [Source:Xenbase;Acc:XB-GENE-492753]	+
ENSXETG00000012213	kif11	-2.76499	4.90358e-36	8.50358e-34	NF62 vs NF50	kinesin family member 11 [Source:Xenbase;Acc:XB-GENE-978999]	-
ENSXETG00000008497	kif15	-2.64116	7.54174e-44	2.15554e-41	NF62 vs NF50	kinesin family member 15 [Source:Xenbase;Acc:XB-GENE-1005654]	-
ENSXETG00000013598	kif2c	-1.92397	3.4713e-16	1.46784e-14	NF62 vs NF50	kinesin family member 2C [Source:Xenbase;Acc:XB-GENE-961445]	-
ENSXETG00000041258	knl1	-2.63641	2.11174e-28	2.32804e-26	NF62 vs NF50	kinetochore scaffold 1 [Source:NCBI gene (formerly Entrezgene);Acc:100497601]	-
ENSXETG00000007799	kntc1	-2.85611	1.94789e-45	6.01275e-43	NF62 vs NF50	kinetochore associated 1 [Source:Xenbase;Acc:XB-GENE-1011946]	+	This gene encodes a protein that is one of many involved in mechanisms to ensure proper chromosome segregation during cell division.
ENSXETG00000022997	mad1l1	-0.604743	4.45265e-06	4.65597e-05	NF62 vs NF50	mitotic arrest deficient 1 like 1 [Source:Xenbase;Acc:XB-GENE-6258053]	+
ENSXETG00000002100	mad2l1	-2.81035	1.16748e-29	1.36506e-27	NF62 vs NF50	mitotic arrest deficient 2 like 1 [Source:Xenbase;Acc:XB-GENE-947153]	-
ENSXETG00000002059	mcm2	-1.7749	3.03863e-33	4.22506e-31	NF62 vs NF50	minichromosome maintenance complex component 2 [Source:Xenbase;Acc:XB-GENE-999974]	-
ENSXETG00000004854	mcm4	-2.7978	3.3845e-50	1.41179e-47	NF62 vs NF50	minichromosome maintenance complex component 4 [Source:Xenbase;Acc:XB-GENE-1011481]	-	The protein encoded by this gene is one of the highly conserved mini-chromosome maintenance proteins (MCM) that are essential for the initiation of eukaryotic genome replication.
ENSXETG00000000253	mcm5	-2.69941	1.36173e-40	3.13685e-38	NF62 vs NF50	minichromosome maintenance complex component 5 [Source:Xenbase;Acc:XB-GENE-985665]	-
ENSXETG00000014891	mcm6.2	-1.83155	1.13116e-34	1.81857e-32	NF62 vs NF50	minichromosome maintenance complex component 6 [Source:Xenbase;Acc:XB-GENE-962678]	-
ENSXETG00000009104	mcm7	-1.96293	1.02705e-41	2.55669e-39	NF62 vs NF50	minichromosome maintenance complex component 7 [Source:Xenbase;Acc:XB-GENE-5946446]	-
ENSXETG00000001836	mnd1	-2.2196	5.01196e-12	1.39556e-10	NF62 vs NF50	meiotic nuclear divisions 1 [Source:Xenbase;Acc:XB-GENE-950994]	-
ENSXETG00000016497	mphosph10	-0.467224	0.00949412	0.0389196	NF62 vs NF50	M-phase phosphoprotein 10 (U3 small nucleolar ribonucleoprotein) [Source:Xenbase;Acc:XB-GENE-940335]	-
ENSXETG00000030657	mphosph9	-0.405126	0.00451274	0.0212152	NF62 vs NF50	M-phase phosphoprotein 9 [Source:NCBI gene (formerly Entrezgene);Acc:100037862]	-
ENSXETG00000025372	myc	-0.601053	0.00024633	0.00165818	NF66 vs NF50	MYC proto-oncogene, bHLH transcription factor [Source:Xenbase;Acc:XB-GENE-6052814]	+
ENSXETG00000001245	ncaph	-2.67517	7.79305e-30	9.25215e-28	NF62 vs NF50	non-SMC condensin I complex subunit H [Source:Xenbase;Acc:XB-GENE-5738397]	+
ENSXETG00000023090	ncaph2	-2.8464	6.15569e-49	2.26207e-46	NF62 vs NF50	non-SMC condensin II complex subunit H2 [Source:Xenbase;Acc:XB-GENE-993063]	-	This gene encodes one of the non-SMC subunits of the condensin II complex. This complex plays an essential role in mitotic chromosome assembly.
ENSXETG00000020840	ndc80	-1.82552	3.95918e-25	3.68109e-23	NF62 vs NF50	NDC80 kinetochore complex component [Source:Xenbase;Acc:XB-GENE-997352]	+
ENSXETG00000026423	neurog3	-1.1444	0.001084	0.00627548	NF62 vs NF50	neurogenin 3 [Source:Xenbase;Acc:XB-GENE-876279]	-
ENSXETG00000027460	pclaf	-2.69575	7.33741e-51	3.14571e-48	NF62 vs NF50	PCNA clamp associated factor [Source:Xenbase;Acc:XB-GENE-1006964]	-
ENSXETG00000008193	pcna	-1.40038	8.28971e-52	3.65553e-49	NF62 vs NF50	proliferating cell nuclear antigen [Source:Xenbase;Acc:XB-GENE-972522]	-
ENSXETG00000035676	pex10	-0.716509	0.00660242	0.0290484	NF62 vs NF50	mitogen-activated protein kinase kinase kinase 19 [Source:NCBI gene (formerly Entrezgene);Acc:100488738]	-
ENSXETG00000009544	pif1	-2.83538	1.98568e-17	9.60719e-16	NF62 vs NF50	PIF1 5'-to-3' DNA helicase [Source:Xenbase;Acc:XB-GENE-5924613]	-
ENSXETG00000010344	plk1	-2.50817	5.71898e-37	1.02636e-34	NF62 vs NF50	polo like kinase 1 [Source:Xenbase;Acc:XB-GENE-941540]	-	The Ser/Thr protein kinase encoded by this gene belongs to the CDC5/Polo subfamily. It is highly expressed during mitosis and elevated levels are found in many different types of cancer. Depletion of this protein in cancer cells dramatically inhibited cell proliferation and induced apoptosis; hence, it is a target for cancer therapy.
ENSXETG00000022522	plk4	-2.35102	3.65178e-21	2.4505e-19	NF62 vs NF50	polo like kinase 4 [Source:Xenbase;Acc:XB-GENE-493608]	-
ENSXETG00000015449	prc1	-2.68602	5.55151e-47	1.86265e-44	NF62 vs NF50	protein regulator of cytokinesis 1 [Source:Xenbase;Acc:XB-GENE-963901]	-
ENSXETG00000018081	prc1.2	-1.91647	2.52901e-08	4.1392e-07	NF62 vs NF50	protein regulator of cytokinesis 1, gene 2 [Source:Xenbase;Acc:XB-GENE-1020943]	-
ENSXETG00000000984	rbbp4	-0.723139	1.8729e-07	2.59017e-06	NF62 vs NF50	retinoblastoma binding protein 4 [Source:Xenbase;Acc:XB-GENE-482002]	+
ENSXETG00000012969	rcc1	-1.37638	4.3235e-21	2.8887e-19	NF62 vs NF50	regulator of chromosome condensation 1 [Source:Xenbase;Acc:XB-GENE-979094]	+
ENSXETG00000016582	recql4	-2.45504	1.53233e-23	1.22539e-21	NF62 vs NF50	RecQ helicase-like 4 [Source:Xenbase;Acc:XB-GENE-997814]	-
ENSXETG00000031362	rfng	-0.697155	0.00102736	0.0060027	NF62 vs NF50	retinoblastoma binding protein 8 [Source:NCBI gene (formerly Entrezgene);Acc:100380142]	-
ENSXETG00000027687	spc24	-2.31148	1.22611e-26	1.24499e-24	NF62 vs NF50	SPC24, NDC80 kinetochore complex component [Source:Xenbase;Acc:XB-GENE-974559]	-
ENSXETG00000001636	spdyc	-0.954424	0.00598825	0.0268437	NF62 vs NF50	speedy/RINGO cell cycle regulator family member C [Source:Xenbase;Acc:XB-GENE-5886095]	-
ENSXETG00000001323	tk1	-2.68673	3.52451e-19	2.03735e-17	NF62 vs NF50	thymidine kinase 1 [Source:Xenbase;Acc:XB-GENE-978544]	-	The protein encoded by this gene is a cytosolic enzyme that catalyzes the addition of a gamma-phosphate group to thymidine. This creates dTMP and is the first step in the biosynthesis of dTTP, which is one component required for DNA replication.
ENSXETG00000021362	top2a	-2.51696	5.90963e-16	2.41934e-14	NF62 vs NF50	DNA topoisomerase II alpha [Source:Xenbase;Acc:XB-GENE-970178]	-	This gene encodes a DNA topoisomerase, an enzyme that controls and alters the topologic states of DNA during transcription. This nuclear enzyme is involved in processes such as chromosome condensation, chromatid separation, and the relief of torsional stress that occurs during DNA transcription and replication. It catalyzes the transient breaking and rejoining of two strands of duplex DNA which a…
ENSXETG00000022298	ung	-1.60384	2.59219e-16	1.10825e-14	NF62 vs NF50	uracil DNA glycosylase [Source:Xenbase;Acc:XB-GENE-960119]	-
ENSXETG00000037729	wdr13	-0.810342	0.000842695	0.00503529	NF62 vs NF50	WDR13 (WD Repeat Domain 13) is a Protein Coding gene. This gene encodes a member of the WD repeat protein family. WD repeats are minimally conserved regions of approximately 40 amino acids typically bracketed by Gly-His and Trp-Asp (GH-WD), which may facilitate formation of heterotrimeric or multiprotein complexes. Members of this family are involved in a variety of cellular processes, including …	-
ENSXETG00000021701	zmcm3	-2.84082	4.3339e-37	7.86934e-35	NF62 vs NF50	Putative ortholog of dNA replication licensing factor MCM3 (DNA polymerase alpha holoenzyme-associated protein P1) (RLF beta subunit) (P102 protein) (P1-MCM3) [Source:Xenbase;Acc:XB-GENE-971646]	-

## Sheet: Neuron dev&function
Neuron development, structure and function NF50-NF62
Sorted by id
Up (137 genes)
ensembl	id	log2FoldChange	pvalue	padj	Comparison	description	TR ChIP-seq peaks	Notes
ENSXETG00000022024	ano10	0.828832	0.00675308	0.0295763	NF62 vs NF50	anoctamin 10 [Source:Xenbase;Acc:XB-GENE-955754]	-
ENSXETG00000006394	atcay	0.619729	0.00697985	0.03032	NF62 vs NF50	ataxia, cerebellar, Cayman type [Source:Xenbase;Acc:XB-GENE-962245]	-
ENSXETG00000010536	bmp1	0.733627	7.02258e-09	1.24154e-07	NF62 vs NF50	bone morphogenetic protein 1 [Source:Xenbase;Acc:XB-GENE-479191]	-
ENSXETG00000008620	bmp4	0.500344	0.0127483	0.0493375	NF62 vs NF50	bone morphogenetic protein 4 [Source:Xenbase;Acc:XB-GENE-483058]	-
ENSXETG00000022986	brinp3	0.959573	1.00031e-28	1.12692e-26	NF62 vs NF50	bone morphogenetic protein/retinoic acid inducible neural-specific 3 [Source:Xenbase;Acc:XB-GENE-985662]	-
ENSXETG00000006824	cacna1g	0.718318	0.000916681	0.00541863	NF62 vs NF50	calcium channel, voltage-dependent, T type, alpha 1G subunit [Source:Xenbase;Acc:XB-GENE-993391]	-
ENSXETG00000022646	cacna1h	0.420793	5.02989e-06	5.20318e-05	NF62 vs NF50	calcium channel, voltage-dependent, T type, alpha 1H subunit [Source:Xenbase;Acc:XB-GENE-6042121]	+
ENSXETG00000007868	cacna2d1	0.525226	1.00148e-09	2.03916e-08	NF62 vs NF50	calcium channel, voltage-dependent, alpha 2/delta subunit 1 [Source:Xenbase;Acc:XB-GENE-964524]	-
ENSXETG00000036769	cacna2d3	0.46012	2.32344e-07	3.15063e-06	NF62 vs NF50	calcium voltage-gated channel auxiliary subunit alpha2delta 3 [Source:HGNC Symbol;Acc:HGNC:15460]	-
ENSXETG00000022755	cacnb2	0.711156	0.000449317	0.00288948	NF62 vs NF50	calcium channel, voltage-dependent, beta 2 subunit [Source:Xenbase;Acc:XB-GENE-962360]	-
ENSXETG00000034088	cacng7	0.669283	8.00697e-05	0.000632121	NF62 vs NF50	CACNG7 (Calcium Voltage-Gated Channel Auxiliary Subunit Gamma 7) is a Protein Coding gene.	+
ENSXETG00000022243	cadps	0.168145	0.00180458	0.00978291	NF62 vs NF50	Ca2+ dependent secretion activator [Source:Xenbase;Acc:XB-GENE-5755926]	+
ENSXETG00000015713	calm1	0.760277	2.44863e-28	2.6803e-26	NF62 vs NF50	calmodulin 1 (phosphorylase kinase, delta) [Source:Xenbase;Acc:XB-GENE-1014640]	+
ENSXETG00000000321	calm2	0.391996	4.18756e-09	7.65767e-08	NF62 vs NF50	calmodulin 2 (phosphorylase kinase, delta) [Source:Xenbase;Acc:XB-GENE-976642]	+
ENSXETG00000009110	camk1d	0.884946	0.0116293	0.0457173	NF62 vs NF50	calcium/calmodulin dependent protein kinase ID [Source:Xenbase;Acc:XB-GENE-5874342]	-
ENSXETG00000018971	camk2b	0.686163	5.26008e-20	3.2868e-18	NF62 vs NF50	calcium/calmodulin dependent protein kinase (CaM kinase) II beta [Source:Xenbase;Acc:XB-GENE-868398]	-
ENSXETG00000015547	camk2d	0.717825	0.00371335	0.0179211	NF62 vs NF50	calcium/calmodulin dependent protein kinase (CaM kinase) II delta [Source:Xenbase;Acc:XB-GENE-868293]	+
ENSXETG00000038611	camk2n2	0.882177	1.59493e-05	0.000147756	NF62 vs NF50	calcium/calmodulin-dependent protein kinase II inhibitor 2 [Source:NCBI gene (formerly Entrezgene);Acc:780061]	+
ENSXETG00000012950	cbln1	0.784631	3.74732e-13	1.19496e-11	NF62 vs NF50	cerebellin 1 precursor [Source:Xenbase;Acc:XB-GENE-978378]	-	This gene encodes a cerebellum-specific precursor protein, precerebellin, with similarity to the globular (non-collagen-like) domain of complement component C1qB. Precerebellin is processed to give rise to several derivatives, including the hexadecapeptide, cerebellin, which is highly enriched in postsynaptic structures of Purkinje cells. Cerebellin has also been found in human and rat adrenals, …
ENSXETG00000016861	cbln2	0.729856	1.70999e-08	2.85318e-07	NF62 vs NF50	cerebellin 2 precursor [Source:Xenbase;Acc:XB-GENE-5897871]	+
ENSXETG00000015716	cbln4	0.900547	6.42877e-08	9.83365e-07	NF62 vs NF50	cerebellin 4 precursor [Source:Xenbase;Acc:XB-GENE-986703]	-	This gene encodes a member of a family of small secreted proteins containing C1Q domains. Members of this family are involved in regulation of neurexin signalling during synapse development. The mouse homolog of the protein encoded by this gene competes with netrin to bind to the deleted in colorectal cancer receptor. [provided by RefSeq, Aug 2012]
ENSXETG00000030443	chrm2	1.87787	5.41053e-14	1.86815e-12	NF62 vs NF50	Cholinergic Receptor Muscarinic 2. The muscarinic cholinergic receptors belong to a larger family of G protein-coupled receptors. The functional diversity of these receptors is defined by the binding of acetylcholine to these receptors and includes cellular responses such as adenylate cyclase inhibition, phosphoinositide degeneration, and potassium channel mediation. Muscarinic receptors influenc…	-
ENSXETG00000017868	chrm5	0.86802	0.00689299	0.0300272	NF62 vs NF50	cholinergic receptor, muscarinic 5 [Source:Xenbase;Acc:XB-GENE-986590]	-
ENSXETG00000016395	chrna7	0.408907	0.000149495	0.00109767	NF62 vs NF50	cholinergic receptor, nicotinic alpha 7 [Source:Xenbase;Acc:XB-GENE-990456]	-
ENSXETG00000010250	chrnb3	0.573761	0.00484036	0.022468	NF62 vs NF50	cholinergic receptor, nicotinic beta 3 [Source:Xenbase;Acc:XB-GENE-5793509]	-
ENSXETG00000023146	clcn3	0.630376	0.00295352	0.0148969	NF62 vs NF50	chloride channel, voltage-sensitive 3 [Source:Xenbase;Acc:XB-GENE-950794]	-
ENSXETG00000023916	clstn3	0.5598	8.9887e-11	2.09881e-09	NF62 vs NF50	calsyntenin 3 [Source:Xenbase;Acc:XB-GENE-5757720]	-
ENSXETG00000035745	cnrip1	0.549665	1.47485e-07	2.08641e-06	NF62 vs NF50	cannabinoid receptor interacting protein 1 [Source:NCBI gene (formerly Entrezgene);Acc:100145710]	+
ENSXETG00000030131	cplane2	0.462217	0.000293903	0.00200181	NF62 vs NF50	potassium sodium-activated channel subfamily T member 2 [Source:HGNC Symbol;Acc:HGNC:18866]	-
ENSXETG00000034866	cplx1	1.02113	0.000425344	0.00276527	NF62 vs NF50	complexin 1 [Source:NCBI gene (formerly Entrezgene);Acc:100124828]	-	Proteins encoded by the complexin/synaphin gene family are cytosolic proteins that function in synaptic vesicle exocytosis. These proteins bind syntaxin, part of the SNAP receptor. The protein product of this gene binds to the SNAP receptor complex and disrupts it, allowing transmitter release.
ENSXETG00000019859	dkk2	0.901978	0.00517474	0.0237416	NF62 vs NF50	dickkopf WNT signaling pathway inhibitor 2 [Source:Xenbase;Acc:XB-GENE-480441]	-
ENSXETG00000011662	drd2	0.577383	0.0041334	0.0196534	NF62 vs NF50	dopamine receptor D2 [Source:Xenbase;Acc:XB-GENE-1005779]	-
ENSXETG00000035128	dscam	1.12521	0.00122459	0.00700793	NF62 vs NF50	DSCAM (DS Cell Adhesion Molecule) is a Protein Coding gene. This gene is a member of the immunoglobulin superfamily of cell adhesion molecules (Ig-CAMs), and is involved in human central and peripheral nervous system development. This gene is a candidate for Down syndrome and congenital heart disease (DSCHD). A gene encoding a similar Ig-CAM protein is located on chromosome 11. Alternatively spli…	-
ENSXETG00000001233	dtnb	0.690871	4.8711e-09	8.79309e-08	NF62 vs NF50	dystrobrevin beta [Source:Xenbase;Acc:XB-GENE-979789]	-
ENSXETG00000020310	dym	0.606895	4.47889e-13	1.41076e-11	NF62 vs NF50	dymeclin [Source:Xenbase;Acc:XB-GENE-5729291]	-
ENSXETG00000039296	efhd2	0.624663	0.000426446	0.00276927	NF62 vs NF50	EF-hand domain family member D2 [Source:NCBI gene (formerly Entrezgene);Acc:496711]	-
ENSXETG00000031961	exd2	0.803283	0.000214869	0.00151291	NF62 vs NF50	5-hydroxytryptamine receptor 7 [Source:HGNC Symbol;Acc:HGNC:5302]	-	Serotonin receptor
ENSXETG00000002144	fgf12	0.543444	0.000703038	0.00429015	NF62 vs NF50	fibroblast growth factor 12 [Source:Xenbase;Acc:XB-GENE-479999]	-
ENSXETG00000021075	fgf9	0.803846	0.00635428	0.0280928	NF62 vs NF50	fibroblast growth factor 9 [Source:Xenbase;Acc:XB-GENE-484466]	-
ENSXETG00000010239	gabra6	0.778084	0.000353106	0.00234301	NF62 vs NF50	gamma-aminobutyric acid (GABA) A receptor, alpha 6 [Source:Xenbase;Acc:XB-GENE-6049732]	-
ENSXETG00000024288	gabrb3	0.38819	0.00381399	0.018338	NF62 vs NF50	gamma-aminobutyric acid (GABA) A receptor, beta 3 [Source:Xenbase;Acc:XB-GENE-6030743]	-
ENSXETG00000036447	gas8	0.440312	1.36026e-06	1.58466e-05	NF62 vs NF50	5-hydroxytryptamine (serotonin) receptor 5A, G protein-coupled [Source:NCBI gene (formerly Entrezgene);Acc:100487444]	-
ENSXETG00000001966	glra1	1.22768	2.55284e-05	0.000225274	NF62 vs NF50	glycine receptor alpha 1 [Source:Xenbase;Acc:XB-GENE-6035798]	-
ENSXETG00000001922	gria1	0.492683	0.00050963	0.00323822	NF62 vs NF50	glutamate receptor, ionotropic, AMPA 1 [Source:Xenbase;Acc:XB-GENE-995621]	+
ENSXETG00000021373	gria4	0.538397	6.05918e-08	9.32376e-07	NF62 vs NF50	glutamate receptor, ionotropic, AMPA 4 [Source:Xenbase;Acc:XB-GENE-5838893]	+
ENSXETG00000020551	grid1	0.679146	3.13652e-05	0.000271503	NF62 vs NF50	glutamate receptor, ionotropic, delta 1 [Source:Xenbase;Acc:XB-GENE-990290]	-
ENSXETG00000016085	grid2ip	0.441595	0.000148993	0.00109503	NF62 vs NF50	glutamate receptor, ionotropic, delta 2 (Grid2) interacting protein [Source:Xenbase;Acc:XB-GENE-981804]	+
ENSXETG00000017031	grik4	0.359605	1.1378e-06	1.35395e-05	NF62 vs NF50	glutamate receptor, ionotropic, kainate 4 [Source:Xenbase;Acc:XB-GENE-1011875]	+
ENSXETG00000022933	grin1	0.306773	1.9531e-05	0.000177423	NF62 vs NF50	glutamate ionotropic receptor NMDA type subunit 1 [Source:Xenbase;Acc:XB-GENE-494200]	+
ENSXETG00000029920	GRIN3A	0.832516	5.60286e-18	2.85394e-16	NF62 vs NF50	glutamate receptor, ionotropic, N-methyl-D-aspartate 3A [Source:NCBI gene (formerly Entrezgene);Acc:100486849]	+
ENSXETG00000021607	grin3b	0.938719	9.89557e-05	0.000765555	NF62 vs NF50	glutamate receptor, ionotropic, N-methyl-D-aspartate 3B [Source:Xenbase;Acc:XB-GENE-990106]	-
ENSXETG00000011516	grip2	0.236124	0.00485897	0.0225137	NF62 vs NF50	glutamate receptor interacting protein 2 [Source:Xenbase;Acc:XB-GENE-854056]	-
ENSXETG00000032539	GRM2	0.660928	0.0018765	0.0101124	NF62 vs NF50	glutamate receptor, metabotropic 2 [Source:NCBI gene (formerly Entrezgene);Acc:100380092]	-
ENSXETG00000021218	grm6	0.488241	0.012468	0.0484581	NF62 vs NF50	glutamate receptor, metabotropic 6 [Source:Xenbase;Acc:XB-GENE-949374]	-
ENSXETG00000015711	grm7	0.551476	3.81859e-11	9.50582e-10	NF62 vs NF50	glutamate receptor, metabotropic 7 [Source:Xenbase;Acc:XB-GENE-6036083]	+
ENSXETG00000017714	hcn1	0.850545	1.91816e-05	0.000174763	NF62 vs NF50	hyperpolarization activated cyclic nucleotide gated potassium channel 1 [Source:Xenbase;Acc:XB-GENE-950265]	-
ENSXETG00000017651	hcn3	0.680663	4.94078e-06	5.12129e-05	NF62 vs NF50	hyperpolarization activated cyclic nucleotide gated potassium channel 3 [Source:Xenbase;Acc:XB-GENE-6071710]	-
ENSXETG00000000519	homer1	0.566293	0.0128666	0.0496706	NF62 vs NF50	homer scaffold protein 1 [Source:Xenbase;Acc:XB-GENE-5807410]	-
ENSXETG00000001001	hpca	0.355427	4.6513e-05	0.000388254	NF62 vs NF50	hippocalcin [Source:Xenbase;Acc:XB-GENE-491920]	-
ENSXETG00000026334	hps1	0.587653	1.03923e-22	7.82416e-21	NF62 vs NF50	calcium channel, voltage-dependent, beta 1 subunit [Source:NCBI gene (formerly Entrezgene);Acc:100158521]	+
ENSXETG00000040924	HTR1D	0.598837	0.0107033	0.0427303	NF62 vs NF50	5-hydroxytryptamine receptor 1D [Source:HGNC Symbol;Acc:HGNC:5289]	-
ENSXETG00000038202	htr1e	0.710169	0.000254121	0.00175879	NF62 vs NF50	5-hydroxytryptamine (serotonin) receptor 1E, G protein-coupled [Source:NCBI gene (formerly Entrezgene);Acc:100380026]	-
ENSXETG00000024787	htr2c	0.549015	7.19236e-06	7.13871e-05	NF62 vs NF50	5-hydroxytryptamine (serotonin) receptor 2C, G protein-coupled [Source:Xenbase;Acc:XB-GENE-967634]	-
ENSXETG00000036788	kcna4	0.886228	3.07227e-12	8.74859e-11	NF62 vs NF50	potassium voltage-gated channel subfamily A member 4 [Source:NCBI gene (formerly Entrezgene);Acc:100495646]	+
ENSXETG00000012263	kcnab1	0.740068	6.5975e-05	0.000532284	NF62 vs NF50	potassium channel, voltage gated subfamily A regulatory beta subunit 1 [Source:Xenbase;Acc:XB-GENE-950688]	+
ENSXETG00000032745	kcnc2	1.03366	0.000429612	0.00278364	NF62 vs NF50	potassium channel, voltage gated Shaw related subfamily C, member 2 [Source:NCBI gene (formerly Entrezgene);Acc:100489216]	+
ENSXETG00000002027	kcnc4	0.734507	8.68533e-10	1.7802e-08	NF62 vs NF50	potassium channel, voltage gated Shaw related subfamily C, member 4 [Source:Xenbase;Acc:XB-GENE-6032635]	-
ENSXETG00000003508	kcnf1	0.356735	0.000671207	0.00412561	NF62 vs NF50	potassium channel, voltage gated modifier subfamily F, member 1 [Source:Xenbase;Acc:XB-GENE-979363]	-
ENSXETG00000000858	kcng2	1.09478	2.54843e-07	3.4232e-06	NF62 vs NF50	potassium channel, voltage gated modifier subfamily G, member 2 [Source:Xenbase;Acc:XB-GENE-954003]	-
ENSXETG00000006509	KCNH2	0.931476	0.00608059	0.027155	NF62 vs NF50	potassium voltage-gated channel subfamily H member 2 [Source:HGNC Symbol;Acc:HGNC:6251]	-
ENSXETG00000013171	kcnh7	0.684014	0.000115203	0.000875454	NF62 vs NF50	potassium voltage-gated channel subfamily H member 7 [Source:Xenbase;Acc:XB-GENE-853944]	-
ENSXETG00000014005	kcnh8	0.864402	0.000547516	0.00344491	NF62 vs NF50	potassium channel, voltage gated eag related subfamily H, member 8 [Source:Xenbase;Acc:XB-GENE-981673]	-
ENSXETG00000018293	kcnip1	0.461791	2.78741e-05	0.000244437	NF62 vs NF50	Kv channel interacting protein 1 [Source:Xenbase;Acc:XB-GENE-973728]	+
ENSXETG00000027346	kcnip4	0.427905	0.00459469	0.0215284	NF62 vs NF50	Kv channel interacting protein 4 [Source:Xenbase;Acc:XB-GENE-5753458]	-
ENSXETG00000022624	kcnk12	0.44521	0.00810264	0.034268	NF62 vs NF50	potassium channel, two pore domain subfamily K, member 12 [Source:Xenbase;Acc:XB-GENE-1012003]	-
ENSXETG00000011382	kcnmb4	0.446781	0.00444099	0.0209098	NF62 vs NF50	potassium channel subfamily M regulatory beta subunit 4 [Source:Xenbase;Acc:XB-GENE-1016303]	-
ENSXETG00000031377	kcnq5	0.841959	9.80548e-05	0.000758991	NF62 vs NF50	potassium channel, voltage gated KQT-like subfamily Q, member 5 [Source:NCBI gene (formerly Entrezgene);Acc:100488199]	-
ENSXETG00000003449	kcnt2l	0.378816	0.00057106	0.00357556	NF62 vs NF50	potassium channel, sodium activated subfamily T, member 2 like [Source:Xenbase;Acc:XB-GENE-5993003]	-
ENSXETG00000006930	kctd1	0.618203	6.08109e-05	0.000493198	NF62 vs NF50	potassium channel tetramerization domain containing 1 [Source:Xenbase;Acc:XB-GENE-6076050]	+
ENSXETG00000038769	kctd12	0.732039	0.00103361	0.0060267	NF62 vs NF50	potassium channel tetramerization domain containing 12 [Source:NCBI gene (formerly Entrezgene);Acc:100125072]	-
ENSXETG00000010449	kctd14	1.28024	1.66826e-11	4.40889e-10	NF62 vs NF50	potassium channel tetramerization domain containing 14 [Source:Xenbase;Acc:XB-GENE-5816880]	-
ENSXETG00000020907	kctd3	0.353402	6.93965e-05	0.000556398	NF62 vs NF50	potassium channel tetramerization domain containing 3 [Source:Xenbase;Acc:XB-GENE-992895]	+
ENSXETG00000035680	kctd4	1.10221	7.48537e-09	1.31433e-07	NF62 vs NF50	potassium channel tetramerization domain containing 4 [Source:NCBI gene (formerly Entrezgene);Acc:100158517]	+
ENSXETG00000030030	lsm11	0.770062	2.47958e-07	3.33652e-06	NF62 vs NF50	potassium channel tetramerization domain containing 16 [Source:NCBI gene (formerly Entrezgene);Acc:100497743]	-
ENSXETG00000004849	maoa	0.939892	0.00223668	0.0117458	NF62 vs NF50	monoamine oxidase A [Source:Xenbase;Acc:XB-GENE-5749883]	-
ENSXETG00000004839	maob	0.677338	0.00105953	0.00615924	NF62 vs NF50	monoamine oxidase B [Source:Xenbase;Acc:XB-GENE-949917]	-
ENSXETG00000010788	mbp	0.659908	0.000268181	0.0018437	NF62 vs NF50	myelin basic protein [Source:Xenbase;Acc:XB-GENE-959616]	-
ENSXETG00000005594	nacc1	1.46631	4.19509e-67	4.31647e-64	NF62 vs NF50	nucleus accumbens associated 1, BEN and BTB (POZ) domain containing [Source:Xenbase;Acc:XB-GENE-979467]	+
ENSXETG00000000723	nacc2	1.29835	0.000205128	0.00145108	NF62 vs NF50	NACC family member 2, BEN and BTB (POZ) domain containing [Source:Xenbase;Acc:XB-GENE-986407]	+
ENSXETG00000001355	ncs1	0.798679	0.00682676	0.0298567	NF62 vs NF50	neuronal calcium sensor 1 [Source:Xenbase;Acc:XB-GENE-953740]	-
ENSXETG00000016160	ndrg2	0.733196	1.51429e-07	2.1383e-06	NF62 vs NF50	NDRG family member 2 [Source:Xenbase;Acc:XB-GENE-951910]	+
ENSXETG00000024105	negr1	0.834352	1.21803e-20	7.93209e-19	NF62 vs NF50	neuronal growth regulator 1 [Source:Xenbase;Acc:XB-GENE-987949]	+
ENSXETG00000023427	neurod6	0.611861	0.0123422	0.0480548	NF62 vs NF50	neuronal differentiation 6 [Source:Xenbase;Acc:XB-GENE-969227]	+
ENSXETG00000005637	nrg3	0.347677	0.00583459	0.0262463	NF62 vs NF50	neuregulin 3 [Source:Xenbase;Acc:XB-GENE-984146]	+
ENSXETG00000015575	nrxn2	0.541708	4.81974e-24	4.10982e-22	NF62 vs NF50	neurexin 2 [Source:Xenbase;Acc:XB-GENE-6039577]	+
ENSXETG00000009166	nsg2	0.497597	0.00109267	0.00632333	NF62 vs NF50	neuronal vesicle trafficking associated 2 [Source:Xenbase;Acc:XB-GENE-944744]	+
ENSXETG00000015706	ntm	1.10619	2.8888e-07	3.8304e-06	NF62 vs NF50	neurotrimin [Source:Xenbase;Acc:XB-GENE-6045425]	-	This gene encodes a member of the IgLON (LAMP, OBCAM, Ntm) family of immunoglobulin (Ig) domain-containing glycosylphosphatidylinositol (GPI)-anchored cell adhesion molecules. The encoded protein may promote neurite outgrowth and adhesion via a homophilic mechanism. This gene is closely linked to a related family member, opioid binding protein/cell adhesion molecule-like (OPCML), on chromosome 11…
ENSXETG00000011726	ntrk2	0.819431	0.00272426	0.013918	NF62 vs NF50	neurotrophic receptor tyrosine kinase 2 [Source:Xenbase;Acc:XB-GENE-922932]	+
ENSXETG00000033787	ntrk3	0.869397	0.0010511	0.00612176	NF62 vs NF50	neurotrophic receptor tyrosine kinase 3 [Source:NCBI gene (formerly Entrezgene);Acc:100487541]	+
ENSXETG00000018631	nxph3	0.689841	1.5517e-09	3.06645e-08	NF62 vs NF50	neurexophilin 3 [Source:Xenbase;Acc:XB-GENE-953177]	+
ENSXETG00000025405	opn5	0.880005	1.39655e-08	2.39226e-07	NF62 vs NF50	inhibitory synaptic factor family member 2B [Source:NCBI gene (formerly Entrezgene);Acc:101730523]	-
ENSXETG00000033842	oprd1	0.808971	0.00248267	0.0128422	NF62 vs NF50	opioid receptor delta 1 [Source:NCBI gene (formerly Entrezgene);Acc:100490669]	-
ENSXETG00000016183	otol1	0.759878	3.80459e-05	0.00032568	NF62 vs NF50	otolin 1 [Source:Xenbase;Acc:XB-GENE-950285]	-
ENSXETG00000032944	p2rx5	1.98969	1.06443e-11	2.89232e-10	NF62 vs NF50	purinergic receptor P2X, ligand gated ion channel, 5 [Source:NCBI gene (formerly Entrezgene);Acc:100485445]	-
ENSXETG00000027713	p2ry1	0.667234	2.31212e-09	4.43846e-08	NF62 vs NF50	purinergic receptor P2Y, G-protein coupled, 1 [Source:Xenbase;Acc:XB-GENE-1000145]	+
ENSXETG00000039207	p2ry2	1.69939	8.61163e-07	1.04903e-05	NF62 vs NF50	purinergic receptor P2Y, G-protein coupled, 2 [Source:NCBI gene (formerly Entrezgene);Acc:394636]	-
ENSXETG00000001379	pdgfa	1.05002	1.22852e-05	0.000116468	NF62 vs NF50	platelet derived growth factor subunit A [Source:Xenbase;Acc:XB-GENE-484495]	-
ENSXETG00000007699	pnck	1.53284	4.14194e-31	5.23989e-29	NF62 vs NF50	pregnancy up-regulated nonubiquitous CaM kinase [Source:Xenbase;Acc:XB-GENE-961042]	+
ENSXETG00000038181	pole4	0.992587	0.001075	0.00623979	NF62 vs NF50	potassium channel, two pore domain subfamily K, member 15 [Source:NCBI gene (formerly Entrezgene);Acc:100492337]	-
ENSXETG00000007030	ptger4	0.661199	0.00321607	0.0159502	NF62 vs NF50	prostaglandin E receptor 4 [Source:Xenbase;Acc:XB-GENE-992300]	-
ENSXETG00000016260	rcan2	0.570036	0.00275577	0.0140325	NF62 vs NF50	regulator of calcineurin 2 [Source:Xenbase;Acc:XB-GENE-945556]	+
ENSXETG00000014824	scgn	0.625094	0.00113554	0.00654199	NF62 vs NF50	secretagogin, EF-hand calcium binding protein [Source:Xenbase;Acc:XB-GENE-988344]	-
ENSXETG00000021004	scn2a	0.489345	0.00179936	0.00976143	NF62 vs NF50	sodium channel, voltage gated, type II alpha subunit [Source:Xenbase;Acc:XB-GENE-6447552]	-
ENSXETG00000010123	scn4b	0.827996	5.11216e-08	8.00213e-07	NF62 vs NF50	sodium voltage-gated channel beta subunit 4 [Source:Xenbase;Acc:XB-GENE-921510]	-
ENSXETG00000004251	scn5a	0.947437	0.000104498	0.000803996	NF62 vs NF50	sodium channel, voltage gated, type V alpha subunit [Source:Xenbase;Acc:XB-GENE-6037407]	-
ENSXETG00000012423	scnn1g	0.885977	0.00277438	0.0141179	NF62 vs NF50	sodium channel, non voltage gated 1 gamma subunit [Source:Xenbase;Acc:XB-GENE-980897]	+
ENSXETG00000015096	snap25	0.498536	2.15611e-05	0.000193473	NF62 vs NF50	synaptosome associated protein 25kDa [Source:Xenbase;Acc:XB-GENE-948769]	+
ENSXETG00000022629	snap91	0.313231	0.00216306	0.0114509	NF62 vs NF50	synaptosome associated protein 91kDa [Source:Xenbase;Acc:XB-GENE-1013213]	-
ENSXETG00000026846	sncb	0.431137	0.00282517	0.0143386	NF62 vs NF50	synuclein beta [Source:Xenbase;Acc:XB-GENE-973307]	-
ENSXETG00000030140	stx1b	0.718467	1.31191e-07	1.87481e-06	NF62 vs NF50	syntaxin 1B [Source:NCBI gene (formerly Entrezgene);Acc:100124935]	-
ENSXETG00000018016	sybu	0.845764	2.25233e-06	2.5063e-05	NF62 vs NF50	syntabulin [Source:Xenbase;Acc:XB-GENE-979776]	+
ENSXETG00000033493	synj2bp	0.524921	0.00885089	0.0368107	NF62 vs NF50	synaptojanin 2 binding protein [Source:NCBI gene (formerly Entrezgene);Acc:100127193]	-
ENSXETG00000032938	SYT12	0.550203	0.000233398	0.00162998	NF62 vs NF50	synaptotagmin 12 [Source:NCBI gene (formerly Entrezgene);Acc:100496899]	+
ENSXETG00000036565	syt13	0.17523	0.00596378	0.0267495	NF62 vs NF50	synaptotagmin 13 [Source:NCBI gene (formerly Entrezgene);Acc:100494466]	+
ENSXETG00000017094	syt2	0.815124	0.00181248	0.00982229	NF62 vs NF50	synaptotagmin 2 [Source:Xenbase;Acc:XB-GENE-981211]	-
ENSXETG00000000204	syt3	0.670815	0.0118721	0.0465038	NF62 vs NF50	synaptotagmin 3 [Source:Xenbase;Acc:XB-GENE-956378]	-
ENSXETG00000008597	sytl5	0.846141	0.00730845	0.0314377	NF62 vs NF50	synaptotagmin like 5 [Source:Xenbase;Acc:XB-GENE-982310]	-
ENSXETG00000032843	tenm1	0.650552	1.28548e-15	5.02282e-14	NF62 vs NF50	teneurin transmembrane protein 1 [Source:HGNC Symbol;Acc:HGNC:8117]	+
ENSXETG00000016434	tenm2	0.658487	0.000923255	0.00544707	NF62 vs NF50	teneurin transmembrane protein 2 [Source:NCBI gene (formerly Entrezgene);Acc:100486468]	+
ENSXETG00000000596	trpc1	0.517743	0.000609941	0.00379131	NF62 vs NF50	transient receptor potential cation channel, subfamily C, member 1 [Source:Xenbase;Acc:XB-GENE-1004978]	-
ENSXETG00000001048	trpm6	0.640981	2.19477e-08	3.61903e-07	NF62 vs NF50	transient receptor potential cation channel, subfamily M, member 6 [Source:Xenbase;Acc:XB-GENE-958179]	-
ENSXETG00000026873	trpm8	1.8249	8.68161e-17	3.94094e-15	NF62 vs NF50	transient receptor potential cation channel, subfamily M, member 8 [Source:NCBI gene (formerly Entrezgene);Acc:100302008]	-
ENSXETG00000003271	trpm8	0.660798	0.00934813	0.038413	NF62 vs NF50	transient receptor potential cation channel, subfamily M, member 8 [Source:Xenbase;Acc:XB-GENE-998832]	-
ENSXETG00000023632	tsnare1	0.498101	3.18787e-07	4.17317e-06	NF62 vs NF50	t-SNARE domain containing 1 [Source:Xenbase;Acc:XB-GENE-5872660]	-
ENSXETG00000014704	ugt2a1	0.561983	0.00584318	0.0262773	NF62 vs NF50	glutamate receptor, ionotropic, kainate 3 [Source:NCBI gene (formerly Entrezgene);Acc:100498426]	-
ENSXETG00000013401	unc5d	1.23159	6.35889e-06	6.42298e-05	NF62 vs NF50	unc-5 netrin receptor D [Source:Xenbase;Acc:XB-GENE-922923]	+
ENSXETG00000004205	ywhah	0.685095	1.98722e-08	3.29439e-07	NF62 vs NF50	tyrosine 3-monooxygenase/tryptophan 5-monooxygenase activation protein eta [Source:Xenbase;Acc:XB-GENE-949031]	+
Down (53 genes)
ensembl	id	log2FoldChange	pvalue	padj	Comparison	description	TR ChIP-seq peaks	Notes
ENSXETG00000022398	asic5	-0.96249	0.00520658	0.0238594	NF62 vs NF50	acid sensing ion channel subunit family member 5 [Source:Xenbase;Acc:XB-GENE-983430]	-
ENSXETG00000019220	bmpr1b	-0.649212	3.48707e-05	0.00029983	NF62 vs NF50	bone morphogenetic protein receptor type 1B [Source:Xenbase;Acc:XB-GENE-483455]	-
ENSXETG00000007195	cacna1f	-0.825547	0.000171819	0.00124092	NF62 vs NF50	calcium channel, voltage-dependent, L type, alpha 1F subunit [Source:Xenbase;Acc:XB-GENE-1013840]	-
ENSXETG00000023896	chrna5	-0.609152	0.00403616	0.0192444	NF62 vs NF50	cholinergic receptor nicotinic alpha 5 subunit [Source:Xenbase;Acc:XB-GENE-5755296]	-
ENSXETG00000013994	chrng	-1.08324	0.000877124	0.00521072	NF62 vs NF50	cholinergic receptor, nicotinic gamma [Source:Xenbase;Acc:XB-GENE-990010]	-
ENSXETG00000001175	clcn5	-0.598621	0.00687193	0.0299693	NF62 vs NF50	CLCN5 (Chloride Voltage-Gated Channel 5) is a Protein Coding gene. This gene encodes a member of the ClC family of chloride ion channels and ion transporters. The encoded protein is primarily localized to endosomal membranes and may function to facilitate albumin uptake by the renal proximal tubule. Mutations in this gene have been found in Dent disease and renal tubular disorders complicated by …	-
ENSXETG00000010442	clns1a	-0.645201	0.00119564	0.00685624	NF62 vs NF50	chloride channel, nucleotide-sensitive, 1A [Source:Xenbase;Acc:XB-GENE-973104]	+
ENSXETG00000016392	creb1	-0.363924	1.93449e-05	0.000175939	NF62 vs NF50	cAMP responsive element binding protein 1 [Source:Xenbase;Acc:XB-GENE-945015]	+
ENSXETG00000023110	dbh	-0.905631	0.000589612	0.0036768	NF62 vs NF50	dopamine beta-hydroxylase (dopamine beta-monooxygenase) [Source:Xenbase;Acc:XB-GENE-959495]	-
ENSXETG00000013368	egf	-0.73825	5.33442e-08	8.28454e-07	NF62 vs NF50	epidermal growth factor [Source:Xenbase;Acc:XB-GENE-951823]	-
ENSXETG00000006439	enc1.2	-1.47626	1.56641e-46	5.14382e-44	NF62 vs NF50	ectodermal-neural cortex (with BTB-like domain), gene 2 [Source:Xenbase;Acc:XB-GENE-5914613]	-
ENSXETG00000008069	fgf11	-0.659035	0.000404102	0.00264612	NF62 vs NF50	fibroblast growth factor 11 [Source:Xenbase;Acc:XB-GENE-479522]	-
ENSXETG00000038534	fgf3	-1.30319	2.64853e-05	0.000233053	NF62 vs NF50	fibroblast growth factor 3 [Source:NCBI gene (formerly Entrezgene);Acc:493516]	-
ENSXETG00000039895	fgfbp3	-0.671214	1.59475e-05	0.000147756	NF62 vs NF50	fibroblast growth factor binding protein 3 [Source:NCBI gene (formerly Entrezgene);Acc:779638]	-
ENSXETG00000015592	fgfr2	-0.441061	0.00326423	0.016163	NF62 vs NF50	fibroblast growth factor receptor 2 [Source:Xenbase;Acc:XB-GENE-1018296]	-
ENSXETG00000002931	fzd10	-1.06254	0.000716412	0.00436006	NF62 vs NF50	frizzled class receptor 10 [Source:Xenbase;Acc:XB-GENE-480379]	-
ENSXETG00000008840	fzd2	-1.51432	1.49933e-22	1.12333e-20	NF62 vs NF50	frizzled class receptor 2 [Source:Xenbase;Acc:XB-GENE-487022]	-
ENSXETG00000004106	fzd6	-0.88326	1.03711e-10	2.39548e-09	NF62 vs NF50	frizzled class receptor 6 [Source:Xenbase;Acc:XB-GENE-478813]	-
ENSXETG00000012404	fzd7	-0.647972	0.000252791	0.00175116	NF62 vs NF50	frizzled class receptor 7 [Source:Xenbase;Acc:XB-GENE-483731]	+
ENSXETG00000007254	kcnmb3	-0.606262	0.00086995	0.00518529	NF62 vs NF50	potassium channel subfamily M regulatory beta subunit 3 [Source:Xenbase;Acc:XB-GENE-5864898]	-
ENSXETG00000018588	kctd10	-0.595349	2.14036e-07	2.939e-06	NF62 vs NF50	potassium channel tetramerization domain containing 10 [Source:Xenbase;Acc:XB-GENE-970871]	+
ENSXETG00000016868	kctd15	-0.452437	0.000336632	0.00224917	NF62 vs NF50	potassium channel tetramerization domain containing 15 [Source:Xenbase;Acc:XB-GENE-944069]	-
ENSXETG00000016053	kctd17	-1.03197	7.49021e-05	0.000595283	NF62 vs NF50	potassium channel tetramerization domain containing 17 [Source:Xenbase;Acc:XB-GENE-6035411]	-
ENSXETG00000038560	lrfn4	-0.779335	0.00566037	0.0255744	NF62 vs NF50	LRFN4 (Leucine Rich Repeat And Fibronectin Type III Domain Containing 4) is a Protein Coding gene. Among its related pathways are Protein-protein interactions at synapses and SALM protein interactions at the synapses.	+
ENSXETG00000002741	nepro	-0.909033	1.97891e-06	2.22776e-05	NF62 vs NF50	nucleolus and neural progenitor protein [Source:Xenbase;Acc:XB-GENE-5928587]	-
ENSXETG00000004295	neurod4	-0.86619	0.0103135	0.0415501	NF62 vs NF50	neuronal differentiation 4 [Source:Xenbase;Acc:XB-GENE-972704]	-
ENSXETG00000007898	neurog1	-3.3073	1.11757e-33	1.65852e-31	NF62 vs NF50	neurogenin 1 [Source:Xenbase;Acc:XB-GENE-491452]	-
ENSXETG00000030033	ngdn	-0.88134	0.00816664	0.0344745	NF62 vs NF50	Neuroguidin is an EIF4E (MIM 133440)-binding protein that interacts with CPEB (MIM 607342) and functions as a translational regulatory protein during development of the vertebrate nervous system (Jung et al., 2006 [PubMed 16705177]).[supplied by OMIM, Mar 2008]	+
ENSXETG00000023872	nradd	-0.437853	0.0100271	0.0406297	NF62 vs NF50	neurotrophin receptor associated death domain [Source:Xenbase;Acc:XB-GENE-947583]	-
ENSXETG00000022059	p2ry11	-1.71853	2.22879e-07	3.05227e-06	NF62 vs NF50	purinergic receptor P2Y, G-protein coupled, 11 [Source:Xenbase;Acc:XB-GENE-6465757]	-
ENSXETG00000036699	penk	-0.912361	0.000210964	0.00148812	NF62 vs NF50	PENK (Proenkephalin) is a Protein Coding gene.	-
ENSXETG00000039729	pold2	-1.10458	2.4681e-11	6.3382e-10	NF62 vs NF50	potassium channel, two pore domain subfamily K, member 5 [Source:NCBI gene (formerly Entrezgene);Acc:100489489]	-
ENSXETG00000034066	scarb1	-0.725545	0.00740075	0.0317639	NF62 vs NF50	synaptojanin 2 [Source:NCBI gene (formerly Entrezgene);Acc:100216051]	-
ENSXETG00000008965	scn3a	-0.249843	0.00233748	0.0122049	NF62 vs NF50	sodium channel, voltage gated, type III alpha subunit [Source:Xenbase;Acc:XB-GENE-5812330]	-
ENSXETG00000018954	scnn1a	-2.04118	1.01937e-10	2.3623e-09	NF62 vs NF50	sodium channel, non voltage gated 1 alpha subunit [Source:Xenbase;Acc:XB-GENE-996083]	-
ENSXETG00000007776	sfrp1	-1.18752	4.49403e-13	1.41265e-11	NF62 vs NF50	secreted frizzled-related protein 1 [Source:Xenbase;Acc:XB-GENE-488230]	-
ENSXETG00000026087	sfrp2	-0.657773	0.00942461	0.0386552	NF62 vs NF50	secreted frizzled-related protein 2 [Source:Xenbase;Acc:XB-GENE-485147]	-
ENSXETG00000024699	sfrp5	-0.509247	0.00248748	0.0128616	NF62 vs NF50	secreted frizzled-related protein 5 [Source:Xenbase;Acc:XB-GENE-482920]	-
ENSXETG00000023966	sfrpx	-0.927849	4.43136e-06	4.63686e-05	NF62 vs NF50	secreted frizzled-related protein [Source:Xenbase;Acc:XB-GENE-495296]	-
ENSXETG00000037103	SHH	-0.743975	0.000777974	0.00468667	NF62 vs NF50	sonic hedgehog signaling molecule [Source:HGNC Symbol;Acc:HGNC:10848]	-
ENSXETG00000011869	sypl2	-0.988789	0.000546555	0.00344026	NF62 vs NF50	synaptophysin like 2 [Source:Xenbase;Acc:XB-GENE-950184]	-
ENSXETG00000015639	syt13	-0.85481	0.000109053	0.000832818	NF62 vs NF50	synaptotagmin 13 [Source:NCBI gene (formerly Entrezgene);Acc:100496122]	-
ENSXETG00000029983	tcaf1	-0.850931	0.00321479	0.0159502	NF62 vs NF50	TRPM8 channel-associated factor 2 [Source:NCBI gene (formerly Entrezgene);Acc:100170200]	-
ENSXETG00000016563	tcf12	-0.404029	2.61328e-06	2.84639e-05	NF62 vs NF50	transcription factor 12 (HTF4, helix-loop-helix transcription factors 4) [Source:Xenbase;Acc:XB-GENE-5799694]	+
ENSXETG00000018738	tgfb1	-0.982304	7.84559e-05	0.00062065	NF62 vs NF50	transforming growth factor beta 1 [Source:Xenbase;Acc:XB-GENE-488111]	-
ENSXETG00000023394	tgfbr1	-0.679218	1.02097e-07	1.50216e-06	NF62 vs NF50	transforming growth factor beta receptor I [Source:Xenbase;Acc:XB-GENE-478587]	+
ENSXETG00000034635	wdr62	-1.76747	2.0193e-08	3.3404e-07	NF62 vs NF50	WDR62 (WD Repeat Domain 62) is a Protein Coding gene. This gene is proposed to play a role in cerebral cortical development. Mutations in this gene have been associated with microencephaly, cortical malformations, and cognitive disability. Alternative splicing results in multiple transcript variants. [provided by RefSeq, Jan 2011]	-
ENSXETG00000012387	wls	-0.262254	0.00410709	0.0195524	NF62 vs NF50	wntless Wnt ligand secretion mediator [Source:Xenbase;Acc:XB-GENE-956982]	-
ENSXETG00000009817	wnt1	-1.30702	0.000152263	0.00111491	NF62 vs NF50	Wnt family member 1 [Source:Xenbase;Acc:XB-GENE-485280]	-
ENSXETG00000038741	wnt11	-0.971889	0.00551851	0.0250434	NF62 vs NF50	wnt11 protein [Source:NCBI gene (formerly Entrezgene);Acc:493495]	-
ENSXETG00000019408	wnt11	-0.672036	0.000418754	0.00272933	NF62 vs NF50	Wnt family member 11 [Source:Xenbase;Acc:XB-GENE-854158]	-
ENSXETG00000039053	wnt3	-1.33666	2.75082e-07	3.66633e-06	NF62 vs NF50	Wnt family member 3 [Source:NCBI gene (formerly Entrezgene);Acc:100125198]	-
ENSXETG00000003073	wnt7b	-0.571586	4.35228e-06	4.5696e-05	NF62 vs NF50	Wnt family member 7B [Source:Xenbase;Acc:XB-GENE-481936]	-

## Sheet: Neural stem progenitor
Neural stem/progenitor cell markers
Down ( genes)
ensembl	id	log2FoldChange	pvalue	padj	Comparison	description	TR ChIP-seq peaks	Notes
ENSXETG00000007462	vim	-2.15757	1.37246e-81	2.35362e-78	NF62 vs NF50	vimentin [Source:Xenbase;Acc:XB-GENE-493024]	-
ENSXETG00000037313	nes	-1.93754	2.04127e-11	5.31383e-10	NF62 vs NF50	nestin [Source:NCBI gene (formerly Entrezgene);Acc:100486009]	-
ENSXETG00000000757	notch1	-1.0383	6.62673e-12	1.82637e-10	NF62 vs NF50	notch 1 receptor [Source:Xenbase;Acc:XB-GENE-479318]	-
ENSXETG00000032670	hes5.4	-2.90623	3.16019e-35	5.18876e-33	NF62 vs NF50	hairy and enhancer of split 5 gene 4 [Source:NCBI gene (formerly Entrezgene);Acc:100271766]	-
ENSXETG00000011110	hes5.3	-2.78301	3.8911e-43	1.07242e-40	NF62 vs NF50	hes family bHLH transcription factor 5, gene 3 [Source:Xenbase;Acc:XB-GENE-480450]	-
ENSXETG00000031348	hes6.2	-2.22051	4.48721e-30	5.41059e-28	NF62 vs NF50	hes family bHLH transcription factor 6 [Source:NCBI gene (formerly Entrezgene);Acc:779656]	-
ENSXETG00000011112	hes5.9	-1.87851	2.80953e-08	4.58374e-07	NF62 vs NF50	hairy and enhancer of split 5, gene 9 [Source:NCBI gene (formerly Entrezgene);Acc:733709]	-
ENSXETG00000025522	hes5.5	-1.73761	6.55014e-07	8.12659e-06	NF62 vs NF50	hairy and enhancer of split 5 gene 5 [Source:Xenbase;Acc:XB-GENE-6492485]	-
ENSXETG00000009079	hes7.1	-1.6512	1.01071e-06	1.21584e-05	NF62 vs NF50	hairy and enhancer of split 7, gene 1 [Source:Xenbase;Acc:XB-GENE-876465]	-
ENSXETG00000009083	hes7.2	-0.91825	0.00685527	0.0299219	NF62 vs NF50	hes family bHLH transcription factor 7 [Source:Xenbase;Acc:XB-GENE-486482]	-
ENSXETG00000001163	hes2	-0.824505	0.00617057	0.0274615	NF62 vs NF50	hes family bHLH transcription factor 2 [Source:Xenbase;Acc:XB-GENE-486138]	-
ENSXETG00000001769	hes4	-0.601767	9.16413e-05	0.000713979	NF62 vs NF50	hes family bHLH transcription factor 4 [Source:Xenbase;Acc:XB-GENE-487830]	+
ENSXETG00000005911	hes6.1	-0.574739	0.000258861	0.00178722	NF62 vs NF50	hairy and enhancer of split 6, gene 1 [Source:Xenbase;Acc:XB-GENE-1018104]	-

## Sheet: Protein synthesis
Protein Synthesis NF50-NF62
Sorted by id
No upregulated genes
Down (139 genes)
ensembl	id	log2FoldChange	pvalue	padj	Comparison	description	TR ChIP-seq peaks	Notes
ENSXETG00000035609	5_8S_rRNA	-1.045	0.0017628	0.00960021	NF62 vs NF50	5.8S ribosomal RNA [Source:RFAM;Acc:RF00002]	-
ENSXETG00000037984	5_8S_rRNA	-1.045	0.0017628	0.00960021	NF62 vs NF50	5.8S ribosomal RNA [Source:RFAM;Acc:RF00002]	-
ENSXETG00000039172	5_8S_rRNA	-1.045	0.0017628	0.00960021	NF62 vs NF50	5.8S ribosomal RNA [Source:RFAM;Acc:RF00002]	-
ENSXETG00000008158	bms1	-1.00641	3.89267e-19	2.23344e-17	NF62 vs NF50	BMS1, ribosome biogenesis factor [Source:Xenbase;Acc:XB-GENE-5796193]	-
ENSXETG00000000703	brix1	-0.649707	0.000154649	0.00113014	NF62 vs NF50	BRX1, biogenesis of ribosomes [Source:Xenbase;Acc:XB-GENE-1007993]	+
ENSXETG00000010343	bud23	-0.454695	0.0115359	0.0454164	NF62 vs NF50	BUD23, rRNA methyltransferase and ribosome maturation factor [Source:Xenbase;Acc:XB-GENE-1000537]	-
ENSXETG00000001182	eef1a1	-1.2173	3.11386e-21	2.10786e-19	NF62 vs NF50	eukaryotic translation elongation factor 1 alpha 1 [Source:Xenbase;Acc:XB-GENE-480094]	-
ENSXETG00000022604	eef1a1o	-3.33086	1.65922e-62	1.50638e-59	NF62 vs NF50	eukaryotic translation elongation factor 1 alpha 1, oocyte form [Source:Xenbase;Acc:XB-GENE-1218983]	-
ENSXETG00000010098	eef1b2	-1.63696	6.04165e-21	4.01926e-19	NF62 vs NF50	eukaryotic translation elongation factor 1 beta 2 [Source:Xenbase;Acc:XB-GENE-966955]	+
ENSXETG00000004674	eef1d	-0.979829	2.85915e-05	0.000249877	NF62 vs NF50	eukaryotic translation elongation factor 1 delta (guanine nucleotide exchange protein) [Source:Xenbase;Acc:XB-GENE-958968]	-
ENSXETG00000026372	eef1g	-1.18134	9.51062e-12	2.59341e-10	NF62 vs NF50	eukaryotic translation elongation factor 1 gamma [Source:Xenbase;Acc:XB-GENE-975013]	-
ENSXETG00000006391	eef2.1	-0.6999	3.00432e-17	1.43113e-15	NF62 vs NF50	eukaryotic translation elongation factor 2, gene 1 [Source:Xenbase;Acc:XB-GENE-969739]	+
ENSXETG00000024055	eif2ak1	-0.564888	5.84977e-05	0.000476943	NF62 vs NF50	eukaryotic translation initiation factor 2 alpha kinase 1 [Source:Xenbase;Acc:XB-GENE-962479]	-
ENSXETG00000023678	eif2d	-0.45285	0.000761477	0.00460346	NF62 vs NF50	eukaryotic translation initiation factor 2D [Source:Xenbase;Acc:XB-GENE-947279]	-
ENSXETG00000011221	eif2s1	-0.575896	1.07465e-05	0.00010334	NF62 vs NF50	eukaryotic translation initiation factor 2 subunit alpha [Source:Xenbase;Acc:XB-GENE-989630]	-
ENSXETG00000019507	eif2s2	-0.80581	5.10611e-09	9.17435e-08	NF62 vs NF50	eukaryotic translation initiation factor 2 subunit beta [Source:Xenbase;Acc:XB-GENE-964372]	-
ENSXETG00000006225	eif2s3	-1.02565	5.18297e-09	9.30163e-08	NF62 vs NF50	eukaryotic translation initiation factor 2 subunit gamma [Source:Xenbase;Acc:XB-GENE-986363]	+
ENSXETG00000010241	eif3a	-0.497255	6.23113e-11	1.498e-09	NF62 vs NF50	eukaryotic translation initiation factor 3 subunit A [Source:Xenbase;Acc:XB-GENE-994394]	-
ENSXETG00000020593	eif3b	-0.925764	5.5381e-17	2.55149e-15	NF62 vs NF50	eukaryotic translation initiation factor 3 subunit B [Source:Xenbase;Acc:XB-GENE-963850]	+
ENSXETG00000002941	eif3c	-0.546857	2.14513e-05	0.0001926	NF62 vs NF50	eukaryotic translation initiation factor 3 subunit C [Source:Xenbase;Acc:XB-GENE-5720067]	+
ENSXETG00000027259	eif3d	-1.04552	3.62307e-14	1.27377e-12	NF62 vs NF50	eukaryotic translation initiation factor 3 subunit D [Source:Xenbase;Acc:XB-GENE-942853]	+
ENSXETG00000003602	eif3e	-1.04882	5.02449e-11	1.22509e-09	NF62 vs NF50	eukaryotic translation initiation factor 3 subunit E [Source:Xenbase;Acc:XB-GENE-946246]	+
ENSXETG00000002620	eif3f	-0.898789	1.65175e-08	2.77099e-07	NF62 vs NF50	eukaryotic translation initiation factor 3 subunit F [Source:Xenbase;Acc:XB-GENE-5898648]	+
ENSXETG00000027008	eif3g	-0.973764	1.84447e-06	2.09629e-05	NF62 vs NF50	eukaryotic translation initiation factor 3 subunit G [Source:Xenbase;Acc:XB-GENE-6070198]	+
ENSXETG00000007407	eif3h	-0.560722	0.000233821	0.0016322	NF62 vs NF50	eukaryotic translation initiation factor 3 subunit H [Source:Xenbase;Acc:XB-GENE-958115]	+
ENSXETG00000005247	eif3i	-0.675579	6.25367e-15	2.30907e-13	NF62 vs NF50	eukaryotic translation initiation factor 3 subunit I [Source:Xenbase;Acc:XB-GENE-974377]	-
ENSXETG00000024723	eif3k	-0.83433	1.63787e-05	0.000151461	NF62 vs NF50	eukaryotic translation initiation factor 3 subunit K [Source:Xenbase;Acc:XB-GENE-992842]	+
ENSXETG00000027274	eif3l	-1.06892	6.49197e-13	2.00394e-11	NF62 vs NF50	eukaryotic translation initiation factor 3 subunit L [Source:Xenbase;Acc:XB-GENE-493733]	+
ENSXETG00000008167	eif3m	-1.00978	9.95702e-17	4.46735e-15	NF62 vs NF50	eukaryotic translation initiation factor 3 subunit M [Source:Xenbase;Acc:XB-GENE-968605]	+
ENSXETG00000013720	eif4a3.1	-0.275068	0.000710482	0.00432738	NF62 vs NF50	eukaryotic translation initiation factor 4A3, gene 1 [Source:Xenbase;Acc:XB-GENE-5773453]	+
ENSXETG00000001829	eif4b	-0.686357	1.18052e-10	2.6913e-09	NF62 vs NF50	eukaryotic translation initiation factor 4B [Source:Xenbase;Acc:XB-GENE-988676]	+
ENSXETG00000034500	eif5a	-0.37554	0.00674912	0.0295698	NF62 vs NF50	eukaryotic translation initiation factor 5A [Source:NCBI gene (formerly Entrezgene);Acc:448142]	+
ENSXETG00000019377	eif5b	-0.527249	0.00102914	0.00600745	NF62 vs NF50	eukaryotic translation initiation factor 5B [Source:Xenbase;Acc:XB-GENE-6258156]	+
ENSXETG00000026867	eif6	-0.354632	0.0013729	0.00774464	NF62 vs NF50	eukaryotic translation initiation factor 6 [Source:Xenbase;Acc:XB-GENE-868337]	-
ENSXETG00000030019	las1l	-0.455364	0.00225304	0.0118116	NF62 vs NF50	LAS1-like, ribosome biogenesis factor [Source:NCBI gene (formerly Entrezgene);Acc:100145336]	-
ENSXETG00000027527	malsu1	-0.798207	0.000230452	0.0016116	NF62 vs NF50	mitochondrial assembly of ribosomal large subunit 1 [Source:Xenbase;Acc:XB-GENE-1000345]	-
ENSXETG00000032839	meis3	-0.593568	0.0126727	0.0491187	NF62 vs NF50	ribosomal oxygenase 1 [Source:NCBI gene (formerly Entrezgene);Acc:100488246]	-
ENSXETG00000026571	mrpl30	-0.403009	0.0115396	0.0454164	NF62 vs NF50	mitochondrial ribosomal protein L30 [Source:Xenbase;Acc:XB-GENE-945512]	-
ENSXETG00000005956	mrpl39	-0.395629	0.010326	0.0415897	NF62 vs NF50	mitochondrial ribosomal protein L39 [Source:Xenbase;Acc:XB-GENE-953160]	-
ENSXETG00000032503	mrps18b	-0.602607	5.33543e-05	0.000439653	NF62 vs NF50	mitochondrial ribosomal protein S18B [Source:NCBI gene (formerly Entrezgene);Acc:100489063]	-
ENSXETG00000017716	mrps30	-0.395267	0.00228838	0.0119684	NF62 vs NF50	mitochondrial ribosomal protein S30 [Source:Xenbase;Acc:XB-GENE-964476]	+
ENSXETG00000020699	mrps31	-0.456735	0.000197766	0.0014079	NF62 vs NF50	mitochondrial ribosomal protein S31 [Source:Xenbase;Acc:XB-GENE-988773]	-
ENSXETG00000001312	mrps35	-0.685803	0.000244537	0.00170008	NF62 vs NF50	mitochondrial ribosomal protein S35 [Source:Xenbase;Acc:XB-GENE-1017075]	+
ENSXETG00000027658	mrps36	-0.431497	0.00919215	0.0379234	NF62 vs NF50	mitochondrial ribosomal protein S36 [Source:Xenbase;Acc:XB-GENE-5729393]	-
ENSXETG00000002583	mrps9	-0.524559	0.000470136	0.00300086	NF62 vs NF50	mitochondrial ribosomal protein S9 [Source:Xenbase;Acc:XB-GENE-995324]	-
ENSXETG00000027727	nmd3	-0.45074	0.00726499	0.0312944	NF62 vs NF50	NMD3 ribosome export adaptor [Source:Xenbase;Acc:XB-GENE-942228]	+
ENSXETG00000002782	nop53	-1.29727	2.81944e-23	2.2089e-21	NF62 vs NF50	NOP53 ribosome biogenesis factor [Source:Xenbase;Acc:XB-GENE-853827]	+
ENSXETG00000005077	nsa2	-1.28969	1.25109e-18	6.63549e-17	NF62 vs NF50	NSA2, ribosome biogenesis homolog [Source:Xenbase;Acc:XB-GENE-478113]	+
ENSXETG00000030097	pes1	-0.507316	0.0024829	0.0128422	NF62 vs NF50	pescadillo ribosomal biogenesis factor 1 [Source:NCBI gene (formerly Entrezgene);Acc:395049]	-
ENSXETG00000040292	rbis	-0.652593	0.00441574	0.0208163	NF62 vs NF50	ribosomal biogenesis factor [Source:NCBI gene (formerly Entrezgene);Acc:100496637]	-
ENSXETG00000035240	rimkla	-0.874806	0.00713464	0.0308448	NF62 vs NF50	RIMKLA (Ribosomal Modification Protein RimK Like Family Member A) is a Protein Coding gene.	-
ENSXETG00000002045	riox2	-1.43338	1.85004e-07	2.56085e-06	NF62 vs NF50	ribosomal oxygenase 2 [Source:Xenbase;Acc:XB-GENE-982790]	-
ENSXETG00000008642	rpf1	-1.03772	3.59091e-10	7.72972e-09	NF62 vs NF50	ribosome production factor 1 homolog [Source:Xenbase;Acc:XB-GENE-5777492]	-
ENSXETG00000021335	rpf2	-0.459114	0.003588	0.0174581	NF62 vs NF50	ribosome production factor 2 homolog [Source:Xenbase;Acc:XB-GENE-967404]	+
ENSXETG00000010878	rpl10	-1.03008	3.76106e-07	4.84542e-06	NF62 vs NF50	ribosomal protein L10 [Source:Xenbase;Acc:XB-GENE-970510]	+
ENSXETG00000012374	rpl10a	-1.37915	3.15968e-13	1.02022e-11	NF62 vs NF50	ribosomal protein L10a [Source:Xenbase;Acc:XB-GENE-974206]	+
ENSXETG00000001178	rpl11	-1.3819	3.84948e-11	9.56729e-10	NF62 vs NF50	ribosomal protein L11 [Source:Xenbase;Acc:XB-GENE-1000977]	+
ENSXETG00000003944	rpl12	-1.09091	4.52616e-05	0.000379656	NF62 vs NF50	ribosomal protein L12 [Source:Xenbase;Acc:XB-GENE-1008855]	-
ENSXETG00000019835	rpl13	-1.14033	3.53209e-07	4.57335e-06	NF62 vs NF50	ribosomal protein L13 [Source:Xenbase;Acc:XB-GENE-964820]	+
ENSXETG00000014144	rpl13a	-1.16316	3.45203e-08	5.504e-07	NF62 vs NF50	ribosomal protein L13a [Source:Xenbase;Acc:XB-GENE-5862263]	-
ENSXETG00000022018	rpl14	-1.29451	6.67186e-08	1.01552e-06	NF62 vs NF50	ribosomal protein L14 [Source:Xenbase;Acc:XB-GENE-5819035]	-
ENSXETG00000003870	rpl15	-1.2369	5.07811e-09	9.1358e-08	NF62 vs NF50	ribosomal protein L15 [Source:Xenbase;Acc:XB-GENE-960250]	+
ENSXETG00000020308	rpl17	-1.17252	2.23638e-06	2.49481e-05	NF62 vs NF50	ribosomal protein L17 [Source:Xenbase;Acc:XB-GENE-5859417]	-
ENSXETG00000003164	rpl18	-1.37335	8.14194e-10	1.67998e-08	NF62 vs NF50	ribosomal protein L18 [Source:Xenbase;Acc:XB-GENE-1006303]	+
ENSXETG00000021667	rpl18a	-1.33735	5.39066e-10	1.13816e-08	NF62 vs NF50	ribosomal protein L18a [Source:Xenbase;Acc:XB-GENE-5774784]	+
ENSXETG00000023711	rpl19	-1.26777	2.81841e-08	4.59339e-07	NF62 vs NF50	ribosomal protein L19 [Source:Xenbase;Acc:XB-GENE-1008915]	-
ENSXETG00000009802	rpl21	-1.18272	4.90164e-08	7.6882e-07	NF62 vs NF50	ribosomal protein L21 [Source:Xenbase;Acc:XB-GENE-979608]	-
ENSXETG00000002914	rpl22	-1.2431	4.4454e-09	8.0718e-08	NF62 vs NF50	ribosomal protein L22 [Source:Xenbase;Acc:XB-GENE-978439]	+
ENSXETG00000038760	rpl22l1	-1.18263	4.65961e-07	5.92392e-06	NF62 vs NF50	ribosomal protein L22 like 1 [Source:NCBI gene (formerly Entrezgene);Acc:496910]	+
ENSXETG00000023719	rpl23	-1.27668	4.70692e-07	5.97914e-06	NF62 vs NF50	ribosomal protein L23 [Source:Xenbase;Acc:XB-GENE-958306]	-
ENSXETG00000026189	rpl23a	-1.21342	1.11853e-07	1.62709e-06	NF62 vs NF50	ribosomal protein L23a [Source:Xenbase;Acc:XB-GENE-5891038]	+
ENSXETG00000008052	rpl24	-1.14883	1.8256e-07	2.5384e-06	NF62 vs NF50	ribosomal protein L24 [Source:Xenbase;Acc:XB-GENE-963922]	+
ENSXETG00000024782	rpl26	-1.31392	3.69819e-09	6.84387e-08	NF62 vs NF50	ribosomal protein L26 [Source:Xenbase;Acc:XB-GENE-967178]	-
ENSXETG00000013647	rpl27	-1.18065	1.78421e-09	3.49904e-08	NF62 vs NF50	ribosomal protein L27 [Source:Xenbase;Acc:XB-GENE-999331]	+
ENSXETG00000003912	rpl27a	-1.30808	2.28256e-11	5.8813e-10	NF62 vs NF50	ribosomal protein L27a [Source:Xenbase;Acc:XB-GENE-5853519]	+
ENSXETG00000000132	rpl28	-1.1971	1.54231e-06	1.78307e-05	NF62 vs NF50	ribosomal protein L28 [Source:Xenbase;Acc:XB-GENE-1016753]	+
ENSXETG00000010811	rpl29	-1.11124	2.62278e-06	2.85473e-05	NF62 vs NF50	ribosomal protein L29 [Source:Xenbase;Acc:XB-GENE-5789751]	+
ENSXETG00000006914	rpl3	-1.47376	1.59827e-18	8.39038e-17	NF62 vs NF50	ribosomal protein L3 [Source:Xenbase;Acc:XB-GENE-971703]	+
ENSXETG00000036866	rpl30	-1.4	5.87251e-10	1.2298e-08	NF62 vs NF50	ribosomal protein L30 [Source:NCBI gene (formerly Entrezgene);Acc:448690]	-
ENSXETG00000024667	rpl31	-1.18293	1.83046e-07	2.54288e-06	NF62 vs NF50	ribosomal protein L31 [Source:Xenbase;Acc:XB-GENE-1001966]	+
ENSXETG00000015507	rpl32	-0.97858	0.00201741	0.0107628	NF62 vs NF50	ribosomal protein L32 [Source:Xenbase;Acc:XB-GENE-948155]	-
ENSXETG00000021095	rpl34	-1.27202	3.96624e-08	6.2656e-07	NF62 vs NF50	ribosomal protein L34 [Source:Xenbase;Acc:XB-GENE-957318]	+
ENSXETG00000016843	rpl35	-1.22181	4.62296e-07	5.88703e-06	NF62 vs NF50	ribosomal protein L35 [Source:Xenbase;Acc:XB-GENE-969827]	+
ENSXETG00000027871	rpl35a	-1.18234	1.32963e-06	1.55348e-05	NF62 vs NF50	ribosomal protein L35a [Source:Xenbase;Acc:XB-GENE-1016058]	-
ENSXETG00000039651	rpl36	-1.26329	1.06184e-08	1.8414e-07	NF62 vs NF50	ribosomal protein L36 [Source:NCBI gene (formerly Entrezgene);Acc:448678]	-
ENSXETG00000018150	rpl36a	-1.22225	1.02043e-05	9.84946e-05	NF62 vs NF50	ribosomal protein L36a [Source:Xenbase;Acc:XB-GENE-974799]	+
ENSXETG00000027024	rpl37	-1.26785	1.75146e-07	2.44192e-06	NF62 vs NF50	ribosomal protein L37 [Source:Xenbase;Acc:XB-GENE-956873]	+
ENSXETG00000015468	rpl37a	-1.13907	3.05827e-06	3.29159e-05	NF62 vs NF50	ribosomal protein L37a [Source:Xenbase;Acc:XB-GENE-5811555]	+
ENSXETG00000025319	rpl38	-1.21931	1.05356e-06	1.26149e-05	NF62 vs NF50	ribosomal protein L38 [Source:Xenbase;Acc:XB-GENE-967893]	+
ENSXETG00000015898	rpl4	-1.3481	1.81483e-17	8.80819e-16	NF62 vs NF50	ribosomal protein L4 [Source:Xenbase;Acc:XB-GENE-968395]	+
ENSXETG00000023004	rpl5	-1.33062	2.72668e-16	1.15933e-14	NF62 vs NF50	ribosomal protein L5 [Source:Xenbase;Acc:XB-GENE-983912]	+
ENSXETG00000004304	rpl6	-1.25067	1.00772e-16	4.50816e-15	NF62 vs NF50	ribosomal protein L6 [Source:Xenbase;Acc:XB-GENE-958284]	+
ENSXETG00000025457	rpl7	-1.27111	5.4268e-09	9.71662e-08	NF62 vs NF50	ribosomal protein L7 [Source:Xenbase;Acc:XB-GENE-954734]	+
ENSXETG00000005009	rpl7a	-1.2257	1.59989e-07	2.24275e-06	NF62 vs NF50	ribosomal protein L7a [Source:Xenbase;Acc:XB-GENE-959321]	-
ENSXETG00000015483	rpl8	-1.29539	2.28743e-10	5.06517e-09	NF62 vs NF50	ribosomal protein L8 [Source:Xenbase;Acc:XB-GENE-482209]	+	This is often used as a reference gene
ENSXETG00000012856	rpl9	-1.51897	2.04568e-17	9.86656e-16	NF62 vs NF50	ribosomal protein L9 [Source:Xenbase;Acc:XB-GENE-964745]	+
ENSXETG00000026942	rplp0	-1.16523	1.07612e-13	3.63433e-12	NF62 vs NF50	ribosomal protein, large, P0 [Source:Xenbase;Acc:XB-GENE-976211]	-
ENSXETG00000023754	rplp1	-1.07307	1.38272e-05	0.00012989	NF62 vs NF50	ribosomal protein, large, P1 [Source:Xenbase;Acc:XB-GENE-5769637]	+
ENSXETG00000019024	rplp2	-1.31963	5.8635e-09	1.04742e-07	NF62 vs NF50	ribosomal protein lateral stalk subunit P2 [Source:Xenbase;Acc:XB-GENE-944337]	+
ENSXETG00000015129	rps10	-1.20577	1.93888e-06	2.18588e-05	NF62 vs NF50	ribosomal protein S10 [Source:Xenbase;Acc:XB-GENE-969777]	+
ENSXETG00000036952	rps11	-1.06895	1.18027e-06	1.39269e-05	NF62 vs NF50	ribosomal protein S11 [Source:NCBI gene (formerly Entrezgene);Acc:448693]	+
ENSXETG00000000109	rps12	-1.29959	1.17681e-07	1.70224e-06	NF62 vs NF50	ribosomal protein S12 [Source:Xenbase;Acc:XB-GENE-972800]	+
ENSXETG00000026454	rps13	-1.22446	3.95097e-06	4.17666e-05	NF62 vs NF50	ribosomal protein S13 [Source:Xenbase;Acc:XB-GENE-940105]	-
ENSXETG00000015815	rps14	-1.20044	5.23491e-08	8.16943e-07	NF62 vs NF50	ribosomal protein S14 [Source:Xenbase;Acc:XB-GENE-6258197]	+
ENSXETG00000003706	rps15	-1.25793	5.30521e-07	6.66699e-06	NF62 vs NF50	ribosomal protein S15 [Source:Xenbase;Acc:XB-GENE-5832673]	+
ENSXETG00000002942	rps15a	-1.31264	2.39113e-09	4.57875e-08	NF62 vs NF50	ribosomal protein S15a [Source:Xenbase;Acc:XB-GENE-981311]	+
ENSXETG00000018809	rps16	-1.28593	1.30693e-10	2.96636e-09	NF62 vs NF50	ribosomal protein S16 [Source:Xenbase;Acc:XB-GENE-5786511]	+
ENSXETG00000010656	rps17	-1.27015	1.23712e-07	1.77451e-06	NF62 vs NF50	ribosomal protein S17 [Source:Xenbase;Acc:XB-GENE-1016373]	+
ENSXETG00000020394	rps18	-1.30197	1.09242e-12	3.2612e-11	NF62 vs NF50	ribosomal protein S18 [Source:Xenbase;Acc:XB-GENE-488842]	+
ENSXETG00000025510	rps19	-1.39465	5.87394e-09	1.04807e-07	NF62 vs NF50	ribosomal protein S19 [Source:Xenbase;Acc:XB-GENE-968799]	+
ENSXETG00000007220	rps2	-1.21063	1.13738e-08	1.96357e-07	NF62 vs NF50	ribosomal protein S2 [Source:Xenbase;Acc:XB-GENE-1003616]	+
ENSXETG00000005652	rps20	-1.20751	7.79941e-07	9.58408e-06	NF62 vs NF50	ribosomal protein S20 [Source:Xenbase;Acc:XB-GENE-1001339]	+
ENSXETG00000002012	rps21	-1.20259	4.15119e-06	4.37335e-05	NF62 vs NF50	ribosomal protein S21 [Source:Xenbase;Acc:XB-GENE-1007930]	+
ENSXETG00000027811	rps23	-1.35099	2.18106e-09	4.20256e-08	NF62 vs NF50	ribosomal protein S23 [Source:Xenbase;Acc:XB-GENE-972754]	+
ENSXETG00000018137	rps24	-1.18326	7.19919e-09	1.26985e-07	NF62 vs NF50	ribosomal protein S24 [Source:Xenbase;Acc:XB-GENE-967645]	+
ENSXETG00000026415	rps25	-1.20453	3.63075e-08	5.7592e-07	NF62 vs NF50	ribosomal protein S25 [Source:Xenbase;Acc:XB-GENE-921807]	+
ENSXETG00000009458	rps26	-1.03491	0.000132222	0.000990638	NF62 vs NF50	ribosomal protein S26 [Source:Xenbase;Acc:XB-GENE-965887]	+
ENSXETG00000004519	rps27a	-1.04651	1.41792e-07	2.01697e-06	NF62 vs NF50	ribosomal protein S27a [Source:Xenbase;Acc:XB-GENE-5741151]	+
ENSXETG00000024836	rps27l	-1.25212	3.31173e-08	5.32429e-07	NF62 vs NF50	ribosomal protein S27-like [Source:Xenbase;Acc:XB-GENE-5953676]	-
ENSXETG00000021905	rps28p9	-1.3487	1.30659e-10	2.96636e-09	NF62 vs NF50	ribosomal protein S28 pseudogene 9 [Source:Xenbase;Acc:XB-GENE-1006614]	+
ENSXETG00000034554	rps29	-1.13822	4.40616e-06	4.61361e-05	NF62 vs NF50	ribosomal protein S29 [Source:NCBI gene (formerly Entrezgene);Acc:549520]	-
ENSXETG00000010729	rps3	-1.24877	1.68507e-08	2.8177e-07	NF62 vs NF50	ribosomal protein S3 [Source:Xenbase;Acc:XB-GENE-978298]	+
ENSXETG00000009396	rps3a	-1.18319	3.43747e-09	6.39205e-08	NF62 vs NF50	ribosomal protein S3A [Source:Xenbase;Acc:XB-GENE-976731]	+
ENSXETG00000027073	rps4x	-1.21236	8.94219e-09	1.56124e-07	NF62 vs NF50	ribosomal protein S4 X-linked [Source:Xenbase;Acc:XB-GENE-967201]	+
ENSXETG00000020355	rps5	-1.34133	1.57489e-11	4.18362e-10	NF62 vs NF50	ribosomal protein S5 [Source:Xenbase;Acc:XB-GENE-919703]	+
ENSXETG00000023100	rps6	-1.29259	3.899e-11	9.67478e-10	NF62 vs NF50	ribosomal protein S6 [Source:Xenbase;Acc:XB-GENE-1003287]	+
ENSXETG00000001209	rps7	-1.3119	3.01945e-12	8.61407e-11	NF62 vs NF50	ribosomal protein S7 [Source:Xenbase;Acc:XB-GENE-977326]	+
ENSXETG00000013596	rps8	-1.15779	3.40792e-07	4.4349e-06	NF62 vs NF50	ribosomal protein S8 [Source:Xenbase;Acc:XB-GENE-5934818]	+
ENSXETG00000034945	rps9	-1.23346	3.37022e-07	4.38954e-06	NF62 vs NF50	RPS9 (Ribosomal Protein S9) is a Protein Coding gene.	+
ENSXETG00000027344	rpsa	-1.20189	2.84153e-08	4.62619e-07	NF62 vs NF50	ribosomal protein SA [Source:Xenbase;Acc:XB-GENE-972235]	+
ENSXETG00000032988	rrp15	-0.906829	4.73371e-05	0.000394493	NF62 vs NF50	ribosomal RNA processing 15 homolog [Source:NCBI gene (formerly Entrezgene);Acc:100490197]	+
ENSXETG00000013683	rrp1b	-0.38386	0.00474066	0.0220982	NF62 vs NF50	ribosomal RNA processing 1B [Source:Xenbase;Acc:XB-GENE-5721102]	+
ENSXETG00000013414	rrp7a	-0.755388	0.000332365	0.00222644	NF62 vs NF50	ribosomal RNA processing 7 homolog A [Source:Xenbase;Acc:XB-GENE-966048]	+
ENSXETG00000007376	rsl24d1	-1.2102	6.0227e-11	1.45015e-09	NF62 vs NF50	ribosomal L24 domain containing 1 [Source:Xenbase;Acc:XB-GENE-979826]	-
ENSXETG00000009653	tsfm	-0.417129	0.00551438	0.025032	NF62 vs NF50	Ts translation elongation factor, mitochondrial [Source:Xenbase;Acc:XB-GENE-964861]	-
ENSXETG00000023202	uba52	-1.22079	1.13964e-09	2.29025e-08	NF62 vs NF50	ubiquitin A-52 residue ribosomal protein fusion product 1 [Source:Xenbase;Acc:XB-GENE-939925]	-
ENSXETG00000009895	urb1	-0.556106	0.000584169	0.00364875	NF62 vs NF50	URB1 ribosome biogenesis 1 homolog (S. cerevisiae) [Source:Xenbase;Acc:XB-GENE-5817921]	+
ENSXETG00000023331	urb2	-0.835204	0.000243347	0.00169334	NF62 vs NF50	URB2 ribosome biogenesis 2 homolog [Source:Xenbase;Acc:XB-GENE-6035083]	-
ENSXETG00000001461	XB972976	-1.12552	4.04307e-07	5.17849e-06	NF62 vs NF50	provisional ortholog of ribosomal protein L32 [Source:Xenbase;Acc:XB-GENE-972977]	-

## Sheet: Neuroendocrine
Neuroendocrine genes NF50-NF62
Sorted by id	Known T3 induced genes
Up (57 genes)
ensembl	id	log2FoldChange	pvalue	padj	Comparison	description	TR ChIP-seq peaks	Notes
ENSXETG00000010380	acvr1	0.825996	4.98246e-14	1.72807e-12	NF62 vs NF50	activin A receptor type 1 [Source:Xenbase;Acc:XB-GENE-478850]	-								-
ENSXETG00000010381	acvr1c	0.775216	0.0113509	0.0448513	NF62 vs NF50	activin A receptor type 1C [Source:Xenbase;Acc:XB-GENE-487108]	-								-
ENSXETG00000007972	adipor1	0.371402	4.92066e-05	0.000407871	NF62 vs NF50	adiponectin receptor 1 [Source:Xenbase;Acc:XB-GENE-974529]	-
ENSXETG00000017979	avp	2.32828	1.72044e-22	1.2766e-20	NF62 vs NF50	arginine vasopressin [Source:Xenbase;Acc:XB-GENE-478869]	-
ENSXETG00000000355	cck	0.493399	0.00123489	0.00705641	NF62 vs NF50	cholecystokinin [Source:Xenbase;Acc:XB-GENE-495439]	-
ENSXETG00000010302	chga	0.532074	3.28403e-14	1.15721e-12	NF62 vs NF50	chromogranin A [Source:Xenbase;Acc:XB-GENE-960411]	+
ENSXETG00000033577	chgb	0.555857	1.15237e-17	5.64625e-16	NF62 vs NF50	chromogranin B [Source:NCBI gene (formerly Entrezgene);Acc:100145188]	-
ENSXETG00000005305	crhr1.2	0.56177	4.55837e-07	5.80957e-06	NF62 vs NF50	corticotropin releasing hormone receptor 1, gene 2 [Source:Xenbase;Acc:XB-GENE-968267]	-
ENSXETG00000036613	dio3	3.27513	1.14264e-42	2.93926e-40	NF62 vs NF50	deiodinase, iodothyronine, type 3 [Source:NCBI gene (formerly Entrezgene);Acc:100038242]	-
ENSXETG00000012364	esr1	1.0885	0.00182036	0.00986152	NF62 vs NF50	estrogen receptor 1 [Source:Xenbase;Acc:XB-GENE-482193]	-
ENSXETG00000007257	esr2	0.759261	0.0102059	0.0411704	NF62 vs NF50	estrogen receptor 2 [Source:Xenbase;Acc:XB-GENE-486256]	-
ENSXETG00000022970	fstl3	1.08929	3.38832e-08	5.43046e-07	NF62 vs NF50	follistatin like 3 [Source:Xenbase;Acc:XB-GENE-876426]	-
ENSXETG00000015944	fstl4	0.400969	0.0124792	0.0484782	NF62 vs NF50	follistatin like 4 [Source:Xenbase;Acc:XB-GENE-876781]	-
ENSXETG00000014693	galr1	1.10292	2.65837e-10	5.81151e-09	NF62 vs NF50	galanin receptor 1 [Source:Xenbase;Acc:XB-GENE-5797254]	-
ENSXETG00000005421	gcgr	1.02019	0.00256365	0.0132067	NF62 vs NF50	glucagon receptor [Source:Xenbase;Acc:XB-GENE-5918476]	-
ENSXETG00000003984	gh2	0.856428	0.00175958	0.00959284	NF62 vs NF50	growth hormone 2 [Source:Xenbase;Acc:XB-GENE-5872064]	+
ENSXETG00000010147	gnrh1	1.34907	2.61214e-06	2.84639e-05	NF62 vs NF50	gonadotropin releasing hormone 1 [Source:Xenbase;Acc:XB-GENE-960286]	-
ENSXETG00000017726	gnrhr2	0.813204	0.00284052	0.014407	NF62 vs NF50	gonadotropin releasing hormone receptor 2 (pseudogene) [Source:Xenbase;Acc:XB-GENE-5867415]	-
ENSXETG00000038283	gnrhr2/nmi	0.876324	1.69931e-05	0.000156021	NF62 vs NF50	type 2/nmI gonadotropin-releasing hormone receptor [Source:NCBI gene (formerly Entrezgene);Acc:100135416]	-
ENSXETG00000021597	gper1	0.926003	3.50095e-06	3.73419e-05	NF62 vs NF50	G protein-coupled estrogen receptor 1 [Source:Xenbase;Acc:XB-GENE-1006475]	-
ENSXETG00000001622	hcrtr2	0.836961	7.55668e-11	1.79155e-09	NF62 vs NF50	hypocretin (orexin) receptor 2 [Source:Xenbase;Acc:XB-GENE-952341]	-
ENSXETG00000017534	hsd17b4	0.204513	0.00952951	0.0390336	NF62 vs NF50	hydroxysteroid (17-beta) dehydrogenase 4 [Source:Xenbase;Acc:XB-GENE-1010432]	-
ENSXETG00000004411	hsd17b6	0.875577	1.66236e-05	0.000153267	NF62 vs NF50	hydroxysteroid (17-beta) dehydrogenase 6 [Source:Xenbase;Acc:XB-GENE-5821225]	-
ENSXETG00000035913	igfbp2	1.19352	5.54328e-05	0.000453872	NF62 vs NF50	insulin like growth factor binding protein 2 [Source:NCBI gene (formerly Entrezgene);Acc:100101720]	-
ENSXETG00000036045	inhbb	2.20005	8.46241e-11	1.99099e-09	NF62 vs NF50	inhibin subunit beta B [Source:HGNC Symbol;Acc:HGNC:6067]	-
ENSXETG00000001566	irs4	0.292475	0.00124968	0.00713295	NF62 vs NF50	insulin receptor substrate 4 [Source:Xenbase;Acc:XB-GENE-479893]	+
ENSXETG00000019051	klf9	1.58647	5.21155e-06	5.37309e-05	NF62 vs NF50	Kruppel-like factor 9 [Source:Xenbase;Acc:XB-GENE-483889]	+
ENSXETG00000040571	mc4r	1.20174	7.22933e-06	7.16158e-05	NF62 vs NF50	melanocortin 4 receptor [Source:NCBI gene (formerly Entrezgene);Acc:100486677]	-
ENSXETG00000030265	mchr1.2	0.560271	0.000247968	0.00172161	NF62 vs NF50	melanin-concentrating hormone receptor 1, gene 2 [Source:NCBI gene (formerly Entrezgene);Acc:779692]	+
ENSXETG00000005682	npbwr1	0.461693	0.00500863	0.0231032	NF62 vs NF50	neuropeptides B/W receptor 1 [Source:Xenbase;Acc:XB-GENE-984596]	-
ENSXETG00000013082	nppb	0.632222	0.000795192	0.00478293	NF62 vs NF50	natriuretic peptide B [Source:Xenbase;Acc:XB-GENE-487178]	-
ENSXETG00000041083	nppc	0.532292	9.99042e-05	0.000771346	NF62 vs NF50	natriuretic peptide C [Source:NCBI gene (formerly Entrezgene);Acc:100127545]	-
ENSXETG00000033846	npy2r	0.484682	0.00242838	0.0126109	NF62 vs NF50	neuropeptide Y receptor Y2 [Source:NCBI gene (formerly Entrezgene);Acc:100498351]	-
ENSXETG00000011046	nr2f5	0.736143	0.00778501	0.033155	NF62 vs NF50	nuclear receptor subfamily 2, group F, member 5 [Source:Xenbase;Acc:XB-GENE-486334]	-
ENSXETG00000026061	nr3c2	1.57148	1.9376e-06	2.18588e-05	NF62 vs NF50	nuclear receptor subfamily 3 group C member 2 [Source:Xenbase;Acc:XB-GENE-483085] Mineralocorticoid receptor (MR)	+	Mineralocorticoid receptor
ENSXETG00000040562	nts	0.378863	0.00195271	0.0104719	NF62 vs NF50	neurotensin [Source:NCBI gene (formerly Entrezgene);Acc:100485937]	-
ENSXETG00000027327	oxt	0.841566	0.000212955	0.00150079	NF62 vs NF50	oxytocin/neurophysin I prepropeptide [Source:Xenbase;Acc:XB-GENE-478274]	-
ENSXETG00000002598	paqr6	0.600179	0.012586	0.0488317	NF62 vs NF50	progestin and adipoQ receptor family member VI [Source:Xenbase;Acc:XB-GENE-5863258]	-
ENSXETG00000005657	penk	0.621557	2.03943e-08	3.37007e-07	NF62 vs NF50	proenkephalin [Source:Xenbase;Acc:XB-GENE-942760]	-
ENSXETG00000005482	pgr	0.864376	0.012157	0.0474774	NF62 vs NF50	progesterone receptor [Source:Xenbase;Acc:XB-GENE-484457]	-
ENSXETG00000030934	pmch	0.867608	0.000109446	0.000835404	NF62 vs NF50	pro-melanin concentrating hormone [Source:NCBI gene (formerly Entrezgene);Acc:100486479]	-
ENSXETG00000021991	prl.1	1.02641	0.000257384	0.00177818	NF62 vs NF50	prolactin, gene 1 [Source:Xenbase;Acc:XB-GENE-482866]	-
ENSXETG00000037656	rnf149	0.911971	1.92058e-05	0.00017488	NF62 vs NF50	galanin and GMAP prepropeptide [Source:HGNC Symbol;Acc:HGNC:4114]	-
ENSXETG00000040073	sc5d	0.813679	7.20199e-07	8.90669e-06	NF62 vs NF50	sterol-C5-desaturase [Source:NCBI gene (formerly Entrezgene);Acc:100490845]	-
ENSXETG00000002939	scg2	0.385659	0.000541581	0.00341313	NF62 vs NF50	secretogranin II [Source:Xenbase;Acc:XB-GENE-954296]	+
ENSXETG00000027698	sctr	0.736291	0.00110253	0.0063756	NF62 vs NF50	secretin receptor [Source:Xenbase;Acc:XB-GENE-959831]	-
ENSXETG00000032326	sra1	0.727003	1.67777e-05	0.000154503	NF62 vs NF50	steroid receptor RNA activator 1 [Source:NCBI gene (formerly Entrezgene);Acc:100135196]	+
ENSXETG00000009978	sstr2	1.0683	0.00164057	0.00903662	NF62 vs NF50	somatostatin receptor 2 [Source:Xenbase;Acc:XB-GENE-953419]	-
ENSXETG00000016039	sstr3	0.610532	2.22228e-05	0.000198948	NF62 vs NF50	somatostatin receptor 3 [Source:Xenbase;Acc:XB-GENE-984793]	-
ENSXETG00000009006	star	1.2505	0.000261688	0.00180308	NF62 vs NF50	steroidogenic acute regulatory protein [Source:Xenbase;Acc:XB-GENE-999724]	+
ENSXETG00000006201	stard10	0.83577	9.78767e-08	1.4442e-06	NF62 vs NF50	StAR related lipid transfer domain containing 10 [Source:Xenbase;Acc:XB-GENE-5824671]	-
ENSXETG00000002677	stard15	0.663468	3.65266e-05	0.000313544	NF62 vs NF50	StAR-related lipid transfer (START) domain containing 15 [Source:Xenbase;Acc:XB-GENE-942501]	-
ENSXETG00000003871	thrb	1.1859	0.000658457	0.00406018	NF62 vs NF50	thyroid hormone receptor, beta [Source:Xenbase;Acc:XB-GENE-6070709]	+
ENSXETG00000030995	tmem51	0.972583	1.11769e-08	1.93174e-07	NF62 vs NF50	StAR related lipid transfer domain containing 5 [Source:NCBI gene (formerly Entrezgene);Acc:100490468]	+
ENSXETG00000001766	trhr3	0.900223	0.0101685	0.0410574	NF62 vs NF50	thyrotropin-releasing hormone receptor 3 [Source:Xenbase;Acc:XB-GENE-6492473]	-
ENSXETG00000009147	XB5962511	0.887398	2.30854e-07	3.14475e-06	NF62 vs NF50	provisional ortholog of galanin receptor 2 [Source:Xenbase;Acc:XB-GENE-5962512]	-
ENSXETG00000032202	yipf2	0.524405	0.0107674	0.0429374	NF62 vs NF50	thyrotropin releasing hormone degrading enzyme [Source:NCBI gene (formerly Entrezgene);Acc:100489066]	-
Down (11 genes)
ensembl	id	log2FoldChange	pvalue	padj	Comparison	description	TR ChIP-seq peaks	Notes
ENSXETG00000035344	crh	-0.778854	1.61458e-05	0.000149397	NF62 vs NF50	corticoliberin [Source:NCBI gene (formerly Entrezgene);Acc:100485454]	-	Corticotropin-releasing hormone; shows up as regulated only NF50-62
ENSXETG00000017080	crhbp	-0.661478	0.000136394	0.00101843	NF62 vs NF50	corticotropin releasing hormone binding protein [Source:Xenbase;Acc:XB-GENE-486316]	-
ENSXETG00000023385	fst	-0.867263	6.80348e-06	6.80966e-05	NF62 vs NF50	follistatin [Source:Xenbase;Acc:XB-GENE-486296]	-
ENSXETG00000014248	gh1	-1.32532	1.12623e-06	1.34131e-05	NF62 vs NF50	growth hormone 1 [Source:Xenbase;Acc:XB-GENE-487882]	-
ENSXETG00000032792	gnrh2	-1.19409	4.72265e-11	1.15697e-09	NF62 vs NF50	gonadotropin releasing hormone 2 [Source:NCBI gene (formerly Entrezgene);Acc:100135418]	-
ENSXETG00000007396	igf2bp3	-2.53712	2.21073e-38	4.31904e-36	NF62 vs NF50	insulin like growth factor 2 mRNA binding protein 3 [Source:Xenbase;Acc:XB-GENE-483018]	-
ENSXETG00000002876	igf3	-0.824489	0.0126974	0.049202	NF62 vs NF50	insulin-like growth factor 3 [Source:Xenbase;Acc:XB-GENE-5807444]	-
ENSXETG00000031572	kiss1	-0.924616	2.75543e-06	2.98647e-05	NF62 vs NF50	kisspeptin [Source:NCBI gene (formerly Entrezgene);Acc:100233214]	-
ENSXETG00000038809	lep	-0.690363	4.49188e-05	0.000377601	NF62 vs NF50	leptin [Source:NCBI gene (formerly Entrezgene);Acc:100486715]	-
ENSXETG00000002554	rxfp3	-0.859366	1.76838e-11	4.66549e-10	NF62 vs NF50	relaxin family peptide receptor 3 [Source:Xenbase;Acc:XB-GENE-478939]	-
ENSXETG00000001731	srd5a1	-0.530093	0.00862665	0.0360396	NF62 vs NF50	steroid-5-alpha-reductase, alpha polypeptide 1 (3-oxo-5 alpha-steroid delta 4-dehydrogenase alpha 1) [Source:Xenbase;Acc:XB-GENE-1000046]	-

## Sheet: Other genes of interest
Other Genes of Interest NF50-NF62
Sorted by id	Known T3 induced genes
Up
ensembl	id	log2FoldChange	pvalue	padj	Comparison	description	TR ChIP-seq peaks	Notes
ENSXETG00000016503	apba2	0.531558	0.0127066	0.0492253	NF62 vs NF50	amyloid beta (A4) precursor protein-binding, family A, member 2 [Source:Xenbase;Acc:XB-GENE-952383]	-
ENSXETG00000013612	app	0.588489	1.56218e-10	3.51468e-09	NF62 vs NF50	amyloid beta precursor protein [Source:Xenbase;Acc:XB-GENE-479154]	+
ENSXETG00000019750	brs3	1.61972	2.98474e-06	3.21693e-05	NF62 vs NF50	bombesin like receptor 3 [Source:Xenbase;Acc:XB-GENE-960289]	+	Bombesin is a 14-amino acid peptide originally isolated from the skin of the European fire-bellied toad (Bombina bombina). It has two known homologs in mammals called neuromedin B and gastrin-releasing peptide. It stimulates gastrin release from G cells. It activates three different G-protein-coupled receptors known as BBR1, -2, and -3.[3] It also activates these receptors in the brain. Together …
ENSXETG00000013848	ctnnb1	0.218677	0.0114839	0.0452612	NF62 vs NF50	catenin beta 1 [Source:Xenbase;Acc:XB-GENE-487200]	-	Thyroid hormone actions on cell proliferation may depend on Wnt/b-catenin signaling
ENSXETG00000005739	klf4	0.674432	0.000389095	0.00256089	NF62 vs NF50	Kruppel-like factor 4 (gut) [Source:Xenbase;Acc:XB-GENE-1015049]	-
ENSXETG00000003480	ncoa3	1.04684	0.000609492	0.00379005	NF62 vs NF50	nuclear receptor coactivator 3 [Source:Xenbase;Acc:XB-GENE-486618]	+
ENSXETG00000001192	ncor2	1.30506	2.26002e-29	2.58378e-27	NF62 vs NF50	nuclear receptor corepressor 2 [Source:Xenbase;Acc:XB-GENE-5963150]	+
ENSXETG00000003122	neu4	0.66882	0.0125724	0.0487911	NF62 vs NF50	neuraminidase 4 (sialidase) [Source:Xenbase;Acc:XB-GENE-959717]	-
ENSXETG00000001325	nog	0.692237	0.000352829	0.00234218	NF62 vs NF50	noggin [Source:Xenbase;Acc:XB-GENE-487724]	+
ENSXETG00000024397	nr1d1	0.707559	3.01811e-11	7.63632e-10	NF62 vs NF50	nuclear receptor subfamily 1 group D member 1 [Source:Xenbase;Acc:XB-GENE-478094]	+	This gene encodes a transcription factor that is a member of the nuclear receptor subfamily 1. The encoded protein is a ligand-sensitive transcription factor that negatively regulates the expression of core clock proteins. In particular this protein represses the circadian clock transcription factor aryl hydrocarbon receptor nuclear translocator-like protein 1 (ARNTL). This protein may also be in…
ENSXETG00000017929	pdia4	0.669723	0.00199676	0.010671	NF62 vs NF50	protein disulfide isomerase family A member 4 [Source:Xenbase;Acc:XB-GENE-5892157]	-
ENSXETG00000003512	pdia6	0.368246	0.011666	0.0458267	NF62 vs NF50	protein disulfide isomerase family A member 6 [Source:Xenbase;Acc:XB-GENE-974680]	-
ENSXETG00000040826	prpf6	0.468656	0.00016677	0.00121012	NF62 vs NF50	PRPF6 (Pre-MRNA Processing Factor 6) is a Protein Coding gene. The protein encoded by this gene appears to be involved in pre-mRNA splicing, possibly acting as a bridging factor between U5 and U4/U6 snRNPs in formation of the spliceosome. The encoded protein also can bind androgen receptor, providing a link between transcriptional activation and splicing. [provided by RefSeq, Jul 2008]	-
ENSXETG00000040714	rxrb	0.24634	0.00586887	0.0263698	NF62 vs NF50	retinoid X receptor beta [Source:NCBI gene (formerly Entrezgene);Acc:548691]	-	Forms heterodimer with thyroid hormone receptors
ENSXETG00000024895	socs1	0.772602	8.34052e-05	0.000656104	NF62 vs NF50	suppressor of cytokine signaling 1 [Source:Xenbase;Acc:XB-GENE-491220]	+
ENSXETG00000019086	tcf4	0.773619	0.00555001	0.0251642	NF62 vs NF50	transcription factor 4 [Source:Xenbase;Acc:XB-GENE-1011628]	+
ENSXETG00000007922	thibz	2.29635	4.8835e-11	1.19259e-09	NF62 vs NF50	thyroid hormone induced bZip protein [Source:Xenbase;Acc:XB-GENE-484679]	+
Down
ensembl	id	log2FoldChange	pvalue	padj	Comparison	description	TR ChIP-seq peaks	Notes
ENSXETG00000024157	chaf1a	-1.65653	1.11393e-25	1.06126e-23	NF62 vs NF50	chromatin assembly factor 1 subunit A [Source:Xenbase;Acc:XB-GENE-1001155]	-
ENSXETG00000014193	dbx1	-2.14679	6.22499e-18	3.15005e-16	NF62 vs NF50	developing brain homeobox 1 [Source:Xenbase;Acc:XB-GENE-480177]	-
ENSXETG00000022525	dll1	-1.82822	2.03033e-62	1.74089e-59	NF62 vs NF50	delta-like 1 [Source:Xenbase;Acc:XB-GENE-479210]	+
ENSXETG00000037869	dlx1	-2.61675	5.98961e-19	3.3732e-17	NF62 vs NF50	DLX1 (Distal-Less Homeobox 1) is a Protein Coding gene. This gene encodes a member of a homeobox transcription factor gene family similiar to the Drosophila distal-less gene. The encoded protein is localized to the nucleus where it may function as a transcriptional regulator of signals from multiple TGF-{beta} superfamily members. The encoded protein may play a role in the control of craniofacial…
ENSXETG00000022035	dnmt1	-0.646916	6.53886e-19	3.63024e-17	NF62 vs NF50	DNA methyltransferase 1 [Source:Xenbase;Acc:XB-GENE-965562]	+
ENSXETG00000020146	ezh2	-0.819443	5.71386e-08	8.80997e-07	NF62 vs NF50	enhancer of zeste 2 polycomb repressive complex 2 subunit [Source:Xenbase;Acc:XB-GENE-956215]	+
ENSXETG00000026537	gadd45g	-0.721953	2.75765e-05	0.000242103	NF62 vs NF50	growth arrest and DNA damage inducible gamma [Source:Xenbase;Acc:XB-GENE-481955]	+
ENSXETG00000024626	hbd	-2.4452	2.88591e-32	3.87315e-30	NF62 vs NF50	hemoglobin subunit delta [Source:Xenbase;Acc:XB-GENE-5844531]	-	This is the larval Hb that is downregulated at metamorphosis
ENSXETG00000024627	hbe1	-1.56952	5.01836e-12	1.39556e-10	NF62 vs NF50	hemoglobin subunit epsilon 1 [Source:Xenbase;Acc:XB-GENE-5722135]	-	This is the larval Hb that is downregulated at metamorphosis
ENSXETG00000031474	hdac10	-0.429096	0.0129119	0.0498082	NF62 vs NF50	histone deacetylase 10 [Source:NCBI gene (formerly Entrezgene);Acc:100497245]	-
ENSXETG00000020527	hdac8	-0.47257	0.000250447	0.00173726	NF62 vs NF50	histone deacetylase 8 [Source:Xenbase;Acc:XB-GENE-5863426]	-
ENSXETG00000024746	hmces	-0.527329	0.000298173	0.00202747	NF62 vs NF50	5-hydroxymethylcytosine binding, ES cell specific [Source:Xenbase;Acc:XB-GENE-964491]	-
ENSXETG00000004120	klf10	-0.774866	0.00993127	0.0403048	NF62 vs NF50	Kruppel-like factor 10 [Source:Xenbase;Acc:XB-GENE-854761]	-
ENSXETG00000007013	klf11	-0.431568	0.000117698	0.000892212	NF62 vs NF50	Kruppel-like factor 11 [Source:Xenbase;Acc:XB-GENE-956858]	+
ENSXETG00000035837	lcor	-0.4375	0.000549938	0.00345733	NF62 vs NF50	ligand dependent nuclear receptor corepressor [Source:NCBI gene (formerly Entrezgene);Acc:100125102]	+
ENSXETG00000013593	mbd3	-0.464576	0.00271677	0.0138843	NF62 vs NF50	methyl-CpG binding domain protein 3 [Source:Xenbase;Acc:XB-GENE-491553]	+
ENSXETG00000015950	mcph1	-1.66981	1.01238e-07	1.49236e-06	NF62 vs NF50	microcephalin 1 [Source:Xenbase;Acc:XB-GENE-487210]	-
ENSXETG00000015502	med14	-0.241497	0.00686117	0.0299308	NF62 vs NF50	mediator complex subunit 14 [Source:Xenbase;Acc:XB-GENE-982316]	-
ENSXETG00000011847	med20	-0.429515	0.0065035	0.0286868	NF62 vs NF50	mediator complex subunit 20 [Source:Xenbase;Acc:XB-GENE-5950042]	+
ENSXETG00000025524	ncoa5	-0.875435	0.000141315	0.00104851	NF62 vs NF50	NCOA5 (Nuclear Receptor Coactivator 5) is a Protein Coding gene. This gene encodes a coregulator for the alpha and beta estrogen receptors and the orphan nuclear receptor NR1D2. The protein localizes to the nucleus, and is thought to have both coactivator and corepressor functions. Its interaction with nuclear receptors is independent of the AF2 domain on the receptors, which is known to regulate…
ENSXETG00000008695	ncoa5	-0.538532	0.00215521	0.011419	NF62 vs NF50	nuclear receptor coactivator 5 [Source:Xenbase;Acc:XB-GENE-5926600]	-
ENSXETG00000037313	nes	-1.93754	2.04127e-11	5.31383e-10	NF62 vs NF50	nestin [Source:NCBI gene (formerly Entrezgene);Acc:100486009]	-
ENSXETG00000024100	neurog2	-1.94788	7.78646e-09	1.36409e-07	NF62 vs NF50	neurogenin 2 [Source:Xenbase;Acc:XB-GENE-491040]	-
ENSXETG00000000757	notch1	-1.0383	6.62673e-12	1.82637e-10	NF62 vs NF50	notch 1 receptor [Source:Xenbase;Acc:XB-GENE-479318]	-
ENSXETG00000031753	nr4a2	-0.429887	0.00177213	0.00964421	NF62 vs NF50	nuclear receptor subfamily 4 group A member 2 [Source:NCBI gene (formerly Entrezgene);Acc:100101682]	-
ENSXETG00000022490	olig3	-2.2492	1.44811e-12	4.25715e-11	NF62 vs NF50	oligodendrocyte transcription factor 3 [Source:Xenbase;Acc:XB-GENE-919789]	-
ENSXETG00000016028	otop1	-1.45045	1.29948e-05	0.000122732	NF62 vs NF50	otopetrin 1 [Source:Xenbase;Acc:XB-GENE-876999]	-
ENSXETG00000009086	per1	-0.684628	1.90936e-05	0.000174167	NF62 vs NF50	period circadian regulator 1 [Source:Xenbase;Acc:XB-GENE-495464]	-
ENSXETG00000002679	sinhcaf	-1.94905	9.0252e-11	2.10415e-09	NF62 vs NF50	SIN3-HDAC complex associated factor [Source:Xenbase;Acc:XB-GENE-995755]	-
ENSXETG00000024882	socs3l	-0.90419	0.00472387	0.0220333	NF62 vs NF50	suppressor of cytokine signaling 3-Like [Source:Xenbase;Acc:XB-GENE-5809273]	-
ENSXETG00000007607	sox3	-1.66904	6.5421e-77	9.17916e-74	NF62 vs NF50	SRY-box 3 [Source:Xenbase;Acc:XB-GENE-484815]	-
ENSXETG00000037339	sox3	-0.582753	0.00420972	0.0199793	NF62 vs NF50	SOX3 (SRY-Box Transcription Factor 3) is a Protein Coding gene. This gene encodes a member of the SOX (SRY-related HMG-box) family of transcription factors involved in the regulation of embryonic development and in the determination of the cell fate. The encoded protein may act as a transcriptional regulator after forming a protein complex with other proteins. Mutations in this gene have been ass…	-
ENSXETG00000007763	stc1	-1.71048	5.08346e-08	7.96529e-07	NF62 vs NF50	stanniocalcin 1 [Source:Xenbase;Acc:XB-GENE-949749]	-
ENSXETG00000012730	stc2	-1.26658	3.31895e-08	5.33035e-07	NF62 vs NF50	stanniocalcin 2 [Source:Xenbase;Acc:XB-GENE-1015863]	-
ENSXETG00000013105	trip13	-2.99852	1.99254e-26	1.97134e-24	NF62 vs NF50	thyroid hormone receptor interactor 13 [Source:Xenbase;Acc:XB-GENE-974898]	-
ENSXETG00000010649	trip4	-0.518424	0.000878387	0.00521424	NF62 vs NF50	thyroid hormone receptor interactor 4 [Source:Xenbase;Acc:XB-GENE-974186]	-
ENSXETG00000026447	ucp2	-1.57771	1.31772e-19	8.00696e-18	NF62 vs NF50	uncoupling protein 2 (mitochondrial, proton carrier) [Source:Xenbase;Acc:XB-GENE-1010081]	-
ENSXETG00000013302	vsx2	-0.948282	2.81675e-07	3.74451e-06	NF62 vs NF50	visual system homeobox 2 [Source:Xenbase;Acc:XB-GENE-853775]	-

## Sheet: NF50-62 upregulated
Sorting scheme		Sort ID
Known T3 regulated genes		1	May not be a comprehensive list
Neuroendocrine-related genes		2
Cell cycle/cell division genes		3
Neuron development, structure and function		4
Other genes of interest		5
Abbreviations don't match the ensembl ID and description		6
Uncategorized		7
Sorted by log2FoldChange
Italicized descriptions are Entrez Gene/Genecards Summaries for mammal orthologs
ensembl	id	Sort ID	log2FoldChange	pvalue	padj	Comparison	description	TR ChIP-seq peaks	Notes
ENSXETG00000036613	dio3	1	3.27513	1.14264e-42	2.93926e-40	NF62 vs NF50	deiodinase, iodothyronine, type 3 [Source:NCBI gene (formerly Entrezgene);Acc:100038242]	-
ENSXETG00000007922	thibz	1	2.29635	4.8835e-11	1.19259e-09	NF62 vs NF50	thyroid hormone induced bZip protein [Source:Xenbase;Acc:XB-GENE-484679]	+
ENSXETG00000019051	klf9	1	1.58647	5.21155e-06	5.37309e-05	NF62 vs NF50	Kruppel-like factor 9 [Source:Xenbase;Acc:XB-GENE-483889]
ENSXETG00000026061	nr3c2	1	1.57148	1.9376e-06	2.18588e-05	NF62 vs NF50	nuclear receptor subfamily 3 group C member 2 [Source:Xenbase;Acc:XB-GENE-483085] Mineralocorticoid receptor (MR)
ENSXETG00000003871	thrb	1	1.1859	0.000658457	0.00406018	NF62 vs NF50	thyroid hormone receptor, beta [Source:Xenbase;Acc:XB-GENE-6070709]
ENSXETG00000017979	avp	2	2.32828	1.72044e-22	1.2766e-20	NF62 vs NF50	arginine vasopressin [Source:Xenbase;Acc:XB-GENE-478869]	-
ENSXETG00000036045	inhbb	2	2.20005	8.46241e-11	1.99099e-09	NF62 vs NF50	inhibin subunit beta B [Source:HGNC Symbol;Acc:HGNC:6067]	-
ENSXETG00000025024	cyp27a1	2	2.08371	4.80016e-10	1.02046e-08	NF62 vs NF50	cytochrome P450 family 27 subfamily A member 1 [Source:Xenbase;Acc:XB-GENE-5871552]	+
ENSXETG00000010147	gnrh1	2	1.34907	2.61214e-06	2.84639e-05	NF62 vs NF50	gonadotropin releasing hormone 1 [Source:Xenbase;Acc:XB-GENE-960286]
ENSXETG00000009006	star	2	1.2505	0.000261688	0.00180308	NF62 vs NF50	steroidogenic acute regulatory protein [Source:Xenbase;Acc:XB-GENE-999724]
ENSXETG00000040571	mc4r	2	1.20174	7.22933e-06	7.16158e-05	NF62 vs NF50	melanocortin 4 receptor [Source:NCBI gene (formerly Entrezgene);Acc:100486677]
ENSXETG00000035913	igfbp2	2	1.19352	5.54328e-05	0.000453872	NF62 vs NF50	insulin like growth factor binding protein 2 [Source:NCBI gene (formerly Entrezgene);Acc:100101720]
ENSXETG00000014693	galr1	2	1.10292	2.65837e-10	5.81151e-09	NF62 vs NF50	galanin receptor 1 [Source:Xenbase;Acc:XB-GENE-5797254]
ENSXETG00000022970	fstl3	2	1.08929	3.38832e-08	5.43046e-07	NF62 vs NF50	follistatin like 3 [Source:Xenbase;Acc:XB-GENE-876426]
ENSXETG00000012364	esr1	2	1.0885	0.00182036	0.00986152	NF62 vs NF50	estrogen receptor 1 [Source:Xenbase;Acc:XB-GENE-482193]
ENSXETG00000009978	sstr2	2	1.0683	0.00164057	0.00903662	NF62 vs NF50	somatostatin receptor 2 [Source:Xenbase;Acc:XB-GENE-953419]
ENSXETG00000021991	prl.1	2	1.02641	0.000257384	0.00177818	NF62 vs NF50	prolactin, gene 1 [Source:Xenbase;Acc:XB-GENE-482866]
ENSXETG00000005421	gcgr	2	1.02019	0.00256365	0.0132067	NF62 vs NF50	glucagon receptor [Source:Xenbase;Acc:XB-GENE-5918476]
ENSXETG00000030995	tmem51	2	0.972583	1.11769e-08	1.93174e-07	NF62 vs NF50	StAR related lipid transfer domain containing 5 [Source:NCBI gene (formerly Entrezgene);Acc:100490468]
ENSXETG00000021597	gper1	2	0.926003	3.50095e-06	3.73419e-05	NF62 vs NF50	G protein-coupled estrogen receptor 1 [Source:Xenbase;Acc:XB-GENE-1006475]
ENSXETG00000037656	rnf149	2	0.911971	1.92058e-05	0.00017488	NF62 vs NF50	galanin and GMAP prepropeptide [Source:HGNC Symbol;Acc:HGNC:4114]
ENSXETG00000001766	trhr3	2	0.900223	0.0101685	0.0410574	NF62 vs NF50	thyrotropin-releasing hormone receptor 3 [Source:Xenbase;Acc:XB-GENE-6492473]
ENSXETG00000009147	XB5962511	2	0.887398	2.30854e-07	3.14475e-06	NF62 vs NF50	provisional ortholog of galanin receptor 2 [Source:Xenbase;Acc:XB-GENE-5962512]
ENSXETG00000038283	gnrhr2/nmi	2	0.876324	1.69931e-05	0.000156021	NF62 vs NF50	type 2/nmI gonadotropin-releasing hormone receptor [Source:NCBI gene (formerly Entrezgene);Acc:100135416]
ENSXETG00000004411	hsd17b6	2	0.875577	1.66236e-05	0.000153267	NF62 vs NF50	hydroxysteroid (17-beta) dehydrogenase 6 [Source:Xenbase;Acc:XB-GENE-5821225]
ENSXETG00000030934	caap1	2	0.867608	0.000109446	0.000835404	NF62 vs NF50	pro-melanin concentrating hormone [Source:NCBI gene (formerly Entrezgene);Acc:100486479]
ENSXETG00000005482	pgr	2	0.864376	0.012157	0.0474774	NF62 vs NF50	progesterone receptor [Source:Xenbase;Acc:XB-GENE-484457]
ENSXETG00000003984	gh2	2	0.856428	0.00175958	0.00959284	NF62 vs NF50	growth hormone 2 [Source:Xenbase;Acc:XB-GENE-5872064]
ENSXETG00000027327	oxt	2	0.841566	0.000212955	0.00150079	NF62 vs NF50	oxytocin/neurophysin I prepropeptide [Source:Xenbase;Acc:XB-GENE-478274]
ENSXETG00000001622	hcrtr2	2	0.836961	7.55668e-11	1.79155e-09	NF62 vs NF50	hypocretin (orexin) receptor 2 [Source:Xenbase;Acc:XB-GENE-952341]
ENSXETG00000006201	stard10	2	0.83577	9.78767e-08	1.4442e-06	NF62 vs NF50	StAR related lipid transfer domain containing 10 [Source:Xenbase;Acc:XB-GENE-5824671]
ENSXETG00000010380	acvr1	2	0.825996	4.98246e-14	1.72807e-12	NF62 vs NF50	activin A receptor type 1 [Source:Xenbase;Acc:XB-GENE-478850]
ENSXETG00000040073	sc5d	2	0.813679	7.20199e-07	8.90669e-06	NF62 vs NF50	sterol-C5-desaturase [Source:NCBI gene (formerly Entrezgene);Acc:100490845]
ENSXETG00000017726	gnrhr2	2	0.813204	0.00284052	0.014407	NF62 vs NF50	gonadotropin releasing hormone receptor 2 (pseudogene) [Source:Xenbase;Acc:XB-GENE-5867415]
ENSXETG00000010381	acvr1c	2	0.775216	0.0113509	0.0448513	NF62 vs NF50	activin A receptor type 1C [Source:Xenbase;Acc:XB-GENE-487108]
ENSXETG00000007257	esr2	2	0.759261	0.0102059	0.0411704	NF62 vs NF50	estrogen receptor 2 [Source:Xenbase;Acc:XB-GENE-486256]
ENSXETG00000027698	sctr	2	0.736291	0.00110253	0.0063756	NF62 vs NF50	secretin receptor [Source:Xenbase;Acc:XB-GENE-959831]
ENSXETG00000011046	nr2f5	2	0.736143	0.00778501	0.033155	NF62 vs NF50	nuclear receptor subfamily 2, group F, member 5 [Source:Xenbase;Acc:XB-GENE-486334]
ENSXETG00000032326	sra1	2	0.727003	1.67777e-05	0.000154503	NF62 vs NF50	steroid receptor RNA activator 1 [Source:NCBI gene (formerly Entrezgene);Acc:100135196]
ENSXETG00000002677	stard15	2	0.663468	3.65266e-05	0.000313544	NF62 vs NF50	StAR-related lipid transfer (START) domain containing 15 [Source:Xenbase;Acc:XB-GENE-942501]
ENSXETG00000013082	nppb	2	0.632222	0.000795192	0.00478293	NF62 vs NF50	natriuretic peptide B [Source:Xenbase;Acc:XB-GENE-487178]
ENSXETG00000005657	penk	2	0.621557	2.03943e-08	3.37007e-07	NF62 vs NF50	proenkephalin [Source:Xenbase;Acc:XB-GENE-942760]
ENSXETG00000016039	sstr3	2	0.610532	2.22228e-05	0.000198948	NF62 vs NF50	somatostatin receptor 3 [Source:Xenbase;Acc:XB-GENE-984793]
ENSXETG00000002598	paqr6	2	0.600179	0.012586	0.0488317	NF62 vs NF50	progestin and adipoQ receptor family member VI [Source:Xenbase;Acc:XB-GENE-5863258]
ENSXETG00000005305	crhr1.2	2	0.56177	4.55837e-07	5.80957e-06	NF62 vs NF50	corticotropin releasing hormone receptor 1, gene 2 [Source:Xenbase;Acc:XB-GENE-968267]
ENSXETG00000030265	mchr1.2	2	0.560271	0.000247968	0.00172161	NF62 vs NF50	melanin-concentrating hormone receptor 1, gene 2 [Source:NCBI gene (formerly Entrezgene);Acc:779692]
ENSXETG00000033577	chgb	2	0.555857	1.15237e-17	5.64625e-16	NF62 vs NF50	chromogranin B [Source:NCBI gene (formerly Entrezgene);Acc:100145188]
ENSXETG00000041083	nppc	2	0.532292	9.99042e-05	0.000771346	NF62 vs NF50	natriuretic peptide C [Source:NCBI gene (formerly Entrezgene);Acc:100127545]
ENSXETG00000010302	chga	2	0.532074	3.28403e-14	1.15721e-12	NF62 vs NF50	chromogranin A [Source:Xenbase;Acc:XB-GENE-960411]
ENSXETG00000032202	yipf2	2	0.524405	0.0107674	0.0429374	NF62 vs NF50	thyrotropin releasing hormone degrading enzyme [Source:NCBI gene (formerly Entrezgene);Acc:100489066]
ENSXETG00000000355	cck	2	0.493399	0.00123489	0.00705641	NF62 vs NF50	cholecystokinin [Source:Xenbase;Acc:XB-GENE-495439]
ENSXETG00000033846	npy2r	2	0.484682	0.00242838	0.0126109	NF62 vs NF50	neuropeptide Y receptor Y2 [Source:NCBI gene (formerly Entrezgene);Acc:100498351]
ENSXETG00000005682	npbwr1	2	0.461693	0.00500863	0.0231032	NF62 vs NF50	neuropeptides B/W receptor 1 [Source:Xenbase;Acc:XB-GENE-984596]
ENSXETG00000015944	fstl4	2	0.400969	0.0124792	0.0484782	NF62 vs NF50	follistatin like 4 [Source:Xenbase;Acc:XB-GENE-876781]
ENSXETG00000002939	scg2	2	0.385659	0.000541581	0.00341313	NF62 vs NF50	secretogranin II [Source:Xenbase;Acc:XB-GENE-954296]
ENSXETG00000040562	nts	2	0.378863	0.00195271	0.0104719	NF62 vs NF50	neurotensin [Source:NCBI gene (formerly Entrezgene);Acc:100485937]
ENSXETG00000007972	adipor1	2	0.371402	4.92066e-05	0.000407871	NF62 vs NF50	adiponectin receptor 1 [Source:Xenbase;Acc:XB-GENE-974529]
ENSXETG00000001566	irs4	2	0.292475	0.00124968	0.00713295	NF62 vs NF50	insulin receptor substrate 4 [Source:Xenbase;Acc:XB-GENE-479893]
ENSXETG00000017534	hsd17b4	2	0.204513	0.00952951	0.0390336	NF62 vs NF50	hydroxysteroid (17-beta) dehydrogenase 4 [Source:Xenbase;Acc:XB-GENE-1010432]
ENSXETG00000024887	cdkn1a	3	1.59367	1.77641e-16	7.74496e-15	NF62 vs NF50	cyclin-dependent kinase inhibitor 1A [Source:Xenbase;Acc:XB-GENE-487802]
ENSXETG00000018908	rgcc	3	1.51779	2.59177e-18	1.34685e-16	NF62 vs NF50	regulator of cell cycle [Source:Xenbase;Acc:XB-GENE-1006063]
ENSXETG00000035297	cdc16	3	1.10347	0.000799893	0.00480185	NF62 vs NF50	CDC16 (Cell Division Cycle 16) is a Protein Coding gene. The protein encoded by this gene functions as a protein ubiquitin ligase and is a component of the multiprotein APC complex. The APC complex is a cyclin degradation system that governs exit from mitosis by targeting cell cycle proteins for degredation by the 26S proteasome. Each component protein of the APC complex is highly conserved among…
ENSXETG00000000074	dock3	3	0.856001	5.43411e-17	2.51108e-15	NF62 vs NF50	dedicator of cytokinesis 3 [Source:Xenbase;Acc:XB-GENE-855883]
ENSXETG00000012405	cdk15	3	0.819474	7.32136e-09	1.28846e-07	NF62 vs NF50	cyclin-dependent kinase 15 [Source:Xenbase;Acc:XB-GENE-961241]
ENSXETG00000003466	cdk14	3	0.819455	0.0010298	0.00600906	NF62 vs NF50	cyclin-dependent kinase 14 [Source:Xenbase;Acc:XB-GENE-943250]
ENSXETG00000003238	cdc27	3	0.473442	0.0023474	0.0122522	NF62 vs NF50	cell division cycle 27 [Source:Xenbase;Acc:XB-GENE-972658]
ENSXETG00000021807	cdkl5	3	0.352006	3.91175e-06	4.14372e-05	NF62 vs NF50	cyclin dependent kinase like 5 [Source:Xenbase;Acc:XB-GENE-951076]
ENSXETG00000039048	cdk5r2	3	0.343	0.000550472	0.00345928	NF62 vs NF50	cyclin-dependent kinase 5, regulatory subunit 2 (p39) [Source:NCBI gene (formerly Entrezgene);Acc:779711]
ENSXETG00000001892	cdk17	3	0.317862	0.00217119	0.01148	NF62 vs NF50	cyclin-dependent kinase 17 [Source:Xenbase;Acc:XB-GENE-920552]
ENSXETG00000032944	p2rx5	4	1.98969	1.06443e-11	2.89232e-10	NF62 vs NF50	purinergic receptor P2X, ligand gated ion channel, 5 [Source:NCBI gene (formerly Entrezgene);Acc:100485445]	-
ENSXETG00000030443	chrm2	4	1.87787	5.41053e-14	1.86815e-12	NF62 vs NF50	Cholinergic Receptor Muscarinic 2. The muscarinic cholinergic receptors belong to a larger family of G protein-coupled receptors. The functional diversity of these receptors is defined by the binding of acetylcholine to these receptors and includes cellular responses such as adenylate cyclase inhibition, phosphoinositide degeneration, and potassium channel mediation. Muscarinic receptors influenc…	-
ENSXETG00000026873	trpm8	4	1.8249	8.68161e-17	3.94094e-15	NF62 vs NF50	transient receptor potential cation channel, subfamily M, member 8 [Source:NCBI gene (formerly Entrezgene);Acc:100302008]	-
ENSXETG00000039207	cplx1	4	1.69939	8.61163e-07	1.04903e-05	NF62 vs NF50	purinergic receptor P2Y, G-protein coupled, 2 [Source:NCBI gene (formerly Entrezgene);Acc:394636]
ENSXETG00000007699	pnck	4	1.53284	4.14194e-31	5.23989e-29	NF62 vs NF50	pregnancy up-regulated nonubiquitous CaM kinase [Source:Xenbase;Acc:XB-GENE-961042]
ENSXETG00000005594	nacc1	4	1.46631	4.19509e-67	4.31647e-64	NF62 vs NF50	nucleus accumbens associated 1, BEN and BTB (POZ) domain containing [Source:Xenbase;Acc:XB-GENE-979467]
ENSXETG00000000723	nacc2	4	1.29835	0.000205128	0.00145108	NF62 vs NF50	NACC family member 2, BEN and BTB (POZ) domain containing [Source:Xenbase;Acc:XB-GENE-986407]
ENSXETG00000010449	kctd14	4	1.28024	1.66826e-11	4.40889e-10	NF62 vs NF50	potassium channel tetramerization domain containing 14 [Source:Xenbase;Acc:XB-GENE-5816880]
ENSXETG00000013401	unc5d	4	1.23159	6.35889e-06	6.42298e-05	NF62 vs NF50	unc-5 netrin receptor D [Source:Xenbase;Acc:XB-GENE-922923]
ENSXETG00000001966	glra1	4	1.22768	2.55284e-05	0.000225274	NF62 vs NF50	glycine receptor alpha 1 [Source:Xenbase;Acc:XB-GENE-6035798]
ENSXETG00000035128	dscam	4	1.12521	0.00122459	0.00700793	NF62 vs NF50	DSCAM (DS Cell Adhesion Molecule) is a Protein Coding gene. This gene is a member of the immunoglobulin superfamily of cell adhesion molecules (Ig-CAMs), and is involved in human central and peripheral nervous system development. This gene is a candidate for Down syndrome and congenital heart disease (DSCHD). A gene encoding a similar Ig-CAM protein is located on chromosome 11. Alternatively spli…
ENSXETG00000015706	ntm	4	1.10619	2.8888e-07	3.8304e-06	NF62 vs NF50	neurotrimin [Source:Xenbase;Acc:XB-GENE-6045425]		This gene encodes a member of the IgLON (LAMP, OBCAM, Ntm) family of immunoglobulin (Ig) domain-containing glycosylphosphatidylinositol (GPI)-anchored cell adhesion molecules. The encoded protein may promote neurite outgrowth and adhesion via a homophilic mechanism. This gene is closely linked to a related family member, opioid binding protein/cell adhesion molecule-like (OPCML), on chromosome 11…
ENSXETG00000035680	kctd4	4	1.10221	7.48537e-09	1.31433e-07	NF62 vs NF50	potassium channel tetramerization domain containing 4 [Source:NCBI gene (formerly Entrezgene);Acc:100158517]
ENSXETG00000000858	kcng2	4	1.09478	2.54843e-07	3.4232e-06	NF62 vs NF50	potassium channel, voltage gated modifier subfamily G, member 2 [Source:Xenbase;Acc:XB-GENE-954003]
ENSXETG00000001379	pdgfa	4	1.05002	1.22852e-05	0.000116468	NF62 vs NF50	platelet derived growth factor subunit A [Source:Xenbase;Acc:XB-GENE-484495]
ENSXETG00000032745	kcnc2	4	1.03366	0.000429612	0.00278364	NF62 vs NF50	potassium channel, voltage gated Shaw related subfamily C, member 2 [Source:NCBI gene (formerly Entrezgene);Acc:100489216]
ENSXETG00000034866	cplx1	4	1.02113	0.000425344	0.00276527	NF62 vs NF50	complexin 1 [Source:NCBI gene (formerly Entrezgene);Acc:100124828]		Proteins encoded by the complexin/synaphin gene family are cytosolic proteins that function in synaptic vesicle exocytosis. These proteins bind syntaxin, part of the SNAP receptor. The protein product of this gene binds to the SNAP receptor complex and disrupts it, allowing transmitter release.
ENSXETG00000038181	pole4	4	0.992587	0.001075	0.00623979	NF62 vs NF50	potassium channel, two pore domain subfamily K, member 15 [Source:NCBI gene (formerly Entrezgene);Acc:100492337]
ENSXETG00000022986	brinp3	4	0.959573	1.00031e-28	1.12692e-26	NF62 vs NF50	bone morphogenetic protein/retinoic acid inducible neural-specific 3 [Source:Xenbase;Acc:XB-GENE-985662]
ENSXETG00000004251	scn5a	4	0.947437	0.000104498	0.000803996	NF62 vs NF50	sodium channel, voltage gated, type V alpha subunit [Source:Xenbase;Acc:XB-GENE-6037407]
ENSXETG00000004849	maoa	4	0.939892	0.00223668	0.0117458	NF62 vs NF50	monoamine oxidase A [Source:Xenbase;Acc:XB-GENE-5749883]
ENSXETG00000021607	grin3b	4	0.938719	9.89557e-05	0.000765555	NF62 vs NF50	glutamate receptor, ionotropic, N-methyl-D-aspartate 3B [Source:Xenbase;Acc:XB-GENE-990106]
ENSXETG00000006509	KCNH2	4	0.931476	0.00608059	0.027155	NF62 vs NF50	potassium voltage-gated channel subfamily H member 2 [Source:HGNC Symbol;Acc:HGNC:6251]
ENSXETG00000019859	dkk2	4	0.901978	0.00517474	0.0237416	NF62 vs NF50	dickkopf WNT signaling pathway inhibitor 2 [Source:Xenbase;Acc:XB-GENE-480441]
ENSXETG00000015716	cbln4	4	0.900547	6.42877e-08	9.83365e-07	NF62 vs NF50	cerebellin 4 precursor [Source:Xenbase;Acc:XB-GENE-986703]		This gene encodes a member of a family of small secreted proteins containing C1Q domains. Members of this family are involved in regulation of neurexin signalling during synapse development. The mouse homolog of the protein encoded by this gene competes with netrin to bind to the deleted in colorectal cancer receptor. [provided by RefSeq, Aug 2012]
ENSXETG00000036788	kcna4	4	0.886228	3.07227e-12	8.74859e-11	NF62 vs NF50	potassium voltage-gated channel subfamily A member 4 [Source:NCBI gene (formerly Entrezgene);Acc:100495646]
ENSXETG00000012423	scnn1g	4	0.885977	0.00277438	0.0141179	NF62 vs NF50	sodium channel, non voltage gated 1 gamma subunit [Source:Xenbase;Acc:XB-GENE-980897]
ENSXETG00000009110	camk1d	4	0.884946	0.0116293	0.0457173	NF62 vs NF50	calcium/calmodulin dependent protein kinase ID [Source:Xenbase;Acc:XB-GENE-5874342]
ENSXETG00000038611	camk2n2	4	0.882177	1.59493e-05	0.000147756	NF62 vs NF50	calcium/calmodulin-dependent protein kinase II inhibitor 2 [Source:NCBI gene (formerly Entrezgene);Acc:780061]
ENSXETG00000025405	opn5	4	0.880005	1.39655e-08	2.39226e-07	NF62 vs NF50	inhibitory synaptic factor family member 2B [Source:NCBI gene (formerly Entrezgene);Acc:101730523]
ENSXETG00000033787	eif3b	4	0.869397	0.0010511	0.00612176	NF62 vs NF50	neurotrophic receptor tyrosine kinase 3 [Source:NCBI gene (formerly Entrezgene);Acc:100487541]
ENSXETG00000017868	chrm5	4	0.86802	0.00689299	0.0300272	NF62 vs NF50	cholinergic receptor, muscarinic 5 [Source:Xenbase;Acc:XB-GENE-986590]
ENSXETG00000014005	kcnh8	4	0.864402	0.000547516	0.00344491	NF62 vs NF50	potassium channel, voltage gated eag related subfamily H, member 8 [Source:Xenbase;Acc:XB-GENE-981673]
ENSXETG00000017714	hcn1	4	0.850545	1.91816e-05	0.000174763	NF62 vs NF50	hyperpolarization activated cyclic nucleotide gated potassium channel 1 [Source:Xenbase;Acc:XB-GENE-950265]
ENSXETG00000008597	sytl5	4	0.846141	0.00730845	0.0314377	NF62 vs NF50	synaptotagmin like 5 [Source:Xenbase;Acc:XB-GENE-982310]
ENSXETG00000018016	sybu	4	0.845764	2.25233e-06	2.5063e-05	NF62 vs NF50	syntabulin [Source:Xenbase;Acc:XB-GENE-979776]
ENSXETG00000031377	kcnq5	4	0.841959	9.80548e-05	0.000758991	NF62 vs NF50	potassium channel, voltage gated KQT-like subfamily Q, member 5 [Source:NCBI gene (formerly Entrezgene);Acc:100488199]
ENSXETG00000024105	negr1	4	0.834352	1.21803e-20	7.93209e-19	NF62 vs NF50	neuronal growth regulator 1 [Source:Xenbase;Acc:XB-GENE-987949]
ENSXETG00000029920	GRIN3A	4	0.832516	5.60286e-18	2.85394e-16	NF62 vs NF50	glutamate receptor, ionotropic, N-methyl-D-aspartate 3A [Source:NCBI gene (formerly Entrezgene);Acc:100486849]
ENSXETG00000022024	ano10	4	0.828832	0.00675308	0.0295763	NF62 vs NF50	anoctamin 10 [Source:Xenbase;Acc:XB-GENE-955754]
ENSXETG00000010123	scn4b	4	0.827996	5.11216e-08	8.00213e-07	NF62 vs NF50	sodium voltage-gated channel beta subunit 4 [Source:Xenbase;Acc:XB-GENE-921510]
ENSXETG00000011726	ntrk2	4	0.819431	0.00272426	0.013918	NF62 vs NF50	neurotrophic receptor tyrosine kinase 2 [Source:Xenbase;Acc:XB-GENE-922932]
ENSXETG00000017094	syt2	4	0.815124	0.00181248	0.00982229	NF62 vs NF50	synaptotagmin 2 [Source:Xenbase;Acc:XB-GENE-981211]
ENSXETG00000033842	oprd1	4	0.808971	0.00248267	0.0128422	NF62 vs NF50	opioid receptor delta 1 [Source:NCBI gene (formerly Entrezgene);Acc:100490669]
ENSXETG00000021075	fgf9	4	0.803846	0.00635428	0.0280928	NF62 vs NF50	fibroblast growth factor 9 [Source:Xenbase;Acc:XB-GENE-484466]
ENSXETG00000031961	exd2	4	0.803283	0.000214869	0.00151291	NF62 vs NF50	5-hydroxytryptamine receptor 7 [Source:HGNC Symbol;Acc:HGNC:5302]		Serotonin receptor
ENSXETG00000001355	ncs1	4	0.798679	0.00682676	0.0298567	NF62 vs NF50	neuronal calcium sensor 1 [Source:Xenbase;Acc:XB-GENE-953740]
ENSXETG00000012950	cbln1	4	0.784631	3.74732e-13	1.19496e-11	NF62 vs NF50	cerebellin 1 precursor [Source:Xenbase;Acc:XB-GENE-978378]		This gene encodes a cerebellum-specific precursor protein, precerebellin, with similarity to the globular (non-collagen-like) domain of complement component C1qB. Precerebellin is processed to give rise to several derivatives, including the hexadecapeptide, cerebellin, which is highly enriched in postsynaptic structures of Purkinje cells. Cerebellin has also been found in human and rat adrenals, …
ENSXETG00000010239	gabra6	4	0.778084	0.000353106	0.00234301	NF62 vs NF50	gamma-aminobutyric acid (GABA) A receptor, alpha 6 [Source:Xenbase;Acc:XB-GENE-6049732]
ENSXETG00000030030	lsm11	4	0.770062	2.47958e-07	3.33652e-06	NF62 vs NF50	potassium channel tetramerization domain containing 16 [Source:NCBI gene (formerly Entrezgene);Acc:100497743]
ENSXETG00000015713	calm1	4	0.760277	2.44863e-28	2.6803e-26	NF62 vs NF50	calmodulin 1 (phosphorylase kinase, delta) [Source:Xenbase;Acc:XB-GENE-1014640]
ENSXETG00000016183	otol1	4	0.759878	3.80459e-05	0.00032568	NF62 vs NF50	otolin 1 [Source:Xenbase;Acc:XB-GENE-950285]
ENSXETG00000012263	kcnab1	4	0.740068	6.5975e-05	0.000532284	NF62 vs NF50	potassium channel, voltage gated subfamily A regulatory beta subunit 1 [Source:Xenbase;Acc:XB-GENE-950688]
ENSXETG00000002027	kcnc4	4	0.734507	8.68533e-10	1.7802e-08	NF62 vs NF50	potassium channel, voltage gated Shaw related subfamily C, member 4 [Source:Xenbase;Acc:XB-GENE-6032635]
ENSXETG00000010536	bmp1	4	0.733627	7.02258e-09	1.24154e-07	NF62 vs NF50	bone morphogenetic protein 1 [Source:Xenbase;Acc:XB-GENE-479191]
ENSXETG00000016160	ndrg2	4	0.733196	1.51429e-07	2.1383e-06	NF62 vs NF50	NDRG family member 2 [Source:Xenbase;Acc:XB-GENE-951910]
ENSXETG00000038769	kctd12	4	0.732039	0.00103361	0.0060267	NF62 vs NF50	potassium channel tetramerization domain containing 12 [Source:NCBI gene (formerly Entrezgene);Acc:100125072]
ENSXETG00000016861	cbln2	4	0.729856	1.70999e-08	2.85318e-07	NF62 vs NF50	cerebellin 2 precursor [Source:Xenbase;Acc:XB-GENE-5897871]
ENSXETG00000030140	stx1b	4	0.718467	1.31191e-07	1.87481e-06	NF62 vs NF50	syntaxin 1B [Source:NCBI gene (formerly Entrezgene);Acc:100124935]
ENSXETG00000006824	cacna1g	4	0.718318	0.000916681	0.00541863	NF62 vs NF50	calcium channel, voltage-dependent, T type, alpha 1G subunit [Source:Xenbase;Acc:XB-GENE-993391]
ENSXETG00000015547	camk2d	4	0.717825	0.00371335	0.0179211	NF62 vs NF50	calcium/calmodulin dependent protein kinase (CaM kinase) II delta [Source:Xenbase;Acc:XB-GENE-868293]
ENSXETG00000022755	cacnb2	4	0.711156	0.000449317	0.00288948	NF62 vs NF50	calcium channel, voltage-dependent, beta 2 subunit [Source:Xenbase;Acc:XB-GENE-962360]
ENSXETG00000038202	htr1e	4	0.710169	0.000254121	0.00175879	NF62 vs NF50	5-hydroxytryptamine (serotonin) receptor 1E, G protein-coupled [Source:NCBI gene (formerly Entrezgene);Acc:100380026]
ENSXETG00000001233	dtnb	4	0.690871	4.8711e-09	8.79309e-08	NF62 vs NF50	dystrobrevin beta [Source:Xenbase;Acc:XB-GENE-979789]
ENSXETG00000018631	nxph3	4	0.689841	1.5517e-09	3.06645e-08	NF62 vs NF50	neurexophilin 3 [Source:Xenbase;Acc:XB-GENE-953177]
ENSXETG00000018971	camk2b	4	0.686163	5.26008e-20	3.2868e-18	NF62 vs NF50	calcium/calmodulin dependent protein kinase (CaM kinase) II beta [Source:Xenbase;Acc:XB-GENE-868398]
ENSXETG00000004205	ywhah	4	0.685095	1.98722e-08	3.29439e-07	NF62 vs NF50	tyrosine 3-monooxygenase/tryptophan 5-monooxygenase activation protein eta [Source:Xenbase;Acc:XB-GENE-949031]
ENSXETG00000013171	kcnh7	4	0.684014	0.000115203	0.000875454	NF62 vs NF50	potassium voltage-gated channel subfamily H member 7 [Source:Xenbase;Acc:XB-GENE-853944]
ENSXETG00000017651	hcn3	4	0.680663	4.94078e-06	5.12129e-05	NF62 vs NF50	hyperpolarization activated cyclic nucleotide gated potassium channel 3 [Source:Xenbase;Acc:XB-GENE-6071710]
ENSXETG00000020551	grid1	4	0.679146	3.13652e-05	0.000271503	NF62 vs NF50	glutamate receptor, ionotropic, delta 1 [Source:Xenbase;Acc:XB-GENE-990290]
ENSXETG00000004839	maob	4	0.677338	0.00105953	0.00615924	NF62 vs NF50	monoamine oxidase B [Source:Xenbase;Acc:XB-GENE-949917]
ENSXETG00000000204	syt3	4	0.670815	0.0118721	0.0465038	NF62 vs NF50	synaptotagmin 3 [Source:Xenbase;Acc:XB-GENE-956378]
ENSXETG00000034088	cacng7	4	0.669283	8.00697e-05	0.000632121	NF62 vs NF50	CACNG7 (Calcium Voltage-Gated Channel Auxiliary Subunit Gamma 7) is a Protein Coding gene.
ENSXETG00000027713	p2ry1	4	0.667234	2.31212e-09	4.43846e-08	NF62 vs NF50	purinergic receptor P2Y, G-protein coupled, 1 [Source:Xenbase;Acc:XB-GENE-1000145]
ENSXETG00000007030	ptger4	4	0.661199	0.00321607	0.0159502	NF62 vs NF50	prostaglandin E receptor 4 [Source:Xenbase;Acc:XB-GENE-992300]
ENSXETG00000032539	GRM2	4	0.660928	0.0018765	0.0101124	NF62 vs NF50	glutamate receptor, metabotropic 2 [Source:NCBI gene (formerly Entrezgene);Acc:100380092]
ENSXETG00000003271	trpm8	4	0.660798	0.00934813	0.038413	NF62 vs NF50	transient receptor potential cation channel, subfamily M, member 8 [Source:Xenbase;Acc:XB-GENE-998832]
ENSXETG00000010788	mbp	4	0.659908	0.000268181	0.0018437	NF62 vs NF50	myelin basic protein [Source:Xenbase;Acc:XB-GENE-959616]
ENSXETG00000016434	tenm2	4	0.658487	0.000923255	0.00544707	NF62 vs NF50	teneurin transmembrane protein 2 [Source:NCBI gene (formerly Entrezgene);Acc:100486468]
ENSXETG00000032843	tenm1	4	0.650552	1.28548e-15	5.02282e-14	NF62 vs NF50	teneurin transmembrane protein 1 [Source:HGNC Symbol;Acc:HGNC:8117]
ENSXETG00000001048	trpm6	4	0.640981	2.19477e-08	3.61903e-07	NF62 vs NF50	transient receptor potential cation channel, subfamily M, member 6 [Source:Xenbase;Acc:XB-GENE-958179]
ENSXETG00000023146	clcn3	4	0.630376	0.00295352	0.0148969	NF62 vs NF50	chloride channel, voltage-sensitive 3 [Source:Xenbase;Acc:XB-GENE-950794]
ENSXETG00000014824	scgn	4	0.625094	0.00113554	0.00654199	NF62 vs NF50	secretagogin, EF-hand calcium binding protein [Source:Xenbase;Acc:XB-GENE-988344]
ENSXETG00000039296	efhd2	4	0.624663	0.000426446	0.00276927	NF62 vs NF50	EF-hand domain family member D2 [Source:NCBI gene (formerly Entrezgene);Acc:496711]
ENSXETG00000006394	atcay	4	0.619729	0.00697985	0.03032	NF62 vs NF50	ataxia, cerebellar, Cayman type [Source:Xenbase;Acc:XB-GENE-962245]
ENSXETG00000006930	kctd1	4	0.618203	6.08109e-05	0.000493198	NF62 vs NF50	potassium channel tetramerization domain containing 1 [Source:Xenbase;Acc:XB-GENE-6076050]
ENSXETG00000023427	neurod6	4	0.611861	0.0123422	0.0480548	NF62 vs NF50	neuronal differentiation 6 [Source:Xenbase;Acc:XB-GENE-969227]
ENSXETG00000020310	dym	4	0.606895	4.47889e-13	1.41076e-11	NF62 vs NF50	dymeclin [Source:Xenbase;Acc:XB-GENE-5729291]
ENSXETG00000040924	HTR1D	4	0.598837	0.0107033	0.0427303	NF62 vs NF50	5-hydroxytryptamine receptor 1D [Source:HGNC Symbol;Acc:HGNC:5289]
ENSXETG00000026334	hps1	4	0.587653	1.03923e-22	7.82416e-21	NF62 vs NF50	calcium channel, voltage-dependent, beta 1 subunit [Source:NCBI gene (formerly Entrezgene);Acc:100158521]
ENSXETG00000011662	drd2	4	0.577383	0.0041334	0.0196534	NF62 vs NF50	dopamine receptor D2 [Source:Xenbase;Acc:XB-GENE-1005779]
ENSXETG00000010250	chrnb3	4	0.573761	0.00484036	0.022468	NF62 vs NF50	cholinergic receptor, nicotinic beta 3 [Source:Xenbase;Acc:XB-GENE-5793509]
ENSXETG00000016260	rcan2	4	0.570036	0.00275577	0.0140325	NF62 vs NF50	regulator of calcineurin 2 [Source:Xenbase;Acc:XB-GENE-945556]
ENSXETG00000000519	homer1	4	0.566293	0.0128666	0.0496706	NF62 vs NF50	homer scaffold protein 1 [Source:Xenbase;Acc:XB-GENE-5807410]
ENSXETG00000014704	ugt2a1	4	0.561983	0.00584318	0.0262773	NF62 vs NF50	glutamate receptor, ionotropic, kainate 3 [Source:NCBI gene (formerly Entrezgene);Acc:100498426]
ENSXETG00000023916	clstn3	4	0.5598	8.9887e-11	2.09881e-09	NF62 vs NF50	calsyntenin 3 [Source:Xenbase;Acc:XB-GENE-5757720]
ENSXETG00000015711	grm7	4	0.551476	3.81859e-11	9.50582e-10	NF62 vs NF50	glutamate receptor, metabotropic 7 [Source:Xenbase;Acc:XB-GENE-6036083]
ENSXETG00000032938	SYT12	4	0.550203	0.000233398	0.00162998	NF62 vs NF50	synaptotagmin 12 [Source:NCBI gene (formerly Entrezgene);Acc:100496899]
ENSXETG00000035745	cnrip1	4	0.549665	1.47485e-07	2.08641e-06	NF62 vs NF50	cannabinoid receptor interacting protein 1 [Source:NCBI gene (formerly Entrezgene);Acc:100145710]
ENSXETG00000024787	htr2c	4	0.549015	7.19236e-06	7.13871e-05	NF62 vs NF50	5-hydroxytryptamine (serotonin) receptor 2C, G protein-coupled [Source:Xenbase;Acc:XB-GENE-967634]
ENSXETG00000002144	fgf12	4	0.543444	0.000703038	0.00429015	NF62 vs NF50	fibroblast growth factor 12 [Source:Xenbase;Acc:XB-GENE-479999]
ENSXETG00000015575	nrxn2	4	0.541708	4.81974e-24	4.10982e-22	NF62 vs NF50	neurexin 2 [Source:Xenbase;Acc:XB-GENE-6039577]
ENSXETG00000021373	gria4	4	0.538397	6.05918e-08	9.32376e-07	NF62 vs NF50	glutamate receptor, ionotropic, AMPA 4 [Source:Xenbase;Acc:XB-GENE-5838893]
ENSXETG00000007868	cacna2d1	4	0.525226	1.00148e-09	2.03916e-08	NF62 vs NF50	calcium channel, voltage-dependent, alpha 2/delta subunit 1 [Source:Xenbase;Acc:XB-GENE-964524]
ENSXETG00000033493	synj2bp	4	0.524921	0.00885089	0.0368107	NF62 vs NF50	synaptojanin 2 binding protein [Source:NCBI gene (formerly Entrezgene);Acc:100127193]
ENSXETG00000000596	trpc1	4	0.517743	0.000609941	0.00379131	NF62 vs NF50	transient receptor potential cation channel, subfamily C, member 1 [Source:Xenbase;Acc:XB-GENE-1004978]
ENSXETG00000008620	bmp4	4	0.500344	0.0127483	0.0493375	NF62 vs NF50	bone morphogenetic protein 4 [Source:Xenbase;Acc:XB-GENE-483058]
ENSXETG00000015096	snap25	4	0.498536	2.15611e-05	0.000193473	NF62 vs NF50	synaptosome associated protein 25kDa [Source:Xenbase;Acc:XB-GENE-948769]
ENSXETG00000023632	tsnare1	4	0.498101	3.18787e-07	4.17317e-06	NF62 vs NF50	t-SNARE domain containing 1 [Source:Xenbase;Acc:XB-GENE-5872660]
ENSXETG00000009166	nsg2	4	0.497597	0.00109267	0.00632333	NF62 vs NF50	neuronal vesicle trafficking associated 2 [Source:Xenbase;Acc:XB-GENE-944744]
ENSXETG00000001922	gria1	4	0.492683	0.00050963	0.00323822	NF62 vs NF50	glutamate receptor, ionotropic, AMPA 1 [Source:Xenbase;Acc:XB-GENE-995621]
ENSXETG00000021004	scn2a	4	0.489345	0.00179936	0.00976143	NF62 vs NF50	sodium channel, voltage gated, type II alpha subunit [Source:Xenbase;Acc:XB-GENE-6447552]
ENSXETG00000021218	grm6	4	0.488241	0.012468	0.0484581	NF62 vs NF50	glutamate receptor, metabotropic 6 [Source:Xenbase;Acc:XB-GENE-949374]
ENSXETG00000030131	cplane2	4	0.462217	0.000293903	0.00200181	NF62 vs NF50	potassium sodium-activated channel subfamily T member 2 [Source:HGNC Symbol;Acc:HGNC:18866]
ENSXETG00000018293	kcnip1	4	0.461791	2.78741e-05	0.000244437	NF62 vs NF50	Kv channel interacting protein 1 [Source:Xenbase;Acc:XB-GENE-973728]
ENSXETG00000036769	cacna2d3	4	0.46012	2.32344e-07	3.15063e-06	NF62 vs NF50	calcium voltage-gated channel auxiliary subunit alpha2delta 3 [Source:HGNC Symbol;Acc:HGNC:15460]
ENSXETG00000011382	kcnmb4	4	0.446781	0.00444099	0.0209098	NF62 vs NF50	potassium channel subfamily M regulatory beta subunit 4 [Source:Xenbase;Acc:XB-GENE-1016303]
ENSXETG00000022624	kcnk12	4	0.44521	0.00810264	0.034268	NF62 vs NF50	potassium channel, two pore domain subfamily K, member 12 [Source:Xenbase;Acc:XB-GENE-1012003]
ENSXETG00000016085	grid2ip	4	0.441595	0.000148993	0.00109503	NF62 vs NF50	glutamate receptor, ionotropic, delta 2 (Grid2) interacting protein [Source:Xenbase;Acc:XB-GENE-981804]
ENSXETG00000036447	gas8	4	0.440312	1.36026e-06	1.58466e-05	NF62 vs NF50	5-hydroxytryptamine (serotonin) receptor 5A, G protein-coupled [Source:NCBI gene (formerly Entrezgene);Acc:100487444]
ENSXETG00000026846	sncb	4	0.431137	0.00282517	0.0143386	NF62 vs NF50	synuclein beta [Source:Xenbase;Acc:XB-GENE-973307]
ENSXETG00000027346	kcnip4	4	0.427905	0.00459469	0.0215284	NF62 vs NF50	Kv channel interacting protein 4 [Source:Xenbase;Acc:XB-GENE-5753458]
ENSXETG00000022646	cacna1h	4	0.420793	5.02989e-06	5.20318e-05	NF62 vs NF50	calcium channel, voltage-dependent, T type, alpha 1H subunit [Source:Xenbase;Acc:XB-GENE-6042121]
ENSXETG00000016395	chrna7	4	0.408907	0.000149495	0.00109767	NF62 vs NF50	cholinergic receptor, nicotinic alpha 7 [Source:Xenbase;Acc:XB-GENE-990456]
ENSXETG00000000321	calm2	4	0.391996	4.18756e-09	7.65767e-08	NF62 vs NF50	calmodulin 2 (phosphorylase kinase, delta) [Source:Xenbase;Acc:XB-GENE-976642]
ENSXETG00000024288	gabrb3	4	0.38819	0.00381399	0.018338	NF62 vs NF50	gamma-aminobutyric acid (GABA) A receptor, beta 3 [Source:Xenbase;Acc:XB-GENE-6030743]
ENSXETG00000003449	kcnt2l	4	0.378816	0.00057106	0.00357556	NF62 vs NF50	potassium channel, sodium activated subfamily T, member 2 like [Source:Xenbase;Acc:XB-GENE-5993003]
ENSXETG00000017031	grik4	4	0.359605	1.1378e-06	1.35395e-05	NF62 vs NF50	glutamate receptor, ionotropic, kainate 4 [Source:Xenbase;Acc:XB-GENE-1011875]
ENSXETG00000003508	kcnf1	4	0.356735	0.000671207	0.00412561	NF62 vs NF50	potassium channel, voltage gated modifier subfamily F, member 1 [Source:Xenbase;Acc:XB-GENE-979363]
ENSXETG00000001001	hpca	4	0.355427	4.6513e-05	0.000388254	NF62 vs NF50	hippocalcin [Source:Xenbase;Acc:XB-GENE-491920]
ENSXETG00000020907	kctd3	4	0.353402	6.93965e-05	0.000556398	NF62 vs NF50	potassium channel tetramerization domain containing 3 [Source:Xenbase;Acc:XB-GENE-992895]
ENSXETG00000005637	nrg3	4	0.347677	0.00583459	0.0262463	NF62 vs NF50	neuregulin 3 [Source:Xenbase;Acc:XB-GENE-984146]
ENSXETG00000022629	snap91	4	0.313231	0.00216306	0.0114509	NF62 vs NF50	synaptosome associated protein 91kDa [Source:Xenbase;Acc:XB-GENE-1013213]
ENSXETG00000022933	grin1	4	0.306773	1.9531e-05	0.000177423	NF62 vs NF50	glutamate ionotropic receptor NMDA type subunit 1 [Source:Xenbase;Acc:XB-GENE-494200]
ENSXETG00000011516	grip2	4	0.236124	0.00485897	0.0225137	NF62 vs NF50	glutamate receptor interacting protein 2 [Source:Xenbase;Acc:XB-GENE-854056]
ENSXETG00000036565	syt13	4	0.17523	0.00596378	0.0267495	NF62 vs NF50	synaptotagmin 13 [Source:NCBI gene (formerly Entrezgene);Acc:100494466]
ENSXETG00000022243	cadps	4	0.168145	0.00180458	0.00978291	NF62 vs NF50	Ca2+ dependent secretion activator [Source:Xenbase;Acc:XB-GENE-5755926]
ENSXETG00000019750	brs3	5	1.61972	2.98474e-06	3.21693e-05	NF62 vs NF50	bombesin like receptor 3 [Source:Xenbase;Acc:XB-GENE-960289]		Bombesin is a 14-amino acid peptide originally isolated from the skin of the European fire-bellied toad (Bombina bombina). It has two known homologs in mammals called neuromedin B and gastrin-releasing peptide. It stimulates gastrin release from G cells. It activates three different G-protein-coupled receptors known as BBR1, -2, and -3.[3] It also activates these receptors in the brain. Together …
ENSXETG00000001192	ncor2	5	1.30506	2.26002e-29	2.58378e-27	NF62 vs NF50	nuclear receptor corepressor 2 [Source:Xenbase;Acc:XB-GENE-5963150]
ENSXETG00000003480	ncoa3	5	1.04684	0.000609492	0.00379005	NF62 vs NF50	nuclear receptor coactivator 3 [Source:Xenbase;Acc:XB-GENE-486618]
ENSXETG00000019086	tcf4	5	0.773619	0.00555001	0.0251642	NF62 vs NF50	transcription factor 4 [Source:Xenbase;Acc:XB-GENE-1011628]
ENSXETG00000024895	socs1	5	0.772602	8.34052e-05	0.000656104	NF62 vs NF50	suppressor of cytokine signaling 1 [Source:Xenbase;Acc:XB-GENE-491220]
ENSXETG00000024397	nr1d1	5	0.707559	3.01811e-11	7.63632e-10	NF62 vs NF50	nuclear receptor subfamily 1 group D member 1 [Source:Xenbase;Acc:XB-GENE-478094]		This gene encodes a transcription factor that is a member of the nuclear receptor subfamily 1. The encoded protein is a ligand-sensitive transcription factor that negatively regulates the expression of core clock proteins. In particular this protein represses the circadian clock transcription factor aryl hydrocarbon receptor nuclear translocator-like protein 1 (ARNTL). This protein may also be in…
ENSXETG00000001325	nog	5	0.692237	0.000352829	0.00234218	NF62 vs NF50	noggin [Source:Xenbase;Acc:XB-GENE-487724]
ENSXETG00000005739	klf4	5	0.674432	0.000389095	0.00256089	NF62 vs NF50	Kruppel-like factor 4 (gut) [Source:Xenbase;Acc:XB-GENE-1015049]
ENSXETG00000017929	pdia4	5	0.669723	0.00199676	0.010671	NF62 vs NF50	protein disulfide isomerase family A member 4 [Source:Xenbase;Acc:XB-GENE-5892157]
ENSXETG00000003122	neu4	5	0.66882	0.0125724	0.0487911	NF62 vs NF50	neuraminidase 4 (sialidase) [Source:Xenbase;Acc:XB-GENE-959717]
ENSXETG00000013612	app	5	0.588489	1.56218e-10	3.51468e-09	NF62 vs NF50	amyloid beta precursor protein [Source:Xenbase;Acc:XB-GENE-479154]
ENSXETG00000016503	apba2	5	0.531558	0.0127066	0.0492253	NF62 vs NF50	amyloid beta (A4) precursor protein-binding, family A, member 2 [Source:Xenbase;Acc:XB-GENE-952383]
ENSXETG00000040826	prpf6	5	0.468656	0.00016677	0.00121012	NF62 vs NF50	PRPF6 (Pre-MRNA Processing Factor 6) is a Protein Coding gene. The protein encoded by this gene appears to be involved in pre-mRNA splicing, possibly acting as a bridging factor between U5 and U4/U6 snRNPs in formation of the spliceosome. The encoded protein also can bind androgen receptor, providing a link between transcriptional activation and splicing. [provided by RefSeq, Jul 2008]
ENSXETG00000003512	pdia6	5	0.368246	0.011666	0.0458267	NF62 vs NF50	protein disulfide isomerase family A member 6 [Source:Xenbase;Acc:XB-GENE-974680]
ENSXETG00000040714	rxrb	5	0.24634	0.00586887	0.0263698	NF62 vs NF50	retinoid X receptor beta [Source:NCBI gene (formerly Entrezgene);Acc:548691]		Forms heterodimer with thyroid hormone receptors
ENSXETG00000013848	ctnnb1	5	0.218677	0.0114839	0.0452612	NF62 vs NF50	catenin beta 1 [Source:Xenbase;Acc:XB-GENE-487200]		Thyroid hormone actions on cell proliferation may depend on Wnt/b-catenin signaling
ENSXETG00000026030	spock2	6	2.28515	1.44613e-13	4.84157e-12	NF62 vs NF50	indolethylamine N-methyltransferase [Source:NCBI gene (formerly Entrezgene);Acc:594924]	-
ENSXETG00000039440	sbf2	6	1.82568	1.42978e-12	4.21378e-11	NF62 vs NF50	zinc finger protein 816 [Source:NCBI gene (formerly Entrezgene);Acc:100496042]	-
ENSXETG00000035486	xxylt1	6	1.71915	3.81204e-08	6.03276e-07	NF62 vs NF50	circularly permutated Ras protein 1 [Source:NCBI gene (formerly Entrezgene);Acc:100491292]
ENSXETG00000027626	acta1	6	1.56757	4.80946e-13	1.49958e-11	NF62 vs NF50	cell surface hyaluronidase [Source:NCBI gene (formerly Entrezgene);Acc:100491930]
ENSXETG00000034394	ren	6	1.53234	1.03735e-22	7.82416e-21	NF62 vs NF50	tropoelastin 1 [Source:NCBI gene (formerly Entrezgene);Acc:779443]
ENSXETG00000035931	mcm7	6	1.37356	5.5503e-05	0.000454206	NF62 vs NF50	SATB homeobox 2 [Source:NCBI gene (formerly Entrezgene);Acc:100494002]
ENSXETG00000037705	rnf113a	6	1.31907	7.60316e-06	7.49344e-05	NF62 vs NF50	collagen type XIX alpha 1 chain [Source:HGNC Symbol;Acc:HGNC:2196]
ENSXETG00000033676	c1orf159	6	1.27444	1.70711e-06	1.95167e-05	NF62 vs NF50	phospholipase A2 inhibitor subunit gamma B [Source:NCBI gene (formerly Entrezgene);Acc:100494201]
ENSXETG00000030290	evx1	6	1.25574	7.18958e-06	7.13871e-05	NF62 vs NF50	neuropeptide S receptor 1 [Source:HGNC Symbol;Acc:HGNC:23631]
ENSXETG00000031467	abhd13	6	1.24689	5.57928e-13	1.73261e-11	NF62 vs NF50	PILR alpha associated neural protein [Source:NCBI gene (formerly Entrezgene);Acc:780233]
ENSXETG00000038694	ppp1r12b	6	1.20651	2.10506e-05	0.000189553	NF62 vs NF50	neutral cholesterol ester hydrolase 1 [Source:NCBI gene (formerly Entrezgene);Acc:493371]
ENSXETG00000023097	pus1	6	1.17897	2.5067e-11	6.42664e-10	NF62 vs NF50	serine/threonine-protein kinase MRCK alpha [Source:NCBI gene (formerly Entrezgene);Acc:100497498]
ENSXETG00000036111	wipi2	6	1.1698	8.50604e-05	0.000667763	NF62 vs NF50	retinitis pigmentosa 1 like 1 [Source:NCBI gene (formerly Entrezgene);Acc:101733935]
ENSXETG00000038849	a2ml1	6	1.15494	3.17058e-07	4.15405e-06	NF62 vs NF50	transmembrane protein 229A [Source:HGNC Symbol;Acc:HGNC:37279]
ENSXETG00000037933	dis3	6	1.1181	4.24966e-06	4.47403e-05	NF62 vs NF50	nudix hydrolase 8 [Source:NCBI gene (formerly Entrezgene);Acc:100487518]
ENSXETG00000003880	adap1l	6	1.10912	0.000882989	0.00523552	NF62 vs NF50	histamine H3 receptor [Source:NCBI gene (formerly Entrezgene);Acc:100498398]
ENSXETG00000030834	pomgnt1	6	1.10846	0.0012946	0.00734859	NF62 vs NF50	Rho guanine nucleotide exchange factor 33 [Source:HGNC Symbol;Acc:HGNC:37252]
ENSXETG00000040616	tjap1	6	1.08008	0.000210321	0.00148495	NF62 vs NF50	solute carrier family 9 member A2 [Source:NCBI gene (formerly Entrezgene);Acc:101732511]
ENSXETG00000035017	atp1a2	6	1.06461	0.000448786	0.00288727	NF62 vs NF50	zinc finger and BTB domain containing 7C [Source:NCBI gene (formerly Entrezgene);Acc:100486330]
ENSXETG00000036819	plekha8	6	1.03725	0.00117144	0.0067287	NF62 vs NF50	lysosomal protein transmembrane 4 beta [Source:NCBI gene (formerly Entrezgene);Acc:101732221]
ENSXETG00000037066	tigd5	6	1.02615	0.000754776	0.00456474	NF62 vs NF50	adhesion G protein-coupled receptor D1 [Source:NCBI gene (formerly Entrezgene);Acc:100494370]
ENSXETG00000024528	prkaa1	6	1.01795	5.68058e-12	1.57122e-10	NF62 vs NF50	cilia and flagella associated protein 70 [Source:NCBI gene (formerly Entrezgene);Acc:100379775]
ENSXETG00000036033	ssr4	6	0.966101	0.00578077	0.0260345	NF62 vs NF50	guanylate binding protein 5 [Source:NCBI gene (formerly Entrezgene);Acc:100145295]
ENSXETG00000030029	plekhg3	6	0.954275	7.27765e-09	1.28223e-07	NF62 vs NF50	dynein axonemal heavy chain 1 [Source:NCBI gene (formerly Entrezgene);Acc:100036734]
ENSXETG00000036532	trim63	6	0.952523	0.00484314	0.0224742	NF62 vs NF50	syncoilin, intermediate filament protein [Source:HGNC Symbol;Acc:HGNC:28897]
ENSXETG00000041205	mier2	6	0.946583	0.00683447	0.0298757	NF62 vs NF50	endothelin 2 [Source:NCBI gene (formerly Entrezgene);Acc:100489981]
ENSXETG00000020484	mob2.2	6	0.943327	0.00186103	0.0100465	NF62 vs NF50	zinc finger FYVE-type containing 28 [Source:NCBI gene (formerly Entrezgene);Acc:779953]
ENSXETG00000039964	grhl1	6	0.940846	5.57229e-16	2.3057e-14	NF62 vs NF50	thioesterase superfamily member 6 [Source:NCBI gene (formerly Entrezgene);Acc:100144931]
ENSXETG00000031916	vdr	6	0.93832	0.000183795	0.00131939	NF62 vs NF50	Fas cell surface death receptor [Source:NCBI gene (formerly Entrezgene);Acc:100124750]
ENSXETG00000038022	nell1	6	0.934678	0.00648473	0.0286122	NF62 vs NF50	chromosome 3 open reading frame 80 [Source:HGNC Symbol;Acc:HGNC:40048]
ENSXETG00000032066	kif5b	6	0.926594	0.000962441	0.00566094	NF62 vs NF50	Scm like with four mbt domains 1 [Source:NCBI gene (formerly Entrezgene);Acc:100145310]
ENSXETG00000030508	oplah	6	0.920242	4.84981e-14	1.68966e-12	NF62 vs NF50	cartilage acidic protein 1 [Source:NCBI gene (formerly Entrezgene);Acc:779826]
ENSXETG00000030921	igfbp4	6	0.877386	0.00106763	0.00620164	NF62 vs NF50	kirre like nephrin family adhesion molecule 1 [Source:NCBI gene (formerly Entrezgene);Acc:100489692]
ENSXETG00000039328	slc29a2	6	0.876803	4.50684e-05	0.000378447	NF62 vs NF50	ubiquitin specific peptidase 43 [Source:HGNC Symbol;Acc:HGNC:20072]
ENSXETG00000038460	mdn1	6	0.876474	0.00432601	0.0204683	NF62 vs NF50	RAB15, member RAS oncogene family [Source:NCBI gene (formerly Entrezgene);Acc:549126]
ENSXETG00000040475	tie1	6	0.872808	4.39684e-10	9.41205e-09	NF62 vs NF50	growth arrest specific 7 [Source:NCBI gene (formerly Entrezgene);Acc:100145655]
ENSXETG00000037637	mbd2	6	0.863823	0.0118902	0.0465532	NF62 vs NF50	D site of albumin promoter (albumin D-box) binding protein [Source:NCBI gene (formerly Entrezgene);Acc:100494503]
ENSXETG00000036304	pnck	6	0.845809	4.40932e-25	4.0508e-23	NF62 vs NF50	opioid binding protein/cell adhesion molecule-like [Source:NCBI gene (formerly Entrezgene);Acc:779942]
ENSXETG00000022599	nkx2-6	6	0.843829	0.00771883	0.0328962	NF62 vs NF50	diacylglycerol kinase kappa [Source:NCBI gene (formerly Entrezgene);Acc:100496859]
ENSXETG00000038324	inka1	6	0.836416	0.000870486	0.00518529	NF62 vs NF50	SERTA domain containing 4 [Source:NCBI gene (formerly Entrezgene);Acc:100494600]
ENSXETG00000039537	mob1a	6	0.824054	6.1664e-09	1.09899e-07	NF62 vs NF50	podocalyxin-like 2 [Source:NCBI gene (formerly Entrezgene);Acc:100490075]
ENSXETG00000007710	galnt5	6	0.815103	5.97068e-06	6.05846e-05	NF62 vs NF50	CUB and Sushi multiple domains 1 [Source:HGNC Symbol;Acc:HGNC:14026]
ENSXETG00000041394	mcf2	6	0.807975	4.29829e-05	0.000362512	NF62 vs NF50	ankyrin repeat domain 63 [Source:NCBI gene (formerly Entrezgene);Acc:101730682]
ENSXETG00000036540	rnf135	6	0.806133	0.00357643	0.0174202	NF62 vs NF50	bone morphogenetic protein/retinoic acid inducible neural-specific 1 [Source:NCBI gene (formerly Entrezgene);Acc:100495314]
ENSXETG00000037895	uba6	6	0.790846	6.27768e-11	1.50684e-09	NF62 vs NF50	cadherin-related family member 5 [Source:NCBI gene (formerly Entrezgene);Acc:101733157]
ENSXETG00000039004	pfkfb3	6	0.784484	0.0103486	0.0416481	NF62 vs NF50	insulinoma-associated 2 [Source:NCBI gene (formerly Entrezgene);Acc:100486087]
ENSXETG00000037429	tlr9	6	0.777139	0.00996135	0.0404056	NF62 vs NF50	neurexophilin 4 [Source:NCBI gene (formerly Entrezgene);Acc:100494399]
ENSXETG00000030132	hmcn1	6	0.777134	0.0127163	0.0492384	NF62 vs NF50	GRAM domain containing 2A [Source:NCBI gene (formerly Entrezgene);Acc:100494408]
ENSXETG00000034099	rps7	6	0.769326	0.00221153	0.0116454	NF62 vs NF50	kirre like nephrin family adhesion molecule 3 [Source:HGNC Symbol;Acc:HGNC:23204]
ENSXETG00000038633	col9a2	6	0.767052	7.97316e-07	9.77425e-06	NF62 vs NF50	calcium channel, voltage-dependent, gamma subunit 6 [Source:NCBI gene (formerly Entrezgene);Acc:100125205]
ENSXETG00000031265	nr1d2	6	0.760074	8.64655e-05	0.000677759	NF62 vs NF50	Ras association (RalGDS/AF-6) and pleckstrin homology domains 1 [Source:HGNC Symbol;Acc:HGNC:14436]
ENSXETG00000033871	nab2	6	0.758071	7.59226e-19	4.1406e-17	NF62 vs NF50	Rac family small GTPase 3 [Source:NCBI gene (formerly Entrezgene);Acc:100101726]
ENSXETG00000039060	pdzd7	6	0.746876	4.5962e-08	7.23117e-07	NF62 vs NF50	Melanin concentrating hormone receptor 2b (Melanin-concentrating hormone receptor 1-like)
ENSXETG00000035236	cipc	6	0.744708	3.08372e-05	0.000267834	NF62 vs NF50	Regulator of G-protein signaling 8
ENSXETG00000038696	ostm1	6	0.742905	0.0117741	0.0461868	NF62 vs NF50	SAM domain-containing protein
ENSXETG00000030401	znf750	6	0.742598	0.00152754	0.00850509	NF62 vs NF50	urotensin 2 receptor-like [Source:NCBI gene (formerly Entrezgene);Acc:100486089]
ENSXETG00000037391	lin28b	6	0.734181	0.00566223	0.0255753	NF62 vs NF50	coiled-coil domain containing 88B [Source:NCBI gene (formerly Entrezgene);Acc:100496075]
ENSXETG00000039137	cramp1	6	0.72683	3.06048e-05	0.000266115	NF62 vs NF50	Adenylate cyclase activating polypeptide 1 (pituitary) (LOC100125031 protein)
ENSXETG00000004452	nampt	6	0.721042	8.2953e-06	8.12886e-05	NF62 vs NF50	isoaspartyl peptidase/L-asparaginase [Source:NCBI gene (formerly Entrezgene);Acc:100486129]
ENSXETG00000038960	apcdd1l	6	0.718264	2.48032e-29	2.8148e-27	NF62 vs NF50	ELMO/CED-12 domain containing 1 [Source:NCBI gene (formerly Entrezgene);Acc:779768]
ENSXETG00000033897	tcf20	6	0.714761	0.00111061	0.00641268	NF62 vs NF50	LDL receptor related protein 3 [Source:NCBI gene (formerly Entrezgene);Acc:100494496]
ENSXETG00000034718	nucks1	6	0.714739	2.5193e-05	0.000222569	NF62 vs NF50	methyltransferase like 26 [Source:NCBI gene (formerly Entrezgene);Acc:496705]
ENSXETG00000036598	ca7	6	0.699975	0.00365506	0.0177341	NF62 vs NF50	heparan sulfate-glucosamine 3-sulfotransferase 4 [Source:HGNC Symbol;Acc:HGNC:5200]
ENSXETG00000039025	kl	6	0.698164	4.75987e-08	7.48104e-07	NF62 vs NF50	membrane associated ring-CH-type finger 4 [Source:NCBI gene (formerly Entrezgene);Acc:100492913]
ENSXETG00000024163	wdr41	6	0.674103	0.000427036	0.00276927	NF62 vs NF50	adenylate cyclase 5 [Source:HGNC Symbol;Acc:HGNC:236]
ENSXETG00000038723	grm7	6	0.671913	0.00205767	0.0109397	NF62 vs NF50	mitogen-activated protein kinase 4 [Source:NCBI gene (formerly Entrezgene);Acc:100498202]
ENSXETG00000032283	ttc21a	6	0.666146	0.000996351	0.00584037	NF62 vs NF50	dynein axonemal heavy chain 3 [Source:NCBI gene (formerly Entrezgene);Acc:100490919]
ENSXETG00000033805	dok4	6	0.665911	0.000799177	0.00479972	NF62 vs NF50	cilia and flagella associated protein 43 [Source:NCBI gene (formerly Entrezgene);Acc:100491900]
ENSXETG00000030389	gpc6	6	0.657917	2.76224e-06	2.98969e-05	NF62 vs NF50	myosin-7 [Source:NCBI gene (formerly Entrezgene);Acc:100485637]
ENSXETG00000031364	fosl2	6	0.652918	0.00197028	0.0105551	NF62 vs NF50	N-ethylmaleimide sensitive factor [Source:NCBI gene (formerly Entrezgene);Acc:780249]
ENSXETG00000004487	ccnb1	6	0.644811	0.0113886	0.0449658	NF62 vs NF50	glutamine amidotransferase like class 1 domain containing 3A-like gene a [Source:NCBI gene (formerly Entrezgene);Acc:100145051]
ENSXETG00000030841	osr1	6	0.638197	3.08946e-12	8.78135e-11	NF62 vs NF50	G protein-coupled receptor kinase 3 [Source:NCBI gene (formerly Entrezgene);Acc:100379889]
ENSXETG00000039275	hapln3	6	0.626372	6.45663e-21	4.27689e-19	NF62 vs NF50	mucin-12 [Source:NCBI gene (formerly Entrezgene);Acc:100493268]
ENSXETG00000039365	atp11a	6	0.595521	5.81331e-16	2.38624e-14	NF62 vs NF50	synovial sarcoma translocation gene on chromosome 18-like 1 [Source:NCBI gene (formerly Entrezgene);Acc:100380069]
ENSXETG00000034185	c17orf75	6	0.592418	0.006592	0.0290108	NF62 vs NF50	kelch like family member 2 [Source:NCBI gene (formerly Entrezgene);Acc:100495582]
ENSXETG00000029939	camsap3	6	0.582423	2.96234e-11	7.5075e-10	NF62 vs NF50	methylmalonyl-CoA mutase [Source:NCBI gene (formerly Entrezgene);Acc:100379804]
ENSXETG00000038597	gadd45gip1	6	0.576098	0.0100647	0.0407285	NF62 vs NF50	Golgi integral membrane protein 4 [Source:NCBI gene (formerly Entrezgene);Acc:100485996]
ENSXETG00000021581	eapp	6	0.568207	0.00033398	0.00223584	NF62 vs NF50	ATP binding cassette subfamily G member 4 [Source:NCBI gene (formerly Entrezgene);Acc:101734071]
ENSXETG00000031007	nfkbil1	6	0.558725	0.000137696	0.00102766	NF62 vs NF50	chromosome 7 C10orf88 homolog [Source:NCBI gene (formerly Entrezgene);Acc:100485494]
ENSXETG00000040224	anpep	6	0.553299	0.000227466	0.00159433	NF62 vs NF50	netrin 4 [Source:HGNC Symbol;Acc:HGNC:13658]
ENSXETG00000036011	ncan	6	0.548643	0.00100097	0.00586299	NF62 vs NF50	cytidine monophosphate (UMP-CMP) kinase 1, cytosolic [Source:NCBI gene (formerly Entrezgene);Acc:733534]
ENSXETG00000032557	cenpj	6	0.546785	8.14801e-05	0.00064227	NF62 vs NF50	diphthamide biosynthesis 1 [Source:NCBI gene (formerly Entrezgene);Acc:100216186]
ENSXETG00000013880	teddm1	6	0.545956	4.40937e-10	9.42578e-09	NF62 vs NF50	receptor accessory protein 2 [Source:NCBI gene (formerly Entrezgene);Acc:100037847]
ENSXETG00000038937	pyroxd1	6	0.540175	1.56257e-05	0.000145058	NF62 vs NF50	uncharacterized LOC100495217 [Source:NCBI gene (formerly Entrezgene);Acc:100495217]
ENSXETG00000037630	ppp1r3b	6	0.53139	0.00235573	0.0122915	NF62 vs NF50	nudix hydrolase 18 [Source:NCBI gene (formerly Entrezgene);Acc:100488091]
ENSXETG00000004912	rbfox1	6	0.529936	0.00105497	0.00613966	NF62 vs NF50	uncharacterized LOC100144954 [Source:NCBI gene (formerly Entrezgene);Acc:100144954]
ENSXETG00000036400	arhgap18	6	0.5181	1.39832e-05	0.000131116	NF62 vs NF50	prolactin regulatory element binding [Source:NCBI gene (formerly Entrezgene);Acc:407912]
ENSXETG00000037961	krcc1	6	0.512286	0.012253	0.0477798	NF62 vs NF50	histamine receptor H3 [Source:NCBI gene (formerly Entrezgene);Acc:100497857]
ENSXETG00000039331	txndc9	6	0.509658	0.00031818	0.00214915	NF62 vs NF50	MANSC domain containing 4 [Source:NCBI gene (formerly Entrezgene);Acc:100492745]
ENSXETG00000034300	c1qb	6	0.507941	0.00280053	0.0142323	NF62 vs NF50	provisional ortholog of ligand of numb-protein X 2 [Source:NCBI gene (formerly Entrezgene);Acc:100494793]
ENSXETG00000041217	ccdc134	6	0.505313	0.000168549	0.00122096	NF62 vs NF50	gamma-aminobutyric acid (GABA) A receptor, gamma 3 [Source:NCBI gene (formerly Entrezgene);Acc:100494037]
ENSXETG00000003014	stpg2	6	0.502263	0.000450924	0.0028974	NF62 vs NF50	cystatin-like [Source:NCBI gene (formerly Entrezgene);Acc:105945141]
ENSXETG00000040347	hgf	6	0.496559	1.06999e-06	1.27819e-05	NF62 vs NF50	solute carrier family 17 (vesicular glutamate transporter), member 7 [Source:NCBI gene (formerly Entrezgene);Acc:780064]
ENSXETG00000035616	adarb2	6	0.492718	0.000514325	0.00326536	NF62 vs NF50	plasmanylethanolamine desaturase 1 [Source:NCBI gene (formerly Entrezgene);Acc:100551495]
ENSXETG00000035575	gatad2a	6	0.485447	0.00169926	0.00931002	NF62 vs NF50	neuregulin 1 [Source:NCBI gene (formerly Entrezgene);Acc:100496613]
ENSXETG00000036281	thbs2	6	0.483656	0.000364997	0.00241568	NF62 vs NF50	tumor susceptibility 101 [Source:NCBI gene (formerly Entrezgene);Acc:394879]
ENSXETG00000030379	nphp3	6	0.474948	0.00121711	0.00697024	NF62 vs NF50	PATJ, crumbs cell polarity complex component [Source:NCBI gene (formerly Entrezgene);Acc:100036704]
ENSXETG00000030204	ankdd1a	6	0.467258	2.27264e-07	3.10658e-06	NF62 vs NF50	SPARC (osteonectin), cwcv and kazal like domains proteoglycan 3 [Source:NCBI gene (formerly Entrezgene);Acc:100124745]
ENSXETG00000033140	pglyrp1-like.1	6	0.46612	7.8431e-07	9.6301e-06	NF62 vs NF50	cleft lip and palate associated transmembrane protein 1 [Source:NCBI gene (formerly Entrezgene);Acc:100491880]
ENSXETG00000036231	rps21	6	0.462712	3.54872e-06	3.77471e-05	NF62 vs NF50	receptor accessory protein 1 [Source:NCBI gene (formerly Entrezgene);Acc:100490027]
ENSXETG00000033779	ccdc14	6	0.460382	0.000747987	0.004529	NF62 vs NF50	Down syndrome cell adhesion molecule [Source:NCBI gene (formerly Entrezgene);Acc:100216449]
ENSXETG00000015003	chn1	6	0.456216	0.00537175	0.0244638	NF62 vs NF50	chimerin 1 [Source:Xenbase;Acc:XB-GENE-852930]		ID fixed - was chn2
ENSXETG00000033155	grasp	6	0.449637	0.000307658	0.00208629	NF62 vs NF50	bolA family member 1 [Source:NCBI gene (formerly Entrezgene);Acc:100170577]
ENSXETG00000040778	dhrs13	6	0.430453	0.000139343	0.00103738	NF62 vs NF50	ER membrane protein complex subunit 7 [Source:NCBI gene (formerly Entrezgene);Acc:780022]
ENSXETG00000036687	grm3	6	0.428469	0.00066435	0.00408998	NF62 vs NF50	DNZDHHC/NEW1 zinc finger protein 11 [Source:NCBI gene (formerly Entrezgene);Acc:548972]
ENSXETG00000031147	ntng2	6	0.428267	0.0019701	0.0105551	NF62 vs NF50	gamma-aminobutyric acid type A receptor subunit alpha1 [Source:HGNC Symbol;Acc:HGNC:4075]
ENSXETG00000039970	trmt5	6	0.426139	0.00665008	0.0292331	NF62 vs NF50	ligand dependent nuclear receptor corepressor like [Source:NCBI gene (formerly Entrezgene);Acc:100488173]
ENSXETG00000034081	fgfrl1	6	0.424805	0.00769451	0.0328279	NF62 vs NF50	cullin 5 [Source:NCBI gene (formerly Entrezgene);Acc:780297]
ENSXETG00000034502	tra2b	6	0.421797	0.00128147	0.00729283	NF62 vs NF50	synapse differentiation inducing 1 [Source:HGNC Symbol;Acc:HGNC:15885]
ENSXETG00000021375	dgcr8	6	0.411612	7.05367e-06	7.03771e-05	NF62 vs NF50	glutamate receptor, ionotropic, AMPA 2 [Source:NCBI gene (formerly Entrezgene);Acc:100216082]
ENSXETG00000032241	zic4	6	0.410956	0.00185228	0.0100028	NF62 vs NF50	HtrA serine peptidase 2 [Source:HGNC Symbol;Acc:HGNC:14348]
ENSXETG00000040407	skp2	6	0.40744	0.00897322	0.0371992	NF62 vs NF50	interferon induced transmembrane protein 10 [Source:NCBI gene (formerly Entrezgene);Acc:100488476]
ENSXETG00000034056	thumpd2	6	0.404029	0.000426905	0.00276927	NF62 vs NF50	dynein cytoplasmic 1 heavy chain 1 [Source:HGNC Symbol;Acc:HGNC:2961]
ENSXETG00000002157	fndc7	6	0.39917	7.0848e-16	2.87755e-14	NF62 vs NF50	ubiquitin associated protein 2 [Source:NCBI gene (formerly Entrezgene);Acc:100379870]
ENSXETG00000033580	sp8	6	0.395755	2.05613e-07	2.82836e-06	NF62 vs NF50	contactin associated protein 2 [Source:NCBI gene (formerly Entrezgene);Acc:780189]
ENSXETG00000030286	eif4h	6	0.361473	0.000377802	0.00249508	NF62 vs NF50	diacylglycerol kinase delta [Source:NCBI gene (formerly Entrezgene);Acc:100492122]
ENSXETG00000031864	ccnb1ip1	6	0.361426	0.00440672	0.0207928	NF62 vs NF50	SEC16 homolog A, endoplasmic reticulum export factor [Source:NCBI gene (formerly Entrezgene);Acc:100216253]
ENSXETG00000034200	pabpc1	6	0.358973	8.96202e-07	1.08828e-05	NF62 vs NF50	EPH receptor A5 [Source:NCBI gene (formerly Entrezgene);Acc:100488002]
ENSXETG00000037535	zfyve27	6	0.344389	0.0018522	0.0100028	NF62 vs NF50	BMP/retinoic acid inducible neural specific 2 [Source:HGNC Symbol;Acc:HGNC:13746]
ENSXETG00000038121	hes5.2	6	0.344054	0.00599489	0.0268656	NF62 vs NF50	oculocerebrorenal syndrome of Lowe [Source:NCBI gene (formerly Entrezgene);Acc:100125214]
ENSXETG00000034183	cldn2	6	0.34049	1.35932e-10	3.0762e-09	NF62 vs NF50	mitogen-activated protein kinase 8 interacting protein 3 [Source:NCBI gene (formerly Entrezgene);Acc:100170186]
ENSXETG00000027283	slc7a11	6	0.338427	2.77924e-09	5.26963e-08	NF62 vs NF50	kalirin RhoGEF kinase [Source:HGNC Symbol;Acc:HGNC:4814]
ENSXETG00000034180	cluap1	6	0.334733	0.004069	0.019383	NF62 vs NF50	mitochondrial ribosomal protein S27 [Source:NCBI gene (formerly Entrezgene);Acc:100488888]
ENSXETG00000034343	cdc42se1	6	0.296395	1.6487e-06	1.89189e-05	NF62 vs NF50	suppressor of cytokine signaling 7 [Source:NCBI gene (formerly Entrezgene);Acc:100158657]
ENSXETG00000027013	eif4e2	6	0.285096	0.0112275	0.0444661	NF62 vs NF50	leucine carboxyl methyltransferase 1 [Source:NCBI gene (formerly Entrezgene);Acc:548787]
ENSXETG00000031818	smtnl2	6	0.282497	3.88738e-05	0.000331846	NF62 vs NF50	autophagy related 2A [Source:NCBI gene (formerly Entrezgene);Acc:780111]
ENSXETG00000035020	map3k7cl	6	0.275787	0.0072546	0.0312584	NF62 vs NF50	siah E3 ubiquitin protein ligase 2 [Source:NCBI gene (formerly Entrezgene);Acc:100124319]
ENSXETG00000030813	lrrc4b	6	0.252314	0.00168181	0.00922425	NF62 vs NF50	capicua transcriptional repressor [Source:NCBI gene (formerly Entrezgene);Acc:100497168]
ENSXETG00000031503	ogfr	6	0.232712	0.00265179	0.0136063	NF62 vs NF50	glutamate receptor, ionotropic, kainate 5 [Source:NCBI gene (formerly Entrezgene);Acc:100497490]
ENSXETG00000025664	hba1	7	3.48993	1.17012e-25	1.10795e-23	NF62 vs NF50	hemoglobin subunit alpha 1 [Source:Xenbase;Acc:XB-GENE-478141]	-	Likely coming from erythrocytes in blood; no TR ChIP-seq peaks identified for this gene; no TR ChIP-seq peaks identified for this gene because chromatin was from neural cells, erythrocytes contribute only a small proportion
ENSXETG00000025667	hbg1	7	3.26653	1.38372e-21	9.61998e-20	NF62 vs NF50	hemoglobin subunit gamma 1 [Source:Xenbase;Acc:XB-GENE-5912896]	-	Likely coming from erythrocytes in blood; no TR ChIP-seq peaks identified for this gene; no TR ChIP-seq peaks identified for this gene because chromatin was from neural cells, erythrocytes contribute only a small proportion
ENSXETG00000017117	vstm5	7	2.2663	4.24258e-31	5.32357e-29	NF62 vs NF50	V-set and transmembrane domain containing 5 [Source:Xenbase;Acc:XB-GENE-940096]	+
ENSXETG00000011757	phf21a	7	2.21443	1.72694e-34	2.69228e-32	NF62 vs NF50	The PHF21A gene encodes BHC80, a component of a BRAF35 (MIM 605535)/histone deacetylase (HDAC; see MIM 601241) complex (BHC) that mediates repression of neuron-specific genes through the cis-regulatory element known as repressor element-1 (RE1) or neural restrictive silencer (NRS) (Hakimi et al., 2002 [PubMed 12032298]).	-
ENSXETG00000011263	pmepa1	7	2.19509	1.47018e-26	1.46392e-24	NF62 vs NF50	prostate transmembrane protein, androgen induced 1 [Source:Xenbase;Acc:XB-GENE-1013948]	+
ENSXETG00000035511	apoe	7	2.12788	6.48149e-33	8.93172e-31	NF62 vs NF50	apolipoprotein E [Source:NCBI gene (formerly Entrezgene);Acc:394678]	-
ENSXETG00000022308	dao	7	2.11258	3.44588e-26	3.36606e-24	NF62 vs NF50	D-amino-acid oxidase [Source:Xenbase;Acc:XB-GENE-976198]	-
ENSXETG00000039717	cela1.2	7	1.97635	1.49719e-08	2.5393e-07	NF62 vs NF50	chymotrypsin like elastase 1, gene 2 [Source:NCBI gene (formerly Entrezgene);Acc:496993]	-
ENSXETG00000021586	nlrx1	7	1.94923	2.70665e-38	5.22181e-36	NF62 vs NF50	NLR family member X1 [Source:Xenbase;Acc:XB-GENE-6039800]	-
ENSXETG00000006200	arhgap24	7	1.88702	3.52675e-10	7.60222e-09	NF62 vs NF50	Rho GTPase activating protein 24 [Source:Xenbase;Acc:XB-GENE-996257]	+
ENSXETG00000023482	bhlhe41	7	1.88457	1.04071e-18	5.57717e-17	NF62 vs NF50	basic helix-loop-helix family member e41 [Source:Xenbase;Acc:XB-GENE-994875]	-	The encoded protein can interact with ARNTL or compete for E-box binding sites in the promoter of PER1 and repress CLOCK/ARNTL's transactivation of PER1. This gene is believed to be involved in the control of circadian rhythm and cell differentiation. Defects in this gene are associated with the short sleep phenotype.
ENSXETG00000011260	arhgap45	7	1.8779	7.94103e-24	6.66097e-22	NF62 vs NF50	ARHGAP45 (Rho GTPase Activating Protein 45) is a Protein Coding gene. Diseases associated with ARHGAP45 include Graft-Versus-Host Disease and Acute Graft Versus Host Disease. Among its related pathways are Signaling by GPCR and Innate Immune System.	-
ENSXETG00000002132	lingo4	7	1.82244	2.28134e-11	5.8813e-10	NF62 vs NF50	leucine rich repeat and Ig domain containing 4 [Source:Xenbase;Acc:XB-GENE-6464195]	-
ENSXETG00000010457	MGC89174	7	1.80794	1.71761e-07	2.39689e-06	NF62 vs NF50	MGC89174 protein [Source:NCBI gene (formerly Entrezgene);Acc:448592]	-
ENSXETG00000012858	degs3	7	1.77992	1.15404e-07	1.67402e-06	NF62 vs NF50	degenerative spermatocyte homolog 3, lipid desaturase [Source:Xenbase;Acc:XB-GENE-5801015]	-
ENSXETG00000004097	hspa1a	7	1.74211	6.25878e-08	9.59265e-07	NF62 vs NF50	heat shock protein family A (Hsp70) member 1A [Source:Xenbase;Acc:XB-GENE-5842877]
ENSXETG00000019779	bcl6	7	1.72854	1.90232e-73	2.4467e-70	NF62 vs NF50	BCL6, transcription repressor [Source:Xenbase;Acc:XB-GENE-984479]
ENSXETG00000010064	phkg1	7	1.68497	8.56764e-18	4.22469e-16	NF62 vs NF50	phosphorylase kinase, gamma 1 (muscle) [Source:Xenbase;Acc:XB-GENE-987485]
ENSXETG00000017538	ptk2b	7	1.66209	3.77097e-09	6.96185e-08	NF62 vs NF50	protein tyrosine kinase 2 beta [Source:Xenbase;Acc:XB-GENE-489525]
ENSXETG00000008149	nfic	7	1.64648	4.88662e-07	6.18704e-06	NF62 vs NF50	nuclear factor I C [Source:Xenbase;Acc:XB-GENE-484367]
ENSXETG00000007393	gpnmb	7	1.64533	1.50344e-13	5.01168e-12	NF62 vs NF50	glycoprotein nmb [Source:Xenbase;Acc:XB-GENE-983263]
ENSXETG00000009217	lrrc34	7	1.60803	3.92263e-17	1.8346e-15	NF62 vs NF50	leucine rich repeat containing 34 [Source:Xenbase;Acc:XB-GENE-998066]
ENSXETG00000022372	mmp11	7	1.60422	3.56107e-08	5.65449e-07	NF62 vs NF50	matrix metallopeptidase 11 [Source:Xenbase;Acc:XB-GENE-479265]
ENSXETG00000000624	serpinb1	7	1.59	3.01178e-15	1.14775e-13	NF62 vs NF50	serpin family B member 1 [Source:Xenbase;Acc:XB-GENE-1217264]
ENSXETG00000006832	chad	7	1.58966	7.69489e-07	9.47073e-06	NF62 vs NF50	chondroadherin [Source:Xenbase;Acc:XB-GENE-957654]
ENSXETG00000021587	pdzd3	7	1.57145	5.91528e-06	6.02219e-05	NF62 vs NF50	PDZ domain containing 3 [Source:Xenbase;Acc:XB-GENE-486153]
ENSXETG00000039952	VAX2	7	1.55825	1.3812e-07	1.96837e-06	NF62 vs NF50	ventral anterior homeobox 2 [Source:NCBI gene (formerly Entrezgene);Acc:100485836]
ENSXETG00000010002	XB987369	7	1.55358	1.26591e-09	2.53413e-08	NF62 vs NF50	provisional ortholog of serine protease 12 [Source:Xenbase;Acc:XB-GENE-987370]
ENSXETG00000012746	traf3	7	1.54653	1.66421e-13	5.51191e-12	NF62 vs NF50	TNF receptor associated factor 3 [Source:Xenbase;Acc:XB-GENE-968262]
ENSXETG00000003392	higd1b	7	1.54465	1.03127e-19	6.41797e-18	NF62 vs NF50	HIG1 hypoxia inducible domain family member 1B [Source:Xenbase;Acc:XB-GENE-977604]
ENSXETG00000024946	comt.2	7	1.53867	3.1533e-13	1.02022e-11	NF62 vs NF50	catechol-O-methyltransferase [Source:Xenbase;Acc:XB-GENE-5865481]
ENSXETG00000030789	susd3	7	1.53289	4.79967e-12	1.33957e-10	NF62 vs NF50	sushi domain containing 3 [Source:NCBI gene (formerly Entrezgene);Acc:100135189]
ENSXETG00000022667	fam83g	7	1.52935	4.37138e-07	5.58509e-06	NF62 vs NF50	family with sequence similarity 83 member G [Source:Xenbase;Acc:XB-GENE-6258742]
ENSXETG00000004406	zdhhc24	7	1.50792	1.15425e-05	0.000110149	NF62 vs NF50	uncharacterized XB877260 [Source:NCBI gene (formerly Entrezgene);Acc:100145332]
ENSXETG00000031223	mustn1	7	1.49232	2.00784e-07	2.76935e-06	NF62 vs NF50	musculoskeletal, embryonic nuclear protein 1 [Source:NCBI gene (formerly Entrezgene);Acc:100127630]
ENSXETG00000015995	lgals1.1	7	1.48895	1.01584e-07	1.49604e-06	NF62 vs NF50	lectin, galactoside-binding, soluble, 1, gene 1 [Source:Xenbase;Acc:XB-GENE-971978]
ENSXETG00000031596	fkbp2	7	1.48055	6.44627e-12	1.77982e-10	NF62 vs NF50	FKBP prolyl isomerase 2 [Source:NCBI gene (formerly Entrezgene);Acc:100135178]
ENSXETG00000000457	adamts6	7	1.47802	5.29956e-11	1.29012e-09	NF62 vs NF50	ADAM metallopeptidase with thrombospondin type 1 motif 6 [Source:Xenbase;Acc:XB-GENE-951750]
ENSXETG00000036910	krt222	7	1.46564	3.47062e-09	6.44591e-08	NF62 vs NF50	keratin 222 [Source:NCBI gene (formerly Entrezgene);Acc:100488319]
ENSXETG00000021633	adap1	7	1.46114	2.8872e-33	4.12589e-31	NF62 vs NF50	ArfGAP with dual PH domains 1 [Source:Xenbase;Acc:XB-GENE-5947997]
ENSXETG00000017772	mfge8	7	1.45339	3.21613e-54	1.65459e-51	NF62 vs NF50	milk fat globule-EGF factor 8 protein [Source:Xenbase;Acc:XB-GENE-853465]
ENSXETG00000012981	cemip	7	1.4166	1.1124e-10	2.55488e-09	NF62 vs NF50	cell migration inducing hyaluronidase 1 [Source:Xenbase;Acc:XB-GENE-6048265]
ENSXETG00000014965	vil1	7	1.41346	1.45775e-07	2.06602e-06	NF62 vs NF50	villin 1 [Source:Xenbase;Acc:XB-GENE-965127]
ENSXETG00000033321	foxd1	7	1.41265	7.11798e-16	2.88343e-14	NF62 vs NF50	uncharacterized LOC100135405 [Source:NCBI gene (formerly Entrezgene);Acc:100135405]
ENSXETG00000023299	capn1	7	1.40051	1.94389e-31	2.4795e-29	NF62 vs NF50	calpain 1, (mu/I) large subunit [Source:Xenbase;Acc:XB-GENE-990196]
ENSXETG00000007450	c1ql3	7	1.38537	3.46546e-05	0.000298138	NF62 vs NF50	complement component 1, q subcomponent-like 3 [Source:Xenbase;Acc:XB-GENE-992410]
ENSXETG00000036844	bclaf3	7	1.38119	2.99368e-08	4.85349e-07	NF62 vs NF50	BCLAF3 (BCLAF1 And THRAP3 Family Member 3) is a Protein Coding gene. Diseases associated with BCLAF3 include Sotos Syndrome 1 and Intellectual Developmental Disorder, X-Linked, Syndromic, Lubs Type. An important paralog of this gene is THRAP3
ENSXETG00000002823	ryr1	7	1.38106	4.24633e-11	1.04861e-09	NF62 vs NF50	ryanodine receptor 1 (skeletal) [Source:Xenbase;Acc:XB-GENE-1013509]
ENSXETG00000035970		7	1.37152	3.27968e-05	0.000282943	NF62 vs NF50	receptor (chemosensory) transporter protein 3 gene A gene 3 [provisional] [Source:NCBI gene (formerly Entrezgene);Acc:100498201]
ENSXETG00000021842	tpd52l1	7	1.36971	5.25331e-05	0.000433349	NF62 vs NF50	tumor protein D52 like 1 [Source:Xenbase;Acc:XB-GENE-961168]
ENSXETG00000022663	prdm2	7	1.36795	1.65273e-05	0.000152653	NF62 vs NF50	PRDM2 (PR/SET Domain 2) is a Protein Coding gene. This tumor suppressor gene is a member of a nuclear histone/protein methyltransferase superfamily. It encodes a zinc finger protein that can bind to retinoblastoma protein, estrogen receptor, and the TPA-responsive element (MTE) of the heme-oxygenase-1 gene. Although the functions of this protein have not been fully characterized, it may (1) play …
ENSXETG00000037563	dbndd1	7	1.35787	5.50049e-10	1.15818e-08	NF62 vs NF50	dysbindin (dystrobrevin binding protein 1) domain containing 1 [Source:NCBI gene (formerly Entrezgene);Acc:100486728]
ENSXETG00000034601	TMEM158	7	1.35346	4.61408e-05	0.000385982	NF62 vs NF50	transmembrane protein 158 [Source:HGNC Symbol;Acc:HGNC:30293]
ENSXETG00000026362	XB5902317	7	1.35133	2.50411e-19	1.48078e-17	NF62 vs NF50	provisional ortholog of carboxylesterase 1C [Source:Xenbase;Acc:XB-GENE-5902318]
ENSXETG00000001810	dchs2	7	1.34719	6.44141e-06	6.48935e-05	NF62 vs NF50	dachsous cadherin-related 2 [Source:Xenbase;Acc:XB-GENE-6048959]
ENSXETG00000019639	hk2	7	1.34588	1.33262e-09	2.65733e-08	NF62 vs NF50	hexokinase 2 [Source:Xenbase;Acc:XB-GENE-5817381]
ENSXETG00000020277	dync1i1	7	1.34382	6.72166e-19	3.71835e-17	NF62 vs NF50	dynein cytoplasmic 1 intermediate chain 1 [Source:Xenbase;Acc:XB-GENE-490874]
ENSXETG00000000130	gsg1lr	7	1.33926	4.44955e-12	1.24636e-10	NF62 vs NF50	GSG1-like [Source:Xenbase;Acc:XB-GENE-5832503]
ENSXETG00000000694	zdhhc2	7	1.33248	1.06122e-29	1.25029e-27	NF62 vs NF50	zinc finger DHHC-type containing 2 [Source:Xenbase;Acc:XB-GENE-947256]
ENSXETG00000010535	phyhip	7	1.32358	1.83512e-10	4.10481e-09	NF62 vs NF50	phytanoyl-CoA 2-hydroxylase interacting protein [Source:Xenbase;Acc:XB-GENE-999561]
ENSXETG00000040077	SHISA2	7	1.31746	3.08151e-07	4.05848e-06	NF62 vs NF50	shisa family member 2 [Source:NCBI gene (formerly Entrezgene);Acc:100497602]
ENSXETG00000014950	ccdc136	7	1.31718	6.37507e-90	1.63988e-86	NF62 vs NF50	coiled-coil domain containing 136 [Source:Xenbase;Acc:XB-GENE-5992991]
ENSXETG00000022545	ppp1r14c	7	1.30989	1.20623e-24	1.07613e-22	NF62 vs NF50	protein phosphatase 1 regulatory inhibitor subunit 14C [Source:Xenbase;Acc:XB-GENE-487684]
ENSXETG00000005487	arhgap42	7	1.29959	3.13663e-07	4.11306e-06	NF62 vs NF50	Rho GTPase activating protein 42 [Source:NCBI gene (formerly Entrezgene);Acc:100493816]
ENSXETG00000021818	ifit5	7	1.29729	2.01521e-10	4.46879e-09	NF62 vs NF50	interferon induced protein with tetratricopeptide repeats 5 [Source:Xenbase;Acc:XB-GENE-5842099]
ENSXETG00000019260	proca1	7	1.29104	1.11066e-07	1.61716e-06	NF62 vs NF50	protein interacting with cyclin A1 [Source:Xenbase;Acc:XB-GENE-1005546]
ENSXETG00000030679	pde1a	7	1.28785	1.07459e-09	2.17083e-08	NF62 vs NF50	phosphodiesterase 1A [Source:NCBI gene (formerly Entrezgene);Acc:100125056]
ENSXETG00000021134	lman1l	7	1.27299	0.000234115	0.00163352	NF62 vs NF50	lectin, mannose-binding, 1 like [Source:Xenbase;Acc:XB-GENE-5754170]
ENSXETG00000016712	tmem159	7	1.26403	3.28293e-10	7.1164e-09	NF62 vs NF50	transmembrane protein 159 [Source:Xenbase;Acc:XB-GENE-941359]
ENSXETG00000012696	vat1l	7	1.25677	1.38711e-44	4.11704e-42	NF62 vs NF50	vesicle amine transport 1-like [Source:Xenbase;Acc:XB-GENE-952539]
ENSXETG00000038905	rergl	7	1.25526	1.40975e-05	0.000132108	NF62 vs NF50	RERG/RAS-like [Source:NCBI gene (formerly Entrezgene);Acc:100491594]
ENSXETG00000017864	snx31	7	1.25497	7.36521e-06	7.28217e-05	NF62 vs NF50	sorting nexin 31 [Source:Xenbase;Acc:XB-GENE-5933724]
ENSXETG00000037501	RASSF5	7	1.25114	5.17731e-08	8.0959e-07	NF62 vs NF50	Ras association domain family member 5 [Source:NCBI gene (formerly Entrezgene);Acc:100487574]
ENSXETG00000019636	glt8d2	7	1.23854	4.10888e-05	0.000349017	NF62 vs NF50	glycosyltransferase 8 domain containing 2 [Source:Xenbase;Acc:XB-GENE-991092]
ENSXETG00000038522	XB5994047	7	1.23826	7.90613e-16	3.17769e-14	NF62 vs NF50	uncharacterized XB5994047 [Source:NCBI gene (formerly Entrezgene);Acc:100216027]
ENSXETG00000015673	arl11	7	1.23217	1.41943e-06	1.64842e-05	NF62 vs NF50	ADP ribosylation factor like GTPase 11 [Source:Xenbase;Acc:XB-GENE-1012125]
ENSXETG00000007038	mef2c	7	1.22468	1.13473e-05	0.000108442	NF62 vs NF50	MADS box transcription enhancer factor 2, polypeptide C (myocyte enhancer factor 2C) [Source:Xenbase;Acc:XB-GENE-486958]
ENSXETG00000003603	col12a1	7	1.21564	3.54547e-13	1.13293e-11	NF62 vs NF50	collagen, type XII, alpha 1 [Source:Xenbase;Acc:XB-GENE-1012295]
ENSXETG00000019690	cidea	7	1.2146	1.16916e-23	9.49729e-22	NF62 vs NF50	cell death inducing DFFA like effector a [Source:Xenbase;Acc:XB-GENE-953574]
ENSXETG00000025359	spef2	7	1.21202	1.39434e-09	2.76965e-08	NF62 vs NF50	sperm flagellar 2 [Source:Xenbase;Acc:XB-GENE-5821388]
ENSXETG00000018709		7	1.21197	0.00042009	0.00273457	NF62 vs NF50	UDP-glucuronosyltransferase 3A1 [Source:NCBI gene (formerly Entrezgene);Acc:100497037]
ENSXETG00000011317	tnfrsf21	7	1.21052	3.78523e-11	9.45327e-10	NF62 vs NF50	tumor necrosis factor receptor superfamily member 21 [Source:Xenbase;Acc:XB-GENE-987803]
ENSXETG00000001073	gcnt2.2	7	1.21007	8.07217e-05	0.000636616	NF62 vs NF50	glucosaminyl (N-acetyl) transferase 2 (I blood group), gene 2 [Source:Xenbase;Acc:XB-GENE-490633]
ENSXETG00000034255	lin7b	7	1.20637	2.62683e-06	2.85712e-05	NF62 vs NF50	lin-7 homolog B [Source:NCBI gene (formerly Entrezgene);Acc:100491827]
ENSXETG00000011885	slc6a7	7	1.20531	6.99758e-17	3.19986e-15	NF62 vs NF50	solute carrier family 6 member 7 [Source:Xenbase;Acc:XB-GENE-479449]
ENSXETG00000009592	plpp4	7	1.20269	1.70047e-05	0.000156035	NF62 vs NF50	phospholipid phosphatase 4 [Source:Xenbase;Acc:XB-GENE-6051164]
ENSXETG00000014111	npnt	7	1.20199	2.24636e-05	0.000200871	NF62 vs NF50	nephronectin [Source:Xenbase;Acc:XB-GENE-952278]
ENSXETG00000029971	dpf1	7	1.20106	2.78609e-83	6.14293e-80	NF62 vs NF50	double PHD fingers 1 [Source:NCBI gene (formerly Entrezgene);Acc:100036731]
ENSXETG00000007895	sccpdh.2	7	1.20092	1.34475e-05	0.000126477	NF62 vs NF50	saccharopine dehydrogenase (putative) [Source:Xenbase;Acc:XB-GENE-5761597]
ENSXETG00000003943	lrsam1	7	1.19884	2.00958e-08	3.32789e-07	NF62 vs NF50	leucine rich repeat and sterile alpha motif containing 1 [Source:Xenbase;Acc:XB-GENE-994894]
ENSXETG00000003127	ikzf2	7	1.196	2.19584e-05	0.000196696	NF62 vs NF50	IKAROS family zinc finger 2 [Source:Xenbase;Acc:XB-GENE-1013632]
ENSXETG00000004316	hlf	7	1.18606	0.00068798	0.00421361	NF62 vs NF50	hepatic leukemia factor [Source:Xenbase;Acc:XB-GENE-955698]
ENSXETG00000020758	cyp19a1	7	1.18558	1.09469e-10	2.51794e-09	NF62 vs NF50	cytochrome P450 family 19 subfamily A member 1 [Source:Xenbase;Acc:XB-GENE-953895]
ENSXETG00000035626	fam163b	7	1.18507	2.31271e-05	0.000206207	NF62 vs NF50	family with sequence similarity 163 member B [Source:NCBI gene (formerly Entrezgene);Acc:779655]
ENSXETG00000018810	slc25a12	7	1.18345	8.7991e-38	1.61673e-35	NF62 vs NF50	solute carrier family 25 member 12 [Source:Xenbase;Acc:XB-GENE-1002100]
ENSXETG00000007319	apmapl	7	1.17932	8.90738e-10	1.8233e-08	NF62 vs NF50	adipocyte plasma membrane associated protein LIKE [Source:Xenbase;Acc:XB-GENE-5754317]
ENSXETG00000000682	tdh	7	1.17197	1.57879e-07	2.21923e-06	NF62 vs NF50	L-threonine dehydrogenase (pseudogene) [Source:Xenbase;Acc:XB-GENE-976744]
ENSXETG00000030738	c17orf67	7	1.17097	2.34803e-12	6.7611e-11	NF62 vs NF50	chromosome 17 open reading frame 67 [Source:NCBI gene (formerly Entrezgene);Acc:100127729]
ENSXETG00000039670	clec11a	7	1.16461	6.05107e-05	0.000491538	NF62 vs NF50	C-type lectin domain family 11 member A [Source:NCBI gene (formerly Entrezgene);Acc:100486234]
ENSXETG00000020238	agbl3	7	1.16286	4.2854e-05	0.000361821	NF62 vs NF50	ATP/GTP binding protein-like 3 [Source:Xenbase;Acc:XB-GENE-995570]
ENSXETG00000007222	tex2.1	7	1.14976	1.04944e-54	5.78464e-52	NF62 vs NF50	testis expressed 2, gene 1 [Source:Xenbase;Acc:XB-GENE-5879889]
ENSXETG00000004015	nat16	7	1.14399	9.21209e-17	4.16948e-15	NF62 vs NF50	N-acetyltransferase 16 (GCN5-related, putative) [Source:Xenbase;Acc:XB-GENE-5881951]
ENSXETG00000035590	pigk	7	1.14392	0.00108333	0.00627527	NF62 vs NF50	protein S100-B [Source:NCBI gene (formerly Entrezgene);Acc:100494223]
ENSXETG00000036740	heatr4	7	1.13795	1.60328e-06	1.84802e-05	NF62 vs NF50	HEAT repeat containing 4 [Source:NCBI gene (formerly Entrezgene);Acc:100495576]
ENSXETG00000006663	pcsk6	7	1.13426	7.45232e-06	7.36358e-05	NF62 vs NF50	proprotein convertase subtilisin/kexin type 6 [Source:Xenbase;Acc:XB-GENE-979058]
ENSXETG00000013544	serpinf2	7	1.13127	4.1833e-05	0.000353975	NF62 vs NF50	serpin peptidase inhibitor, clade F (alpha-2 antiplasmin, pigment epithelium derived factor), member 2 [Source:Xenbase;Acc:XB-GENE-877015]
ENSXETG00000020302	ankfn1l	7	1.12656	5.60852e-10	1.17771e-08	NF62 vs NF50	ankyrin repeat and fibronectin type III domain containing 1 like [Source:Xenbase;Acc:XB-GENE-6035383]
ENSXETG00000002971	st6galnac5	7	1.12232	1.61139e-19	9.71495e-18	NF62 vs NF50	ST6 (alpha-N-acetyl-neuraminyl-2,3-beta-galactosyl-1,3)-N-acetylgalactosaminide alpha-2,6-sialyltransferase 5 [Source:Xenbase;Acc:XB-GENE-953591]
ENSXETG00000032089	spef1	7	1.11914	1.23328e-06	1.45079e-05	NF62 vs NF50	sperm flagellar 1 [Source:NCBI gene (formerly Entrezgene);Acc:100492226]
ENSXETG00000037474	cfap221	7	1.11731	8.38515e-05	0.000658607	NF62 vs NF50	CFAP221 (Cilia And Flagella Associated Protein 221) is a Protein Coding gene. Diseases associated with CFAP221 include Primary Ciliary Dyskinesia and Cerebral Degeneration. Gene Ontology (GO) annotations related to this gene include calmodulin binding.
ENSXETG00000039748		7	1.11629	7.58476e-07	9.36505e-06	NF62 vs NF50	acyl-coenzyme A amino acid N-acyltransferase 2 [Source:NCBI gene (formerly Entrezgene);Acc:100496940]
ENSXETG00000000538	dnm3	7	1.11608	0.000870436	0.00518529	NF62 vs NF50	dynamin 3 [Source:Xenbase;Acc:XB-GENE-1011531]
ENSXETG00000026572	tbxt.2	7	1.1158	3.34526e-05	0.000288279	NF62 vs NF50	T, brachyury homolog, gene 2 [Source:Xenbase;Acc:XB-GENE-5981736]
ENSXETG00000024478	crip1	7	1.11579	1.54527e-08	2.60653e-07	NF62 vs NF50	cysteine-rich protein 1 (intestinal) [Source:Xenbase;Acc:XB-GENE-953194]
ENSXETG00000036086	pea15	7	1.1126	2.87231e-09	5.42609e-08	NF62 vs NF50	proliferation and apoptosis adaptor protein 15 [Source:NCBI gene (formerly Entrezgene);Acc:100145359]
ENSXETG00000039630		7	1.11136	3.72712e-05	0.000319403	NF62 vs NF50	provisional ortholog of LBH regulator of WNT signaling pathway [Source:NCBI gene (formerly Entrezgene);Acc:100498371]
ENSXETG00000041070	cldn11	7	1.1113	1.38413e-05	0.000129943	NF62 vs NF50	This gene encodes a member of the claudin family. Claudins are integral membrane proteins and components of tight junction strands. Tight junction strands serve as a physical barrier to prevent solutes and water from passing freely through the paracellular space between epithelial or endothelial cell sheets, and also play critical roles in maintaining cell polarity and signal transductions. The p…
ENSXETG00000002721	slc30a10	7	1.10862	0.000148804	0.00109422	NF62 vs NF50	solute carrier family 30 member 10 [Source:Xenbase;Acc:XB-GENE-1003783]
ENSXETG00000008615	tmem179	7	1.0982	0.000227821	0.00159609	NF62 vs NF50	transmembrane protein 179 [Source:Xenbase;Acc:XB-GENE-1008850]
ENSXETG00000005675	rgs2	7	1.09734	2.44064e-07	3.29561e-06	NF62 vs NF50	regulator of G-protein signaling 2 [Source:Xenbase;Acc:XB-GENE-968776]
ENSXETG00000008080	tasp1	7	1.09479	4.59285e-27	4.82218e-25	NF62 vs NF50	taspase 1 [Source:Xenbase;Acc:XB-GENE-5829718]
ENSXETG00000016698	crym	7	1.09477	4.1206e-09	7.54417e-08	NF62 vs NF50	crystallin mu [Source:Xenbase;Acc:XB-GENE-970817]
ENSXETG00000018674	irf6	7	1.09152	1.30289e-08	2.23928e-07	NF62 vs NF50	interferon regulatory factor 6 [Source:Xenbase;Acc:XB-GENE-876410]
ENSXETG00000027255		7	1.08849	4.24298e-09	7.73154e-08	NF62 vs NF50	uncharacterized LOC733778 [Source:NCBI gene (formerly Entrezgene);Acc:733778]
ENSXETG00000032170	klhdc4	7	1.08415	0.000907685	0.00536752	NF62 vs NF50	KLHDC4 (Kelch Domain Containing 4) is a Protein Coding gene. Diseases associated with KLHDC4 include Huntington Disease-Like 2. An important paralog of this gene is LZTR1.
ENSXETG00000023116	ADAMTSL2	7	1.08361	0.00184132	0.00996458	NF62 vs NF50	ADAMTS like 2 [Source:HGNC Symbol;Acc:HGNC:14631]
ENSXETG00000000593	pcolce2	7	1.0818	1.90769e-11	5.00549e-10	NF62 vs NF50	procollagen C-endopeptidase enhancer 2 [Source:Xenbase;Acc:XB-GENE-1015978]
ENSXETG00000033094	nek8	7	1.08075	0.000295265	0.00200931	NF62 vs NF50	serine/threonine kinase 32C [Source:NCBI gene (formerly Entrezgene);Acc:100496209]
ENSXETG00000011262	c20orf85	7	1.07879	0.000659137	0.00406275	NF62 vs NF50	chromosome 20 open reading frame 85 [Source:Xenbase;Acc:XB-GENE-6032450]
ENSXETG00000018661	irf6.2	7	1.07818	0.000872068	0.00519207	NF62 vs NF50	interferon regulatory factor 6, gene 2 [Source:Xenbase;Acc:XB-GENE-5910331]
ENSXETG00000016718	nfix	7	1.07616	0.00216406	0.0114509	NF62 vs NF50	nuclear factor I/X (CCAAT-binding transcription factor) [Source:Xenbase;Acc:XB-GENE-992650]
ENSXETG00000040362	RASL12	7	1.07609	3.25015e-09	6.06563e-08	NF62 vs NF50	RAS-like family 12 [Source:NCBI gene (formerly Entrezgene);Acc:101732470]
ENSXETG00000031988	wee2	7	1.07456	0.00216495	0.0114509	NF62 vs NF50	WEE2 (WEE2 Oocyte Meiosis Inhibiting Kinase) is a Protein Coding gene. Diseases associated with WEE2 include Oocyte Maturation Defect 5 and Female Infertility Due To Oocyte Meiotic Arrest. Gene Ontology (GO) annotations related to this gene include transferase activity, transferring phosphorus-containing groups and protein tyrosine kinase activity. An important paralog of this gene is WEE1.
ENSXETG00000009501	capns1	7	1.07452	3.43225e-13	1.10361e-11	NF62 vs NF50	calpain, small subunit 1 [Source:Xenbase;Acc:XB-GENE-6039680]
ENSXETG00000010439	hikeshi	7	1.07024	7.08502e-05	0.000567169	NF62 vs NF50	heat shock protein nuclear import factor hikeshi [Source:Xenbase;Acc:XB-GENE-967059]
ENSXETG00000030143	sbspon	7	1.06807	9.76292e-05	0.00075681	NF62 vs NF50	somatomedin B and thrombospondin type 1 domain containing [Source:NCBI gene (formerly Entrezgene);Acc:100489582]
ENSXETG00000013638	adamts5	7	1.06685	0.0022274	0.0117122	NF62 vs NF50	ADAM metallopeptidase with thrombospondin type 1 motif 5 [Source:Xenbase;Acc:XB-GENE-961098]
ENSXETG00000019175	hsph1	7	1.06612	1.03998e-10	2.39569e-09	NF62 vs NF50	heat shock protein family H (Hsp110) member 1 [Source:Xenbase;Acc:XB-GENE-965196]
ENSXETG00000025004	itfg1	7	1.06315	0.000157948	0.00115261	NF62 vs NF50	integrin alpha FG-GAP repeat containing 1 [Source:Xenbase;Acc:XB-GENE-5735764]
ENSXETG00000012024	slc15a2	7	1.06088	0.000147461	0.00108748	NF62 vs NF50	solute carrier family 15 member 2 [Source:Xenbase;Acc:XB-GENE-486968]
ENSXETG00000023898	duox2	7	1.05721	0.00174024	0.00950422	NF62 vs NF50	dual oxidase 2 [Source:Xenbase;Acc:XB-GENE-6047411]
ENSXETG00000020140	cdcp1	7	1.05588	7.91917e-05	0.000625509	NF62 vs NF50	CUB domain containing protein 1 [Source:Xenbase;Acc:XB-GENE-968387]
ENSXETG00000034297	usp18	7	1.05424	0.00122553	0.00701013	NF62 vs NF50	ubiquitin specific peptidase 18 [Source:NCBI gene (formerly Entrezgene);Acc:100486062]
ENSXETG00000036749	rcan1	7	1.05197	2.52839e-23	1.99098e-21	NF62 vs NF50	regulator of calcineurin 1 [Source:NCBI gene (formerly Entrezgene);Acc:448016]
ENSXETG00000024914	rab36	7	1.05054	1.43226e-05	0.000134054	NF62 vs NF50	RAB36, member RAS oncogene family [Source:Xenbase;Acc:XB-GENE-490801]
ENSXETG00000019115	rragd	7	1.04276	1.09156e-05	0.000104706	NF62 vs NF50	Ras related GTP binding D [Source:Xenbase;Acc:XB-GENE-490463]
ENSXETG00000030705	lmbr1	7	1.04081	0.00293644	0.0148253	NF62 vs NF50	This gene encodes a member of the LMBR1-like membrane protein family. Another member of this protein family has been shown to be a lipocalin transmembrane receptor. A highly conserved, cis-acting regulatory module for the sonic hedgehog gene is located within an intron of this gene. Consequently, disruption of this genic region can alter sonic hedgehog expression and affect limb patterning, but i…
ENSXETG00000011196	tmem59l	7	1.03821	4.20132e-05	0.000355305	NF62 vs NF50	transmembrane protein 59 like [Source:Xenbase;Acc:XB-GENE-958345]
ENSXETG00000013348	slitrk6	7	1.03709	0.00292137	0.014754	NF62 vs NF50	SLIT and NTRK like family member 6 [Source:Xenbase;Acc:XB-GENE-980871]
ENSXETG00000032379	gpr22	7	1.03626	3.16918e-13	1.02115e-11	NF62 vs NF50	G protein-coupled receptor 22 [Source:NCBI gene (formerly Entrezgene);Acc:101731136]
ENSXETG00000008241	arg1	7	1.03394	0.00130732	0.00741261	NF62 vs NF50	arginase 1 [Source:Xenbase;Acc:XB-GENE-966913]
ENSXETG00000036893		7	1.03319	0.000796869	0.00479115	NF62 vs NF50	putative claudin-24 [Source:NCBI gene (formerly Entrezgene);Acc:100486784]
ENSXETG00000027983	myt1l	7	1.03115	0.00156285	0.0086704	NF62 vs NF50	myelin transcription factor 1 like [Source:Xenbase;Acc:XB-GENE-988137]
ENSXETG00000018328	nap1l4	7	1.03057	3.06036e-05	0.000266115	NF62 vs NF50	This gene encodes a member of the nucleosome assembly protein (NAP) family which can interact with both core and linker histones. It can shuttle between the cytoplasm and nucleus, suggesting a role as a histone chaperone. This gene is one of several located near the imprinted gene domain of 11p15.5, an important tumor-suppressor gene region. Alterations in this region have been associated with th…
ENSXETG00000004299	nckap1l	7	1.0288	0.000334703	0.00223822	NF62 vs NF50	NCK-associated protein 1-like [Source:Xenbase;Acc:XB-GENE-953118]
ENSXETG00000041053	uqcc1	7	1.0281	0.00306873	0.0153675	NF62 vs NF50	uncharacterized LOC105945137 [Source:NCBI gene (formerly Entrezgene);Acc:105945137]
ENSXETG00000003521	hpcal1	7	1.02706	0.0016574	0.00910979	NF62 vs NF50	hippocalcin-like 1 [Source:Xenbase;Acc:XB-GENE-947040]
ENSXETG00000009661	agap2	7	1.02686	0.00101919	0.00596063	NF62 vs NF50	ArfGAP with GTPase domain, ankyrin repeat and PH domain 2 [Source:Xenbase;Acc:XB-GENE-1011294]
ENSXETG00000017584	epha6	7	1.02387	6.70332e-06	6.71812e-05	NF62 vs NF50	EPH receptor A6 [Source:Xenbase;Acc:XB-GENE-6032564]
ENSXETG00000038375	serf1a	7	1.02324	7.15435e-05	0.000572125	NF62 vs NF50	small EDRK-rich factor 1 b [Source:NCBI gene (formerly Entrezgene);Acc:101734220]
ENSXETG00000036264	osbpl1a	7	1.02137	0.0010608	0.00616428	NF62 vs NF50	This gene encodes a member of the oxysterol-binding protein (OSBP) family, a group of intracellular lipid receptors. Most members contain an N-terminal pleckstrin homology domain and a highly conserved C-terminal OSBP-like sterol-binding domain, although some members contain only the sterol-binding domain. Transcript variants derived from alternative promoter usage and/or alternative splicing exi…
ENSXETG00000023522	nfkb1	7	1.02078	0.00086345	0.00515332	NF62 vs NF50	NUAK family SNF1-like kinase 1 [Source:NCBI gene (formerly Entrezgene);Acc:100485259]
ENSXETG00000011490	col6a2	7	1.0207	2.00549e-05	0.000181755	NF62 vs NF50	collagen, type VI, alpha 2 [Source:Xenbase;Acc:XB-GENE-6085118]
ENSXETG00000033246	b2m	7	1.02066	0.00290703	0.0146864	NF62 vs NF50	This gene encodes a serum protein found in association with the major histocompatibility complex (MHC) class I heavy chain on the surface of nearly all nucleated cells. The protein has a predominantly beta-pleated sheet structure that can form amyloid fibrils in some pathological conditions. The encoded antimicrobial protein displays antibacterial activity in amniotic fluid. A mutation in this ge…
ENSXETG00000020323	myo5b	7	1.02055	1.42148e-06	1.64956e-05	NF62 vs NF50	myosin VB [Source:Xenbase;Acc:XB-GENE-988439]
ENSXETG00000014529	pim3	7	1.0204	7.62188e-09	1.33677e-07	NF62 vs NF50	Pim-3 proto-oncogene, serine/threonine kinase [Source:Xenbase;Acc:XB-GENE-922022]
ENSXETG00000022850	bag2	7	1.01884	0.000192267	0.00137064	NF62 vs NF50	BAG cochaperone 2 [Source:Xenbase;Acc:XB-GENE-966120]
ENSXETG00000035212	BHLHE40	7	1.01702	6.62055e-05	0.000533864	NF62 vs NF50	basic helix-loop-helix family member e40 [Source:NCBI gene (formerly Entrezgene);Acc:779502]
ENSXETG00000025417	XB5807236	7	1.01692	0.00280457	0.0142434	NF62 vs NF50	uncharacterized XB5807236 [Source:Xenbase;Acc:XB-GENE-5807237]
ENSXETG00000019116	ankrd6	7	1.01512	0.000872969	0.00519207	NF62 vs NF50	ankyrin repeat domain 6 [Source:NCBI gene (formerly Entrezgene);Acc:100101692]
ENSXETG00000004554	mkx	7	1.01395	0.00295504	0.0148997	NF62 vs NF50	mohawk homeobox [Source:Xenbase;Acc:XB-GENE-853539]
ENSXETG00000019286	dnajb2	7	1.01254	7.0033e-13	2.14037e-11	NF62 vs NF50	DnaJ heat shock protein family (Hsp40) member B2 [Source:Xenbase;Acc:XB-GENE-951530]
ENSXETG00000020201	cntnap1	7	1.01147	1.5298e-31	1.96758e-29	NF62 vs NF50	contactin associated protein 1 [Source:Xenbase;Acc:XB-GENE-963972]
ENSXETG00000020710	nek5	7	1.00948	0.00394557	0.0188825	NF62 vs NF50	NIMA-related kinase 5 [Source:Xenbase;Acc:XB-GENE-1012494]
ENSXETG00000011776	fbxo41	7	1.00663	1.36497e-10	3.08042e-09	NF62 vs NF50	F-box protein 41 [Source:Xenbase;Acc:XB-GENE-966908]
ENSXETG00000024013	rem1	7	1.00377	0.000199595	0.00141895	NF62 vs NF50	RAS (RAD and GEM)-like GTP-binding 1 [Source:Xenbase;Acc:XB-GENE-493530]
ENSXETG00000000700	msra.1	7	1.00359	9.3841e-08	1.39398e-06	NF62 vs NF50	methionine sulfoxide reductase A, gene 1 [Source:Xenbase;Acc:XB-GENE-1011250]
ENSXETG00000003900	ubash3b	7	1.00188	2.70253e-06	2.93119e-05	NF62 vs NF50	ubiquitin associated and SH3 domain containing B [Source:Xenbase;Acc:XB-GENE-5757837]
ENSXETG00000006558	nans	7	0.999806	8.88176e-13	2.68261e-11	NF62 vs NF50	N-acetylneuraminate synthase [Source:Xenbase;Acc:XB-GENE-977732]
ENSXETG00000004012	mogat2.1	7	0.999796	2.06967e-05	0.000186803	NF62 vs NF50	monoacylglycerol O-acyltransferase 2, gene 1 [Source:Xenbase;Acc:XB-GENE-6040330]
ENSXETG00000011517	syn3	7	0.999647	3.39142e-10	7.33098e-09	NF62 vs NF50	synapsin III [Source:NCBI gene (formerly Entrezgene);Acc:100170548]
ENSXETG00000017962	tmprss11f	7	0.997755	0.00367596	0.0177964	NF62 vs NF50	transmembrane serine protease 11F [Source:Xenbase;Acc:XB-GENE-1012399]
ENSXETG00000013925	cfap58	7	0.99679	1.77069e-10	3.97222e-09	NF62 vs NF50	cilia and flagella associated protein 58 [Source:Xenbase;Acc:XB-GENE-5719803]
ENSXETG00000039402		7	0.995897	0.0036597	0.0177455	NF62 vs NF50	secretory calcium-binding phosphoprotein acidic 2 [Source:NCBI gene (formerly Entrezgene);Acc:100271753]
ENSXETG00000003560	znfx1.2	7	0.995299	6.87018e-05	0.0005514	NF62 vs NF50	zinc finger, NFX1-type containing 1, gene 2 [Source:Xenbase;Acc:XB-GENE-5996127]
ENSXETG00000018235	ppp1r13l	7	0.99289	2.26458e-06	2.5145e-05	NF62 vs NF50	protein phosphatase 1 regulatory subunit 13 like [Source:Xenbase;Acc:XB-GENE-5848597]
ENSXETG00000013492	insig1	7	0.992434	0.000396327	0.00260073	NF62 vs NF50	insulin induced gene 1 [Source:Xenbase;Acc:XB-GENE-487039]
ENSXETG00000018134	plp1	7	0.992266	5.83051e-13	1.80699e-11	NF62 vs NF50	proteolipid protein 1 [Source:Xenbase;Acc:XB-GENE-1008580]
ENSXETG00000009136	pld1	7	0.99124	0.00162612	0.00896662	NF62 vs NF50	phospholipase D1 [Source:Xenbase;Acc:XB-GENE-948465]
ENSXETG00000021762	angptl2	7	0.989328	4.50384e-14	1.57268e-12	NF62 vs NF50	angiopoietin like 2 [Source:Xenbase;Acc:XB-GENE-488164]
ENSXETG00000011486	col6a1	7	0.988772	2.3838e-05	0.000211811	NF62 vs NF50	collagen, type VI, alpha 1 [Source:Xenbase;Acc:XB-GENE-998856]
ENSXETG00000035697		7	0.988159	0.00215107	0.011401	NF62 vs NF50	receptor (chemosensory) transporter protein 3 gene D [provisional] [Source:NCBI gene (formerly Entrezgene);Acc:101734090]
ENSXETG00000016931	klk15	7	0.987991	0.0038567	0.0185088	NF62 vs NF50	kallikrein related peptidase 15 [Source:NCBI gene (formerly Entrezgene);Acc:496920]
ENSXETG00000036118	ttpal	7	0.986396	0.000173031	0.00124909	NF62 vs NF50	TTPAL (Alpha Tocopherol Transfer Protein Like) is a Protein Coding gene. Gene Ontology (GO) annotations related to this gene include transporter activity.
ENSXETG00000014317	hspa12a	7	0.984476	0.000616072	0.00382788	NF62 vs NF50	heat shock protein family A (Hsp70) member 12A [Source:Xenbase;Acc:XB-GENE-959285]
ENSXETG00000002801	mmp2	7	0.984356	2.56305e-09	4.88975e-08	NF62 vs NF50	matrix metallopeptidase 2 [Source:Xenbase;Acc:XB-GENE-482841]
ENSXETG00000038256	arf11l	7	0.983618	0.0028605	0.0144941	NF62 vs NF50	ADP-ribosylation factor-like 11 gene2 [Source:NCBI gene (formerly Entrezgene);Acc:101734701]
ENSXETG00000010311	asb2	7	0.983343	0.00189038	0.0101801	NF62 vs NF50	ankyrin repeat and SOCS box containing 2 [Source:Xenbase;Acc:XB-GENE-983015]
ENSXETG00000000607	rasgef1a	7	0.983211	1.51062e-05	0.000140705	NF62 vs NF50	RasGEF domain family member 1A [Source:Xenbase;Acc:XB-GENE-5739365]
ENSXETG00000008182	XB5767034	7	0.983042	0.00158299	0.00876011	NF62 vs NF50	putative serine protease K12H4.7 [Source:Xenbase;Acc:XB-GENE-5767035]
ENSXETG00000016325	lhx6	7	0.981992	0.00490593	0.0227065	NF62 vs NF50	LIM homeobox 6 [Source:Xenbase;Acc:XB-GENE-493341]
ENSXETG00000017729	ralyl	7	0.981738	2.49195e-15	9.56737e-14	NF62 vs NF50	RALY RNA binding protein like [Source:Xenbase;Acc:XB-GENE-5767075]
ENSXETG00000024529	cyp7b1	7	0.980516	0.000389921	0.00256524	NF62 vs NF50	cytochrome P450 family 7 subfamily B member 1 [Source:Xenbase;Acc:XB-GENE-5896977]
ENSXETG00000019268	crybg1	7	0.979774	0.00396794	0.0189601	NF62 vs NF50	crystallin beta-gamma domain containing 1 [Source:Xenbase;Acc:XB-GENE-989534]
ENSXETG00000013734	atp6v0d2	7	0.977539	0.000256546	0.00177399	NF62 vs NF50	ATPase, H+ transporting, lysosomal 38kDa, V0 subunit d2 [Source:Xenbase;Acc:XB-GENE-957143]
ENSXETG00000004035	prss12	7	0.976844	0.00308149	0.0154065	NF62 vs NF50	serine protease 12 [Source:Xenbase;Acc:XB-GENE-984837]
ENSXETG00000019612	entpd2	7	0.976529	8.66762e-06	8.46684e-05	NF62 vs NF50	ectonucleoside triphosphate diphosphohydrolase 2 [Source:Xenbase;Acc:XB-GENE-5810181]
ENSXETG00000030655	prelp	7	0.976239	3.07267e-22	2.22646e-20	NF62 vs NF50	proline/arginine-rich end leucine-rich repeat protein [Source:NCBI gene (formerly Entrezgene);Acc:100124759]
ENSXETG00000006348	sox10	7	0.975449	1.04299e-05	0.000100547	NF62 vs NF50	SRY-box 10 [Source:Xenbase;Acc:XB-GENE-480304]
ENSXETG00000040578	slc16a13	7	0.974847	0.000170553	0.00123294	NF62 vs NF50	SLC16A13 (Solute Carrier Family 16 Member 13) is a Protein Coding gene. Gene Ontology (GO) annotations related to this gene include symporter activity and monocarboxylic acid transmembrane transporter activity.
ENSXETG00000000155	spint2	7	0.971635	0.00013932	0.00103738	NF62 vs NF50	serine peptidase inhibitor, Kunitz type, 2 [Source:Xenbase;Acc:XB-GENE-947329]
ENSXETG00000013442	ccdc30	7	0.971186	3.15368e-17	1.49766e-15	NF62 vs NF50	coiled-coil domain containing 30 [Source:Xenbase;Acc:XB-GENE-1004904]
ENSXETG00000031463		7	0.97044	0.00353983	0.0172673	NF62 vs NF50	NXPE family member 4 [Source:NCBI gene (formerly Entrezgene);Acc:100487011]
ENSXETG00000006790	tctex1d1	7	0.970094	2.04616e-06	2.29843e-05	NF62 vs NF50	dynein light chain Tctex-type 5 [Source:Xenbase;Acc:XB-GENE-5960232]
ENSXETG00000021603	thy1	7	0.966833	2.12492e-12	6.15309e-11	NF62 vs NF50	Thy-1 cell surface antigen [Source:Xenbase;Acc:XB-GENE-493820]
ENSXETG00000014625	nell2	7	0.966273	3.19112e-18	1.65274e-16	NF62 vs NF50	neural EGFL like 2 [Source:Xenbase;Acc:XB-GENE-852641]
ENSXETG00000006906	nptxr	7	0.966212	1.82198e-09	3.56406e-08	NF62 vs NF50	neuronal pentraxin receptor [Source:Xenbase;Acc:XB-GENE-983806]
ENSXETG00000022056	capn13	7	0.965208	0.000167456	0.00121396	NF62 vs NF50	calpain 13 [Source:Xenbase;Acc:XB-GENE-6045506]
ENSXETG00000024015	gpd2	7	0.963891	0.00308131	0.0154065	NF62 vs NF50	glycerol-3-phosphate dehydrogenase 2 [Source:Xenbase;Acc:XB-GENE-1011134]
ENSXETG00000019375	rev1	7	0.957025	7.94296e-34	1.20188e-31	NF62 vs NF50	REV1, DNA directed polymerase [Source:Xenbase;Acc:XB-GENE-968197]
ENSXETG00000041157	hspa1b	7	0.956198	4.33686e-06	4.55962e-05	NF62 vs NF50	heat shock protein family A (Hsp70) member 1B [Source:NCBI gene (formerly Entrezgene);Acc:100485441]
ENSXETG00000000452	sgtb	7	0.95615	0.00192904	0.010363	NF62 vs NF50	small glutamine-rich tetratricopeptide repeat (TPR)-containing, beta [Source:Xenbase;Acc:XB-GENE-1011551]
ENSXETG00000027510	itgb6	7	0.951947	0.00381818	0.0183525	NF62 vs NF50	integrin subunit beta 6 [Source:Xenbase;Acc:XB-GENE-960432]
ENSXETG00000037861	rassf8	7	0.951453	6.28381e-05	0.00050857	NF62 vs NF50	Ras association domain family member 8 [Source:HGNC Symbol;Acc:HGNC:13232]
ENSXETG00000030163	ADGRG6	7	0.949681	0.0034469	0.0168887	NF62 vs NF50	adhesion G protein-coupled receptor G6 [Source:HGNC Symbol;Acc:HGNC:13841]
ENSXETG00000037689		7	0.949131	0.0067418	0.0295521	NF62 vs NF50	PDZ and LIM domain 2 (mystique) [Source:NCBI gene (formerly Entrezgene);Acc:100488396]
ENSXETG00000018209	mfsd2b	7	0.946747	0.000388808	0.00256009	NF62 vs NF50	major facilitator superfamily domain-containing protein 2b [Source:Xenbase;Acc:XB-GENE-6044470]
ENSXETG00000024676	tnni3	7	0.946536	0.000398271	0.00261237	NF62 vs NF50	troponin I3, cardiac type [Source:Xenbase;Acc:XB-GENE-486987]
ENSXETG00000041368		7	0.945844	1.93336e-10	4.29963e-09	NF62 vs NF50	family with sequence similarity 184 member B [Source:NCBI gene (formerly Entrezgene);Acc:100488800]
ENSXETG00000024935	XB5772073	7	0.945645	3.91252e-14	1.36929e-12	NF62 vs NF50	provisional ortholog of SRSF protein kinase 1 [Source:Xenbase;Acc:XB-GENE-5772074]
ENSXETG00000035657	c8b	7	0.945465	0.00672876	0.02952	NF62 vs NF50	This gene encodes one of the three subunits of the complement component 8 (C8) protein.
ENSXETG00000031538	atp2a3	7	0.942645	0.00667978	0.0293386	NF62 vs NF50	ATPase sarcoplasmic/endoplasmic reticulum Ca2+ transporting 3 [Source:NCBI gene (formerly Entrezgene);Acc:779786]
ENSXETG00000020486	celf4	7	0.941543	8.79522e-05	0.000687667	NF62 vs NF50	CUGBP, Elav-like family member 4 [Source:Xenbase;Acc:XB-GENE-5873699]
ENSXETG00000016448	itpr2	7	0.940826	2.30365e-09	4.42772e-08	NF62 vs NF50	inositol 1,4,5-trisphosphate receptor, type 2 [Source:Xenbase;Acc:XB-GENE-877157]
ENSXETG00000015939	smad6	7	0.937098	8.4519e-15	3.09115e-13	NF62 vs NF50	SMAD family member 6 [Source:Xenbase;Acc:XB-GENE-481307]
ENSXETG00000005261	cfh	7	0.936864	1.09552e-07	1.59965e-06	NF62 vs NF50	complement factor H [Source:Xenbase;Acc:XB-GENE-981265]
ENSXETG00000031786	vsnl1	7	0.935776	4.67759e-05	0.000390027	NF62 vs NF50	visinin like 1 [Source:NCBI gene (formerly Entrezgene);Acc:779779]
ENSXETG00000001678	pip5k1b	7	0.935639	1.18687e-19	7.26908e-18	NF62 vs NF50	phosphatidylinositol-4-phosphate 5-kinase, type I, beta [Source:Xenbase;Acc:XB-GENE-987075]
ENSXETG00000020679	pitpnm3	7	0.933873	0.00464098	0.0217189	NF62 vs NF50	PITPNM family member 3 [Source:Xenbase;Acc:XB-GENE-983510]
ENSXETG00000020305	ppp1r9a	7	0.933529	0.00080217	0.00481364	NF62 vs NF50	protein phosphatase 1 regulatory subunit 9A [Source:Xenbase;Acc:XB-GENE-493280]
ENSXETG00000017530	stmn4	7	0.933372	7.37993e-16	2.98172e-14	NF62 vs NF50	stathmin 4 [Source:Xenbase;Acc:XB-GENE-1009072]
ENSXETG00000003049		7	0.931724	0.00166475	0.00914187	NF62 vs NF50	heme-binding protein 2 [Source:NCBI gene (formerly Entrezgene);Acc:100493841]
ENSXETG00000009483	eif4g3	7	0.931646	1.65453e-41	3.99001e-39	NF62 vs NF50	eukaryotic translation initiation factor 4 gamma, 3 [Source:Xenbase;Acc:XB-GENE-1010293]
ENSXETG00000003068	ribc2	7	0.931484	1.16333e-06	1.37858e-05	NF62 vs NF50	RIB43A domain with coiled-coils 2 [Source:Xenbase;Acc:XB-GENE-1014141]
ENSXETG00000035555		7	0.930746	0.00052346	0.0033179	NF62 vs NF50	spectrin repeat containing nuclear envelope family member 4 [Source:NCBI gene (formerly Entrezgene);Acc:100496582]
ENSXETG00000001820	smad9	7	0.92798	1.93732e-24	1.7086e-22	NF62 vs NF50	SMAD family member 9 [Source:Xenbase;Acc:XB-GENE-484686]
ENSXETG00000006797	prickle1	7	0.926396	6.14158e-08	9.44115e-07	NF62 vs NF50	prickle planar cell polarity protein 1 [Source:Xenbase;Acc:XB-GENE-486941]
ENSXETG00000022648	cdh24	7	0.925801	4.83524e-06	5.02855e-05	NF62 vs NF50	cadherin 24 [Source:Xenbase;Acc:XB-GENE-995690]
ENSXETG00000010034	prkcg	7	0.925796	0.000103343	0.000795906	NF62 vs NF50	protein kinase C gamma [Source:Xenbase;Acc:XB-GENE-876551]
ENSXETG00000024509	slc25a23	7	0.923803	0.006297	0.0278921	NF62 vs NF50	solute carrier family 25 (mitochondrial carrier; phosphate carrier), member 23 [Source:Xenbase;Acc:XB-GENE-5998763]
ENSXETG00000014155	dnajb5	7	0.92299	0.00233755	0.0122049	NF62 vs NF50	DnaJ heat shock protein family (Hsp40) member B5 [Source:Xenbase;Acc:XB-GENE-995211]
ENSXETG00000021098	etnppl	7	0.922799	0.00026451	0.0018209	NF62 vs NF50	ethanolamine-phosphate phospho-lyase [Source:Xenbase;Acc:XB-GENE-968831]
ENSXETG00000002133	creb3l4	7	0.922136	0.00584833	0.0262851	NF62 vs NF50	cAMP responsive element binding protein 3-like 4 [Source:Xenbase;Acc:XB-GENE-5761389]
ENSXETG00000010989	st3gal1	7	0.921332	0.00426565	0.0202199	NF62 vs NF50	ST3 beta-galactoside alpha-2,3-sialyltransferase 1 [Source:Xenbase;Acc:XB-GENE-961931]
ENSXETG00000014607	calb1	7	0.921023	0.000481865	0.00307065	NF62 vs NF50	calbindin 1 [Source:Xenbase;Acc:XB-GENE-951983]
ENSXETG00000017320	vstm2l	7	0.919316	0.000323753	0.0021801	NF62 vs NF50	V-set and transmembrane domain containing 2 like [Source:Xenbase;Acc:XB-GENE-1014736]
ENSXETG00000013565	pcdh17	7	0.918271	0.00311623	0.0155399	NF62 vs NF50	protocadherin 17 [Source:Xenbase;Acc:XB-GENE-480220]
ENSXETG00000003149	greb1l	7	0.91688	1.74762e-09	3.43164e-08	NF62 vs NF50	GREB1 like retinoic acid receptor coactivator [Source:Xenbase;Acc:XB-GENE-5965356]
ENSXETG00000000158	XB5822256	7	0.916778	3.0481e-39	6.35736e-37	NF62 vs NF50	provisional ortholog of CDC42 effector protein 2 [Source:Xenbase;Acc:XB-GENE-5822257]
ENSXETG00000000509	tmem163	7	0.91609	4.055e-05	0.000345201	NF62 vs NF50	transmembrane protein 163 [Source:Xenbase;Acc:XB-GENE-5808413]
ENSXETG00000012944	foxo6	7	0.914287	0.00613022	0.0273608	NF62 vs NF50	forkhead box O6 [Source:Xenbase;Acc:XB-GENE-482993]
ENSXETG00000006574	dpp6	7	0.913679	5.30169e-08	8.24862e-07	NF62 vs NF50	dipeptidyl-peptidase 6 [Source:Xenbase;Acc:XB-GENE-999312]
ENSXETG00000006460	camk2a	7	0.912326	1.36402e-08	2.33914e-07	NF62 vs NF50	calcium/calmodulin dependent protein kinase (CaM kinase) II alpha [Source:Xenbase;Acc:XB-GENE-868353]
ENSXETG00000000215	tbcc	7	0.912163	1.27508e-05	0.000120586	NF62 vs NF50	tubulin folding cofactor C [Source:Xenbase;Acc:XB-GENE-492522]
ENSXETG00000006497	bche	7	0.911515	0.00506148	0.023333	NF62 vs NF50	butyrylcholinesterase [Source:Xenbase;Acc:XB-GENE-980117]
ENSXETG00000035857	HIVEP3	7	0.909829	0.008857	0.0368262	NF62 vs NF50	HIVEP zinc finger 3 [Source:NCBI gene (formerly Entrezgene);Acc:100489803]
ENSXETG00000008622	lamb2	7	0.909266	2.29332e-06	2.54424e-05	NF62 vs NF50	laminin subunit beta 2 [Source:Xenbase;Acc:XB-GENE-5935962]
ENSXETG00000006260	ak8	7	0.908702	5.51464e-06	5.65159e-05	NF62 vs NF50	adenylate kinase 8 [Source:Xenbase;Acc:XB-GENE-5831327]
ENSXETG00000015832	anxa6	7	0.90754	4.66924e-05	0.000389541	NF62 vs NF50	annexin A6 [Source:Xenbase;Acc:XB-GENE-989741]
ENSXETG00000038743	rap1gap	7	0.905951	0.00201893	0.0107671	NF62 vs NF50	RAP1 GTPase activating protein [Source:NCBI gene (formerly Entrezgene);Acc:100495237]
ENSXETG00000021184	dnajc27	7	0.905421	0.00368565	0.0178265	NF62 vs NF50	DnaJ heat shock protein family (Hsp40) member C27 [Source:Xenbase;Acc:XB-GENE-490420]
ENSXETG00000011781	rab11fip5	7	0.904809	0.00361633	0.0175683	NF62 vs NF50	RAB11 family interacting protein 5 (class 1) [Source:Xenbase;Acc:XB-GENE-481066]
ENSXETG00000022236	tspan18	7	0.902856	0.00334727	0.0165054	NF62 vs NF50	tetraspanin 18 [Source:Xenbase;Acc:XB-GENE-868385]
ENSXETG00000015636	kdm6b	7	0.899477	7.22138e-10	1.50006e-08	NF62 vs NF50	lysine (K)-specific demethylase 6B [Source:Xenbase;Acc:XB-GENE-6067077]
ENSXETG00000014410	abcf2	7	0.897366	0.000182681	0.001312	NF62 vs NF50	ATP binding cassette subfamily F member 2 [Source:Xenbase;Acc:XB-GENE-959633]
ENSXETG00000040067	plxdc1	7	0.897187	0.0098849	0.0401483	NF62 vs NF50	plexin domain containing 1 [Source:NCBI gene (formerly Entrezgene);Acc:101732893]
ENSXETG00000001670	pgm5	7	0.89579	0.0106296	0.0425135	NF62 vs NF50	phosphoglucomutase 5 [Source:Xenbase;Acc:XB-GENE-953082]
ENSXETG00000013176	ifih1	7	0.895358	0.00299872	0.0150756	NF62 vs NF50	interferon induced, with helicase C domain 1 [Source:Xenbase;Acc:XB-GENE-1011111]
ENSXETG00000025992	cdh3	7	0.894926	0.002246	0.0117865	NF62 vs NF50	cadherin 3 [Source:Xenbase;Acc:XB-GENE-482277]
ENSXETG00000015623	cdh19	7	0.894494	0.00335158	0.0165213	NF62 vs NF50	cadherin 19, type 2 [Source:Xenbase;Acc:XB-GENE-6045915]
ENSXETG00000005632	cdhr1	7	0.892861	0.00784927	0.0333734	NF62 vs NF50	cadherin related family member 1 [Source:Xenbase;Acc:XB-GENE-478982]
ENSXETG00000008971	ywhag	7	0.891689	1.1388e-16	5.05062e-15	NF62 vs NF50	tyrosine 3-monooxygenase/tryptophan 5-monooxygenase activation protein gamma [Source:Xenbase;Acc:XB-GENE-951350]
ENSXETG00000034541	commd5	7	0.890277	0.00394117	0.0188731	NF62 vs NF50	sarcoglycan gamma [Source:NCBI gene (formerly Entrezgene);Acc:780370]
ENSXETG00000010195	stkld1	7	0.889922	0.00228196	0.0119426	NF62 vs NF50	serine/threonine kinase-like domain containing 1 [Source:Xenbase;Acc:XB-GENE-996507]
ENSXETG00000001114	rai2	7	0.889606	1.84317e-07	2.55364e-06	NF62 vs NF50	retinoic acid induced 2 [Source:Xenbase;Acc:XB-GENE-965588]
ENSXETG00000021752	met	7	0.889329	0.00174661	0.00953225	NF62 vs NF50	MET proto-oncogene, receptor tyrosine kinase [Source:Xenbase;Acc:XB-GENE-481272]
ENSXETG00000017116		7	0.887122	0.000129695	0.000973119	NF62 vs NF50	high affinity choline transporter 1 [Source:NCBI gene (formerly Entrezgene);Acc:100492076]
ENSXETG00000031873	ZBTB20	7	0.886676	0.0105047	0.0421627	NF62 vs NF50	zinc finger and BTB domain containing 20 [Source:HGNC Symbol;Acc:HGNC:13503]
ENSXETG00000020392	ak4	7	0.884819	0.00929955	0.0382541	NF62 vs NF50	adenylate kinase 4 [Source:Xenbase;Acc:XB-GENE-959954]
ENSXETG00000011693	glis1	7	0.884294	0.00956937	0.0391241	NF62 vs NF50	GLIS family zinc finger 1 [Source:Xenbase;Acc:XB-GENE-979954]
ENSXETG00000039449	plcg2	7	0.883386	7.3429e-05	0.000585384	NF62 vs NF50	The protein encoded by this gene is a transmembrane signaling enzyme that catalyzes the conversion of 1-phosphatidyl-1D-myo-inositol 4,5-bisphosphate to 1D-myo-inositol 1,4,5-trisphosphate (IP3) and diacylglycerol (DAG) using calcium as a cofactor. IP3 and DAG are second messenger molecules important for transmitting signals from growth factor receptors and immune system receptors across the cell…
ENSXETG00000009697	cfap61	7	0.882838	1.88873e-06	2.13872e-05	NF62 vs NF50	cilia and flagella associated protein 61 [Source:Xenbase;Acc:XB-GENE-5796298]
ENSXETG00000003947	ajm1	7	0.882294	0.00704917	0.0305476	NF62 vs NF50	apical junction component 1 homolog [Source:Xenbase;Acc:XB-GENE-6046053]
ENSXETG00000006627	cdh13	7	0.882214	0.00939291	0.0385561	NF62 vs NF50	cadherin 13 [Source:Xenbase;Acc:XB-GENE-5752189]
ENSXETG00000022070	ehd3	7	0.880269	0.0015866	0.0087769	NF62 vs NF50	EH domain containing 3 [Source:Xenbase;Acc:XB-GENE-961795]
ENSXETG00000000110	eya4	7	0.879948	0.00862811	0.0360396	NF62 vs NF50	EYA transcriptional coactivator and phosphatase 4 [Source:Xenbase;Acc:XB-GENE-485487]
ENSXETG00000024966	vsir	7	0.879274	0.00239177	0.0124585	NF62 vs NF50	V-set immunoregulatory receptor [Source:Xenbase;Acc:XB-GENE-946677]
ENSXETG00000037788		7	0.8791	0.000410398	0.00268393	NF62 vs NF50	provisional ortholog of RERG like [Source:NCBI gene (formerly Entrezgene);Acc:100487022]
ENSXETG00000014782	adgra1	7	0.878892	0.000414048	0.00270322	NF62 vs NF50	adhesion G protein-coupled receptor A1 [Source:Xenbase;Acc:XB-GENE-6044828]
ENSXETG00000010247	foxg1	7	0.878845	0.00737198	0.0316669	NF62 vs NF50	forkhead box G1 [Source:Xenbase;Acc:XB-GENE-480076]
ENSXETG00000031956	BOK	7	0.875903	0.0116584	0.0458085	NF62 vs NF50	BCL2 family apoptosis regulator BOK [Source:NCBI gene (formerly Entrezgene);Acc:100491111]
ENSXETG00000004076	hs6st3	7	0.874741	0.000174665	0.0012603	NF62 vs NF50	heparan sulfate 6-O-sulfotransferase 3 [Source:Xenbase;Acc:XB-GENE-987159]
ENSXETG00000036709	hpcal4	7	0.874345	1.50567e-11	4.01355e-10	NF62 vs NF50	hippocalcin like 4 [Source:NCBI gene (formerly Entrezgene);Acc:780259]
ENSXETG00000021074	slc30a9	7	0.873667	0.000329522	0.00221028	NF62 vs NF50	solute carrier family 30 (zinc transporter), member 9 [Source:Xenbase;Acc:XB-GENE-976698]
ENSXETG00000016404	fndc4	7	0.872562	7.82951e-08	1.17321e-06	NF62 vs NF50	fibronectin type III domain containing 4 [Source:Xenbase;Acc:XB-GENE-997773]
ENSXETG00000036422	endod1	7	0.872357	0.00544434	0.0247505	NF62 vs NF50	endonuclease domain containing 1 [Source:NCBI gene (formerly Entrezgene);Acc:100494170]
ENSXETG00000004865	pnpla3	7	0.871756	3.22428e-08	5.20539e-07	NF62 vs NF50	patatin like phospholipase domain containing 3 [Source:Xenbase;Acc:XB-GENE-5855123]
ENSXETG00000022580	nhsl2	7	0.870607	0.00923441	0.0380571	NF62 vs NF50	NHS like 2 [Source:Xenbase;Acc:XB-GENE-6467658]
ENSXETG00000005692	scx	7	0.869345	1.12058e-05	0.000107156	NF62 vs NF50	scleraxis bHLH transcription factor [Source:Xenbase;Acc:XB-GENE-939816]
ENSXETG00000001727	otulinl	7	0.868863	0.0122986	0.0478973	NF62 vs NF50	OTU deubiquitinase with linear linkage specificity like [Source:Xenbase;Acc:XB-GENE-6042364]
ENSXETG00000024786	il13ra2	7	0.867719	0.00889346	0.0369181	NF62 vs NF50	interleukin 13 receptor subunit alpha 2 [Source:Xenbase;Acc:XB-GENE-492772]
ENSXETG00000019437	ccdc39	7	0.867571	0.000152148	0.00111491	NF62 vs NF50	coiled-coil domain containing 39 [Source:Xenbase;Acc:XB-GENE-989047]
ENSXETG00000017977	lzts3	7	0.86721	0.00922034	0.0380146	NF62 vs NF50	leucine zipper, putative tumor suppressor family member 3 [Source:Xenbase;Acc:XB-GENE-961223]
ENSXETG00000038931	slc22a23	7	0.866798	0.0103721	0.0417209	NF62 vs NF50	solute carrier family 22 member 23 [Source:NCBI gene (formerly Entrezgene);Acc:100491610]
ENSXETG00000031363	rab6b	7	0.866698	8.35451e-08	1.24824e-06	NF62 vs NF50	RAB6B, member RAS oncogene family [Source:NCBI gene (formerly Entrezgene);Acc:100038231]
ENSXETG00000036386	march10	7	0.866319	0.00507566	0.0233844	NF62 vs NF50	membrane associated ring-CH-type finger 10 [Source:NCBI gene (formerly Entrezgene);Acc:100497649]
ENSXETG00000006078	ccdc85a	7	0.866065	0.00716436	0.0309457	NF62 vs NF50	coiled-coil domain containing 85A [Source:Xenbase;Acc:XB-GENE-954470]
ENSXETG00000039790	bhlhe22	7	0.865474	0.000191648	0.00136687	NF62 vs NF50	basic helix-loop-helix family member e22 [Source:NCBI gene (formerly Entrezgene);Acc:780395]
ENSXETG00000037255		7	0.863813	0.000338322	0.00225753	NF62 vs NF50	CLN8, transmembrane ER and ERGIC protein [Source:NCBI gene (formerly Entrezgene);Acc:100489515]
ENSXETG00000004872	parvb	7	0.85923	1.18033e-10	2.6913e-09	NF62 vs NF50	parvin beta [Source:Xenbase;Acc:XB-GENE-947900]
ENSXETG00000003377	atp6ap1.2	7	0.859043	4.14741e-05	0.000351323	NF62 vs NF50	ATPase, H+ transporting, lysosomal accessory protein 1, gene 2 [Source:Xenbase;Acc:XB-GENE-997187]
ENSXETG00000006725	ppp1r32	7	0.856649	0.000126588	0.000952123	NF62 vs NF50	protein phosphatase 1 regulatory subunit 32 [Source:Xenbase;Acc:XB-GENE-961528]
ENSXETG00000009056	ppfibp2	7	0.855532	7.80471e-08	1.17063e-06	NF62 vs NF50	PTPRF interacting protein, binding protein 2 (liprin beta 2) [Source:Xenbase;Acc:XB-GENE-1013068]
ENSXETG00000019458	rps6ka4	7	0.855011	0.00926763	0.0381635	NF62 vs NF50	ribosomal protein S6 kinase, 90kDa, polypeptide 4 [Source:Xenbase;Acc:XB-GENE-5759516]
ENSXETG00000035283	b3galt6	7	0.85453	0.000163724	0.00119026	NF62 vs NF50	Beta-1,3-galactosyltransferase 6 [Source:NCBI gene (formerly Entrezgene);Acc:548849]
ENSXETG00000017447	c1orf21	7	0.854277	0.000556993	0.00349314	NF62 vs NF50	chromosome 1 open reading frame 21 [Source:Xenbase;Acc:XB-GENE-5830151]
ENSXETG00000017065	mhc1a	7	0.853993	0.0118745	0.0465038	NF62 vs NF50	major histocompatibility complex class I antigen [Source:Xenbase;Acc:XB-GENE-485307]
ENSXETG00000038750	misp3	7	0.853926	0.000866153	0.00516546	NF62 vs NF50	MISP3 (MISP Family Member 3) is a Protein Coding gene.
ENSXETG00000004357	atrn	7	0.852761	0.000246087	0.00170932	NF62 vs NF50	attractin [Source:Xenbase;Acc:XB-GENE-953934]
ENSXETG00000040883	slc35e1	7	0.852634	8.57701e-07	1.04564e-05	NF62 vs NF50	solute carrier family 35 member E1 [Source:NCBI gene (formerly Entrezgene);Acc:549138]
ENSXETG00000013366	asic1	7	0.851576	0.00398713	0.01904	NF62 vs NF50	acid sensing ion channel subunit 1 [Source:Xenbase;Acc:XB-GENE-977699]
ENSXETG00000023262	ppp1r42	7	0.851402	0.0025968	0.0133552	NF62 vs NF50	protein phosphatase 1 regulatory subunit 42 [Source:Xenbase;Acc:XB-GENE-1015415]
ENSXETG00000025166	higd1c	7	0.851373	3.16676e-08	5.11788e-07	NF62 vs NF50	HIG1 hypoxia inducible domain family member 1C [Source:Xenbase;Acc:XB-GENE-5935687]
ENSXETG00000021129	bmper	7	0.850518	0.000401646	0.00263313	NF62 vs NF50	BMP binding endothelial regulator [Source:Xenbase;Acc:XB-GENE-480927]
ENSXETG00000039938		7	0.850496	0.000421618	0.00274336	NF62 vs NF50	circadian associated repressor of transcription [Source:NCBI gene (formerly Entrezgene);Acc:100489530]
ENSXETG00000034996	psme4	7	0.849786	0.0071227	0.0308018	NF62 vs NF50	PSME4 (Proteasome Activator Subunit 4) is a Protein Coding gene. Diseases associated with PSME4 include Angelman Syndrome. Among its related pathways are HIV Life Cycle and RET signaling. Gene Ontology (GO) annotations related to this gene include binding and peptidase activator activity.
ENSXETG00000008240	akap7	7	0.849527	2.66855e-09	5.07848e-08	NF62 vs NF50	A-kinase anchoring protein 7 [Source:Xenbase;Acc:XB-GENE-962909]
ENSXETG00000033839	sidt1	7	0.849099	0.00330416	0.0163398	NF62 vs NF50	SID1 transmembrane family member 1 [Source:NCBI gene (formerly Entrezgene);Acc:100491686]
ENSXETG00000021746	gde1	7	0.846405	0.00231808	0.0121155	NF62 vs NF50	glycerophosphodiester phosphodiesterase 1 [Source:Xenbase;Acc:XB-GENE-976293]
ENSXETG00000027588	serpinb6	7	0.845987	4.02323e-13	1.27767e-11	NF62 vs NF50	serpin family B member 6 [Source:Xenbase;Acc:XB-GENE-1001870]
ENSXETG00000004361	faah.3	7	0.845157	0.00245009	0.012698	NF62 vs NF50	fatty acid amide hydrolase, gene 3 [Source:Xenbase;Acc:XB-GENE-997956]
ENSXETG00000010251	hsp90aa1.1	7	0.844763	7.81782e-05	0.00061877	NF62 vs NF50	heat shock protein 90kDa alpha family class A member 1 [Source:Xenbase;Acc:XB-GENE-495303]
ENSXETG00000001210	aacs	7	0.844266	0.00221334	0.011651	NF62 vs NF50	acetoacetyl-CoA synthetase [Source:Xenbase;Acc:XB-GENE-490085]
ENSXETG00000021243	mmel1	7	0.842805	2.04078e-05	0.000184519	NF62 vs NF50	membrane metallo-endopeptidase-like 1 [Source:Xenbase;Acc:XB-GENE-991673]
ENSXETG00000007825	glce	7	0.840878	0.0055662	0.0252302	NF62 vs NF50	glucuronic acid epimerase [Source:Xenbase;Acc:XB-GENE-1010934]
ENSXETG00000005096	c11orf49	7	0.839644	3.94097e-06	4.16894e-05	NF62 vs NF50	chromosome 11 open reading frame 49 [Source:Xenbase;Acc:XB-GENE-5808736]
ENSXETG00000008887	fggy	7	0.837154	0.000260508	0.00179655	NF62 vs NF50	FGGY carbohydrate kinase domain containing [Source:Xenbase;Acc:XB-GENE-5811009]
ENSXETG00000022051	cdc42se2	7	0.83636	0.00516962	0.0237355	NF62 vs NF50	CDC42 small effector 2 [Source:Xenbase;Acc:XB-GENE-5744421]
ENSXETG00000018322	mcf2	7	0.835499	0.000720179	0.00438126	NF62 vs NF50	MCF.2 cell line derived transforming sequence [Source:Xenbase;Acc:XB-GENE-949776]
ENSXETG00000018507	klhl5	7	0.829773	0.00750686	0.0321389	NF62 vs NF50	kelch like family member 5 [Source:Xenbase;Acc:XB-GENE-968592]
ENSXETG00000020230	hs3st5	7	0.829011	0.0058026	0.0261176	NF62 vs NF50	heparan sulfate-glucosamine 3-sulfotransferase 5 [Source:Xenbase;Acc:XB-GENE-5795358]
ENSXETG00000014450	prkch	7	0.826775	0.0054156	0.0246416	NF62 vs NF50	protein kinase C eta [Source:Xenbase;Acc:XB-GENE-486685]
ENSXETG00000030600	pga4	7	0.825529	0.0053169	0.0242569	NF62 vs NF50	This gene encodes a protein precursor of the digestive enzyme pepsin, a member of the peptidase A1 family of endopeptidases. The encoded precursor is secreted by gastric chief cells and undergoes autocatalytic cleavage in acidic conditions to form the active enzyme, which functions in the digestion of dietary proteins. This gene is found in a cluster of related genes on chromosome 11, each of whi…
ENSXETG00000040719		7	0.82495	0.000138901	0.00103515	NF62 vs NF50	apolipoprotein C-I [Source:NCBI gene (formerly Entrezgene);Acc:100489130]
ENSXETG00000012306	slc33a1	7	0.824375	0.000334277	0.00223634	NF62 vs NF50	solute carrier family 33 (acetyl-CoA transporter), member 1 [Source:Xenbase;Acc:XB-GENE-971528]
ENSXETG00000032333	gpc3	7	0.824069	1.16491e-14	4.22048e-13	NF62 vs NF50	glypican 3 [Source:NCBI gene (formerly Entrezgene);Acc:100135027]
ENSXETG00000032607	sprn	7	0.821337	0.0107384	0.0428483	NF62 vs NF50	SPRN (Shadow Of Prion Protein) is a Protein Coding gene. Diseases associated with SPRN include Prion Disease and Creutzfeldt-Jakob Disease. Among its related pathways are Metabolism of proteins and Post-translational modification- synthesis of GPI-anchored proteins. Gene Ontology (GO) annotations related to this gene include nucleic acid binding.
ENSXETG00000038978	rab3a	7	0.820789	0.00153367	0.00853302	NF62 vs NF50	RAB3A, member RAS oncogene family [Source:NCBI gene (formerly Entrezgene);Acc:549180]
ENSXETG00000011604	ppp2r2c	7	0.819517	1.46912e-08	2.49443e-07	NF62 vs NF50	protein phosphatase 2 regulatory subunit B, gamma [Source:Xenbase;Acc:XB-GENE-6076030]
ENSXETG00000012142	ppp1r16b	7	0.818054	6.59418e-14	2.24668e-12	NF62 vs NF50	protein phosphatase 1 regulatory subunit 16B [Source:Xenbase;Acc:XB-GENE-982398]
ENSXETG00000014875	hnmt	7	0.817677	2.70043e-07	3.60541e-06	NF62 vs NF50	histamine N-methyltransferase [Source:Xenbase;Acc:XB-GENE-1001069]
ENSXETG00000001110	reps2	7	0.816175	0.000650371	0.00401352	NF62 vs NF50	RALBP1 associated Eps domain containing 2 [Source:Xenbase;Acc:XB-GENE-985000]
ENSXETG00000022467	suox	7	0.816055	0.0128152	0.0495343	NF62 vs NF50	Sulfite oxidase is a homodimeric protein localized to the intermembrane space of mitochondria. Each subunit contains a heme domain and a molybdopterin-binding domain. The enzyme catalyzes the oxidation of sulfite to sulfate, the final reaction in the oxidative degradation of the sulfur amino acids cysteine and methionine. Sulfite oxidase deficiency results in neurological abnormalities which are …
ENSXETG00000033226	ak5	7	0.815471	0.000116737	0.000885368	NF62 vs NF50	adenylate kinase 5 [Source:NCBI gene (formerly Entrezgene);Acc:100127649]
ENSXETG00000035330	tmem65	7	0.814919	0.00161808	0.00893184	NF62 vs NF50	transmembrane protein 65 [Source:NCBI gene (formerly Entrezgene);Acc:100145439]
ENSXETG00000040558	xkr4	7	0.814763	0.000220252	0.00154939	NF62 vs NF50	XK related 4 [Source:NCBI gene (formerly Entrezgene);Acc:613062]
ENSXETG00000025586	hla-drb1	7	0.81438	4.45867e-10	9.51799e-09	NF62 vs NF50	major histocompatibility complex, class II, DR beta 1 [Source:Xenbase;Acc:XB-GENE-945971]
ENSXETG00000008670	abhd6	7	0.814334	7.24214e-07	8.94918e-06	NF62 vs NF50	abhydrolase domain containing 6 [Source:Xenbase;Acc:XB-GENE-966285]
ENSXETG00000004104	cthrc1	7	0.813577	3.65406e-06	3.87873e-05	NF62 vs NF50	collagen triple helix repeat containing 1 [Source:Xenbase;Acc:XB-GENE-980161]
ENSXETG00000037951	arf3	7	0.812585	1.05006e-09	2.12407e-08	NF62 vs NF50	ADP ribosylation factor 3 [Source:NCBI gene (formerly Entrezgene);Acc:100145191]
ENSXETG00000024396	rapgefl1	7	0.811661	0.000663589	0.00408693	NF62 vs NF50	Rap guanine nucleotide exchange factor like 1 [Source:Xenbase;Acc:XB-GENE-994178]
ENSXETG00000020339	ldb2	7	0.810384	0.00266683	0.0136608	NF62 vs NF50	LIM domain binding 2 [Source:Xenbase;Acc:XB-GENE-490279]
ENSXETG00000004039	sec24d	7	0.809671	0.0105065	0.0421627	NF62 vs NF50	SEC24 homolog D, COPII coat complex component [Source:Xenbase;Acc:XB-GENE-977055]
ENSXETG00000020893	spag17	7	0.809519	2.60392e-07	3.49468e-06	NF62 vs NF50	sperm associated antigen 17 [Source:Xenbase;Acc:XB-GENE-6257510]
ENSXETG00000037936	tmem200c	7	0.808639	0.00525862	0.0240336	NF62 vs NF50	transmembrane protein 200C [Source:NCBI gene (formerly Entrezgene);Acc:100488313]
ENSXETG00000022551	fank1	7	0.808631	0.000160107	0.00116671	NF62 vs NF50	fibronectin type III and ankyrin repeat domains 1 [Source:Xenbase;Acc:XB-GENE-6084370]
ENSXETG00000017294	prkcb	7	0.808517	5.97446e-06	6.05846e-05	NF62 vs NF50	protein kinase C beta [Source:Xenbase;Acc:XB-GENE-486491]
ENSXETG00000001478	fam78a	7	0.807784	0.000957362	0.00563321	NF62 vs NF50	family with sequence similarity 78 member A [Source:Xenbase;Acc:XB-GENE-1012292]
ENSXETG00000002572	upf3a	7	0.806556	0.000514749	0.00326671	NF62 vs NF50	UPF3A, regulator of nonsense mediated mRNA decay [Source:Xenbase;Acc:XB-GENE-1005810]
ENSXETG00000027109	cyp4f22	7	0.806437	0.000380687	0.00251306	NF62 vs NF50	cytochrome P450 family 4 subfamily F member 22 [Source:Xenbase;Acc:XB-GENE-5889578]
ENSXETG00000019761	slc9a6	7	0.806126	0.000156947	0.00114639	NF62 vs NF50	solute carrier family 9, subfamily A (NHE6, cation proton antiporter 6), member 6 [Source:Xenbase;Acc:XB-GENE-6048314]
ENSXETG00000036894	sccpdh	7	0.805716	1.02028e-15	4.03768e-14	NF62 vs NF50	saccharopine dehydrogenase (putative) [Source:NCBI gene (formerly Entrezgene);Acc:100379674]
ENSXETG00000031073	katnal1	7	0.805227	0.000767523	0.00463457	NF62 vs NF50	katanin p60 subunit A-like 1 [Source:NCBI gene (formerly Entrezgene);Acc:100489961]
ENSXETG00000016599	nebl	7	0.804374	0.00781512	0.0332649	NF62 vs NF50	nebulette [Source:Xenbase;Acc:XB-GENE-492269]		This gene encodes a nebulin like protein that is abundantly expressed in cardiac muscle. The encoded protein binds actin and interacts with thin filaments and Z-line associated proteins in striated muscle. This protein may be involved in cardiac myofibril assembly. A shorter isoform of this protein termed LIM nebulette is expressed in non-muscle cells and may function as a component of focal adhe…
ENSXETG00000002376	ces3.4	7	0.804288	0.000292904	0.00199676	NF62 vs NF50	carboxylesterase 3, gene 4 [Source:Xenbase;Acc:XB-GENE-5765838]
ENSXETG00000021313	inpp4b	7	0.80396	0.0068783	0.0299801	NF62 vs NF50	inositol polyphosphate-4-phosphatase type II B [Source:Xenbase;Acc:XB-GENE-949180]
ENSXETG00000023938	tnc	7	0.803067	0.00869064	0.0362615	NF62 vs NF50	tenascin C [Source:Xenbase;Acc:XB-GENE-1002816]
ENSXETG00000034304	rgs9	7	0.802748	3.4318e-09	6.3892e-08	NF62 vs NF50	regulator of G-protein signaling 9 [Source:NCBI gene (formerly Entrezgene);Acc:100125123]
ENSXETG00000036678	ttbk2	7	0.802275	0.0125177	0.0486155	NF62 vs NF50	NEDD4 binding protein 2-like 1 [Source:NCBI gene (formerly Entrezgene);Acc:100135379]
ENSXETG00000005163	prrt1	7	0.801386	6.73785e-07	8.35276e-06	NF62 vs NF50	proline rich transmembrane protein 1 [Source:Xenbase;Acc:XB-GENE-484400]
ENSXETG00000031484	PDZD8	7	0.801378	0.00954391	0.0390718	NF62 vs NF50	PDZ domain containing 8 [Source:HGNC Symbol;Acc:HGNC:26974]
ENSXETG00000004245	gorasp1	7	0.800372	0.000341519	0.00227394	NF62 vs NF50	golgi reassembly stacking protein 1 [Source:Xenbase;Acc:XB-GENE-976361]
ENSXETG00000011877	cd74	7	0.798269	0.00436822	0.0206427	NF62 vs NF50	CD74 molecule [Source:Xenbase;Acc:XB-GENE-922847]
ENSXETG00000003470	pttg1ip.2	7	0.797704	0.00094306	0.00555542	NF62 vs NF50	PTTG1IP family member 2 [Source:Xenbase;Acc:XB-GENE-5751721]
ENSXETG00000015061	map6	7	0.796361	9.64116e-32	1.26103e-29	NF62 vs NF50	microtubule associated protein 6 [Source:Xenbase;Acc:XB-GENE-995345]
ENSXETG00000016889	adcy4	7	0.795908	1.08536e-12	3.2464e-11	NF62 vs NF50	adenylate cyclase 4 [Source:Xenbase;Acc:XB-GENE-984909]
ENSXETG00000022374	baat	7	0.795662	0.0041965	0.0199288	NF62 vs NF50	bile acid-CoA:amino acid N-acyltransferase [Source:Xenbase;Acc:XB-GENE-5872601]
ENSXETG00000006040	hras	7	0.795429	0.0027361	0.0139508	NF62 vs NF50	Harvey rat sarcoma viral oncogene homolog [Source:Xenbase;Acc:XB-GENE-479381]
ENSXETG00000021830	stat2	7	0.793927	1.1263e-06	1.34131e-05	NF62 vs NF50	signal transducer and activator of transcription 2 [Source:Xenbase;Acc:XB-GENE-985264]
ENSXETG00000016463	eml2	7	0.793825	3.21959e-05	0.000278226	NF62 vs NF50	echinoderm microtubule associated protein like 2 [Source:Xenbase;Acc:XB-GENE-977931]
ENSXETG00000036584	slc6a2	7	0.793378	2.6623e-17	1.27213e-15	NF62 vs NF50	Rho guanine nucleotide exchange factor 25 [Source:NCBI gene (formerly Entrezgene);Acc:100170494]
ENSXETG00000039666	egr4	7	0.792639	0.00877185	0.0365312	NF62 vs NF50	metallo-beta-lactamase domain containing 2 [Source:NCBI gene (formerly Entrezgene);Acc:100490709]
ENSXETG00000009216	lrriq4	7	0.791266	0.00480258	0.0223195	NF62 vs NF50	leucine-rich repeats and IQ motif containing 4 [Source:Xenbase;Acc:XB-GENE-948455]
ENSXETG00000012747	c20orf27	7	0.790503	2.09368e-05	0.000188639	NF62 vs NF50	chromosome 20 open reading frame 27 [Source:Xenbase;Acc:XB-GENE-5956504]
ENSXETG00000010902	mreg	7	0.790458	6.39778e-11	1.53328e-09	NF62 vs NF50	melanoregulin [Source:Xenbase;Acc:XB-GENE-5735017]
ENSXETG00000019505	bmerb1l	7	0.78921	1.99392e-12	5.7955e-11	NF62 vs NF50	bMERB domain containing 1-like [Source:Xenbase;Acc:XB-GENE-5934805]
ENSXETG00000018576	mapk1	7	0.788838	0.001489	0.00832117	NF62 vs NF50	mitogen-activated protein kinase 1 [Source:Xenbase;Acc:XB-GENE-479467]
ENSXETG00000017402	jph3	7	0.788714	0.00629138	0.0278786	NF62 vs NF50	junctophilin 3 [Source:Xenbase;Acc:XB-GENE-987974]
ENSXETG00000010566	ndst4	7	0.787033	1.24442e-13	4.19353e-12	NF62 vs NF50	N-deacetylase/N-sulfotransferase (heparan glucosaminyl) 4 [Source:Xenbase;Acc:XB-GENE-951845]
ENSXETG00000037939	hsp70	7	0.785433	0.006314	0.0279467	NF62 vs NF50	heat shock 70kDa protein [Source:NCBI gene (formerly Entrezgene);Acc:100037899]
ENSXETG00000030925	tex2.2	7	0.785324	0.00939296	0.0385561	NF62 vs NF50	testis expressed 2, gene 2 [Source:NCBI gene (formerly Entrezgene);Acc:100492976]
ENSXETG00000002245	frmpd1	7	0.784904	1.36546e-14	4.93549e-13	NF62 vs NF50	FERM and PDZ domain containing 1 [Source:Xenbase;Acc:XB-GENE-954374]
ENSXETG00000012916	fabp3	7	0.784723	2.79792e-06	3.02402e-05	NF62 vs NF50	fatty acid binding protein 3 [Source:Xenbase;Acc:XB-GENE-974423]
ENSXETG00000026489	cadm2	7	0.78468	0.00502647	0.0231785	NF62 vs NF50	cell adhesion molecule 2 [Source:Xenbase;Acc:XB-GENE-998536]
ENSXETG00000032979	clip4	7	0.783746	0.00341832	0.01677	NF62 vs NF50	CAP-Gly domain containing linker protein family member 4 [Source:HGNC Symbol;Acc:HGNC:26108]
ENSXETG00000018553	dnah14	7	0.783598	6.45687e-06	6.50067e-05	NF62 vs NF50	dynein axonemal heavy chain 14 [Source:Xenbase;Acc:XB-GENE-5960869]
ENSXETG00000019075	ppm1d	7	0.78336	0.0122248	0.0477029	NF62 vs NF50	The protein encoded by this gene is a member of the PP2C family of Ser/Thr protein phosphatases. PP2C family members are known to be negative regulators of cell stress response pathways. The expression of this gene is induced in a p53-dependent manner in response to various environmental stresses. While being induced by tumor suppressor protein TP53/p53, this phosphatase negatively regulates the …
ENSXETG00000039945	fam19a5	7	0.781711	3.50941e-12	9.9202e-11	NF62 vs NF50	TAFA chemokine like family member 5 [Source:NCBI gene (formerly Entrezgene);Acc:100124962]
ENSXETG00000013387	slf1	7	0.781496	0.00815097	0.0344192	NF62 vs NF50	SMC5-SMC6 complex localization factor 1 [Source:Xenbase;Acc:XB-GENE-983324]
ENSXETG00000008215	plppr4	7	0.780801	0.010353	0.0416549	NF62 vs NF50	phospholipid phosphatase related 4 [Source:Xenbase;Acc:XB-GENE-976836]
ENSXETG00000017270	c3	7	0.77829	0.00143263	0.00805217	NF62 vs NF50	complement C3 [Source:Xenbase;Acc:XB-GENE-486274]
ENSXETG00000014601	necab1	7	0.777692	3.99917e-38	7.62015e-36	NF62 vs NF50	N-terminal EF-hand calcium binding protein 1 [Source:Xenbase;Acc:XB-GENE-943030]
ENSXETG00000007054	ncam2	7	0.777291	2.38765e-05	0.000212031	NF62 vs NF50	neural cell adhesion molecule 2 [Source:Xenbase;Acc:XB-GENE-1217730]
ENSXETG00000012715	stk32a	7	0.777144	0.0092196	0.0380146	NF62 vs NF50	serine/threonine kinase 32A [Source:Xenbase;Acc:XB-GENE-490728]
ENSXETG00000009195	tnr	7	0.777038	8.46261e-14	2.8643e-12	NF62 vs NF50	tenascin R [Source:Xenbase;Acc:XB-GENE-948286]
ENSXETG00000021876	acsbg2	7	0.776331	2.64326e-13	8.58866e-12	NF62 vs NF50	acyl-CoA synthetase bubblegum family member 2 [Source:Xenbase;Acc:XB-GENE-1006640]
ENSXETG00000011609	man2b2	7	0.775706	6.62842e-05	0.000533941	NF62 vs NF50	mannosidase, alpha, class 2B, member 2 [Source:Xenbase;Acc:XB-GENE-1006292]
ENSXETG00000034540	prr7	7	0.775468	1.91947e-14	6.88956e-13	NF62 vs NF50	proline rich 7 (synaptic) [Source:NCBI gene (formerly Entrezgene);Acc:100302395]
ENSXETG00000022517	rerg	7	0.775395	7.52302e-08	1.135e-06	NF62 vs NF50	RAS like estrogen regulated growth inhibitor [Source:Xenbase;Acc:XB-GENE-489597]
ENSXETG00000004769	rnf11.2	7	0.774726	1.38147e-06	1.60554e-05	NF62 vs NF50	ring finger protein 11.2 [Source:Xenbase;Acc:XB-GENE-5888819]
ENSXETG00000010682	mtmr6	7	0.774229	0.000227278	0.00159374	NF62 vs NF50	myotubularin related protein 6 [Source:Xenbase;Acc:XB-GENE-994672]
ENSXETG00000016587	hmgcs1	7	0.774217	6.53916e-05	0.000528129	NF62 vs NF50	3-hydroxy-3-methylglutaryl-CoA synthase 1 [Source:Xenbase;Acc:XB-GENE-942074]
ENSXETG00000002702	mmp24	7	0.773174	2.99249e-05	0.000260643	NF62 vs NF50	matrix metallopeptidase 24 [Source:Xenbase;Acc:XB-GENE-1009940]
ENSXETG00000002421	ccdc181	7	0.772841	0.000141747	0.00105078	NF62 vs NF50	coiled-coil domain containing 181 [Source:Xenbase;Acc:XB-GENE-972794]
ENSXETG00000008191	pcbd1	7	0.772219	0.000745344	0.00451477	NF62 vs NF50	pterin-4 alpha-carbinolamine dehydratase/dimerization cofactor of hepatocyte nuclear factor 1 alpha [Source:Xenbase;Acc:XB-GENE-975699]
ENSXETG00000025397	cystm1	7	0.771438	4.62906e-07	5.88994e-06	NF62 vs NF50	cysteine-rich transmembrane module containing 1 [Source:Xenbase;Acc:XB-GENE-5727646]
ENSXETG00000040875	mmab	7	0.771133	3.80792e-09	7.02168e-08	NF62 vs NF50	metabolism of cobalamin associated B [Source:NCBI gene (formerly Entrezgene);Acc:100496049]
ENSXETG00000012373	lrrc7	7	0.770206	0.00107918	0.00625696	NF62 vs NF50	leucine rich repeat containing 7 [Source:Xenbase;Acc:XB-GENE-956973]
ENSXETG00000036146	sap30bp	7	0.769139	0.00328836	0.016272	NF62 vs NF50	SAP30BP (SAP30 Binding Protein) is a Protein Coding gene. Diseases associated with SAP30BP include Omsk Hemorrhagic Fever and Alveoli Adenoma. Among its related pathways are Activated PKN1 stimulates transcription of AR (androgen receptor) regulated genes KLK2 and KLK3 and Gene Expression.
ENSXETG00000024110	cfi	7	0.767152	0.00535492	0.0244015	NF62 vs NF50	complement factor I [Source:Xenbase;Acc:XB-GENE-5953276]
ENSXETG00000013240	gpr88	7	0.767116	0.00835053	0.0350986	NF62 vs NF50	G protein-coupled receptor 88 [Source:Xenbase;Acc:XB-GENE-984668]
ENSXETG00000023616	bpgm	7	0.766805	0.00666501	0.029282	NF62 vs NF50	bisphosphoglycerate mutase [Source:Xenbase;Acc:XB-GENE-981498]
ENSXETG00000021585	baiap3	7	0.766597	0.00516593	0.0237295	NF62 vs NF50	BAI1-associated protein 3 [Source:Xenbase;Acc:XB-GENE-956301]
ENSXETG00000034619	sh3bgrl	7	0.765877	9.54942e-15	3.4679e-13	NF62 vs NF50	SH3 domain binding glutamate-rich protein like [Source:NCBI gene (formerly Entrezgene);Acc:101733396]
ENSXETG00000013354	slitrk1	7	0.764461	1.17567e-06	1.38921e-05	NF62 vs NF50	SLIT and NTRK like family member 1 [Source:Xenbase;Acc:XB-GENE-998737]
ENSXETG00000002006	osbpl2	7	0.763786	0.000586903	0.00366287	NF62 vs NF50	oxysterol binding protein like 2 [Source:Xenbase;Acc:XB-GENE-855645]
ENSXETG00000033631	fxyd6	7	0.763069	1.38059e-07	1.96837e-06	NF62 vs NF50	FXYD domain containing ion transport regulator 6 [Source:NCBI gene (formerly Entrezgene);Acc:100125148]
ENSXETG00000020393	faim2	7	0.761408	2.51534e-09	4.80467e-08	NF62 vs NF50	Fas apoptotic inhibitory molecule 2 [Source:Xenbase;Acc:XB-GENE-953203]
ENSXETG00000020674	aldoa	7	0.760473	2.18723e-05	0.000196037	NF62 vs NF50	aldolase, fructose-bisphosphate A [Source:Xenbase;Acc:XB-GENE-959791]
ENSXETG00000039972	gpbp1l1	7	0.760247	4.72767e-06	4.93353e-05	NF62 vs NF50	GPBP1L1 (GC-Rich Promoter Binding Protein 1 Like 1) is a Protein Coding gene. Gene Ontology (GO) annotations related to this gene include DNA-binding transcription factor activity.
ENSXETG00000035703	mapre2	7	0.757715	0.00287656	0.0145611	NF62 vs NF50	microtubule associated protein RP/EB family member 2 [Source:NCBI gene (formerly Entrezgene);Acc:100145479]
ENSXETG00000000471	map3k2	7	0.757033	0.00464833	0.0217401	NF62 vs NF50	mitogen-activated protein kinase kinase kinase 2 [Source:Xenbase;Acc:XB-GENE-969986]
ENSXETG00000018121	pfkfb3	7	0.755864	2.51575e-12	7.23055e-11	NF62 vs NF50	6-phosphofructo-2-kinase/fructose-2,6-biphosphatase 3 [Source:Xenbase;Acc:XB-GENE-963652]
ENSXETG00000008604	plppr5	7	0.753517	7.73411e-11	1.8308e-09	NF62 vs NF50	phospholipid phosphatase related 5 [Source:Xenbase;Acc:XB-GENE-983941]
ENSXETG00000030479	smpd1	7	0.753024	4.1199e-05	0.000349761	NF62 vs NF50	sphingomyelin phosphodiesterase 1 [Source:NCBI gene (formerly Entrezgene);Acc:100487433]
ENSXETG00000012845	p3h2	7	0.752728	0.00809382	0.0342434	NF62 vs NF50	prolyl 3-hydroxylase 2 [Source:Xenbase;Acc:XB-GENE-1001232]
ENSXETG00000005190	ptpre	7	0.752468	5.00665e-05	0.00041433	NF62 vs NF50	protein tyrosine phosphatase, receptor type E [Source:Xenbase;Acc:XB-GENE-982136]
ENSXETG00000004863	efcab6	7	0.751586	0.00110512	0.00638579	NF62 vs NF50	EF-hand calcium binding domain 6 [Source:Xenbase;Acc:XB-GENE-996672]
ENSXETG00000033829	gpr6	7	0.75033	1.15674e-05	0.000110272	NF62 vs NF50	G protein-coupled receptor 6 [Source:NCBI gene (formerly Entrezgene);Acc:100486442]
ENSXETG00000032070	ankrd29	7	0.74952	3.88237e-07	4.98506e-06	NF62 vs NF50	ankyrin repeat domain 29 [Source:NCBI gene (formerly Entrezgene);Acc:100496526]
ENSXETG00000033768	cpne2	7	0.746993	0.0107866	0.0429847	NF62 vs NF50	copine II [Source:NCBI gene (formerly Entrezgene);Acc:100495261]
ENSXETG00000032855	tmem196	7	0.746978	0.000628713	0.00389076	NF62 vs NF50	transmembrane protein 196 [Source:NCBI gene (formerly Entrezgene);Acc:100125062]
ENSXETG00000018261	qpctl	7	0.745539	0.000631072	0.00390379	NF62 vs NF50	glutaminyl-peptide cyclotransferase-like [Source:Xenbase;Acc:XB-GENE-940804]
ENSXETG00000002992	lhx8	7	0.74518	0.00947742	0.0388614	NF62 vs NF50	LIM homeobox 8 [Source:Xenbase;Acc:XB-GENE-494997]
ENSXETG00000004054	piezo2	7	0.741997	0.00102837	0.00600527	NF62 vs NF50	piezo-type mechanosensitive ion channel component 2 [Source:NCBI gene (formerly Entrezgene);Acc:100492729]
ENSXETG00000035254	osmr	7	0.741665	3.65662e-15	1.37986e-13	NF62 vs NF50	OSMR (Oncostatin M Receptor) is a Protein Coding gene. This gene encodes a member of the type I cytokine receptor family. The encoded protein heterodimerizes with interleukin 6 signal transducer to form the type II oncostatin M receptor and with interleukin 31 receptor A to form the interleukin 31 receptor, and thus transduces oncostatin M and interleukin 31 induced signaling events. Mutations in…
ENSXETG00000008637	vtga2	7	0.741536	0.00890581	0.0369595	NF62 vs NF50	vitellogenin A2 [Source:Xenbase;Acc:XB-GENE-5791429]
ENSXETG00000007435	cldn12	7	0.741371	2.44885e-15	9.42534e-14	NF62 vs NF50	claudin 12 [Source:Xenbase;Acc:XB-GENE-974236]
ENSXETG00000004290	mtcl1	7	0.741126	3.61733e-28	3.93168e-26	NF62 vs NF50	microtubule crosslinking factor 1 [Source:Xenbase;Acc:XB-GENE-6047696]
ENSXETG00000032453	flnb	7	0.740734	2.43181e-07	3.28945e-06	NF62 vs NF50	FLNB (Filamin B) is a Protein Coding gene. This gene encodes a member of the filamin family. The encoded protein interacts with glycoprotein Ib alpha as part of the process to repair vascular injuries. The platelet glycoprotein Ib complex includes glycoprotein Ib alpha, and it binds the actin cytoskeleton. Mutations in this gene have been found in several conditions: atelosteogenesis type 1 and t…
ENSXETG00000037813	cfap99	7	0.738855	0.0124709	0.0484581	NF62 vs NF50	cilia and flagella associated protein 99 [Source:NCBI gene (formerly Entrezgene);Acc:100495334]
ENSXETG00000032445	pex5l	7	0.738307	0.00630764	0.0279266	NF62 vs NF50	peroxisomal biogenesis factor 5 like [Source:HGNC Symbol;Acc:HGNC:30024]
ENSXETG00000001227	dpysl5	7	0.73792	8.75307e-05	0.000684718	NF62 vs NF50	dihydropyrimidinase like 5 [Source:Xenbase;Acc:XB-GENE-6073088]
ENSXETG00000038787	arhgef17	7	0.735395	0.00174906	0.00954223	NF62 vs NF50	Rho guanine nucleotide exchange factor 17 [Source:HGNC Symbol;Acc:HGNC:21726]
ENSXETG00000034891	pts	7	0.73481	9.57872e-08	1.41879e-06	NF62 vs NF50	6-pyruvoyltetrahydropterin synthase [Source:NCBI gene (formerly Entrezgene);Acc:100487259]
ENSXETG00000020898	wdr7	7	0.734086	3.22174e-24	2.7935e-22	NF62 vs NF50	WD repeat domain 7 [Source:Xenbase;Acc:XB-GENE-951997]
ENSXETG00000005653	mos	7	0.733503	0.0027311	0.0139391	NF62 vs NF50	MOS proto-oncogene, serine/threonine kinase [Source:Xenbase;Acc:XB-GENE-1011506]
ENSXETG00000000135	crip2	7	0.733088	3.10431e-19	1.81485e-17	NF62 vs NF50	cysteine-rich protein 2 [Source:Xenbase;Acc:XB-GENE-953187]
ENSXETG00000015580	htra1	7	0.73251	2.23859e-05	0.000200292	NF62 vs NF50	HtrA serine peptidase 1 [Source:Xenbase;Acc:XB-GENE-487699]
ENSXETG00000019261	sobp	7	0.732156	4.57818e-05	0.000383394	NF62 vs NF50	sine oculis binding protein homolog [Source:NCBI gene (formerly Entrezgene);Acc:100125342]
ENSXETG00000026000	ubl3	7	0.731906	0.00237629	0.0123875	NF62 vs NF50	ubiquitin like 3 [Source:Xenbase;Acc:XB-GENE-951598]
ENSXETG00000017315	adcy9	7	0.731837	2.44617e-07	3.30019e-06	NF62 vs NF50	adenylate cyclase 9 [Source:Xenbase;Acc:XB-GENE-999257]
ENSXETG00000004167	shroom1	7	0.731819	0.000124375	0.000938684	NF62 vs NF50	shroom family member 1 [Source:Xenbase;Acc:XB-GENE-6492080]
ENSXETG00000037436	NECAB2	7	0.729667	8.50604e-19	4.59029e-17	NF62 vs NF50	N-terminal EF-hand calcium binding protein 2 [Source:NCBI gene (formerly Entrezgene);Acc:100492457]
ENSXETG00000040983	tac3	7	0.727119	0.00552426	0.0250622	NF62 vs NF50	tachykinin precursor 3 [Source:NCBI gene (formerly Entrezgene);Acc:100485029]
ENSXETG00000023736	tmem132d	7	0.726651	1.06874e-07	1.5635e-06	NF62 vs NF50	transmembrane protein 132D [Source:Xenbase;Acc:XB-GENE-5874430]
ENSXETG00000007082	mtmr2	7	0.726611	6.57916e-05	0.000531081	NF62 vs NF50	myotubularin related protein 2 [Source:Xenbase;Acc:XB-GENE-6044385]
ENSXETG00000017676	adamts4	7	0.726397	0.000130621	0.000979121	NF62 vs NF50	ADAM metallopeptidase with thrombospondin type 1 motif 4 [Source:Xenbase;Acc:XB-GENE-996659]
ENSXETG00000022463	XB5962542	7	0.726162	2.03836e-11	5.31383e-10	NF62 vs NF50	uncharacterized XB5962542 [Source:Xenbase;Acc:XB-GENE-5962543]
ENSXETG00000003825	nme5	7	0.724646	0.000144031	0.0010672	NF62 vs NF50	NME/NM23 family member 5 [Source:Xenbase;Acc:XB-GENE-951087]
ENSXETG00000001985	arhgap1	7	0.722598	0.000170113	0.00123091	NF62 vs NF50	Rho GTPase activating protein 1 [Source:Xenbase;Acc:XB-GENE-1015089]
ENSXETG00000013463	zmynd12	7	0.721675	0.000623359	0.00386072	NF62 vs NF50	zinc finger MYND-type containing 12 [Source:Xenbase;Acc:XB-GENE-978195]
ENSXETG00000011676	sgcb	7	0.721667	5.8673e-11	1.41575e-09	NF62 vs NF50	sarcoglycan beta [Source:Xenbase;Acc:XB-GENE-943307]
ENSXETG00000013144	dnajb4	7	0.720373	0.00798542	0.0338777	NF62 vs NF50	DnaJ heat shock protein family (Hsp40) member B4 [Source:Xenbase;Acc:XB-GENE-1007708]
ENSXETG00000006711	ifitm3	7	0.719358	0.00166501	0.00914187	NF62 vs NF50	interferon induced transmembrane protein 3 [Source:Xenbase;Acc:XB-GENE-5852510]
ENSXETG00000002609	svep1	7	0.71623	8.33246e-11	1.96341e-09	NF62 vs NF50	sushi, von Willebrand factor type A, EGF and pentraxin domain containing 1 [Source:Xenbase;Acc:XB-GENE-5996067]
ENSXETG00000022798	sostdc1	7	0.715788	1.69268e-05	0.00015569	NF62 vs NF50	sclerostin domain containing 1 [Source:Xenbase;Acc:XB-GENE-478256]
ENSXETG00000003134	enpp2	7	0.715376	0.00358607	0.0174581	NF62 vs NF50	ectonucleotide pyrophosphatase/phosphodiesterase 2 [Source:Xenbase;Acc:XB-GENE-1016186]
ENSXETG00000027280	itm2a	7	0.714673	0.00295657	0.0149026	NF62 vs NF50	integral membrane protein 2A [Source:Xenbase;Acc:XB-GENE-1008613]
ENSXETG00000000685	mtmr9	7	0.713645	0.0100787	0.0407655	NF62 vs NF50	myotubularin related protein 9 [Source:Xenbase;Acc:XB-GENE-1000525]
ENSXETG00000007447	pgk1	7	0.712063	1.16743e-10	2.66935e-09	NF62 vs NF50	phosphoglycerate kinase 1 [Source:Xenbase;Acc:XB-GENE-947126]
ENSXETG00000013742	ndrg4	7	0.71014	1.05736e-65	1.01995e-62	NF62 vs NF50	NDRG family member 4 [Source:Xenbase;Acc:XB-GENE-941128]
ENSXETG00000010355	spsb3	7	0.709723	0.00604935	0.0270546	NF62 vs NF50	splA/ryanodine receptor domain and SOCS box containing 3 [Source:Xenbase;Acc:XB-GENE-971062]
ENSXETG00000020540	garem1	7	0.708342	0.00873608	0.0364019	NF62 vs NF50	GRB2 associated regulator of MAPK1 subtype 1 [Source:Xenbase;Acc:XB-GENE-976985]
ENSXETG00000002904	chd5	7	0.707632	2.60413e-12	7.47067e-11	NF62 vs NF50	chromodomain helicase DNA binding protein 5 [Source:Xenbase;Acc:XB-GENE-955461]
ENSXETG00000007538	retreg1	7	0.707361	0.00819028	0.0345474	NF62 vs NF50	reticulophagy regulator 1 [Source:Xenbase;Acc:XB-GENE-982868]
ENSXETG00000005802	bcl7b	7	0.707179	8.57571e-08	1.28005e-06	NF62 vs NF50	BCL7B, BAF complex component [Source:Xenbase;Acc:XB-GENE-973849]
ENSXETG00000017114	dclk1	7	0.706977	0.0100087	0.0405763	NF62 vs NF50	doublecortin like kinase 1 [Source:Xenbase;Acc:XB-GENE-960590]
ENSXETG00000015689	shank3	7	0.70696	0.00322113	0.0159677	NF62 vs NF50	SH3 and multiple ankyrin repeat domains 3 [Source:Xenbase;Acc:XB-GENE-1014028]
ENSXETG00000000190	tusc3	7	0.706251	8.83815e-13	2.67467e-11	NF62 vs NF50	tumor suppressor candidate 3 [Source:Xenbase;Acc:XB-GENE-852905]
ENSXETG00000005685	mroh1	7	0.704908	0.000200512	0.00142416	NF62 vs NF50	maestro heat-like repeat family member 1 [Source:Xenbase;Acc:XB-GENE-6038828]
ENSXETG00000009273	lipa	7	0.704439	1.04643e-05	0.000100815	NF62 vs NF50	lipase A, lysosomal acid, cholesterol esterase [Source:Xenbase;Acc:XB-GENE-952977]
ENSXETG00000004121	rrm2b	7	0.704343	1.22504e-12	3.643e-11	NF62 vs NF50	ribonucleotide reductase M2 B (TP53 inducible) [Source:Xenbase;Acc:XB-GENE-970633]
ENSXETG00000007822	lrfn2	7	0.703351	6.58294e-06	6.61465e-05	NF62 vs NF50	leucine rich repeat and fibronectin type III domain containing 2 [Source:Xenbase;Acc:XB-GENE-6035533]
ENSXETG00000017063	marchf1	7	0.703073	0.004263	0.0202136	NF62 vs NF50	membrane associated ring-CH-type finger 1 [Source:Xenbase;Acc:XB-GENE-486265]
ENSXETG00000019515	pik3r5	7	0.702892	0.00187474	0.0101088	NF62 vs NF50	phosphoinositide-3-kinase regulatory subunit 5 [Source:Xenbase;Acc:XB-GENE-1015957]
ENSXETG00000041119	spats2l	7	0.701993	0.00967879	0.0394499	NF62 vs NF50	spermatogenesis associated serine rich 2 like [Source:NCBI gene (formerly Entrezgene);Acc:100493662]
ENSXETG00000021305	nbeal2	7	0.701766	0.00349582	0.0170904	NF62 vs NF50	neurobeachin like 2 [Source:Xenbase;Acc:XB-GENE-6038810]
ENSXETG00000040030		7	0.700735	0.000323217	0.00217745	NF62 vs NF50	tubulin alpha-1A chain [Source:NCBI gene (formerly Entrezgene);Acc:100497157]
ENSXETG00000001880	arhgap26	7	0.700408	0.0035654	0.017381	NF62 vs NF50	Rho GTPase activating protein 26 [Source:Xenbase;Acc:XB-GENE-1011980]
ENSXETG00000036380	prkab2	7	0.699811	6.54766e-16	2.6664e-14	NF62 vs NF50	protein kinase, AMP-activated, beta 2 non-catalytic subunit [Source:NCBI gene (formerly Entrezgene);Acc:100127782]
ENSXETG00000013420	rasd2	7	0.699568	1.12397e-09	2.26171e-08	NF62 vs NF50	RASD family member 2 [Source:Xenbase;Acc:XB-GENE-494969]
ENSXETG00000041354	RD3	7	0.699234	0.010057	0.0407186	NF62 vs NF50	retinal degeneration 3, GUCY2D regulator [Source:NCBI gene (formerly Entrezgene);Acc:100493931]
ENSXETG00000039993	trib2	7	0.698445	3.26858e-11	8.22957e-10	NF62 vs NF50	tribbles pseudokinase 2 [Source:NCBI gene (formerly Entrezgene);Acc:394677]
ENSXETG00000031936		7	0.698248	3.27419e-05	0.000282628	NF62 vs NF50	guanylate cyclase 1, soluble, beta 2 (pseudogene) [Source:NCBI gene (formerly Entrezgene);Acc:100496697]
ENSXETG00000014264	whrn	7	0.698189	1.65534e-08	2.774e-07	NF62 vs NF50	whirlin [Source:Xenbase;Acc:XB-GENE-989669]
ENSXETG00000009943	ntng1	7	0.697707	0.000327218	0.00219847	NF62 vs NF50	netrin G1 [Source:Xenbase;Acc:XB-GENE-981283]
ENSXETG00000021721	renbp	7	0.695365	1.10903e-05	0.000106183	NF62 vs NF50	renin binding protein [Source:Xenbase;Acc:XB-GENE-977425]
ENSXETG00000018082	hao2	7	0.694624	0.000724191	0.00440046	NF62 vs NF50	hydroxyacid oxidase 2 (long chain) [Source:Xenbase;Acc:XB-GENE-979509]
ENSXETG00000007097	dlgap3	7	0.694448	8.30875e-16	3.33084e-14	NF62 vs NF50	discs, large homolog-associated protein 3 [Source:Xenbase;Acc:XB-GENE-1013367]
ENSXETG00000009317	tspan5	7	0.693641	6.53721e-11	1.56185e-09	NF62 vs NF50	tetraspanin 5 [Source:Xenbase;Acc:XB-GENE-868310]
ENSXETG00000015963	rab26	7	0.693635	1.19459e-05	0.00011374	NF62 vs NF50	RAB26, member RAS oncogene family [Source:Xenbase;Acc:XB-GENE-489728]
ENSXETG00000007412	dnah11	7	0.693204	5.95378e-06	6.04942e-05	NF62 vs NF50	dynein axonemal heavy chain 11 [Source:Xenbase;Acc:XB-GENE-950720]
ENSXETG00000012127	efhd1	7	0.693082	1.63065e-10	3.66338e-09	NF62 vs NF50	EF-hand domain family member D1 [Source:Xenbase;Acc:XB-GENE-5738953]
ENSXETG00000010173	tmod1	7	0.692584	0.004663	0.0218021	NF62 vs NF50	tropomodulin 1 [Source:Xenbase;Acc:XB-GENE-954354]
ENSXETG00000022795	bzw2	7	0.691172	2.31367e-07	3.14618e-06	NF62 vs NF50	basic leucine zipper and W2 domains 2 [Source:Xenbase;Acc:XB-GENE-983135]
ENSXETG00000018074	rasgrp1	7	0.691002	0.00053944	0.00340103	NF62 vs NF50	RAS guanyl releasing protein 1 [Source:Xenbase;Acc:XB-GENE-489811]
ENSXETG00000006338	thbs3	7	0.690739	0.000153267	0.0011211	NF62 vs NF50	thrombospondin 3 [Source:Xenbase;Acc:XB-GENE-5761978]
ENSXETG00000013757	rem2	7	0.690323	0.000124616	0.000939613	NF62 vs NF50	RAS (RAD and GEM)-like GTP binding 2 [Source:Xenbase;Acc:XB-GENE-491229]
ENSXETG00000025304	gyg1	7	0.68992	0.000527524	0.00333817	NF62 vs NF50	GYG1 (Glycogenin 1) is a Protein Coding gene. This gene encodes a member of the glycogenin family. Glycogenin is a glycosyltransferase that catalyzes the formation of a short glucose polymer from uridine diphosphate glucose in an autoglucosylation reaction. This reaction is followed by elongation and branching of the polymer, catalyzed by glycogen synthase and branching enzyme, to form glycogen. …
ENSXETG00000015897	slc38a7	7	0.689803	0.0127651	0.0493902	NF62 vs NF50	solute carrier family 38 member 7 [Source:Xenbase;Acc:XB-GENE-5872357]
ENSXETG00000036364	gsta4	7	0.686738	0.00327047	0.0161887	NF62 vs NF50	glutathione S-transferase alpha 4 [Source:NCBI gene (formerly Entrezgene);Acc:549430]
ENSXETG00000023200	rab6a	7	0.686432	0.000729022	0.00442807	NF62 vs NF50	RAB6A, member RAS oncogene family [Source:Xenbase;Acc:XB-GENE-494903]
ENSXETG00000023714	tbx21	7	0.686264	0.000575656	0.00359849	NF62 vs NF50	TBX21 (T-Box Transcription Factor 21) is a Protein Coding gene. This gene is a member of a phylogenetically conserved family of genes that share a common DNA-binding domain, the T-box. T-box genes encode transcription factors involved in the regulation of developmental processes. This gene is the human ortholog of mouse Tbx21/Tbet gene. Studies in mouse show that Tbx21 protein is a Th1 cell-speci…
ENSXETG00000040727	lrfn4	7	0.685127	0.000136333	0.00101843	NF62 vs NF50	leucine rich repeat and fibronectin type III domain containing 4 [Source:NCBI gene (formerly Entrezgene);Acc:101734445]
ENSXETG00000013098	qpct	7	0.684999	3.42368e-18	1.76726e-16	NF62 vs NF50	glutaminyl-peptide cyclotransferase [Source:Xenbase;Acc:XB-GENE-953343]
ENSXETG00000039551	sh3gl2	7	0.684506	7.62064e-08	1.1486e-06	NF62 vs NF50	SH3-domain GRB2-like 2 [Source:NCBI gene (formerly Entrezgene);Acc:100037852]
ENSXETG00000020317	smad7	7	0.684259	0.00451411	0.0212152	NF62 vs NF50	SMAD family member 7 [Source:Xenbase;Acc:XB-GENE-486004]
ENSXETG00000018487	cdc42ep3	7	0.684028	6.89893e-19	3.80279e-17	NF62 vs NF50	CDC42 effector protein 3 [Source:Xenbase;Acc:XB-GENE-1015015]
ENSXETG00000007534	metap1d	7	0.683578	0.000919451	0.00542877	NF62 vs NF50	methionyl aminopeptidase type 1D (mitochondrial) [Source:Xenbase;Acc:XB-GENE-960806]
ENSXETG00000000870	slc25a18	7	0.68234	2.34486e-05	0.000208712	NF62 vs NF50	solute carrier family 25 member 18 [Source:Xenbase;Acc:XB-GENE-956024]
ENSXETG00000007540	marchf11	7	0.682225	0.00220913	0.0116368	NF62 vs NF50	membrane associated ring-CH-type finger 11 [Source:Xenbase;Acc:XB-GENE-982895]
ENSXETG00000021999	ak1	7	0.681344	6.53384e-13	2.01284e-11	NF62 vs NF50	adenylate kinase 1 [Source:Xenbase;Acc:XB-GENE-1012039]
ENSXETG00000021922	pfkp	7	0.680805	4.12338e-05	0.000349863	NF62 vs NF50	phosphofructokinase, platelet [Source:Xenbase;Acc:XB-GENE-484391]
ENSXETG00000026343	gap43	7	0.67946	3.11989e-07	4.09459e-06	NF62 vs NF50	growth associated protein 43 [Source:Xenbase;Acc:XB-GENE-5899285]
ENSXETG00000012788	pygm	7	0.678907	4.22449e-12	1.18763e-10	NF62 vs NF50	phosphorylase, glycogen, muscle [Source:Xenbase;Acc:XB-GENE-955302]
ENSXETG00000030643	tmem121	7	0.677452	9.87669e-07	1.18998e-05	NF62 vs NF50	transmembrane protein 121 [Source:NCBI gene (formerly Entrezgene);Acc:100495589]
ENSXETG00000005118	phyhipl	7	0.676971	5.04913e-07	6.37189e-06	NF62 vs NF50	phytanoyl-CoA 2-hydroxylase interacting protein-like [Source:Xenbase;Acc:XB-GENE-954796]
ENSXETG00000023002	dipk1a	7	0.676359	3.49589e-09	6.48504e-08	NF62 vs NF50	divergent protein kinase domain 1A [Source:Xenbase;Acc:XB-GENE-951303]
ENSXETG00000022131	chst2	7	0.676126	2.05782e-05	0.000185842	NF62 vs NF50	carbohydrate (N-acetylglucosamine-6-O) sulfotransferase 2 [Source:Xenbase;Acc:XB-GENE-991540]
ENSXETG00000016314		7	0.675039	7.03858e-05	0.000564037	NF62 vs NF50	myosin-16 [Source:NCBI gene (formerly Entrezgene);Acc:100495690]
ENSXETG00000012598	trim65	7	0.674516	0.00251369	0.0129707	NF62 vs NF50	tripartite motif containing 65 [Source:Xenbase;Acc:XB-GENE-958095]
ENSXETG00000020541	XB5802730	7	0.673386	0.00831687	0.0349857	NF62 vs NF50	uncharacterized XB5802730 [Source:Xenbase;Acc:XB-GENE-5802731]
ENSXETG00000018603	mvk	7	0.6727	0.000135157	0.00101067	NF62 vs NF50	mevalonate kinase [Source:Xenbase;Acc:XB-GENE-998892]
ENSXETG00000025317	dgat2	7	0.672096	9.91984e-10	2.02256e-08	NF62 vs NF50	diacylglycerol O-acyltransferase 2 [Source:Xenbase;Acc:XB-GENE-1017054]
ENSXETG00000004478	tmem255a	7	0.670945	0.00468136	0.0218747	NF62 vs NF50	transmembrane protein 255A [Source:Xenbase;Acc:XB-GENE-941241]
ENSXETG00000034616	bet1	7	0.670216	0.00895392	0.0371392	NF62 vs NF50	Bet1 golgi vesicular membrane trafficking protein [Source:NCBI gene (formerly Entrezgene);Acc:549196]
ENSXETG00000012179	rtn4r	7	0.669692	0.00105681	0.00614573	NF62 vs NF50	reticulon 4 receptor [Source:Xenbase;Acc:XB-GENE-6065292]
ENSXETG00000034558	prrt4	7	0.669649	0.00729721	0.0314069	NF62 vs NF50	proline rich transmembrane protein 4 [Source:NCBI gene (formerly Entrezgene);Acc:101731768]
ENSXETG00000014158	nell1	7	0.668328	0.00978569	0.0398292	NF62 vs NF50	neural EGFL like 1 [Source:Xenbase;Acc:XB-GENE-920228]
ENSXETG00000033424	tmem74b	7	0.668201	0.000715457	0.00435596	NF62 vs NF50	transmembrane protein 74B [Source:NCBI gene (formerly Entrezgene);Acc:100486112]
ENSXETG00000019933	c1qtnf4	7	0.668118	1.46325e-08	2.48994e-07	NF62 vs NF50	C1q and TNF related 4 [Source:Xenbase;Acc:XB-GENE-975450]
ENSXETG00000002837	rnf11	7	0.668018	3.23494e-11	8.15817e-10	NF62 vs NF50	ring finger protein 11 [Source:Xenbase;Acc:XB-GENE-852608]
ENSXETG00000022399	gucy1b1	7	0.667176	8.50838e-32	1.12238e-29	NF62 vs NF50	guanylate cyclase 1 soluble subunit beta 1 [Source:Xenbase;Acc:XB-GENE-950986]
ENSXETG00000024551	scel	7	0.667107	0.000113388	0.000862936	NF62 vs NF50	sciellin [Source:Xenbase;Acc:XB-GENE-998743]
ENSXETG00000003936	hepacam	7	0.666985	0.00298365	0.0150096	NF62 vs NF50	hepatic and glial cell adhesion molecule [Source:Xenbase;Acc:XB-GENE-6051119]
ENSXETG00000027165	agbl5	7	0.665966	2.4623e-07	3.31905e-06	NF62 vs NF50	ATP/GTP binding protein-like 5 [Source:Xenbase;Acc:XB-GENE-958770]
ENSXETG00000005850	olfm2	7	0.665629	2.34549e-13	7.65334e-12	NF62 vs NF50	olfactomedin 2 [Source:Xenbase;Acc:XB-GENE-958655]
ENSXETG00000000921	arhgef3.2	7	0.665501	0.00707127	0.0306309	NF62 vs NF50	Rho guanine nucleotide exchange factor 3 [Source:Xenbase;Acc:XB-GENE-993949]
ENSXETG00000006088	lrrc8d	7	0.665304	0.0116165	0.0456786	NF62 vs NF50	leucine rich repeat containing 8 VRAC subunit D [Source:Xenbase;Acc:XB-GENE-969887]
ENSXETG00000039457	fam167a	7	0.664478	0.00826311	0.0347785	NF62 vs NF50	family with sequence similarity 167 member A [Source:NCBI gene (formerly Entrezgene);Acc:100493273]
ENSXETG00000008262	adam17	7	0.663611	1.87703e-10	4.18642e-09	NF62 vs NF50	ADAM metallopeptidase domain 17 [Source:Xenbase;Acc:XB-GENE-492534]
ENSXETG00000040071	snx24	7	0.663333	6.97336e-07	8.63087e-06	NF62 vs NF50	sorting nexin 24 [Source:NCBI gene (formerly Entrezgene);Acc:548879]
ENSXETG00000004291	acss2.2	7	0.663041	0.0109314	0.0434722	NF62 vs NF50	acyl-CoA synthetase short-chain family member 2, gene 2 [Source:Xenbase;Acc:XB-GENE-5916994]
ENSXETG00000006230	kif5a	7	0.662659	2.73627e-05	0.000240362	NF62 vs NF50	kinesin family member 5A [Source:Xenbase;Acc:XB-GENE-983714]
ENSXETG00000032214	LRRTM3	7	0.661737	2.45019e-09	4.68603e-08	NF62 vs NF50	leucine rich repeat transmembrane neuronal 3 [Source:NCBI gene (formerly Entrezgene);Acc:100494445]
ENSXETG00000012238	cdh18	7	0.661201	1.86052e-09	3.62109e-08	NF62 vs NF50	cadherin 18 [Source:Xenbase;Acc:XB-GENE-982900]
ENSXETG00000004288	slitrk2	7	0.661057	0.00036238	0.00240145	NF62 vs NF50	SLIT and NTRK like family member 2 [Source:Xenbase;Acc:XB-GENE-964776]
ENSXETG00000002216	slc8a3	7	0.660122	0.00408246	0.0194411	NF62 vs NF50	solute carrier family 8 (sodium/calcium exchanger), member 3 [Source:Xenbase;Acc:XB-GENE-954537]
ENSXETG00000041206	FAM13C	7	0.659424	0.000907511	0.00536752	NF62 vs NF50	family with sequence similarity 13 member C [Source:HGNC Symbol;Acc:HGNC:19371]
ENSXETG00000003092	col24a1	7	0.659138	0.00188474	0.0101532	NF62 vs NF50	collagen, type XXIV, alpha 1 [Source:Xenbase;Acc:XB-GENE-980334]
ENSXETG00000022934	XB5992703	7	0.657678	0.00226241	0.0118567	NF62 vs NF50	uncharacterized XB5992703 [Source:Xenbase;Acc:XB-GENE-5992704]
ENSXETG00000015321	ajap1	7	0.657632	0.0011462	0.00659598	NF62 vs NF50	adherens junctions associated protein 1 [Source:Xenbase;Acc:XB-GENE-990276]
ENSXETG00000030803	tmeff2	7	0.657262	2.86329e-20	1.82612e-18	NF62 vs NF50	transmembrane protein with EGF like and two follistatin like domains 2 [Source:NCBI gene (formerly Entrezgene);Acc:100036670]
ENSXETG00000022235	tp53i11	7	0.657168	0.00333943	0.0164772	NF62 vs NF50	tumor protein p53 inducible protein 11 [Source:Xenbase;Acc:XB-GENE-5885149]
ENSXETG00000037837	wdr19	7	0.657031	0.00615631	0.0274297	NF62 vs NF50	WDR19 (WD Repeat Domain 19) is a Protein Coding gene. The protein encoded by this gene is a member of the WD (tryptophan-aspartic acid) repeat family, which is a large family of structurally-related proteins known to participate in a wide range of cellular processes. Each WD repeat typically contains about 40 amino acids that are usually bracketed by glycine-histidine and tryptophan-aspartic acid…
ENSXETG00000017355	ppp3r1	7	0.656422	6.00299e-46	1.89082e-43	NF62 vs NF50	protein phosphatase 3 regulatory subunit B, alpha [Source:Xenbase;Acc:XB-GENE-948794]
ENSXETG00000032076	mphosph8	7	0.656112	0.00219311	0.011582	NF62 vs NF50	M-phase phosphoprotein 8 [Source:NCBI gene (formerly Entrezgene);Acc:100145122]
ENSXETG00000016360	ublcp1	7	0.655694	0.000280921	0.00192272	NF62 vs NF50	ubiquitin like domain containing CTD phosphatase 1 [Source:Xenbase;Acc:XB-GENE-5892709]
ENSXETG00000031140		7	0.654886	0.000231769	0.00162007	NF62 vs NF50	glutamine amidotransferase like class 1 domain containing 3A-like gene b1 [Source:NCBI gene (formerly Entrezgene);Acc:100491202]
ENSXETG00000014898	tubg1	7	0.654717	0.00618347	0.027511	NF62 vs NF50	tubulin gamma 1 [Source:Xenbase;Acc:XB-GENE-491266]
ENSXETG00000000906	tbc1d19	7	0.654339	1.43062e-12	4.21378e-11	NF62 vs NF50	TBC1 domain family member 19 [Source:Xenbase;Acc:XB-GENE-5905231]
ENSXETG00000004298	pde1b	7	0.654243	4.92026e-06	5.10688e-05	NF62 vs NF50	phosphodiesterase 1B [Source:Xenbase;Acc:XB-GENE-987197]
ENSXETG00000012870	wdr19	7	0.653822	0.00015061	0.00110481	NF62 vs NF50	WD repeat domain 19 [Source:Xenbase;Acc:XB-GENE-920013]
ENSXETG00000003063	upk3a	7	0.653326	0.0129687	0.0499884	NF62 vs NF50	uroplakin 3A [Source:Xenbase;Acc:XB-GENE-853301]
ENSXETG00000001218	cgref1	7	0.652459	0.000258924	0.00178722	NF62 vs NF50	cell growth regulator with EF-hand domain 1 [Source:Xenbase;Acc:XB-GENE-997667]
ENSXETG00000017659	sdsl	7	0.652458	0.00264237	0.0135625	NF62 vs NF50	serine dehydratase like [Source:Xenbase;Acc:XB-GENE-922203]
ENSXETG00000006836	fam43b	7	0.652112	0.00304184	0.0152527	NF62 vs NF50	family with sequence similarity 43 member B [Source:Xenbase;Acc:XB-GENE-6049910]
ENSXETG00000013724	rmdn1	7	0.650383	0.0010389	0.00605527	NF62 vs NF50	regulator of microtubule dynamics 1 [Source:Xenbase;Acc:XB-GENE-974332]
ENSXETG00000024675	dnaaf3	7	0.647681	0.00257902	0.013277	NF62 vs NF50	dynein, axonemal, assembly factor 3 [Source:Xenbase;Acc:XB-GENE-6258114]
ENSXETG00000022429	rflnb	7	0.645749	2.02179e-06	2.27271e-05	NF62 vs NF50	refilin B [Source:Xenbase;Acc:XB-GENE-962746]
ENSXETG00000003366	rab27b	7	0.645184	2.37624e-08	3.90159e-07	NF62 vs NF50	RAB27B, member RAS oncogene family [Source:Xenbase;Acc:XB-GENE-491764]
ENSXETG00000008249	rbp1	7	0.644265	1.09239e-05	0.000104721	NF62 vs NF50	retinol binding protein 1 [Source:Xenbase;Acc:XB-GENE-942286]
ENSXETG00000006661	ankdd1a	7	0.643879	0.00928428	0.0382116	NF62 vs NF50	ankyrin repeat and death domain containing 1A [Source:Xenbase;Acc:XB-GENE-6045405]
ENSXETG00000036732	arl6ip5	7	0.643788	6.53532e-07	8.11474e-06	NF62 vs NF50	ADP ribosylation factor like GTPase 6 interacting protein 5 [Source:NCBI gene (formerly Entrezgene);Acc:100151730]
ENSXETG00000011160	ppp3ca	7	0.642623	0.00036341	0.00240621	NF62 vs NF50	protein phosphatase 3, catalytic subunit, alpha isozyme [Source:Xenbase;Acc:XB-GENE-952299]
ENSXETG00000006002	eml4	7	0.641995	4.75031e-06	4.95381e-05	NF62 vs NF50	echinoderm microtubule associated protein like 4 [Source:Xenbase;Acc:XB-GENE-971027]
ENSXETG00000006354	fam214a	7	0.64123	9.27301e-27	9.60535e-25	NF62 vs NF50	family with sequence similarity 214 member A [Source:Xenbase;Acc:XB-GENE-5816685]
ENSXETG00000040677	bend5	7	0.640916	7.05337e-05	0.000564928	NF62 vs NF50	BEND5 (BEN Domain Containing 5) is a Protein Coding gene. Acts as a transcriptional repressor (PubMed:23468431).
ENSXETG00000007638	chmp2b	7	0.640883	3.19074e-05	0.000276042	NF62 vs NF50	charged multivesicular body protein 2B [Source:Xenbase;Acc:XB-GENE-948820]
ENSXETG00000012139	arhgdig	7	0.639059	1.32059e-09	2.63673e-08	NF62 vs NF50	Rho GDP dissociation inhibitor (GDI) gamma [Source:Xenbase;Acc:XB-GENE-5955954]
ENSXETG00000015887	map2k1	7	0.636899	3.73003e-10	8.00685e-09	NF62 vs NF50	mitogen-activated protein kinase kinase 1 [Source:Xenbase;Acc:XB-GENE-478822]
ENSXETG00000019567	eef1a2	7	0.636801	1.74626e-06	1.992e-05	NF62 vs NF50	eukaryotic translation elongation factor 1 alpha 2 [Source:Xenbase;Acc:XB-GENE-975439]
ENSXETG00000031055	pqlc2l	7	0.636514	0.00810731	0.034268	NF62 vs NF50	solute carrier family 66 member 1 like [Source:NCBI gene (formerly Entrezgene);Acc:100170445]
ENSXETG00000006009	prdx5	7	0.635997	2.26409e-13	7.40337e-12	NF62 vs NF50	peroxiredoxin 5 [Source:Xenbase;Acc:XB-GENE-1006734]
ENSXETG00000005971	tigar	7	0.635423	4.81352e-09	8.71971e-08	NF62 vs NF50	TP53 induced glycolysis regulatory phosphatase [Source:Xenbase;Acc:XB-GENE-1008472]
ENSXETG00000023054	klc1	7	0.634623	0.000106839	0.000819156	NF62 vs NF50	kinesin light chain 1 [Source:Xenbase;Acc:XB-GENE-855889]
ENSXETG00000004425	dennd5a	7	0.634078	2.95497e-09	5.56863e-08	NF62 vs NF50	DENN/MADD domain containing 5A [Source:Xenbase;Acc:XB-GENE-970289]
ENSXETG00000016939	setd7	7	0.633751	1.69546e-06	1.94267e-05	NF62 vs NF50	SET domain containing (lysine methyltransferase) 7 [Source:Xenbase;Acc:XB-GENE-949196]
ENSXETG00000020736	myo5a	7	0.633609	0.00224672	0.0117865	NF62 vs NF50	myosin VA [Source:Xenbase;Acc:XB-GENE-1004102]
ENSXETG00000019244	chmp2a	7	0.633475	1.48643e-14	5.34767e-13	NF62 vs NF50	charged multivesicular body protein 2A [Source:Xenbase;Acc:XB-GENE-1005459]
ENSXETG00000021454	dennd2c	7	0.632783	0.00303296	0.0152181	NF62 vs NF50	DENN/MADD domain containing 2C [Source:Xenbase;Acc:XB-GENE-5955506]
ENSXETG00000022942	rasgrf2	7	0.632676	0.00030332	0.00205868	NF62 vs NF50	Ras protein specific guanine nucleotide releasing factor 2 [Source:Xenbase;Acc:XB-GENE-483993]
ENSXETG00000005003	gyg2	7	0.632548	4.87474e-11	1.19234e-09	NF62 vs NF50	glycogenin 2 [Source:Xenbase;Acc:XB-GENE-5854708]
ENSXETG00000014935	ralb	7	0.63149	3.93212e-07	5.04475e-06	NF62 vs NF50	v-ral simian leukemia viral oncogene homolog B [Source:Xenbase;Acc:XB-GENE-494548]
ENSXETG00000013781	mertk	7	0.631408	0.000313589	0.00212184	NF62 vs NF50	MER proto-oncogene, tyrosine kinase [Source:Xenbase;Acc:XB-GENE-493221]
ENSXETG00000033760	LRRTM4	7	0.629573	1.28629e-13	4.32518e-12	NF62 vs NF50	leucine rich repeat transmembrane neuronal 4 [Source:NCBI gene (formerly Entrezgene);Acc:100485215]
ENSXETG00000038988	adarb1	7	0.629249	3.16945e-17	1.50053e-15	NF62 vs NF50	protein kinase, cAMP-dependent, regulatory subunit type I beta [Source:NCBI gene (formerly Entrezgene);Acc:780384]
ENSXETG00000023543	tm9sf2	7	0.627373	0.000733519	0.00445363	NF62 vs NF50	transmembrane 9 superfamily member 2 [Source:Xenbase;Acc:XB-GENE-953107]
ENSXETG00000027055	umodl1	7	0.627073	0.00184654	0.00998582	NF62 vs NF50	uromodulin like 1 [Source:Xenbase;Acc:XB-GENE-5965241]
ENSXETG00000016154	inpp5j	7	0.626778	0.00877727	0.0365439	NF62 vs NF50	inositol polyphosphate-5-phosphatase J [Source:Xenbase;Acc:XB-GENE-984978]
ENSXETG00000020236	rbfox3	7	0.626652	9.48383e-05	0.000737769	NF62 vs NF50	RNA binding fox-1 homolog 3 [Source:Xenbase;Acc:XB-GENE-976381]
ENSXETG00000012808	pcdh20	7	0.62584	3.33304e-07	4.34477e-06	NF62 vs NF50	protocadherin 20 [Source:Xenbase;Acc:XB-GENE-484153]
ENSXETG00000027678	gnaz	7	0.625814	0.00805733	0.0340984	NF62 vs NF50	guanine nucleotide binding protein (G protein), alpha z polypeptide [Source:NCBI gene (formerly Entrezgene);Acc:780044]
ENSXETG00000010256	tecpr2	7	0.625748	0.0104732	0.0420728	NF62 vs NF50	tectonin beta-propeller repeat containing 2 [Source:Xenbase;Acc:XB-GENE-5827246]
ENSXETG00000022360	slc2a11	7	0.625697	0.000277906	0.00190293	NF62 vs NF50	solute carrier family 2 member 11 [Source:Xenbase;Acc:XB-GENE-980809]
ENSXETG00000016026	nucb2	7	0.625287	1.23396e-07	1.77162e-06	NF62 vs NF50	nucleobindin 2 [Source:Xenbase;Acc:XB-GENE-485477]
ENSXETG00000021624	dnajb6	7	0.624907	0.0123924	0.0482139	NF62 vs NF50	DnaJ heat shock protein family (Hsp40) member B6 [Source:Xenbase;Acc:XB-GENE-972413]
ENSXETG00000016124	alcam	7	0.624147	9.11239e-16	3.63412e-14	NF62 vs NF50	activated leukocyte cell adhesion molecule [Source:Xenbase;Acc:XB-GENE-491704]
ENSXETG00000022932	anapc2	7	0.624	0.000327334	0.00219847	NF62 vs NF50	anaphase promoting complex subunit 2 [Source:Xenbase;Acc:XB-GENE-491168]
ENSXETG00000005906	kiaa1217	7	0.622337	0.00914848	0.0377938	NF62 vs NF50	KIAA1217 [Source:Xenbase;Acc:XB-GENE-6048493]
ENSXETG00000010951	XB5901009	7	0.622147	1.10037e-07	1.60521e-06	NF62 vs NF50	uncharacterized XB5901009 [Source:Xenbase;Acc:XB-GENE-5901010]
ENSXETG00000021716	galnt13	7	0.621877	4.54163e-12	1.26985e-10	NF62 vs NF50	polypeptide N-acetylgalactosaminyltransferase 13 [Source:Xenbase;Acc:XB-GENE-1012445]
ENSXETG00000005325	cyb561	7	0.621337	0.000261007	0.00179919	NF62 vs NF50	cytochrome b561 [Source:Xenbase;Acc:XB-GENE-955821]
ENSXETG00000003907	nipal3	7	0.620388	0.00108308	0.00627527	NF62 vs NF50	NIPA-like domain containing 3 [Source:Xenbase;Acc:XB-GENE-946030]
ENSXETG00000007529	rap1gds1	7	0.620283	7.22663e-08	1.09349e-06	NF62 vs NF50	RAP1, GTP-GDP dissociation stimulator 1 [Source:Xenbase;Acc:XB-GENE-1004455]
ENSXETG00000031391		7	0.620194	1.44149e-11	3.86921e-10	NF62 vs NF50	kinesin family member C2 [Source:NCBI gene (formerly Entrezgene);Acc:100485082]
ENSXETG00000013263	rps6kl1	7	0.620137	4.95799e-17	2.29795e-15	NF62 vs NF50	ribosomal protein S6 kinase like 1 [Source:Xenbase;Acc:XB-GENE-991864]
ENSXETG00000017228	rnasek	7	0.618296	4.98878e-15	1.86433e-13	NF62 vs NF50	ribonuclease K [Source:Xenbase;Acc:XB-GENE-6046202]
ENSXETG00000018612	c3orf70	7	0.617768	4.34426e-06	4.56429e-05	NF62 vs NF50	chromosome 3 open reading frame 70 [Source:Xenbase;Acc:XB-GENE-988519]
ENSXETG00000002361	gpi	7	0.617349	2.16216e-19	1.29344e-17	NF62 vs NF50	glucose-6-phosphate isomerase [Source:Xenbase;Acc:XB-GENE-944058]
ENSXETG00000022931	slc47a2	7	0.616955	0.0092879	0.0382163	NF62 vs NF50	solute carrier family 47 (multidrug and toxin extrusion), member 2 [Source:Xenbase;Acc:XB-GENE-5793831]
ENSXETG00000022124	arl10b	7	0.61538	0.00105326	0.00613204	NF62 vs NF50	ADP-ribosylation factor-like 10B [Source:Xenbase;Acc:XB-GENE-947799]
ENSXETG00000012991	chd3	7	0.61475	1.46068e-33	2.12681e-31	NF62 vs NF50	chromodomain helicase DNA binding protein 3 [Source:Xenbase;Acc:XB-GENE-1008908]
ENSXETG00000020076	tmem130	7	0.61475	0.000318835	0.00215262	NF62 vs NF50	transmembrane protein 130 [Source:Xenbase;Acc:XB-GENE-6462848]
ENSXETG00000037075	vwc2	7	0.613944	1.89528e-09	3.6841e-08	NF62 vs NF50	von Willebrand factor C domain containing 2 [Source:NCBI gene (formerly Entrezgene);Acc:100492716]
ENSXETG00000006415	ankrd49	7	0.613637	0.000778495	0.00468798	NF62 vs NF50	ankyrin repeat domain 49 [Source:Xenbase;Acc:XB-GENE-479219]
ENSXETG00000017947	hipk3	7	0.612653	0.00796873	0.0338441	NF62 vs NF50	homeodomain interacting protein kinase 3 [Source:Xenbase;Acc:XB-GENE-1010053]
ENSXETG00000021972	col27a1	7	0.612537	4.83784e-06	5.02855e-05	NF62 vs NF50	collagen, type XXVII, alpha 1 [Source:Xenbase;Acc:XB-GENE-6032747]
ENSXETG00000039399	luzp2	7	0.612276	4.36458e-05	0.000367702	NF62 vs NF50	leucine zipper protein 2 [Source:NCBI gene (formerly Entrezgene);Acc:100497382]
ENSXETG00000005500	lrpap1	7	0.611437	9.2601e-08	1.37954e-06	NF62 vs NF50	LDL receptor related protein associated protein 1 [Source:Xenbase;Acc:XB-GENE-946427]
ENSXETG00000023018	b3gat1l	7	0.611258	1.22357e-07	1.75998e-06	NF62 vs NF50	beta-1,3-glucuronyltransferase 1 like [Source:Xenbase;Acc:XB-GENE-5956386]
ENSXETG00000025308	coro2b	7	0.611097	7.26296e-05	0.000579609	NF62 vs NF50	coronin, actin binding protein, 2B [Source:Xenbase;Acc:XB-GENE-1014762]
ENSXETG00000016584	slc22a4	7	0.610902	0.00308382	0.0154081	NF62 vs NF50	solute carrier family 22 (organic cation/zwitterion transporter), member 4 [Source:Xenbase;Acc:XB-GENE-5858686]
ENSXETG00000003783	abtb2	7	0.610786	4.09694e-05	0.000348386	NF62 vs NF50	ankyrin repeat and BTB domain containing 2 [Source:Xenbase;Acc:XB-GENE-984511]
ENSXETG00000011293	gsr	7	0.610733	3.39096e-06	3.62188e-05	NF62 vs NF50	glutathione reductase [Source:Xenbase;Acc:XB-GENE-997099]
ENSXETG00000006222	b4galnt1	7	0.610594	4.77355e-09	8.65746e-08	NF62 vs NF50	beta-1,4-N-acetyl-galactosaminyl transferase 1 [Source:Xenbase;Acc:XB-GENE-960512]
ENSXETG00000022668	grap	7	0.6091	0.0121317	0.0473908	NF62 vs NF50	GRB2 related adaptor protein [Source:Xenbase;Acc:XB-GENE-6258733]
ENSXETG00000018895	phospho2	7	0.608115	0.00429512	0.0203284	NF62 vs NF50	phosphatase, orphan 2 [Source:Xenbase;Acc:XB-GENE-1002120]
ENSXETG00000025468	mgc75760	7	0.606882	0.0107753	0.042951	NF62 vs NF50	uncharacterized protein mgc75760 [Source:Xenbase;Acc:XB-GENE-5936142]
ENSXETG00000021492	lrfn5	7	0.606437	0.00059663	0.00371755	NF62 vs NF50	leucine rich repeat and fibronectin type III domain containing 5 [Source:Xenbase;Acc:XB-GENE-923445]
ENSXETG00000004760	mast1	7	0.606252	0.00583052	0.0262356	NF62 vs NF50	microtubule associated serine/threonine kinase 1 [Source:Xenbase;Acc:XB-GENE-1006519]
ENSXETG00000021132	phkg2	7	0.606186	2.21311e-11	5.73107e-10	NF62 vs NF50	phosphorylase kinase, gamma 2 (testis) [Source:Xenbase;Acc:XB-GENE-994728]
ENSXETG00000028009	spa17	7	0.605292	0.00158156	0.00875844	NF62 vs NF50	sperm autoantigenic protein 17 [Source:Xenbase;Acc:XB-GENE-958602]
ENSXETG00000027754	rev3l	7	0.603997	2.30696e-06	2.55604e-05	NF62 vs NF50	REV3 like, DNA directed polymerase zeta catalytic subunit [Source:Xenbase;Acc:XB-GENE-1012630]
ENSXETG00000000061	dnal1	7	0.603418	0.00173224	0.00947394	NF62 vs NF50	dynein, axonemal, light chain 1 [Source:Xenbase;Acc:XB-GENE-983792]
ENSXETG00000027262	pkia	7	0.602882	5.15147e-12	1.42743e-10	NF62 vs NF50	protein kinase (cAMP-dependent, catalytic) inhibitor alpha [Source:Xenbase;Acc:XB-GENE-962961]
ENSXETG00000016758	mgc147600	7	0.602814	0.00134479	0.00759994	NF62 vs NF50	RAS and EF-hand domain containing [Source:Xenbase;Acc:XB-GENE-1002559]
ENSXETG00000015678	ramp3	7	0.601483	2.79523e-07	3.71911e-06	NF62 vs NF50	receptor (G protein-coupled) activity modifying protein 3 [Source:Xenbase;Acc:XB-GENE-983292]
ENSXETG00000039355	C3orf18	7	0.600672	0.0118337	0.0463792	NF62 vs NF50	chromosome 4 C3orf18 homolog [Source:NCBI gene (formerly Entrezgene);Acc:101732317]
ENSXETG00000006571	c2cd4c	7	0.599765	2.85679e-11	7.27587e-10	NF62 vs NF50	C2 calcium-dependent domain containing 4C [Source:Xenbase;Acc:XB-GENE-5998006]
ENSXETG00000000846	asl	7	0.599731	0.00525487	0.0240236	NF62 vs NF50	argininosuccinate lyase [Source:Xenbase;Acc:XB-GENE-987476]
ENSXETG00000036667	rflna	7	0.599715	1.68552e-07	2.35424e-06	NF62 vs NF50	refilin A [Source:NCBI gene (formerly Entrezgene);Acc:496417]
ENSXETG00000022866	serpini1	7	0.599551	2.34554e-11	6.03352e-10	NF62 vs NF50	serpin family I member 1 [Source:Xenbase;Acc:XB-GENE-948443]
ENSXETG00000008671	cdh22	7	0.599202	5.44529e-05	0.000447273	NF62 vs NF50	cadherin 22 [Source:Xenbase;Acc:XB-GENE-922905]
ENSXETG00000008164	pnpla4	7	0.599146	0.00908059	0.0375535	NF62 vs NF50	patatin like phospholipase domain containing 4 [Source:Xenbase;Acc:XB-GENE-968680]
ENSXETG00000007449	edem2	7	0.597684	0.000742859	0.00450149	NF62 vs NF50	ER degradation enhancer, mannosidase alpha-like 2 [Source:Xenbase;Acc:XB-GENE-941890]
ENSXETG00000034571	arl8b	7	0.596668	1.17899e-19	7.24962e-18	NF62 vs NF50	ADP ribosylation factor like GTPase 8B [Source:NCBI gene (formerly Entrezgene);Acc:100492504]
ENSXETG00000003909	tmem229b	7	0.596048	2.77738e-06	3.00394e-05	NF62 vs NF50	transmembrane protein 229B [Source:Xenbase;Acc:XB-GENE-987311]
ENSXETG00000022178	cfap300	7	0.594922	0.0122106	0.0476628	NF62 vs NF50	cilia and flagella associated protein 300 [Source:Xenbase;Acc:XB-GENE-943457]
ENSXETG00000040159	snx17	7	0.594299	2.93725e-05	0.000256411	NF62 vs NF50	sorting nexin 17 [Source:NCBI gene (formerly Entrezgene);Acc:407905]
ENSXETG00000006898	rhoc	7	0.593845	1.17765e-12	3.50885e-11	NF62 vs NF50	ras homolog family member C [Source:Xenbase;Acc:XB-GENE-941426]
ENSXETG00000015753	vps45	7	0.593694	9.49095e-16	3.77534e-14	NF62 vs NF50	vacuolar protein sorting 45 homolog [Source:Xenbase;Acc:XB-GENE-961682]
ENSXETG00000011868	sort1	7	0.592336	4.30278e-22	3.0888e-20	NF62 vs NF50	sortilin 1 [Source:Xenbase;Acc:XB-GENE-982637]
ENSXETG00000037478	gpr83	7	0.592317	0.000147129	0.0010865	NF62 vs NF50	G protein-coupled receptor 83 [Source:NCBI gene (formerly Entrezgene);Acc:779960]
ENSXETG00000010660	cpeb1	7	0.592148	0.00195163	0.0104698	NF62 vs NF50	cytoplasmic polyadenylation element binding protein 1 [Source:Xenbase;Acc:XB-GENE-946167]
ENSXETG00000040474	napb	7	0.591143	9.81415e-17	4.41608e-15	NF62 vs NF50	NSF attachment protein beta [Source:NCBI gene (formerly Entrezgene);Acc:780021]
ENSXETG00000007336	lama4	7	0.590986	0.000126945	0.000953883	NF62 vs NF50	laminin subunit alpha 4 [Source:Xenbase;Acc:XB-GENE-1004770]
ENSXETG00000003729	lgi1	7	0.590765	6.98933e-11	1.66728e-09	NF62 vs NF50	leucine-rich, glioma inactivated 1 [Source:Xenbase;Acc:XB-GENE-954918]
ENSXETG00000002780	clip3	7	0.590455	3.09075e-25	2.89106e-23	NF62 vs NF50	CAP-Gly domain containing linker protein 3 [Source:Xenbase;Acc:XB-GENE-5806327]
ENSXETG00000037178		7	0.590454	0.00886908	0.0368544	NF62 vs NF50	zinc finger protein 469 [Source:NCBI gene (formerly Entrezgene);Acc:101733985]
ENSXETG00000013061	yjefn3	7	0.589188	2.98115e-08	4.84326e-07	NF62 vs NF50	YjeF N-terminal domain containing 3 [Source:Xenbase;Acc:XB-GENE-6044539]
ENSXETG00000020749	tmod2	7	0.588859	3.42156e-08	5.47236e-07	NF62 vs NF50	tropomodulin 2 [Source:Xenbase;Acc:XB-GENE-944511]
ENSXETG00000021133	ulk3	7	0.588634	2.95621e-05	0.000257921	NF62 vs NF50	unc-51 like kinase 3 [Source:Xenbase;Acc:XB-GENE-5958931]
ENSXETG00000001063	cst3	7	0.588154	1.46811e-08	2.49443e-07	NF62 vs NF50	cystatin C [Source:Xenbase;Acc:XB-GENE-5873171]
ENSXETG00000017801	efnb2	7	0.587829	0.0004122	0.00269457	NF62 vs NF50	ephrin B2 [Source:Xenbase;Acc:XB-GENE-488606]
ENSXETG00000038969	serp2	7	0.58655	1.86232e-10	4.15962e-09	NF62 vs NF50	stress-associated endoplasmic reticulum protein family member 2 [Source:NCBI gene (formerly Entrezgene);Acc:779835]
ENSXETG00000009571	cpxm2	7	0.585408	0.00229795	0.0120144	NF62 vs NF50	carboxypeptidase X (M14 family), member 2 [Source:Xenbase;Acc:XB-GENE-990652]
ENSXETG00000025078	samd13	7	0.58524	0.00132085	0.00748109	NF62 vs NF50	sterile alpha motif domain containing 13 [Source:Xenbase;Acc:XB-GENE-5864959]
ENSXETG00000015314	rnf167	7	0.585089	0.00788391	0.0335023	NF62 vs NF50	ring finger protein 167 [Source:Xenbase;Acc:XB-GENE-5944055]
ENSXETG00000019700	slc16a3	7	0.58499	1.92911e-05	0.000175553	NF62 vs NF50	solute carrier family 16 member 3 [Source:Xenbase;Acc:XB-GENE-483002]
ENSXETG00000001078	adprh	7	0.583601	0.00473671	0.0220865	NF62 vs NF50	ADP-ribosylarginine hydrolase [Source:Xenbase;Acc:XB-GENE-5783598]
ENSXETG00000033849	begain	7	0.583531	0.000841559	0.0050324	NF62 vs NF50	brain enriched guanylate kinase associated [Source:NCBI gene (formerly Entrezgene);Acc:100127687]
ENSXETG00000020131	cdh9	7	0.582594	0.000472277	0.00301328	NF62 vs NF50	cadherin 9, type 2 (T1-cadherin) [Source:Xenbase;Acc:XB-GENE-6039319]
ENSXETG00000013469	kazn	7	0.582297	0.00184208	0.0099652	NF62 vs NF50	kazrin, periplakin interacting protein [Source:Xenbase;Acc:XB-GENE-1012688]
ENSXETG00000004362	gfra4	7	0.582233	6.99659e-10	1.45926e-08	NF62 vs NF50	GDNF family receptor alpha 4 [Source:Xenbase;Acc:XB-GENE-854948]
ENSXETG00000027778	rassf3	7	0.581701	1.09283e-19	6.77379e-18	NF62 vs NF50	Ras association (RalGDS/AF-6) domain family member 3 [Source:Xenbase;Acc:XB-GENE-487150]
ENSXETG00000007899	cxcl14	7	0.581355	5.29839e-06	5.45169e-05	NF62 vs NF50	chemokine (C-X-C motif) ligand 14 [Source:Xenbase;Acc:XB-GENE-944199]
ENSXETG00000012564	rasgef1b	7	0.581315	0.0115504	0.0454306	NF62 vs NF50	RasGEF domain family member 1B [Source:Xenbase;Acc:XB-GENE-1015760]
ENSXETG00000025477	arhgdia	7	0.580354	3.38011e-06	3.61278e-05	NF62 vs NF50	Rho GDP dissociation inhibitor (GDI) alpha [Source:Xenbase;Acc:XB-GENE-973541]
ENSXETG00000000210	shank1	7	0.579382	0.00149898	0.00836719	NF62 vs NF50	SH3 and multiple ankyrin repeat domains 1 [Source:Xenbase;Acc:XB-GENE-1013268]
ENSXETG00000013931	arhgap20	7	0.577592	1.34153e-11	3.61979e-10	NF62 vs NF50	Rho GTPase activating protein 20 [Source:Xenbase;Acc:XB-GENE-1005914]
ENSXETG00000006385	amotl1	7	0.577301	0.00499721	0.0230712	NF62 vs NF50	angiomotin like 1 [Source:Xenbase;Acc:XB-GENE-993664]
ENSXETG00000007553	trim44	7	0.577277	0.000554163	0.00347964	NF62 vs NF50	tripartite motif containing 44 [Source:Xenbase;Acc:XB-GENE-955117]
ENSXETG00000013115	kiaa0895	7	0.576912	0.000769494	0.00464102	NF62 vs NF50	KIAA0895 protein [Source:Xenbase;Acc:XB-GENE-5831988]
ENSXETG00000009498	rnf41	7	0.576469	0.000182098	0.00130843	NF62 vs NF50	ring finger protein 41 [Source:Xenbase;Acc:XB-GENE-943148]
ENSXETG00000009139	glyr1	7	0.57556	0.00738696	0.0317136	NF62 vs NF50	glyoxylate reductase 1 homolog [Source:Xenbase;Acc:XB-GENE-958848]
ENSXETG00000011339	sez6l2	7	0.57537	1.01568e-06	1.22087e-05	NF62 vs NF50	seizure related 6 homolog like 2 [Source:Xenbase;Acc:XB-GENE-921456]
ENSXETG00000037394	gng13	7	0.574464	0.000893083	0.00529333	NF62 vs NF50	guanine nucleotide binding protein (G protein), gamma 13 [Source:NCBI gene (formerly Entrezgene);Acc:496437]
ENSXETG00000017281	ttc16	7	0.574098	0.00825497	0.0347537	NF62 vs NF50	tetratricopeptide repeat domain 16 [Source:Xenbase;Acc:XB-GENE-6462920]
ENSXETG00000000993	slc45a3	7	0.573985	0.00559931	0.0253505	NF62 vs NF50	solute carrier family 45 member 3 [Source:Xenbase;Acc:XB-GENE-492251]
ENSXETG00000016572	dlx5	7	0.573827	0.000751176	0.00454475	NF62 vs NF50	distal-less homeobox 5 [Source:Xenbase;Acc:XB-GENE-853057]
ENSXETG00000019569	ndfip1	7	0.573771	7.36535e-05	0.000586568	NF62 vs NF50	Nedd4 family interacting protein 1 [Source:Xenbase;Acc:XB-GENE-961957]
ENSXETG00000012277	scube1	7	0.573749	0.00436363	0.0206274	NF62 vs NF50	signal peptide, CUB domain, EGF-like 1 [Source:Xenbase;Acc:XB-GENE-1009947]
ENSXETG00000020206	timp2	7	0.573196	1.10934e-15	4.37892e-14	NF62 vs NF50	TIMP metallopeptidase inhibitor 2 [Source:Xenbase;Acc:XB-GENE-949671]
ENSXETG00000011777	pradc1	7	0.572472	0.00251341	0.0129707	NF62 vs NF50	protease-associated domain containing 1 [Source:Xenbase;Acc:XB-GENE-1003968]
ENSXETG00000015029	disp1	7	0.571936	0.00199665	0.010671	NF62 vs NF50	dispatched RND transporter family member 1 [Source:Xenbase;Acc:XB-GENE-1018540]
ENSXETG00000022807	rab40b	7	0.571801	0.000259293	0.00178897	NF62 vs NF50	RAB40B, member RAS oncogene family [Source:Xenbase;Acc:XB-GENE-490554]
ENSXETG00000004033	ndst3	7	0.571638	4.93974e-06	5.12129e-05	NF62 vs NF50	N-deacetylase/N-sulfotransferase (heparan glucosaminyl) 3 [Source:Xenbase;Acc:XB-GENE-1001604]
ENSXETG00000027485	tmem74	7	0.569546	0.000768918	0.00463936	NF62 vs NF50	transmembrane protein 74 [Source:Xenbase;Acc:XB-GENE-940662]
ENSXETG00000014240	vwc2l	7	0.568421	6.47993e-05	0.000523619	NF62 vs NF50	von Willebrand factor C domain containing protein 2 like [Source:Xenbase;Acc:XB-GENE-949133]
ENSXETG00000005948	tcta	7	0.568042	2.1156e-12	6.13764e-11	NF62 vs NF50	T cell leukemia translocation altered [Source:Xenbase;Acc:XB-GENE-954032]
ENSXETG00000001469	fibcd1	7	0.568013	3.08432e-07	4.05848e-06	NF62 vs NF50	fibrinogen C domain containing 1 [Source:Xenbase;Acc:XB-GENE-483361]
ENSXETG00000027253	pnn	7	0.567891	0.0114537	0.0451651	NF62 vs NF50	PNN (Pinin, Desmosome Associated Protein) is a Protein Coding gene. Transcriptional activator binding to the E-box 1 core sequence of the E-cadherin promoter gene; the core-binding sequence is 5'CAGGTG-3'. Capable of reversing CTBP1-mediated transcription repression. Auxiliary component of the splicing-dependent multiprotein exon junction complex (EJC) deposited at splice junction on mRNAs. The E…
ENSXETG00000039981	arx	7	0.567038	0.000493551	0.00314381	NF62 vs NF50	aristaless related homeobox [Source:NCBI gene (formerly Entrezgene);Acc:100486727]
ENSXETG00000037531	apoo	7	0.56656	0.000556271	0.00349004	NF62 vs NF50	APOO (Apolipoprotein O) is a Protein Coding gene. This gene is a member of the apolipoprotein family. Members of this protein family are involved in the transport and metabolism of lipids. The encoded protein associates with HDL, LDL and VLDL lipoproteins and is characterized by chondroitin-sulfate glycosylation. This protein may be involved in preventing lipid accumulation in the myocardium in o…
ENSXETG00000012022	slc49a4	7	0.566213	0.00627838	0.027837	NF62 vs NF50	solute carrier family 49 member 4 [Source:Xenbase;Acc:XB-GENE-488397]
ENSXETG00000003625	sorcs3	7	0.566144	0.00220544	0.011628	NF62 vs NF50	sortilin-related VPS10 domain containing receptor 3 [Source:Xenbase;Acc:XB-GENE-996343]
ENSXETG00000019410	pafah1b1	7	0.564898	0.00782029	0.0332777	NF62 vs NF50	platelet activating factor acetylhydrolase 1b regulatory subunit 1 [Source:Xenbase;Acc:XB-GENE-1002843]
ENSXETG00000032181	tmem25	7	0.564441	0.00477361	0.0222183	NF62 vs NF50	transmembrane protein 25 [Source:NCBI gene (formerly Entrezgene);Acc:100170615]
ENSXETG00000003330	otof	7	0.564261	5.09528e-06	5.26024e-05	NF62 vs NF50	otoferlin [Source:Xenbase;Acc:XB-GENE-1006200]
ENSXETG00000024085	flot1	7	0.563928	1.34323e-19	8.12997e-18	NF62 vs NF50	flotillin 1 [Source:Xenbase;Acc:XB-GENE-488586]
ENSXETG00000008658	slmap	7	0.563803	0.00758241	0.0324264	NF62 vs NF50	sarcolemma associated protein [Source:Xenbase;Acc:XB-GENE-952522]
ENSXETG00000011257	slco4a1	7	0.563287	0.000140526	0.00104424	NF62 vs NF50	solute carrier organic anion transporter family member 4A1 [Source:Xenbase;Acc:XB-GENE-5905026]
ENSXETG00000001778	serinc3	7	0.563045	2.66245e-06	2.89382e-05	NF62 vs NF50	serine incorporator 3 [Source:Xenbase;Acc:XB-GENE-950521]
ENSXETG00000007796	mettl27	7	0.561782	0.00125547	0.00716339	NF62 vs NF50	methyltransferase like 27 [Source:Xenbase;Acc:XB-GENE-943639]
ENSXETG00000014893	retreg3	7	0.561733	0.00280924	0.0142624	NF62 vs NF50	reticulophagy regulator family member 3 [Source:Xenbase;Acc:XB-GENE-5719860]
ENSXETG00000021714	rtkn	7	0.561325	0.00128602	0.00731067	NF62 vs NF50	rhotekin [Source:Xenbase;Acc:XB-GENE-5943262]
ENSXETG00000009117	bend7	7	0.560581	0.0128613	0.0496628	NF62 vs NF50	BEN domain containing 7 [Source:Xenbase;Acc:XB-GENE-6039598]
ENSXETG00000021513	reep5	7	0.559718	7.63701e-05	0.000606325	NF62 vs NF50	receptor accessory protein 5 [Source:Xenbase;Acc:XB-GENE-944534]
ENSXETG00000004710	lmo7	7	0.559639	1.43742e-06	1.66555e-05	NF62 vs NF50	LIM domain 7 protein [Source:Xenbase;Acc:XB-GENE-949056]
ENSXETG00000008726	ppm1l	7	0.557872	4.43053e-11	1.08887e-09	NF62 vs NF50	protein phosphatase, Mg2+/Mn2+ dependent 1L [Source:Xenbase;Acc:XB-GENE-950664]
ENSXETG00000041322		7	0.557484	1.22845e-07	1.76536e-06	NF62 vs NF50	serine/threonine-protein phosphatase 6 regulatory ankyrin repeat subunit B [Source:NCBI gene (formerly Entrezgene);Acc:100498424]
ENSXETG00000007501	fscn1	7	0.556939	4.58656e-05	0.000383888	NF62 vs NF50	fascin actin-bundling protein 1 [Source:Xenbase;Acc:XB-GENE-488979]
ENSXETG00000012615	wnk4	7	0.55632	0.00652457	0.0287633	NF62 vs NF50	WNK lysine deficient protein kinase 4 [Source:Xenbase;Acc:XB-GENE-981916]
ENSXETG00000000805	auh	7	0.556156	0.00702488	0.0304556	NF62 vs NF50	AU RNA binding protein/enoyl-CoA hydratase [Source:Xenbase;Acc:XB-GENE-963000]
ENSXETG00000027418	slc48a1	7	0.556111	9.65785e-05	0.000750172	NF62 vs NF50	solute carrier family 48 (heme transporter), member 1 [Source:Xenbase;Acc:XB-GENE-5804075]
ENSXETG00000030188	dnah10	7	0.555629	0.00165492	0.00910267	NF62 vs NF50	dynein axonemal heavy chain 10 [Source:NCBI gene (formerly Entrezgene);Acc:100492440]
ENSXETG00000015146	XB5961859	7	0.554347	0.0106346	0.0425219	NF62 vs NF50	provisional ortholog of tripartite motif containing 39 [Source:Xenbase;Acc:XB-GENE-5961860]
ENSXETG00000008654	arf4	7	0.554182	9.59236e-08	1.41945e-06	NF62 vs NF50	ADP ribosylation factor 4 [Source:Xenbase;Acc:XB-GENE-484079]
ENSXETG00000019401	mgat4a	7	0.55416	0.00783387	0.0333172	NF62 vs NF50	alpha-1,3-mannosyl-glycoprotein 4-beta-N-acetylglucosaminyltransferase A [Source:Xenbase;Acc:XB-GENE-968212]
ENSXETG00000008437	gnpda2	7	0.554075	9.75582e-05	0.00075664	NF62 vs NF50	glucosamine-6-phosphate deaminase 2 [Source:Xenbase;Acc:XB-GENE-983383]
ENSXETG00000018586	degs1	7	0.553568	0.00278162	0.0141502	NF62 vs NF50	delta(4)-desaturase, sphingolipid 1 [Source:Xenbase;Acc:XB-GENE-946874]
ENSXETG00000023020	ephx4	7	0.553462	2.87228e-06	3.10222e-05	NF62 vs NF50	epoxide hydrolase 4 [Source:Xenbase;Acc:XB-GENE-983897]
ENSXETG00000032117	il5ra	7	0.553391	0.00736392	0.0316411	NF62 vs NF50	interleukin 5 receptor subunit alpha [Source:NCBI gene (formerly Entrezgene);Acc:100144707]
ENSXETG00000040586	nudt9	7	0.552848	0.000301237	0.00204635	NF62 vs NF50	NUDT9 (Nudix Hydrolase 9) is a Protein Coding gene. The protein encoded by this gene belongs to the Nudix hydrolase family. Nudix boxes are found in a family of diverse enzymes that catalyze the hydrolysis of nucleoside diphosphate derivatives. This enzyme is an ADP-ribose pyrophosphatase that catalyzes the hydrolysis of ADP-ribose to AMP and ribose-5-P. It requires divalent metal ions and an int…
ENSXETG00000016064	tekt4	7	0.552223	0.000703234	0.00429015	NF62 vs NF50	tektin 4 [Source:Xenbase;Acc:XB-GENE-5848468]
ENSXETG00000015299	smarca2	7	0.551656	2.01051e-05	0.000181995	NF62 vs NF50	SWI/SNF related, matrix associated, actin dependent regulator of chromatin, subfamily a, member 2 [Source:Xenbase;Acc:XB-GENE-1013843]
ENSXETG00000010773	dpcd	7	0.55054	0.00434824	0.0205609	NF62 vs NF50	deleted in a mouse model of primary ciliary dyskinesia [Source:NCBI gene (formerly Entrezgene);Acc:100124840]
ENSXETG00000041403	higd1a	7	0.550202	7.10796e-06	7.08226e-05	NF62 vs NF50	HIG1 hypoxia inducible domain family member 1A [Source:NCBI gene (formerly Entrezgene);Acc:496468]
ENSXETG00000021069	cep135	7	0.550033	0.0115085	0.0453349	NF62 vs NF50	centrosomal protein 135kDa [Source:Xenbase;Acc:XB-GENE-966019]
ENSXETG00000039339	fam43a	7	0.549996	1.08563e-09	2.19027e-08	NF62 vs NF50	family with sequence similarity 43 member A [Source:NCBI gene (formerly Entrezgene);Acc:100135352]
ENSXETG00000030069	tex264	7	0.549702	2.05136e-06	2.3026e-05	NF62 vs NF50	testis expressed 264, ER-phagy receptor [Source:HGNC Symbol;Acc:HGNC:30247]
ENSXETG00000025994	rps6ka2	7	0.549285	0.0119995	0.0469335	NF62 vs NF50	ribosomal protein S6 kinase A2 [Source:Xenbase;Acc:XB-GENE-487242]
ENSXETG00000021651	nkain3	7	0.548604	0.000312506	0.00211544	NF62 vs NF50	Sodium/potassium transporting ATPase interacting 3 [Source:Xenbase;Acc:XB-GENE-5816251]
ENSXETG00000015681	upp1	7	0.548325	0.010948	0.0435047	NF62 vs NF50	uridine phosphorylase 1 [Source:Xenbase;Acc:XB-GENE-1000352]
ENSXETG00000033269	pcyox1l	7	0.548249	0.00971143	0.0395478	NF62 vs NF50	prenylcysteine oxidase 1 like [Source:NCBI gene (formerly Entrezgene);Acc:100495219]
ENSXETG00000011036	map2k4	7	0.548102	2.79432e-07	3.71911e-06	NF62 vs NF50	mitogen-activated protein kinase kinase 4 [Source:Xenbase;Acc:XB-GENE-482151]
ENSXETG00000036057	atp6v0d1	7	0.547906	6.79266e-21	4.48025e-19	NF62 vs NF50	ATPase, H+ transporting, lysosomal 38kDa, V0 subunit d1 [Source:NCBI gene (formerly Entrezgene);Acc:550064]
ENSXETG00000023336	pgbd5	7	0.547842	2.99373e-08	4.85349e-07	NF62 vs NF50	piggyBac transposable element derived 5 [Source:Xenbase;Acc:XB-GENE-6258815]
ENSXETG00000024442	atp6v0c	7	0.547056	0.00157063	0.00870729	NF62 vs NF50	ATPase, H+ transporting, lysosomal 16kDa, V0 subunit c [Source:Xenbase;Acc:XB-GENE-981790]
ENSXETG00000025161	dazap2	7	0.54641	0.00482062	0.0223966	NF62 vs NF50	DAZ associated protein 2 [Source:Xenbase;Acc:XB-GENE-856567]
ENSXETG00000033451	atp6v1g2	7	0.546062	8.72719e-05	0.000683214	NF62 vs NF50	ATPase H+ transporting V1 subunit G2 [Source:NCBI gene (formerly Entrezgene);Acc:780301]
ENSXETG00000003978	abca2	7	0.546052	9.8099e-07	1.18378e-05	NF62 vs NF50	ATP binding cassette subfamily A member 2 [Source:Xenbase;Acc:XB-GENE-969968]
ENSXETG00000007526	pdk1	7	0.545854	0.00787128	0.0334578	NF62 vs NF50	pyruvate dehydrogenase kinase 1 [Source:Xenbase;Acc:XB-GENE-483609]
ENSXETG00000023441	ppp1r17	7	0.545477	0.0066574	0.0292569	NF62 vs NF50	protein phosphatase 1 regulatory subunit 17 [Source:Xenbase;Acc:XB-GENE-947109]
ENSXETG00000010874	cntnap4	7	0.545442	1.0413e-09	2.11289e-08	NF62 vs NF50	contactin associated protein family member 4 [Source:Xenbase;Acc:XB-GENE-6052455]
ENSXETG00000021591	mcam	7	0.545357	0.00162374	0.00895666	NF62 vs NF50	melanoma cell adhesion molecule [Source:Xenbase;Acc:XB-GENE-1002617]
ENSXETG00000008012	laptm4a	7	0.545351	6.28981e-05	0.000508789	NF62 vs NF50	lysosomal-associated protein transmembrane 4 alpha [Source:Xenbase;Acc:XB-GENE-1001938]
ENSXETG00000013833	rasa3	7	0.545258	6.53304e-08	9.97338e-07	NF62 vs NF50	RAS p21 protein activator 3 [Source:Xenbase;Acc:XB-GENE-920756]
ENSXETG00000025680	lhfpl3	7	0.544856	5.37473e-06	5.52655e-05	NF62 vs NF50	LHFPL tetraspan subfamily member 3 [Source:Xenbase;Acc:XB-GENE-6033769]
ENSXETG00000038974	pdxk	7	0.544055	0.00311274	0.0155325	NF62 vs NF50	pyridoxal kina [Source:NCBI gene (formerly Entrezgene);Acc:780170]
ENSXETG00000018443	cetn1	7	0.54314	8.20041e-11	1.93525e-09	NF62 vs NF50	centrin 1 [Source:Xenbase;Acc:XB-GENE-967617]
ENSXETG00000027066	hid1	7	0.543138	3.60384e-12	1.01685e-10	NF62 vs NF50	HID1 domain containing [Source:Xenbase;Acc:XB-GENE-5807373]
ENSXETG00000036616	znf521	7	0.542938	0.00114014	0.00656354	NF62 vs NF50	zinc finger protein 521 [Source:NCBI gene (formerly Entrezgene);Acc:101731404]
ENSXETG00000011658	kif5b	7	0.542709	1.16951e-08	2.01679e-07	NF62 vs NF50	kinesin family member 5B [Source:Xenbase;Acc:XB-GENE-854737]
ENSXETG00000009815	ccdc65	7	0.542028	0.00193029	0.010366	NF62 vs NF50	coiled-coil domain containing 65 [Source:Xenbase;Acc:XB-GENE-1002732]
ENSXETG00000018208	wdcp	7	0.539399	1.41441e-07	2.01383e-06	NF62 vs NF50	WD repeat and coiled coil containing [Source:Xenbase;Acc:XB-GENE-5729803]
ENSXETG00000010528	ppp3cb	7	0.538258	2.63153e-16	1.12196e-14	NF62 vs NF50	protein phosphatase 3, catalytic subunit, beta isozyme [Source:Xenbase;Acc:XB-GENE-949827]
ENSXETG00000014933	tbc1d9	7	0.53632	0.00495204	0.0228832	NF62 vs NF50	TBC1 domain family member 9 [Source:Xenbase;Acc:XB-GENE-5992769]
ENSXETG00000011984	slc35f4	7	0.534781	0.000274433	0.00188082	NF62 vs NF50	solute carrier family 35 member F4 [Source:Xenbase;Acc:XB-GENE-983757]
ENSXETG00000011444	ppic	7	0.534486	0.00595262	0.026715	NF62 vs NF50	peptidylprolyl isomerase C (cyclophilin C) [Source:Xenbase;Acc:XB-GENE-948735]
ENSXETG00000033587	asb1	7	0.534061	0.0113719	0.0449115	NF62 vs NF50	farnesyl-diphosphate farnesyltransferase 1 [Source:NCBI gene (formerly Entrezgene);Acc:100216201]
ENSXETG00000005206	pkm	7	0.533818	2.76933e-11	7.07648e-10	NF62 vs NF50	pyruvate kinase M1/2 [Source:Xenbase;Acc:XB-GENE-485873]
ENSXETG00000008342	igsf9b	7	0.532989	0.00492119	0.0227679	NF62 vs NF50	immunoglobulin superfamily member 9B [Source:Xenbase;Acc:XB-GENE-5887265]
ENSXETG00000005533	pdxdc1	7	0.531362	0.0103307	0.0415975	NF62 vs NF50	pyridoxal-dependent decarboxylase domain containing 1 [Source:Xenbase;Acc:XB-GENE-1005631]
ENSXETG00000000790	dtd1	7	0.530847	0.000371019	0.00245343	NF62 vs NF50	D-aminoacyl-tRNA deacylase 1 [Source:Xenbase;Acc:XB-GENE-958228]
ENSXETG00000016414	emid1	7	0.530571	0.00985936	0.0400656	NF62 vs NF50	EMI domain containing 1 [Source:Xenbase;Acc:XB-GENE-5872275]
ENSXETG00000008125	atp1a2	7	0.530102	0.000146266	0.00108116	NF62 vs NF50	ATPase, Na+/K+ transporting, alpha 2 polypeptide [Source:Xenbase;Acc:XB-GENE-6034696]
ENSXETG00000014723	htt	7	0.529351	0.00558056	0.0252878	NF62 vs NF50	huntingtin [Source:Xenbase;Acc:XB-GENE-1013462]
ENSXETG00000021533	prdm8	7	0.528458	0.000321196	0.00216762	NF62 vs NF50	PR domain containing 8 [Source:Xenbase;Acc:XB-GENE-984391]
ENSXETG00000016639	lsamp	7	0.528435	0.00846777	0.0355351	NF62 vs NF50	limbic system associated membrane protein [Source:Xenbase;Acc:XB-GENE-5759171]
ENSXETG00000024203	btbd10	7	0.527982	0.00520052	0.0238457	NF62 vs NF50	BTB (POZ) domain containing 10 [Source:Xenbase;Acc:XB-GENE-988785]
ENSXETG00000025324	cyp27c1	7	0.527973	0.0106287	0.0425135	NF62 vs NF50	cytochrome P450 family 27 subfamily C member 1 [Source:Xenbase;Acc:XB-GENE-6257635]
ENSXETG00000008388	rgs17	7	0.527459	0.00483528	0.0224512	NF62 vs NF50	regulator of G-protein signaling 17 [Source:Xenbase;Acc:XB-GENE-984104]
ENSXETG00000040162	gad1.1	7	0.527231	0.000662566	0.00408226	NF62 vs NF50	bridging integrator 1 [Source:NCBI gene (formerly Entrezgene);Acc:394839]
ENSXETG00000009727	prkag2	7	0.527019	0.00263902	0.0135498	NF62 vs NF50	protein kinase, AMP-activated, gamma 2 non-catalytic subunit [Source:Xenbase;Acc:XB-GENE-1010726]
ENSXETG00000014880	rgs9bpl	7	0.525814	0.00417621	0.0198386	NF62 vs NF50	RGS9-1 anchoring protein R9AP like [Source:Xenbase;Acc:XB-GENE-5936529]
ENSXETG00000003433	pgam1	7	0.525811	4.26375e-12	1.19649e-10	NF62 vs NF50	phosphoglycerate mutase 1 [Source:Xenbase;Acc:XB-GENE-1007742]
ENSXETG00000014900	vat1	7	0.525672	1.82614e-05	0.000166872	NF62 vs NF50	vesicle amine transport 1 [Source:Xenbase;Acc:XB-GENE-941589]
ENSXETG00000036204		7	0.525605	0.00039583	0.00259857	NF62 vs NF50	chromosome 4 C16orf46 homolog [Source:NCBI gene (formerly Entrezgene);Acc:100487055]
ENSXETG00000034112	ildr2	7	0.525099	0.00653265	0.0287824	NF62 vs NF50	immunoglobulin-like domain containing receptor 2 [Source:NCBI gene (formerly Entrezgene);Acc:100170607]
ENSXETG00000011120	dvl1	7	0.524317	3.32835e-12	9.44298e-11	NF62 vs NF50	dishevelled segment polarity protein 1 [Source:Xenbase;Acc:XB-GENE-483870]
ENSXETG00000022093	dnah7	7	0.524042	0.00824071	0.0347126	NF62 vs NF50	dynein, axonemal, heavy chain 7 [Source:Xenbase;Acc:XB-GENE-6034836]
ENSXETG00000006199	mapk10	7	0.523402	0.00685367	0.0299219	NF62 vs NF50	mitogen-activated protein kinase 10 [Source:Xenbase;Acc:XB-GENE-1009840]
ENSXETG00000001015	chst1	7	0.523262	3.00084e-10	6.53244e-09	NF62 vs NF50	carbohydrate (keratan sulfate Gal-6) sulfotransferase 1 [Source:Xenbase;Acc:XB-GENE-1001308]
ENSXETG00000017900	smap1	7	0.522739	0.000184332	0.00132263	NF62 vs NF50	small ArfGAP 1 [Source:Xenbase;Acc:XB-GENE-979112]
ENSXETG00000039710	tmem170b	7	0.522341	5.69931e-06	5.81767e-05	NF62 vs NF50	transmembrane protein 170B [Source:NCBI gene (formerly Entrezgene);Acc:100487828]
ENSXETG00000011761	dctn1	7	0.522076	0.00190038	0.0102268	NF62 vs NF50	dynactin subunit 1 [Source:Xenbase;Acc:XB-GENE-5933522]
ENSXETG00000010122	scn2b	7	0.521551	2.92177e-09	5.51278e-08	NF62 vs NF50	sodium voltage-gated channel beta subunit 2 [Source:Xenbase;Acc:XB-GENE-921739]
ENSXETG00000008591	tspan7	7	0.520824	0.000669069	0.00411575	NF62 vs NF50	tetraspanin 7 [Source:Xenbase;Acc:XB-GENE-941774]
ENSXETG00000013400	plekhm2	7	0.520166	0.000215931	0.00151969	NF62 vs NF50	pleckstrin homology and RUN domain containing M2 [Source:Xenbase;Acc:XB-GENE-5717447]
ENSXETG00000022447	nxn	7	0.519691	1.85199e-06	2.10329e-05	NF62 vs NF50	nucleoredoxin [Source:Xenbase;Acc:XB-GENE-1001772]
ENSXETG00000018917	gabbr2	7	0.519537	8.10249e-10	1.67408e-08	NF62 vs NF50	gamma-aminobutyric acid (GABA) B receptor, 2 [Source:Xenbase;Acc:XB-GENE-5815161]
ENSXETG00000006744	cltb	7	0.519192	0.00639001	0.0282184	NF62 vs NF50	clathrin, light chain B [Source:Xenbase;Acc:XB-GENE-954481]
ENSXETG00000039193	apln	7	0.518736	0.000117964	0.000893793	NF62 vs NF50	apelin [Source:NCBI gene (formerly Entrezgene);Acc:100038188]
ENSXETG00000037325	nt5m	7	0.518541	1.11027e-07	1.61716e-06	NF62 vs NF50	5',3'-nucleotidase, mitochondrial [Source:NCBI gene (formerly Entrezgene);Acc:448172]
ENSXETG00000009143	rogdi	7	0.518421	0.00180118	0.00976789	NF62 vs NF50	rogdi homolog [Source:Xenbase;Acc:XB-GENE-958855]
ENSXETG00000002237	b3gnt2	7	0.518223	0.000325927	0.00219187	NF62 vs NF50	UDP-GlcNAc:betaGal beta-1,3-N-acetylglucosaminyltransferase 2 [Source:Xenbase;Acc:XB-GENE-957599]
ENSXETG00000005311	dcaf7	7	0.517193	3.14089e-08	5.08139e-07	NF62 vs NF50	DDB1 and CUL4 associated factor 7 [Source:Xenbase;Acc:XB-GENE-973762]
ENSXETG00000014925	elmod2	7	0.51665	2.41856e-06	2.67201e-05	NF62 vs NF50	ELMO/CED-12 domain containing 2 [Source:Xenbase;Acc:XB-GENE-998865]
ENSXETG00000039893	aig1	7	0.515716	6.60358e-06	6.63108e-05	NF62 vs NF50	androgen-induced 1 [Source:NCBI gene (formerly Entrezgene);Acc:100101730]
ENSXETG00000035177	myzap	7	0.515152	0.000580124	0.00362495	NF62 vs NF50	MYZAP (Myocardial Zonula Adherens Protein) is a Protein Coding gene. This gene encodes a protein that is abundantly expressed in cardiac tissue. The encoded protein localizes to intercalated discs in cardiomyocytes and functions as an activator of Rho-dependent serum-response factor signaling. Alternative splicing results in multiple transcript variants. Readthrough transcription also exists betw…
ENSXETG00000024756	dnm1	7	0.515067	1.10245e-11	2.99036e-10	NF62 vs NF50	dynamin 1 [Source:Xenbase;Acc:XB-GENE-986845]
ENSXETG00000001463	ift122	7	0.51382	9.15839e-06	8.89929e-05	NF62 vs NF50	intraflagellar transport 122 [Source:Xenbase;Acc:XB-GENE-966865]
ENSXETG00000039955	necap1	7	0.51365	0.00191566	0.0102962	NF62 vs NF50	NECAP endocytosis associated 1 [Source:HGNC Symbol;Acc:HGNC:24539]
ENSXETG00000010669	scamp5.2	7	0.513002	0.00306531	0.0153554	NF62 vs NF50	secretory carrier membrane protein 5 gene 2 [Source:Xenbase;Acc:XB-GENE-1006975]
ENSXETG00000014192	htatip2	7	0.512928	5.77337e-05	0.000471462	NF62 vs NF50	HIV-1 Tat interactive protein 2 [Source:Xenbase;Acc:XB-GENE-946974]
ENSXETG00000031244	rft1	7	0.512124	0.0100791	0.0407655	NF62 vs NF50	RFT1 homolog [Source:NCBI gene (formerly Entrezgene);Acc:780289]
ENSXETG00000031332	cpne8	7	0.5113	0.000147109	0.0010865	NF62 vs NF50	copine VIII [Source:NCBI gene (formerly Entrezgene);Acc:100124845]
ENSXETG00000033099	jag2	7	0.511288	0.00515176	0.0236714	NF62 vs NF50	jagged 2 [Source:NCBI gene (formerly Entrezgene);Acc:100497180]
ENSXETG00000018191	faah2	7	0.511166	6.23019e-06	6.31339e-05	NF62 vs NF50	fatty acid amide hydrolase 2 [Source:Xenbase;Acc:XB-GENE-6036595]
ENSXETG00000003454	xxylt1	7	0.510731	0.00987458	0.0401169	NF62 vs NF50	xyloside xylosyltransferase 1 [Source:Xenbase;Acc:XB-GENE-5831761]
ENSXETG00000021179	adcy3	7	0.510053	0.0034064	0.0167328	NF62 vs NF50	adenylate cyclase 3 [Source:Xenbase;Acc:XB-GENE-1007339]
ENSXETG00000016983	rtn1	7	0.510019	3.36573e-06	3.59991e-05	NF62 vs NF50	reticulon 1 [Source:Xenbase;Acc:XB-GENE-1011333]
ENSXETG00000015325	cntn2	7	0.509865	6.262e-06	6.32925e-05	NF62 vs NF50	contactin 2 [Source:Xenbase;Acc:XB-GENE-6070188]
ENSXETG00000000073	manf	7	0.509596	0.000121656	0.000919058	NF62 vs NF50	mesencephalic astrocyte-derived neurotrophic factor [Source:Xenbase;Acc:XB-GENE-953087]
ENSXETG00000022281	pcdh7	7	0.509388	0.0114346	0.0451012	NF62 vs NF50	protocadherin 7 [Source:Xenbase;Acc:XB-GENE-1007357]
ENSXETG00000041327	ngly1	7	0.5089	0.00148912	0.00832117	NF62 vs NF50	N-glycanase 1 [Source:NCBI gene (formerly Entrezgene);Acc:100488447]
ENSXETG00000005583	surf4.1	7	0.508724	0.00285719	0.0144868	NF62 vs NF50	surfeit 4, gene 1 [Source:Xenbase;Acc:XB-GENE-5807555]
ENSXETG00000018496	tmem178a	7	0.508379	5.93549e-10	1.24131e-08	NF62 vs NF50	transmembrane protein 178A [Source:Xenbase;Acc:XB-GENE-942687]
ENSXETG00000007470	gss	7	0.508253	0.000426683	0.00276927	NF62 vs NF50	glutathione synthetase [Source:Xenbase;Acc:XB-GENE-976512]
ENSXETG00000019595	psmd5	7	0.507362	0.00202913	0.0108141	NF62 vs NF50	proteasome 26S subunit, non-ATPase 5 [Source:Xenbase;Acc:XB-GENE-491782]
ENSXETG00000014318	csrp2	7	0.507331	8.82113e-05	0.000689344	NF62 vs NF50	cysteine and glycine rich protein 2 [Source:Xenbase;Acc:XB-GENE-943913]
ENSXETG00000019058	myh14	7	0.506871	0.00179444	0.00973986	NF62 vs NF50	myosin, heavy chain 14, non-muscle [Source:Xenbase;Acc:XB-GENE-6468587]
ENSXETG00000025214	bnip3	7	0.506156	1.62141e-08	2.72601e-07	NF62 vs NF50	BCL2/adenovirus E1B 19kDa interacting protein 3 [Source:Xenbase;Acc:XB-GENE-971175]
ENSXETG00000027478	anxa1.1	7	0.505038	0.00375914	0.0181308	NF62 vs NF50	annexin A1 gene 1 [Source:Xenbase;Acc:XB-GENE-977623]
ENSXETG00000006052	dhrs7b	7	0.504408	0.00157883	0.00874648	NF62 vs NF50	dehydrogenase/reductase (SDR family) member 7B [Source:Xenbase;Acc:XB-GENE-946473]
ENSXETG00000018133	rab9b	7	0.503256	8.21746e-06	8.06283e-05	NF62 vs NF50	RAB9B, member RAS oncogene family [Source:Xenbase;Acc:XB-GENE-491211]
ENSXETG00000016474	lzts1	7	0.502472	0.00100445	0.00588114	NF62 vs NF50	leucine zipper, putative tumor suppressor 1 [Source:Xenbase;Acc:XB-GENE-960311]
ENSXETG00000028081	serpine2	7	0.502385	4.56415e-05	0.000382635	NF62 vs NF50	serpin peptidase inhibitor, clade E (nexin, plasminogen activator inhibitor type 1), member 2 [Source:Xenbase;Acc:XB-GENE-947567]
ENSXETG00000019330	r3hdm1	7	0.501961	0.000244482	0.00170008	NF62 vs NF50	R3H domain containing 1 [Source:Xenbase;Acc:XB-GENE-984253]
ENSXETG00000013886	ngef	7	0.501894	4.45514e-07	5.68739e-06	NF62 vs NF50	neuronal guanine nucleotide exchange factor [Source:Xenbase;Acc:XB-GENE-950834]
ENSXETG00000015685	mapk8ip2	7	0.50142	0.00628672	0.0278659	NF62 vs NF50	mitogen-activated protein kinase 8 interacting protein 2 [Source:Xenbase;Acc:XB-GENE-484342]
ENSXETG00000021089	uchl1	7	0.501358	8.26033e-07	1.00862e-05	NF62 vs NF50	ubiquitin C-terminal hydrolase L1 [Source:Xenbase;Acc:XB-GENE-1000432]
ENSXETG00000011083	ahsa1	7	0.500816	0.000191195	0.00136426	NF62 vs NF50	AHA1, activator of heat shock 90kDa protein ATPase homolog 1 [Source:Xenbase;Acc:XB-GENE-1006913]
ENSXETG00000012520	grb2	7	0.500711	4.38725e-06	4.60006e-05	NF62 vs NF50	growth factor receptor bound protein 2 [Source:Xenbase;Acc:XB-GENE-6070000]
ENSXETG00000009478	ina	7	0.500048	3.03182e-07	4.00626e-06	NF62 vs NF50	internexin neuronal intermediate filament protein alpha [Source:Xenbase;Acc:XB-GENE-492716]
ENSXETG00000021774	ptges3	7	0.499876	1.26768e-15	4.96584e-14	NF62 vs NF50	prostaglandin E synthase 3 [Source:Xenbase;Acc:XB-GENE-943096]
ENSXETG00000009422	b4galnt3	7	0.499357	0.00219837	0.0115999	NF62 vs NF50	beta-1,4-N-acetyl-galactosaminyl transferase 3 [Source:Xenbase;Acc:XB-GENE-6051199]
ENSXETG00000025899	dynll2	7	0.498837	0.00368824	0.0178334	NF62 vs NF50	dynein light chain LC8-type 2 [Source:Xenbase;Acc:XB-GENE-854532]
ENSXETG00000031795	abca5	7	0.498574	3.22e-15	1.22407e-13	NF62 vs NF50	ATP binding cassette subfamily A member 5 [Source:NCBI gene (formerly Entrezgene);Acc:100216156]
ENSXETG00000035009	bcas1	7	0.498454	0.00596329	0.0267495	NF62 vs NF50	BCAS1 (Brain Enriched Myelin Associated Protein 1) is a Protein Coding gene. This gene resides in a region at 20q13 which is amplified in a variety of tumor types and associated with more aggressive tumor phenotypes. Among the genes identified from this region, it was found to be highly expressed in three amplified breast cancer cell lines and in one breast tumor without amplification at 20q13.2.…
ENSXETG00000034114	cfap97	7	0.497551	7.96131e-08	1.1918e-06	NF62 vs NF50	cilia and flagella associated protein 97 [Source:NCBI gene (formerly Entrezgene);Acc:100124762]
ENSXETG00000018309	ppp2cb	7	0.497021	2.56364e-17	1.22879e-15	NF62 vs NF50	protein phosphatase 2, catalytic subunit, beta isozyme [Source:Xenbase;Acc:XB-GENE-957248]
ENSXETG00000000311	ddx59	7	0.49695	0.00314744	0.0156694	NF62 vs NF50	DEAD-box helicase 59 [Source:Xenbase;Acc:XB-GENE-976229]
ENSXETG00000036999		7	0.496801	1.65051e-11	4.37698e-10	NF62 vs NF50	ELOVL fatty acid elongase 4 [Source:NCBI gene (formerly Entrezgene);Acc:100496222]
ENSXETG00000018945	pcdh15	7	0.494041	3.20514e-05	0.000277133	NF62 vs NF50	protocadherin-related 15 [Source:Xenbase;Acc:XB-GENE-986760]
ENSXETG00000036665	hgsnat	7	0.493993	0.00147358	0.00826125	NF62 vs NF50	heparan-alpha-glucosaminide N-acetyltransferase [Source:NCBI gene (formerly Entrezgene);Acc:100485725]
ENSXETG00000006708	fam53c	7	0.492083	0.000269449	0.00185077	NF62 vs NF50	family with sequence similarity 53 member C [Source:Xenbase;Acc:XB-GENE-988933]
ENSXETG00000019419	gm2a	7	0.491578	0.00213935	0.0113466	NF62 vs NF50	GM2 ganglioside activator [Source:Xenbase;Acc:XB-GENE-999131]
ENSXETG00000016511	fam189a1	7	0.491524	2.56576e-06	2.80453e-05	NF62 vs NF50	family with sequence similarity 189 member A1 [Source:Xenbase;Acc:XB-GENE-5873424]
ENSXETG00000007177	iqsec2	7	0.489416	0.00267213	0.0136833	NF62 vs NF50	IQ motif and Sec7 domain 2 [Source:Xenbase;Acc:XB-GENE-6035762]
ENSXETG00000014969	idh3b	7	0.489404	1.77738e-07	2.47359e-06	NF62 vs NF50	isocitrate dehydrogenase (NAD(+)) 3 beta [Source:Xenbase;Acc:XB-GENE-5825105]
ENSXETG00000020232	abca3	7	0.488954	0.00428341	0.0202854	NF62 vs NF50	ATP binding cassette subfamily A member 3 [Source:Xenbase;Acc:XB-GENE-1010698]
ENSXETG00000037476	bcl9l	7	0.488126	0.000147663	0.00108836	NF62 vs NF50	B cell CLL/lymphoma 9 like [Source:NCBI gene (formerly Entrezgene);Acc:100495254]
ENSXETG00000030938	rab41	7	0.487977	0.000118309	0.000895964	NF62 vs NF50	RAB41, member RAS oncogene family [Source:NCBI gene (formerly Entrezgene);Acc:100124772]
ENSXETG00000003486	st3gal3	7	0.487824	9.71343e-13	2.92236e-11	NF62 vs NF50	ST3 beta-galactoside alpha-2,3-sialyltransferase 3 [Source:Xenbase;Acc:XB-GENE-941048]
ENSXETG00000003286	cnn2	7	0.487595	0.000186502	0.00133634	NF62 vs NF50	calponin 2 [Source:Xenbase;Acc:XB-GENE-1005289]
ENSXETG00000032961	dyrk1a.2	7	0.487134	0.00099452	0.00583185	NF62 vs NF50	dual-specificity tyrosine-(Y)-phosphorylation regulated kinase 1A, gene 2 [Source:NCBI gene (formerly Entrezgene);Acc:100145447]
ENSXETG00000016922	galntl6	7	0.486999	0.001023	0.00598066	NF62 vs NF50	polypeptide N-acetylgalactosaminyltransferase like 6 [Source:NCBI gene (formerly Entrezgene);Acc:100487935]
ENSXETG00000012714	arhgef37	7	0.486749	0.00542811	0.024684	NF62 vs NF50	Rho guanine nucleotide exchange factor 37 [Source:Xenbase;Acc:XB-GENE-988765]
ENSXETG00000005667	sntg1	7	0.486171	3.32736e-06	3.5638e-05	NF62 vs NF50	syntrophin gamma 1 [Source:Xenbase;Acc:XB-GENE-1011498]
ENSXETG00000016476	atp6v1b2	7	0.486097	7.31433e-06	7.24114e-05	NF62 vs NF50	ATPase, H+ transporting, lysosomal 56/58kDa, V1 subunit B2 [Source:Xenbase;Acc:XB-GENE-941731]
ENSXETG00000027612	ckmt1b	7	0.485927	1.16386e-06	1.37858e-05	NF62 vs NF50	creatine kinase, mitochondrial 1B [Source:Xenbase;Acc:XB-GENE-478738]
ENSXETG00000008815	cul2	7	0.485597	0.00829779	0.0349149	NF62 vs NF50	cullin 2 [Source:Xenbase;Acc:XB-GENE-960931]
ENSXETG00000023561	cndp2	7	0.485414	5.55734e-06	5.69158e-05	NF62 vs NF50	CNDP dipeptidase 2 (metallopeptidase M20 family) [Source:Xenbase;Acc:XB-GENE-962326]
ENSXETG00000020178	rab2a	7	0.485285	1.44279e-13	4.84087e-12	NF62 vs NF50	RAB2A, member RAS oncogene family [Source:Xenbase;Acc:XB-GENE-479011]
ENSXETG00000010461	rgs4	7	0.484854	5.40709e-05	0.000444609	NF62 vs NF50	regulator of G-protein signaling 4 [Source:Xenbase;Acc:XB-GENE-942771]
ENSXETG00000036040	svip	7	0.484802	3.52844e-08	5.60843e-07	NF62 vs NF50	small VCP/p97-interacting protein [Source:NCBI gene (formerly Entrezgene);Acc:100485465]
ENSXETG00000023641	snca	7	0.483992	3.13542e-05	0.000271503	NF62 vs NF50	synuclein alpha [Source:Xenbase;Acc:XB-GENE-1014191]
ENSXETG00000017809	ndfip2	7	0.482919	2.67289e-06	2.90313e-05	NF62 vs NF50	Nedd4 family interacting protein 2 [Source:Xenbase;Acc:XB-GENE-1014517]
ENSXETG00000040230	bcas4	7	0.482519	0.000103246	0.000795553	NF62 vs NF50	breast carcinoma amplified sequence 4 [Source:NCBI gene (formerly Entrezgene);Acc:100490358]
ENSXETG00000021853	tmem198	7	0.481776	0.0101348	0.0409476	NF62 vs NF50	transmembrane protein 198 [Source:Xenbase;Acc:XB-GENE-5751426]
ENSXETG00000023495	rap2a	7	0.481497	1.05149e-06	1.25999e-05	NF62 vs NF50	RAP2A, member of RAS oncogene family [Source:Xenbase;Acc:XB-GENE-479951]
ENSXETG00000002308	rims1	7	0.480772	0.00222801	0.0117122	NF62 vs NF50	regulating synaptic membrane exocytosis 1 [Source:Xenbase;Acc:XB-GENE-1012759]
ENSXETG00000035813	hsp90aa1.1	7	0.480675	0.00709684	0.0307072	NF62 vs NF50	heat shock protein 90kDa alpha family class A member 1 [Source:NCBI gene (formerly Entrezgene);Acc:549036]
ENSXETG00000010142	nefl	7	0.480197	0.00173946	0.00950332	NF62 vs NF50	neurofilament, light [Source:Xenbase;Acc:XB-GENE-492106]
ENSXETG00000036934	smyd2	7	0.479206	0.000693245	0.0042408	NF62 vs NF50	SET and MYND domain containing 2 [Source:NCBI gene (formerly Entrezgene);Acc:100495522]
ENSXETG00000037080	eri3	7	0.478524	5.07873e-09	9.1358e-08	NF62 vs NF50	ERI1 exoribonuclease family member 3 [Source:NCBI gene (formerly Entrezgene);Acc:100127672]
ENSXETG00000015156	adam9	7	0.478108	0.000298195	0.00202747	NF62 vs NF50	ADAM metallopeptidase domain 9 [Source:Xenbase;Acc:XB-GENE-976453]
ENSXETG00000011601	jakmip1	7	0.477789	0.0025443	0.0131114	NF62 vs NF50	janus kinase and microtubule interacting protein 1 [Source:Xenbase;Acc:XB-GENE-991323]
ENSXETG00000035074	CHPF	7	0.477069	5.68109e-08	8.7682e-07	NF62 vs NF50	CHPF (Chondroitin Polymerizing Factor) is a Protein Coding gene. Has both beta-1,3-glucuronic acid and beta-1,4-N-acetylgalactosamine transferase activity. Transfers glucuronic acid (GlcUA) from UDP-GlcUA and N-acetylgalactosamine (GalNAc) from UDP-GalNAc to the non-reducing end of the elongating chondroitin polymer. Isoform 2 may facilitate PRKN transport into the mitochondria. In collaboration …
ENSXETG00000009628	pdzd11	7	0.477014	1.22128e-06	1.43888e-05	NF62 vs NF50	PDZ domain containing 11 [Source:Xenbase;Acc:XB-GENE-5820631]
ENSXETG00000025415	ube2h	7	0.47659	0.0016894	0.0092593	NF62 vs NF50	ubiquitin conjugating enzyme E2 H [Source:Xenbase;Acc:XB-GENE-941252]
ENSXETG00000012514	npl	7	0.476349	6.24507e-05	0.0005057	NF62 vs NF50	N-acetylneuraminate pyruvate lyase (dihydrodipicolinate synthase) [Source:Xenbase;Acc:XB-GENE-978364]
ENSXETG00000024063	cyth3	7	0.475756	4.62207e-06	4.82986e-05	NF62 vs NF50	cytohesin 3 [Source:Xenbase;Acc:XB-GENE-941327]
ENSXETG00000034407	rtn4rl1	7	0.475606	5.94793e-06	6.04746e-05	NF62 vs NF50	reticulon 4 receptor-like 1 [Source:NCBI gene (formerly Entrezgene);Acc:779975]
ENSXETG00000032118	tnfrsf1a	7	0.475356	0.00514267	0.0236367	NF62 vs NF50	TNF receptor superfamily member 1A [Source:NCBI gene (formerly Entrezgene);Acc:100144930]
ENSXETG00000033712	fry	7	0.475285	0.00237654	0.0123875	NF62 vs NF50	FRY microtubule binding protein [Source:HGNC Symbol;Acc:HGNC:20367]
ENSXETG00000010345	stx1a	7	0.47478	0.0129716	0.0499884	NF62 vs NF50	syntaxin 1A [Source:Xenbase;Acc:XB-GENE-976753]
ENSXETG00000000232	slc25a38	7	0.473951	9.84534e-07	1.18713e-05	NF62 vs NF50	solute carrier family 25 member 38 [Source:Xenbase;Acc:XB-GENE-5814283]
ENSXETG00000004287	ptprm	7	0.473573	5.16656e-07	6.50944e-06	NF62 vs NF50	protein tyrosine phosphatase, receptor type M [Source:Xenbase;Acc:XB-GENE-5958903]
ENSXETG00000004133	slc9a7	7	0.473351	2.0219e-16	8.76572e-15	NF62 vs NF50	solute carrier family 9 member A7 [Source:Xenbase;Acc:XB-GENE-487749]
ENSXETG00000017278	ccdc150	7	0.473177	0.00455007	0.0213517	NF62 vs NF50	coiled-coil domain containing 150 [Source:Xenbase;Acc:XB-GENE-6460892]
ENSXETG00000023305	afdn	7	0.471889	7.44251e-09	1.30829e-07	NF62 vs NF50	afadin, adherens junction formation factor [Source:Xenbase;Acc:XB-GENE-948333]
ENSXETG00000009376	c9orf72	7	0.471403	2.48605e-05	0.000219757	NF62 vs NF50	chromosome 9 open reading frame 72 [Source:Xenbase;Acc:XB-GENE-5871697]
ENSXETG00000018128	frmpd3	7	0.471387	0.00816854	0.0344745	NF62 vs NF50	FERM and PDZ domain containing 3 [Source:Xenbase;Acc:XB-GENE-994486]
ENSXETG00000009667	c1orf216	7	0.470674	3.48561e-06	3.72039e-05	NF62 vs NF50	chromosome 1 open reading frame 216 [Source:Xenbase;Acc:XB-GENE-1006872]
ENSXETG00000002238	palm2akap2	7	0.470466	0.000825369	0.00494325	NF62 vs NF50	PALM2 and AKAP2 fusion [Source:Xenbase;Acc:XB-GENE-961312]
ENSXETG00000015999	prkcz	7	0.46958	6.23739e-14	2.12982e-12	NF62 vs NF50	protein kinase C zeta [Source:Xenbase;Acc:XB-GENE-494709]
ENSXETG00000039309	nacad	7	0.46954	8.83226e-06	8.60588e-05	NF62 vs NF50	NAC alpha domain containing [Source:NCBI gene (formerly Entrezgene);Acc:100127557]
ENSXETG00000021656	ttpa	7	0.468936	0.000105226	0.000808797	NF62 vs NF50	tocopherol (alpha) transfer protein [Source:Xenbase;Acc:XB-GENE-953693]
ENSXETG00000005211	myo9a	7	0.468512	1.87215e-11	4.93084e-10	NF62 vs NF50	myosin 9a [Source:Xenbase;Acc:XB-GENE-492474]
ENSXETG00000009658	marchf9	7	0.46826	3.8595e-05	0.000330014	NF62 vs NF50	membrane associated ring-CH-type finger 9 [Source:Xenbase;Acc:XB-GENE-5813114]
ENSXETG00000021737	astn2	7	0.4676	1.17548e-06	1.38921e-05	NF62 vs NF50	astrotactin 2 [Source:Xenbase;Acc:XB-GENE-6050608]
ENSXETG00000020368	wdr78	7	0.467521	0.00157244	0.00871418	NF62 vs NF50	dynein axonemal intermediate chain 4 [Source:Xenbase;Acc:XB-GENE-5890871]
ENSXETG00000008472	cyct	7	0.466536	0.000169054	0.00122382	NF62 vs NF50	cytochrome c, testis [Source:Xenbase;Acc:XB-GENE-5931974]
ENSXETG00000016422	cabp7	7	0.466393	0.00368427	0.0178254	NF62 vs NF50	calcium binding protein 7 [Source:Xenbase;Acc:XB-GENE-951867]
ENSXETG00000005160	marchf3	7	0.466287	0.00249803	0.0129032	NF62 vs NF50	membrane associated ring-CH-type finger 3 [Source:Xenbase;Acc:XB-GENE-491983]
ENSXETG00000033975	gapdh	7	0.464977	1.15785e-07	1.67796e-06	NF62 vs NF50	glyceraldehyde-3-phosphate dehydrogenase [Source:NCBI gene (formerly Entrezgene);Acc:448356]
ENSXETG00000033041	tacc1	7	0.464399	9.378e-07	1.13522e-05	NF62 vs NF50	transforming, acidic coiled-coil containing protein 1 [Source:NCBI gene (formerly Entrezgene);Acc:100380048]
ENSXETG00000035391	ppp1r11	7	0.462741	0.00166253	0.00913473	NF62 vs NF50	protein phosphatase 1 regulatory inhibitor subunit 11 [Source:NCBI gene (formerly Entrezgene);Acc:448065]
ENSXETG00000004532	B3GALT2	7	0.462495	5.36324e-05	0.000441397	NF62 vs NF50	beta-1,3-galactosyltransferase 2 [Source:NCBI gene (formerly Entrezgene);Acc:100487440]
ENSXETG00000037976	tmem263	7	0.461896	0.000331093	0.00221888	NF62 vs NF50	transmembrane protein 263 [Source:NCBI gene (formerly Entrezgene);Acc:395036]
ENSXETG00000020726	cgn	7	0.461825	1.81555e-05	0.0001661	NF62 vs NF50	cingulin [Source:Xenbase;Acc:XB-GENE-1009257]
ENSXETG00000004831	fundc1	7	0.461281	0.000441062	0.00284707	NF62 vs NF50	FUN14 domain containing 1 [Source:Xenbase;Acc:XB-GENE-964323]
ENSXETG00000018389	vamp7	7	0.461225	8.22769e-07	1.00543e-05	NF62 vs NF50	vesicle associated membrane protein 7 [Source:Xenbase;Acc:XB-GENE-963013]
ENSXETG00000015996	ccdc32	7	0.460656	0.00184813	0.00999089	NF62 vs NF50	coiled-coil domain containing 32 [Source:Xenbase;Acc:XB-GENE-969348]
ENSXETG00000005309	lrfn1.1	7	0.460218	6.03756e-05	0.000490699	NF62 vs NF50	leucine rich repeat and fibronectin type III domain containing 1, gene 1 [Source:Xenbase;Acc:XB-GENE-6045969]
ENSXETG00000003746	entpd7	7	0.459399	0.00412662	0.0196272	NF62 vs NF50	ectonucleoside triphosphate diphosphohydrolase 7 [Source:Xenbase;Acc:XB-GENE-973424]
ENSXETG00000007310	ppp2r1a	7	0.458111	3.78538e-17	1.77579e-15	NF62 vs NF50	protein phosphatase 2 regulatory subunit A, alpha [Source:Xenbase;Acc:XB-GENE-990846]
ENSXETG00000034800	rabif	7	0.458068	0.000893621	0.00529449	NF62 vs NF50	RAB interacting factor [Source:NCBI gene (formerly Entrezgene);Acc:100145053]
ENSXETG00000015637	tmx3	7	0.457959	0.000431247	0.00279306	NF62 vs NF50	thioredoxin-related transmembrane protein 3 [Source:Xenbase;Acc:XB-GENE-946768]
ENSXETG00000031765	asphd2	7	0.457198	2.07223e-06	2.32433e-05	NF62 vs NF50	aspartate beta-hydroxylase domain containing 2 [Source:NCBI gene (formerly Entrezgene);Acc:100216215]
ENSXETG00000002061	abtb1	7	0.456913	4.96456e-06	5.14249e-05	NF62 vs NF50	ankyrin repeat and BTB (POZ) domain containing 1 [Source:Xenbase;Acc:XB-GENE-976579]
ENSXETG00000010059	vkorc1l1	7	0.455794	0.00359586	0.0174908	NF62 vs NF50	vitamin K epoxide reductase complex subunit 1 like 1 [Source:Xenbase;Acc:XB-GENE-944095]
ENSXETG00000007635	atp6v0a1	7	0.455461	8.0956e-06	7.95337e-05	NF62 vs NF50	ATPase, H+ transporting, lysosomal V0 subunit a1 [Source:Xenbase;Acc:XB-GENE-959346]
ENSXETG00000025813	pebp4	7	0.455407	0.0080015	0.0339272	NF62 vs NF50	phosphatidylethanolamine binding protein 4 [Source:Xenbase;Acc:XB-GENE-941751]
ENSXETG00000014123	arhgap5	7	0.453481	0.0128069	0.0495268	NF62 vs NF50	Rho GTPase activating protein 5 [Source:Xenbase;Acc:XB-GENE-982380]
ENSXETG00000017954	ssh2	7	0.453457	0.0112004	0.0443703	NF62 vs NF50	slingshot protein phosphatase 2 [Source:Xenbase;Acc:XB-GENE-993093]
ENSXETG00000013078	kiaa2013	7	0.453287	4.98015e-05	0.00041258	NF62 vs NF50	KIAA2013 [Source:Xenbase;Acc:XB-GENE-955403]
ENSXETG00000008095	atp6v1h	7	0.453145	2.75405e-09	5.22829e-08	NF62 vs NF50	ATPase, H+ transporting, lysosomal 50/57kDa, V1 subunit H [Source:Xenbase;Acc:XB-GENE-1015115]
ENSXETG00000015675	rcbtb1	7	0.452499	0.00524495	0.0239853	NF62 vs NF50	regulator of chromosome condensation (RCC1) and BTB (POZ) domain containing protein 1 [Source:Xenbase;Acc:XB-GENE-987316]
ENSXETG00000007373	azin2	7	0.452016	2.82617e-05	0.000247274	NF62 vs NF50	antizyme inhibitor 2 [Source:Xenbase;Acc:XB-GENE-6454420]
ENSXETG00000041068	tek	7	0.4517	0.00294525	0.0148601	NF62 vs NF50	zinc finger protein 329 [Source:NCBI gene (formerly Entrezgene);Acc:100170545]
ENSXETG00000017074	wdr41	7	0.450558	6.28996e-08	9.63087e-07	NF62 vs NF50	WD repeat domain 41 [Source:Xenbase;Acc:XB-GENE-1016936]
ENSXETG00000015270	lingo1	7	0.450294	2.49377e-06	2.74528e-05	NF62 vs NF50	leucine rich repeat and Ig domain containing 1 [Source:Xenbase;Acc:XB-GENE-921957]
ENSXETG00000018970	ptpa	7	0.449644	0.00664771	0.029231	NF62 vs NF50	protein phosphatase 2 phosphatase activator [Source:Xenbase;Acc:XB-GENE-970102]
ENSXETG00000010267	XB5909790	7	0.447697	0.0011159	0.00643605	NF62 vs NF50	MGC80314 protein [Source:Xenbase;Acc:XB-GENE-5909791]
ENSXETG00000001314	tulp3	7	0.446806	0.000435137	0.00281405	NF62 vs NF50	TUB like protein 3 [Source:Xenbase;Acc:XB-GENE-979585]
ENSXETG00000011464	nek6	7	0.446749	4.04037e-05	0.000344145	NF62 vs NF50	NIMA-related kinase 6 [Source:Xenbase;Acc:XB-GENE-956751]
ENSXETG00000001539	acsl1	7	0.443855	8.2898e-09	1.44898e-07	NF62 vs NF50	acyl-CoA synthetase long chain family member 1 protein [Source:Xenbase;Acc:XB-GENE-5739727]
ENSXETG00000005518	mtus2	7	0.442604	0.000114644	0.00087206	NF62 vs NF50	microtubule associated scaffold protein 2 [Source:Xenbase;Acc:XB-GENE-6048929]
ENSXETG00000014175	vwa5a	7	0.442253	0.00147321	0.00826125	NF62 vs NF50	von Willebrand factor A domain containing 5A [Source:Xenbase;Acc:XB-GENE-5898460]
ENSXETG00000019184	b3glct	7	0.441924	0.00485861	0.0225137	NF62 vs NF50	beta 3-glucosyltransferase [Source:Xenbase;Acc:XB-GENE-951583]
ENSXETG00000014751	atp1b3	7	0.441726	0.000213734	0.0015056	NF62 vs NF50	ATPase Na+/K+ transporting subunit beta 3 [Source:Xenbase;Acc:XB-GENE-485127]
ENSXETG00000014261	stxbp1	7	0.441001	2.33005e-08	3.82981e-07	NF62 vs NF50	syntaxin binding protein 1 [Source:Xenbase;Acc:XB-GENE-945143]
ENSXETG00000008834	kifbp	7	0.440954	0.0107691	0.0429374	NF62 vs NF50	kinesin family binding protein [Source:Xenbase;Acc:XB-GENE-5934501]
ENSXETG00000021953	nudt5	7	0.440854	0.00567185	0.0256038	NF62 vs NF50	nudix hydrolase 5 [Source:Xenbase;Acc:XB-GENE-980634]
ENSXETG00000019347	pigs	7	0.440245	0.00128338	0.00729837	NF62 vs NF50	phosphatidylinositol glycan anchor biosynthesis class S [Source:Xenbase;Acc:XB-GENE-1005014]
ENSXETG00000000052	tyro3	7	0.439398	6.58325e-09	1.16788e-07	NF62 vs NF50	TYRO3 protein tyrosine kinase [Source:Xenbase;Acc:XB-GENE-922144]
ENSXETG00000010335	asb8	7	0.439315	0.0111215	0.0440806	NF62 vs NF50	ankyrin repeat and SOCS box containing 8 [Source:Xenbase;Acc:XB-GENE-6049046]
ENSXETG00000017288	fam131a	7	0.43917	0.000329221	0.00220922	NF62 vs NF50	family with sequence similarity 131 member A [Source:Xenbase;Acc:XB-GENE-939986]
ENSXETG00000010075	hyou1	7	0.439057	0.000163904	0.00119101	NF62 vs NF50	hypoxia up-regulated 1 [Source:Xenbase;Acc:XB-GENE-921821]
ENSXETG00000037147	naa20	7	0.438859	0.00014421	0.00106801	NF62 vs NF50	N(alpha)-acetyltransferase 20, NatB catalytic subunit [Source:NCBI gene (formerly Entrezgene);Acc:394715]
ENSXETG00000020090	pfn2	7	0.438561	5.84773e-05	0.000476943	NF62 vs NF50	profilin 2 [Source:Xenbase;Acc:XB-GENE-945004]
ENSXETG00000026677	rab28	7	0.437018	0.00122891	0.00702483	NF62 vs NF50	RAB28, member RAS oncogene family [Source:Xenbase;Acc:XB-GENE-478294]
ENSXETG00000014779	gpalpp1	7	0.436422	0.00771997	0.0328962	NF62 vs NF50	GPALPP motifs containing 1 [Source:Xenbase;Acc:XB-GENE-989473]
ENSXETG00000016838	hspa5	7	0.435522	0.000841025	0.00503116	NF62 vs NF50	heat shock protein family A (Hsp70) member 5 [Source:Xenbase;Acc:XB-GENE-480060]
ENSXETG00000011222	atp6v1d	7	0.434722	7.30951e-05	0.000583023	NF62 vs NF50	ATPase, H+ transporting, lysosomal 34kDa, V1 subunit D [Source:Xenbase;Acc:XB-GENE-973447]
ENSXETG00000002540	arl1	7	0.434479	1.28602e-07	1.83952e-06	NF62 vs NF50	ADP ribosylation factor like GTPase 1 [Source:Xenbase;Acc:XB-GENE-961332]
ENSXETG00000000735	srpk2	7	0.434045	1.14794e-05	0.000109637	NF62 vs NF50	SRSF protein kinase 2 [Source:Xenbase;Acc:XB-GENE-990797]
ENSXETG00000011268	rbm38	7	0.433555	0.000665722	0.00409679	NF62 vs NF50	RNA binding motif protein 38 [Source:Xenbase;Acc:XB-GENE-489545]
ENSXETG00000018211	atad2b	7	0.432796	0.000193863	0.00138139	NF62 vs NF50	ATPase family, AAA domain containing 2B [Source:Xenbase;Acc:XB-GENE-5956276]
ENSXETG00000015532	fbxl16	7	0.432673	0.00044457	0.00286732	NF62 vs NF50	F-box and leucine-rich repeat protein 16 [Source:Xenbase;Acc:XB-GENE-5821642]
ENSXETG00000001069	mak	7	0.432354	0.000336846	0.00224962	NF62 vs NF50	male germ cell associated kinase [Source:Xenbase;Acc:XB-GENE-490935]
ENSXETG00000004115	atp6v1c1	7	0.431697	0.00109721	0.00634722	NF62 vs NF50	ATPase, H+ transporting, lysosomal 42kDa, V1 subunit C1 [Source:Xenbase;Acc:XB-GENE-948409]
ENSXETG00000001783	stau1	7	0.431479	1.37352e-09	2.73182e-08	NF62 vs NF50	staufen double-stranded RNA binding protein 1 [Source:Xenbase;Acc:XB-GENE-920408]
ENSXETG00000019760	fhl1	7	0.430659	0.00624951	0.0277306	NF62 vs NF50	four and a half LIM domains 1 [Source:Xenbase;Acc:XB-GENE-964257]
ENSXETG00000020309	casd1	7	0.430518	1.35451e-05	0.000127317	NF62 vs NF50	CAS1 domain containing 1 [Source:Xenbase;Acc:XB-GENE-994775]
ENSXETG00000010633	ptprk	7	0.429481	0.000171694	0.0012406	NF62 vs NF50	protein tyrosine phosphatase receptor type K [Source:Xenbase;Acc:XB-GENE-1008531]
ENSXETG00000007352	hunk	7	0.428567	0.00302838	0.0152	NF62 vs NF50	hormonally up-regulated Neu-associated kinase [Source:Xenbase;Acc:XB-GENE-968418]
ENSXETG00000031018	pitpna	7	0.428476	0.00158946	0.00878644	NF62 vs NF50	phosphatidylinositol transfer protein alpha [Source:NCBI gene (formerly Entrezgene);Acc:100038215]
ENSXETG00000011980	actr10	7	0.428311	0.0014521	0.00815267	NF62 vs NF50	actin-related protein 10 homolog [Source:Xenbase;Acc:XB-GENE-493723]
ENSXETG00000002728	rab3gap2	7	0.42813	2.32511e-09	4.45786e-08	NF62 vs NF50	RAB3 GTPase activating non-catalytic protein subunit 2 [Source:Xenbase;Acc:XB-GENE-987874]
ENSXETG00000021920	itga3	7	0.427701	0.00755417	0.0323236	NF62 vs NF50	integrin subunit alpha 3 [Source:Xenbase;Acc:XB-GENE-493979]
ENSXETG00000006639	rab11a	7	0.42762	4.13409e-05	0.000350387	NF62 vs NF50	RAB11A, member RAS oncogene family [Source:Xenbase;Acc:XB-GENE-489346]
ENSXETG00000021890	rab11b.2	7	0.426691	8.23814e-09	1.44158e-07	NF62 vs NF50	RAB11B, member RAS oncogene family, gene 2 [Source:Xenbase;Acc:XB-GENE-5963250]
ENSXETG00000023629	zranb1	7	0.426613	8.31185e-05	0.000654182	NF62 vs NF50	zinc finger RANBP2-type containing 1 [Source:Xenbase;Acc:XB-GENE-876399]
ENSXETG00000008400	rnf141	7	0.425986	2.22133e-07	3.04476e-06	NF62 vs NF50	ring finger protein 141 [Source:Xenbase;Acc:XB-GENE-5929937]
ENSXETG00000031401	mtif3	7	0.425379	2.8891e-05	0.00025235	NF62 vs NF50	mitochondrial translational initiation factor 3 [Source:NCBI gene (formerly Entrezgene);Acc:780770]
ENSXETG00000038834	march5	7	0.425153	3.10768e-05	0.00026946	NF62 vs NF50	membrane associated ring-CH-type finger 5 [Source:NCBI gene (formerly Entrezgene);Acc:100144728]
ENSXETG00000001592	bptf	7	0.424797	4.39993e-06	4.61022e-05	NF62 vs NF50	bromodomain PHD finger transcription factor [Source:Xenbase;Acc:XB-GENE-6054434]
ENSXETG00000002512	atp2a2	7	0.424747	2.50614e-07	3.36932e-06	NF62 vs NF50	ATPase, Ca++ transporting, cardiac muscle, slow twitch 2 [Source:Xenbase;Acc:XB-GENE-1012933]
ENSXETG00000000129	atg12	7	0.423234	0.00903333	0.0373982	NF62 vs NF50	autophagy related 12 [Source:Xenbase;Acc:XB-GENE-5730378]
ENSXETG00000009213	sec62	7	0.422208	0.000392841	0.00258115	NF62 vs NF50	SEC62 homolog, preprotein translocation factor [Source:Xenbase;Acc:XB-GENE-941020]
ENSXETG00000023924	tpi1	7	0.421855	0.00604318	0.0270349	NF62 vs NF50	triosephosphate isomerase 1 [Source:Xenbase;Acc:XB-GENE-494465]
ENSXETG00000016614	naga	7	0.421095	0.00330965	0.016361	NF62 vs NF50	N-acetylgalactosaminidase, alpha- [Source:Xenbase;Acc:XB-GENE-5832581]
ENSXETG00000001882	chst11	7	0.421067	1.41531e-05	0.000132547	NF62 vs NF50	carbohydrate (chondroitin 4) sulfotransferase 11 [Source:Xenbase;Acc:XB-GENE-955998]
ENSXETG00000036572	c1galt1c1	7	0.420935	0.002387	0.0124378	NF62 vs NF50	C1GALT1 specific chaperone 1 [Source:NCBI gene (formerly Entrezgene);Acc:448225]
ENSXETG00000012252	dnm1l	7	0.420598	1.47516e-05	0.000137818	NF62 vs NF50	dynamin 1-like [Source:Xenbase;Acc:XB-GENE-487279]
ENSXETG00000021229	nucb1	7	0.420288	1.73964e-09	3.42033e-08	NF62 vs NF50	nucleobindin 1 [Source:Xenbase;Acc:XB-GENE-478104]
ENSXETG00000002645	cryl1	7	0.420177	0.00303939	0.0152454	NF62 vs NF50	crystallin lambda 1 [Source:Xenbase;Acc:XB-GENE-945577]
ENSXETG00000006631	ncald	7	0.419513	0.000673196	0.0041329	NF62 vs NF50	neurocalcin delta [Source:Xenbase;Acc:XB-GENE-948387]
ENSXETG00000031132	chkb	7	0.418836	0.00370269	0.0178865	NF62 vs NF50	choline kinase beta [Source:NCBI gene (formerly Entrezgene);Acc:100145186]
ENSXETG00000010674	atp8a2	7	0.418357	0.00260605	0.0133939	NF62 vs NF50	ATPase, aminophospholipid transporter, class I, type 8A, member 2 [Source:Xenbase;Acc:XB-GENE-6036032]
ENSXETG00000020247	large1	7	0.417732	0.000323059	0.00217733	NF62 vs NF50	LARGE xylosyl- and glucuronyltransferase 1 [Source:Xenbase;Acc:XB-GENE-6250446]
ENSXETG00000007731	slc25a25	7	0.417469	0.000179758	0.00129281	NF62 vs NF50	solute carrier family 25 (mitochondrial carrier; phosphate carrier), member 25 [Source:Xenbase;Acc:XB-GENE-5933194]
ENSXETG00000021142	nedd4l	7	0.417064	1.20826e-10	2.75048e-09	NF62 vs NF50	NEDD4 like E3 ubiquitin protein ligase [Source:Xenbase;Acc:XB-GENE-489248]
ENSXETG00000021380	basp1	7	0.415934	6.16343e-08	9.46531e-07	NF62 vs NF50	brain abundant membrane attached signal protein 1 [Source:Xenbase;Acc:XB-GENE-6258618]
ENSXETG00000017913	st3gal4	7	0.414907	0.000426824	0.00276927	NF62 vs NF50	ST3 beta-galactoside alpha-2,3-sialyltransferase 4 [Source:Xenbase;Acc:XB-GENE-963280]
ENSXETG00000008423	cnih2	7	0.41412	0.0084759	0.0355481	NF62 vs NF50	cornichon family AMPA receptor auxiliary protein 2 [Source:Xenbase;Acc:XB-GENE-952875]
ENSXETG00000005955	ip6k1	7	0.414046	3.16075e-09	5.91309e-08	NF62 vs NF50	inositol hexaphosphate kinase 1 [Source:Xenbase;Acc:XB-GENE-921615]
ENSXETG00000006748	specc1	7	0.413833	2.25734e-05	0.000201736	NF62 vs NF50	sperm antigen with calponin homology and coiled-coil domains 1 [Source:Xenbase;Acc:XB-GENE-956924]
ENSXETG00000012114	tnip2	7	0.413621	0.0081085	0.034268	NF62 vs NF50	TNFAIP3 interacting protein 2 [Source:Xenbase;Acc:XB-GENE-995043]
ENSXETG00000040781	tmcc1	7	0.413275	0.000897328	0.00531441	NF62 vs NF50	transmembrane and coiled-coil domain family 1 [Source:NCBI gene (formerly Entrezgene);Acc:100170168]
ENSXETG00000003837	pura	7	0.412737	1.06321e-08	1.84171e-07	NF62 vs NF50	purine-rich element binding protein A [Source:Xenbase;Acc:XB-GENE-971657]
ENSXETG00000010539	fam160b2	7	0.412199	0.00638882	0.0282184	NF62 vs NF50	family with sequence similarity 160 member B2 [Source:Xenbase;Acc:XB-GENE-5801105]
ENSXETG00000014831	kif2a	7	0.412058	1.14049e-10	2.61161e-09	NF62 vs NF50	kinesin heavy chain member 2A [Source:Xenbase;Acc:XB-GENE-951755]
ENSXETG00000020843	gramd1c	7	0.411742	0.00979939	0.0398639	NF62 vs NF50	GRAM domain containing 1C [Source:Xenbase;Acc:XB-GENE-5944296]
ENSXETG00000022081	sema6b	7	0.411495	1.69702e-05	0.000155997	NF62 vs NF50	sema domain, transmembrane domain (TM), and cytoplasmic domain, (semaphorin) 6B [Source:Xenbase;Acc:XB-GENE-6050017]
ENSXETG00000000469	tmem169	7	0.411361	0.000963048	0.00566235	NF62 vs NF50	transmembrane protein 169 [Source:Xenbase;Acc:XB-GENE-975223]
ENSXETG00000023292	serinc1.1	7	0.411142	1.78211e-08	2.96391e-07	NF62 vs NF50	serine incorporator 1, gene 1 [Source:Xenbase;Acc:XB-GENE-954990]
ENSXETG00000003339	iqgap2	7	0.410886	3.43054e-07	4.46057e-06	NF62 vs NF50	IQ motif containing GTPase activating protein 2 [Source:Xenbase;Acc:XB-GENE-5752023]
ENSXETG00000005153	itpr1	7	0.410623	0.00239664	0.0124754	NF62 vs NF50	inositol 1,4,5-trisphosphate receptor type 1 [Source:Xenbase;Acc:XB-GENE-920765]
ENSXETG00000035110	ksr1	7	0.410439	4.15055e-05	0.000351397	NF62 vs NF50	kinase suppressor of ras 1 [Source:NCBI gene (formerly Entrezgene);Acc:100494230]
ENSXETG00000020601	dnajb1	7	0.410412	5.29134e-05	0.000436253	NF62 vs NF50	DnaJ heat shock protein family (Hsp40) member B1 [Source:Xenbase;Acc:XB-GENE-1003017]
ENSXETG00000018089	arhgap11a.1	7	0.410274	0.00344342	0.0168824	NF62 vs NF50	Rho GTPase activating protein 11A, gene 1 [Source:Xenbase;Acc:XB-GENE-1010876]
ENSXETG00000025401	gfod1	7	0.409993	3.52389e-06	3.75087e-05	NF62 vs NF50	glucose-fructose oxidoreductase domain containing 1 [Source:Xenbase;Acc:XB-GENE-947602]
ENSXETG00000000869	atp6v1e1	7	0.409229	0.00215845	0.0114322	NF62 vs NF50	ATPase, H+ transporting, lysosomal 31kDa, V1 subunit E1 [Source:Xenbase;Acc:XB-GENE-1006142]
ENSXETG00000006203	map7d2	7	0.40886	1.4414e-16	6.32004e-15	NF62 vs NF50	MAP7 domain containing 2 [Source:Xenbase;Acc:XB-GENE-960947]
ENSXETG00000003260	atp6v0b	7	0.408569	2.29198e-07	3.12495e-06	NF62 vs NF50	ATPase, H+ transporting, lysosomal 21kDa, V0 subunit b [Source:Xenbase;Acc:XB-GENE-997920]
ENSXETG00000019508	mfsd6l	7	0.408357	3.02219e-05	0.000263082	NF62 vs NF50	major facilitator superfamily domain containing 6-like [Source:Xenbase;Acc:XB-GENE-5841491]
ENSXETG00000021019	pld2	7	0.408282	1.22728e-05	0.000116422	NF62 vs NF50	phospholipase D2 [Source:Xenbase;Acc:XB-GENE-5998608]
ENSXETG00000012549	sh3bp5	7	0.408147	8.65766e-07	1.0538e-05	NF62 vs NF50	SH3-domain binding protein 5 [Source:Xenbase;Acc:XB-GENE-959548]
ENSXETG00000035983	prr36	7	0.407796	1.70158e-06	1.94824e-05	NF62 vs NF50	proline rich 36 [Source:NCBI gene (formerly Entrezgene);Acc:100490258]
ENSXETG00000002694	rtn3	7	0.405954	0.001181	0.00677605	NF62 vs NF50	reticulon 3 [Source:Xenbase;Acc:XB-GENE-975126]
ENSXETG00000035426	fbxo28	7	0.405748	4.05866e-09	7.4573e-08	NF62 vs NF50	F-box protein 28 [Source:NCBI gene (formerly Entrezgene);Acc:100125127]
ENSXETG00000011341	taok2	7	0.404903	1.91022e-11	5.00549e-10	NF62 vs NF50	TAO kinase 2 [Source:Xenbase;Acc:XB-GENE-5714821]
ENSXETG00000014360	rps6kc1	7	0.404714	0.00135151	0.00762954	NF62 vs NF50	ribosomal protein S6 kinase, 52kDa, polypeptide 1 [Source:NCBI gene (formerly Entrezgene);Acc:100492605]
ENSXETG00000019473	map1lc3a	7	0.404469	4.6035e-13	1.43827e-11	NF62 vs NF50	microtubule associated protein 1 light chain 3 alpha [Source:Xenbase;Acc:XB-GENE-941851]
ENSXETG00000018326	ube2m	7	0.404402	9.5236e-05	0.00074049	NF62 vs NF50	ubiquitin conjugating enzyme E2M [Source:Xenbase;Acc:XB-GENE-1005525]
ENSXETG00000000463	rgs7bp	7	0.404237	0.00874207	0.036417	NF62 vs NF50	regulator of G-protein signaling 7 binding protein [Source:Xenbase;Acc:XB-GENE-1001518]
ENSXETG00000003672	klhl13	7	0.402525	7.45805e-05	0.000593032	NF62 vs NF50	kelch like family member 13 [Source:Xenbase;Acc:XB-GENE-923144]
ENSXETG00000003618	atp2b4	7	0.402043	7.31138e-18	3.64012e-16	NF62 vs NF50	ATPase, Ca++ transporting, plasma membrane 4 [Source:Xenbase;Acc:XB-GENE-960658]
ENSXETG00000030054	slk	7	0.401501	0.0107942	0.0430042	NF62 vs NF50	STE20 like kinase [Source:HGNC Symbol;Acc:HGNC:11088]
ENSXETG00000003889	vps35	7	0.40133	0.000125171	0.000942382	NF62 vs NF50	VPS35 retromer complex component [Source:Xenbase;Acc:XB-GENE-941152]
ENSXETG00000022747	aass	7	0.400453	0.000128661	0.000965834	NF62 vs NF50	aminoadipate-semialdehyde synthase [Source:Xenbase;Acc:XB-GENE-943505]
ENSXETG00000004038	vapa	7	0.400124	1.8239e-06	2.07596e-05	NF62 vs NF50	VAMP associated protein A [Source:Xenbase;Acc:XB-GENE-990155]
ENSXETG00000022830	ywhab	7	0.399827	2.59973e-22	1.89265e-20	NF62 vs NF50	tyrosine 3-monooxygenase/tryptophan 5-monooxygenase activation protein beta [Source:Xenbase;Acc:XB-GENE-1006026]
ENSXETG00000005146	crbn	7	0.399472	0.00244731	0.0126899	NF62 vs NF50	cereblon [Source:Xenbase;Acc:XB-GENE-973907]
ENSXETG00000018784	abi1	7	0.399152	0.00111587	0.00643605	NF62 vs NF50	abl interactor 1 [Source:Xenbase;Acc:XB-GENE-942152]
ENSXETG00000015555	ank2	7	0.398623	0.00398988	0.0190473	NF62 vs NF50	ankyrin 2, neuronal [Source:Xenbase;Acc:XB-GENE-984843]
ENSXETG00000002003	gnai3	7	0.398612	0.000203144	0.00144021	NF62 vs NF50	G protein subunit alpha i3 [Source:Xenbase;Acc:XB-GENE-5738634]
ENSXETG00000000916	fktn	7	0.398556	0.00128288	0.00729821	NF62 vs NF50	fukutin [Source:Xenbase;Acc:XB-GENE-971788]
ENSXETG00000013325	cotl1	7	0.397638	0.0101706	0.0410574	NF62 vs NF50	coactosin-like F-actin binding protein 1 [Source:Xenbase;Acc:XB-GENE-943481]
ENSXETG00000004052	napg	7	0.397473	0.00614135	0.027399	NF62 vs NF50	N-ethylmaleimide-sensitive factor attachment protein, gamma [Source:Xenbase;Acc:XB-GENE-967831]
ENSXETG00000008481	galnt10	7	0.397243	0.00559246	0.0253269	NF62 vs NF50	polypeptide N-acetylgalactosaminyltransferase 10 [Source:Xenbase;Acc:XB-GENE-1010672]
ENSXETG00000032809	dync2h1	7	0.396396	1.01973e-06	1.22479e-05	NF62 vs NF50	dynein cytoplasmic 2 heavy chain 1 [Source:HGNC Symbol;Acc:HGNC:2962]
ENSXETG00000010133	cers1	7	0.396171	5.69118e-06	5.81322e-05	NF62 vs NF50	ceramide synthase 1 [Source:Xenbase;Acc:XB-GENE-994751]
ENSXETG00000000117	extl3	7	0.395789	3.55833e-06	3.78232e-05	NF62 vs NF50	exostosin like glycosyltransferase 3 [Source:Xenbase;Acc:XB-GENE-855819]
ENSXETG00000015091	osbpl1a	7	0.394495	0.00172215	0.00942539	NF62 vs NF50	oxysterol binding protein like 1A [Source:Xenbase;Acc:XB-GENE-1011513]
ENSXETG00000022336	olfm1	7	0.393763	4.4968e-11	1.1034e-09	NF62 vs NF50	olfactomedin 1 [Source:Xenbase;Acc:XB-GENE-491791]
ENSXETG00000022941	msh3	7	0.393737	0.00746832	0.0320094	NF62 vs NF50	mutS homolog 3 [Source:Xenbase;Acc:XB-GENE-1014070]
ENSXETG00000008015	add1	7	0.393625	0.00913572	0.0377553	NF62 vs NF50	adducin 1 [Source:Xenbase;Acc:XB-GENE-995030]
ENSXETG00000004959	epb41l3	7	0.393577	8.08331e-07	9.90141e-06	NF62 vs NF50	erythrocyte membrane protein band 4.1-like 3 [Source:Xenbase;Acc:XB-GENE-1006073]
ENSXETG00000008779	fbn1	7	0.393293	0.00417467	0.0198374	NF62 vs NF50	fibrillin 1 [Source:Xenbase;Acc:XB-GENE-954190]
ENSXETG00000000375	plpp1	7	0.393228	0.00745541	0.0319719	NF62 vs NF50	phospholipid phosphatase 1 [Source:Xenbase;Acc:XB-GENE-958883]
ENSXETG00000027289	prelid3a	7	0.392347	0.000100156	0.000772901	NF62 vs NF50	PRELI domain containing 3A [Source:Xenbase;Acc:XB-GENE-5804616]
ENSXETG00000002833	eps15	7	0.39077	1.96152e-12	5.7121e-11	NF62 vs NF50	epidermal growth factor receptor pathway substrate 15 [Source:Xenbase;Acc:XB-GENE-6070905]
ENSXETG00000022735	ptprz1	7	0.390217	0.00140517	0.00790934	NF62 vs NF50	protein tyrosine phosphatase, receptor type Z1 [Source:Xenbase;Acc:XB-GENE-1011831]
ENSXETG00000008860	hk1	7	0.390158	2.31171e-07	3.14618e-06	NF62 vs NF50	hexokinase 1 [Source:Xenbase;Acc:XB-GENE-944850]
ENSXETG00000024109	tifa	7	0.389221	0.00249029	0.0128675	NF62 vs NF50	TRAF-interacting protein with forkhead-associated domain [Source:Xenbase;Acc:XB-GENE-951828]
ENSXETG00000033370		7	0.388559	0.00968074	0.0394499	NF62 vs NF50	solute carrier family 66 member 1 [Source:NCBI gene (formerly Entrezgene);Acc:101731365]
ENSXETG00000018090	dlg5	7	0.388156	6.25275e-06	6.32483e-05	NF62 vs NF50	discs large homolog 5 [Source:Xenbase;Acc:XB-GENE-978275]
ENSXETG00000003464	dlg1	7	0.387599	3.48257e-07	4.51681e-06	NF62 vs NF50	discs, large homolog 1 [Source:Xenbase;Acc:XB-GENE-1016132]
ENSXETG00000039608	rcan3	7	0.386395	4.63613e-05	0.000387407	NF62 vs NF50	RCAN family member 3 [Source:NCBI gene (formerly Entrezgene);Acc:100124707]
ENSXETG00000021955	pnpo	7	0.385867	0.000176726	0.00127398	NF62 vs NF50	pyridoxamine 5'-phosphate oxidase [Source:Xenbase;Acc:XB-GENE-955839]
ENSXETG00000004877	traf3ip1	7	0.385622	0.0051425	0.0236367	NF62 vs NF50	TRAF3 interacting protein 1 [Source:Xenbase;Acc:XB-GENE-5871494]
ENSXETG00000033349	mbnl2	7	0.385461	7.21011e-06	7.15172e-05	NF62 vs NF50	muscleblind-like splicing regulator 2 [Source:NCBI gene (formerly Entrezgene);Acc:780224]
ENSXETG00000000087	parp3	7	0.385195	0.00821895	0.0346399	NF62 vs NF50	poly(ADP-ribose) polymerase family member 3 [Source:Xenbase;Acc:XB-GENE-987109]
ENSXETG00000032551	GFM1	7	0.384421	0.0100876	0.040789	NF62 vs NF50	G elongation factor, mitochondrial 1 [Source:NCBI gene (formerly Entrezgene);Acc:100494046]
ENSXETG00000033934	ifnar1	7	0.383428	0.0107033	0.0427303	NF62 vs NF50	interferon alpha and beta receptor subunit 1 [Source:NCBI gene (formerly Entrezgene);Acc:100498552]
ENSXETG00000014651	cog3	7	0.383378	0.000100949	0.000778636	NF62 vs NF50	component of oligomeric golgi complex 3 [Source:Xenbase;Acc:XB-GENE-855843]
ENSXETG00000014011	rab1a	7	0.38268	0.00360035	0.0175072	NF62 vs NF50	RAB1A, member RAS oncogene family [Source:Xenbase;Acc:XB-GENE-485527]
ENSXETG00000011875	glra2	7	0.3806	6.68928e-06	6.71276e-05	NF62 vs NF50	glycine receptor alpha 2 [Source:Xenbase;Acc:XB-GENE-958032]
ENSXETG00000005659	impad1	7	0.380314	0.000180972	0.00130094	NF62 vs NF50	3'(2'), 5'-bisphosphate nucleotidase 2 [Source:Xenbase;Acc:XB-GENE-5751033]
ENSXETG00000012126	ptprt	7	0.379802	2.37215e-05	0.000210898	NF62 vs NF50	protein tyrosine phosphatase receptor type T [Source:Xenbase;Acc:XB-GENE-5717729]
ENSXETG00000000247	foxred2	7	0.379748	1.34198e-05	0.000126293	NF62 vs NF50	FAD-dependent oxidoreductase domain containing 2 [Source:Xenbase;Acc:XB-GENE-5873019]
ENSXETG00000008675	pxk	7	0.379415	1.98483e-07	2.74005e-06	NF62 vs NF50	PX domain containing serine/threonine kinase [Source:Xenbase;Acc:XB-GENE-952529]
ENSXETG00000007928	lgals9	7	0.378168	0.00882404	0.036709	NF62 vs NF50	galectin 9 [Source:Xenbase;Acc:XB-GENE-5813327]
ENSXETG00000012313	atp9a	7	0.37748	2.31914e-10	5.12802e-09	NF62 vs NF50	ATPase, class II, type 9A [Source:Xenbase;Acc:XB-GENE-942215]
ENSXETG00000018682	rnf115	7	0.376484	0.000186	0.00133336	NF62 vs NF50	ring finger protein 115 [Source:Xenbase;Acc:XB-GENE-993231]
ENSXETG00000039841	mien1	7	0.376419	0.00540103	0.0245826	NF62 vs NF50	migration and invasion enhancer 1 [Source:NCBI gene (formerly Entrezgene);Acc:548750]
ENSXETG00000034346	bco2	7	0.375979	0.000604921	0.00376466	NF62 vs NF50	dihydropyrimidinase like 2 [Source:NCBI gene (formerly Entrezgene);Acc:100158561]
ENSXETG00000011508	maneal	7	0.3749	0.00253799	0.0130833	NF62 vs NF50	mannosidase, endo-alpha-like [Source:Xenbase;Acc:XB-GENE-5814476]
ENSXETG00000005015	tprg1l	7	0.374752	0.00956494	0.0391164	NF62 vs NF50	tumor protein p63 regulated 1-like [Source:Xenbase;Acc:XB-GENE-5849057]
ENSXETG00000018563	wdr26	7	0.373779	0.00632993	0.0280092	NF62 vs NF50	WD repeat domain 26 [Source:Xenbase;Acc:XB-GENE-993726]
ENSXETG00000007915	tmem178.2	7	0.372912	0.0125534	0.0487296	NF62 vs NF50	transmembrane protein 178, gene 2 [Source:Xenbase;Acc:XB-GENE-5809007]
ENSXETG00000019069	trappc11	7	0.371987	0.00478735	0.0222688	NF62 vs NF50	trafficking protein particle complex 11 [Source:Xenbase;Acc:XB-GENE-5931148]
ENSXETG00000006916	tab1	7	0.371831	0.00758873	0.0324444	NF62 vs NF50	TGF-beta activated kinase 1/MAP3K7 binding protein 1 [Source:Xenbase;Acc:XB-GENE-481228]
ENSXETG00000013701	dkk3	7	0.371362	0.0068761	0.029979	NF62 vs NF50	dickkopf WNT signaling pathway inhibitor 3 [Source:Xenbase;Acc:XB-GENE-877183]
ENSXETG00000013597	unc13a	7	0.370657	3.51444e-06	3.74341e-05	NF62 vs NF50	unc-13 homolog A [Source:Xenbase;Acc:XB-GENE-6039664]
ENSXETG00000024127	st8sia2	7	0.370634	8.43718e-06	8.25741e-05	NF62 vs NF50	ST8 alpha-N-acetyl-neuraminide alpha-2,8-sialyltransferase 2 [Source:Xenbase;Acc:XB-GENE-960442]
ENSXETG00000033666	chtf18	7	0.370388	0.0107562	0.0429081	NF62 vs NF50	CHTF18 (Chromosome Transmission Fidelity Factor 18) is a Protein Coding gene. This gene encodes a protein which is a component of a replication factor C (RFC) complex, which loads proliferating cell nuclear antigen (PCNA) on to DNA during the S phase of cell cycle. The encoded protein may interact with other proteins, including RFC complex 3, to form a clamp loader complex that plays a role in si…
ENSXETG00000004677	snx2	7	0.370344	5.13851e-07	6.47939e-06	NF62 vs NF50	sorting nexin 2 [Source:Xenbase;Acc:XB-GENE-5791488]
ENSXETG00000003585	rhoj	7	0.369286	0.000534143	0.00337039	NF62 vs NF50	ras homolog family member J [Source:Xenbase;Acc:XB-GENE-957540]
ENSXETG00000017276	ap2m1	7	0.368882	0.000404327	0.00264647	NF62 vs NF50	adaptor related protein complex 2 subunit mu 1 [Source:Xenbase;Acc:XB-GENE-6258427]
ENSXETG00000002230	snx30	7	0.368712	0.00856792	0.0358561	NF62 vs NF50	sorting nexin family member 30 [Source:Xenbase;Acc:XB-GENE-944717]
ENSXETG00000003152	usp14	7	0.366539	9.12759e-06	8.87683e-05	NF62 vs NF50	ubiquitin specific peptidase 14 [Source:Xenbase;Acc:XB-GENE-971842]
ENSXETG00000023854	rabac1	7	0.366445	0.00614876	0.0274119	NF62 vs NF50	Rab acceptor 1 (prenylated) [Source:Xenbase;Acc:XB-GENE-959357]
ENSXETG00000023064	ppp1r13b	7	0.366223	1.50036e-11	4.00633e-10	NF62 vs NF50	protein phosphatase 1 regulatory subunit 13B [Source:Xenbase;Acc:XB-GENE-993686]
ENSXETG00000004585	usp12b	7	0.366008	9.34033e-05	0.000727339	NF62 vs NF50	ubiquitin specific peptidase 12b [Source:Xenbase;Acc:XB-GENE-5749343]
ENSXETG00000002726	iars2	7	0.365412	0.00110605	0.00638874	NF62 vs NF50	isoleucyl-tRNA synthetase 2, mitochondrial [Source:Xenbase;Acc:XB-GENE-987849]
ENSXETG00000011475	rnft2	7	0.364706	0.00421332	0.0199903	NF62 vs NF50	ring finger protein, transmembrane 2 [Source:Xenbase;Acc:XB-GENE-966981]
ENSXETG00000021997	st6galnac6	7	0.364432	0.00824432	0.0347184	NF62 vs NF50	ST6 (alpha-N-acetyl-neuraminyl-2,3-beta-galactosyl-1,3)-N-acetylgalactosaminide alpha-2,6-sialyltransferase 6 [Source:Xenbase;Acc:XB-GENE-1012034]
ENSXETG00000008003	wdr35	7	0.364407	0.0037835	0.0182255	NF62 vs NF50	WD repeat domain 35 [Source:Xenbase;Acc:XB-GENE-985175]
ENSXETG00000014344	celf5	7	0.363913	0.00045911	0.00294265	NF62 vs NF50	CUGBP Elav-like family member 5 [Source:Xenbase;Acc:XB-GENE-494002]
ENSXETG00000026938	sppl3	7	0.363729	0.00349886	0.0170999	NF62 vs NF50	signal peptide peptidase like 3 [Source:Xenbase;Acc:XB-GENE-949275]
ENSXETG00000013421	crocc	7	0.362579	0.0001607	0.00116992	NF62 vs NF50	ciliary rootlet coiled-coil, rootletin [Source:Xenbase;Acc:XB-GENE-996807]
ENSXETG00000037126	ankrd9	7	0.362348	0.00381987	0.0183549	NF62 vs NF50	ankyrin repeat domain 9 [Source:NCBI gene (formerly Entrezgene);Acc:100124767]
ENSXETG00000002610	camsap3	7	0.361291	0.00348496	0.0170535	NF62 vs NF50	calmodulin regulated spectrin associated protein family member 3 [Source:Xenbase;Acc:XB-GENE-5845672]
ENSXETG00000030987	sp9	7	0.361181	0.00634494	0.0280595	NF62 vs NF50	Sp9 transcription factor [Source:NCBI gene (formerly Entrezgene);Acc:779722]
ENSXETG00000023565	rufy2	7	0.360769	0.00457645	0.0214494	NF62 vs NF50	RUN and FYVE domain containing 2 [Source:Xenbase;Acc:XB-GENE-1015917]
ENSXETG00000020297	mindy3	7	0.360697	0.00638447	0.0282101	NF62 vs NF50	MINDY lysine 48 deubiquitinase 3 [Source:Xenbase;Acc:XB-GENE-957056]
ENSXETG00000002865	capns2	7	0.360658	0.000532964	0.00336432	NF62 vs NF50	calpain, small subunit 2 [Source:Xenbase;Acc:XB-GENE-5764367]
ENSXETG00000035921	wbp2	7	0.359902	0.000828594	0.00496063	NF62 vs NF50	WD repeat domain, phosphoinositide interacting 2 [Source:NCBI gene (formerly Entrezgene);Acc:100497399]
ENSXETG00000011463	psmb7	7	0.359892	1.21189e-05	0.000115174	NF62 vs NF50	proteasome (prosome, macropain) subunit, beta type, 7 [Source:Xenbase;Acc:XB-GENE-946042]
ENSXETG00000020366	atp1a1	7	0.359855	2.59487e-10	5.68074e-09	NF62 vs NF50	ATPase Na+/K+ transporting subunit alpha 1 [Source:Xenbase;Acc:XB-GENE-484831]
ENSXETG00000008877	psma4	7	0.359406	5.29202e-07	6.65665e-06	NF62 vs NF50	proteasome subunit alpha 4 [Source:Xenbase;Acc:XB-GENE-5837209]
ENSXETG00000021432	pigt	7	0.35938	0.00159127	0.00879014	NF62 vs NF50	phosphatidylinositol glycan anchor biosynthesis class T [Source:Xenbase;Acc:XB-GENE-1014749]
ENSXETG00000022769	dst	7	0.359118	0.00353628	0.0172554	NF62 vs NF50	dystonin [Source:Xenbase;Acc:XB-GENE-1002426]
ENSXETG00000027080	trappc2	7	0.358661	0.000695866	0.00425515	NF62 vs NF50	trafficking protein particle complex 2 [Source:Xenbase;Acc:XB-GENE-965017]
ENSXETG00000019259	timm22	7	0.358208	0.000456845	0.00293057	NF62 vs NF50	translocase of inner mitochondrial membrane 22 homolog [Source:Xenbase;Acc:XB-GENE-5754351]
ENSXETG00000002957	sap130	7	0.358107	0.00197978	0.010595	NF62 vs NF50	Sin3A associated protein 130kDa [Source:Xenbase;Acc:XB-GENE-6083596]
ENSXETG00000040838	gng7	7	0.357839	0.000287117	0.00196252	NF62 vs NF50	guanine nucleotide binding protein (G protein), gamma 7 [Source:NCBI gene (formerly Entrezgene);Acc:549887]
ENSXETG00000006267	ralgds	7	0.356179	6.25352e-06	6.32483e-05	NF62 vs NF50	ral guanine nucleotide dissociation stimulator [Source:Xenbase;Acc:XB-GENE-987988]
ENSXETG00000000997	kiaa1109	7	0.355792	0.00174448	0.00952396	NF62 vs NF50	KIAA1109 [Source:Xenbase;Acc:XB-GENE-5902543]
ENSXETG00000011330	tmem106b	7	0.355486	3.71872e-07	4.80291e-06	NF62 vs NF50	transmembrane protein 106B [Source:Xenbase;Acc:XB-GENE-5843726]
ENSXETG00000025900	vti1b	7	0.354901	0.0122819	0.0478442	NF62 vs NF50	vesicle transport through interaction with t-SNAREs 1B [Source:Xenbase;Acc:XB-GENE-957754]
ENSXETG00000003847	lrrc4c	7	0.354699	0.000439976	0.00284125	NF62 vs NF50	leucine rich repeat containing 4C [Source:Xenbase;Acc:XB-GENE-5772259]
ENSXETG00000018441	nsdhl	7	0.35446	0.00569625	0.0257064	NF62 vs NF50	NAD(P) dependent steroid dehydrogenase-like [Source:Xenbase;Acc:XB-GENE-1004923]
ENSXETG00000019533	glrb	7	0.35428	0.00132273	0.007489	NF62 vs NF50	glycine receptor beta [Source:Xenbase;Acc:XB-GENE-1011734]
ENSXETG00000023005	evi5	7	0.354182	0.00023257	0.00162494	NF62 vs NF50	ecotropic viral integration site 5 [Source:Xenbase;Acc:XB-GENE-983877]
ENSXETG00000023243	fam91a1	7	0.352455	9.42427e-07	1.13992e-05	NF62 vs NF50	family with sequence similarity 91 member A1 [Source:Xenbase;Acc:XB-GENE-5796830]
ENSXETG00000020844	ttc21b	7	0.351604	0.012833	0.0495907	NF62 vs NF50	tetratricopeptide repeat domain 21B [Source:Xenbase;Acc:XB-GENE-6047950]
ENSXETG00000033647	dis3l2	7	0.351477	0.000315302	0.00213251	NF62 vs NF50	DIS3 like 3'-5' exoribonuclease 2 [Source:NCBI gene (formerly Entrezgene);Acc:780265]
ENSXETG00000019096	rsph6a	7	0.351402	0.00624027	0.0277237	NF62 vs NF50	radial spoke head 6 homolog A [Source:Xenbase;Acc:XB-GENE-1014690]
ENSXETG00000009907	man1a2	7	0.351178	0.000327596	0.00219927	NF62 vs NF50	mannosidase, alpha, class 1A, member 2 [Source:Xenbase;Acc:XB-GENE-1010312]
ENSXETG00000014955	rangrf	7	0.350506	3.31539e-07	4.32908e-06	NF62 vs NF50	RAN guanine nucleotide release factor [Source:Xenbase;Acc:XB-GENE-5760490]
ENSXETG00000022748	fezf1	7	0.349859	0.00932561	0.0383488	NF62 vs NF50	FEZ family zinc finger 1 [Source:Xenbase;Acc:XB-GENE-985988]
ENSXETG00000013287	atp2c2	7	0.349329	0.000250707	0.00173828	NF62 vs NF50	ATPase, Ca++ transporting, type 2C, member 2 [Source:Xenbase;Acc:XB-GENE-5873516]
ENSXETG00000015184	ddhd2	7	0.349214	3.40108e-05	0.000292762	NF62 vs NF50	DDHD domain containing 2 [Source:Xenbase;Acc:XB-GENE-964275]
ENSXETG00000001883	slc41a2	7	0.348866	0.00802385	0.0340126	NF62 vs NF50	solute carrier family 41 member 2 [Source:Xenbase;Acc:XB-GENE-955988]
ENSXETG00000006969	hs3st1	7	0.348566	0.00624859	0.0277306	NF62 vs NF50	heparan sulfate-glucosamine 3-sulfotransferase 1 [Source:Xenbase;Acc:XB-GENE-5855727]
ENSXETG00000012192	tmem144	7	0.34823	0.00315039	0.0156748	NF62 vs NF50	transmembrane protein 144 [Source:Xenbase;Acc:XB-GENE-966057]
ENSXETG00000031676	cib2	7	0.348078	0.0037956	0.018261	NF62 vs NF50	calcium and integrin binding family member 2 [Source:NCBI gene (formerly Entrezgene);Acc:780271]
ENSXETG00000002013	cables2	7	0.347884	0.00135096	0.00762954	NF62 vs NF50	Cdk5 and Abl enzyme substrate 2 [Source:Xenbase;Acc:XB-GENE-963205]
ENSXETG00000001037	sdf4	7	0.347346	0.00434395	0.0205469	NF62 vs NF50	stromal cell derived factor 4 [Source:Xenbase;Acc:XB-GENE-956501]
ENSXETG00000008649	prkacb	7	0.347283	1.98783e-09	3.85429e-08	NF62 vs NF50	protein kinase cAMP-activated catalytic subunit beta [Source:Xenbase;Acc:XB-GENE-482702]
ENSXETG00000009121	mgat2	7	0.34709	0.000148378	0.00109259	NF62 vs NF50	mannosyl (alpha-1,6-)-glycoprotein beta-1,2-N-acetylglucosaminyltransferase [Source:Xenbase;Acc:XB-GENE-978789]
ENSXETG00000017607	capzb	7	0.346623	0.0105003	0.0421596	NF62 vs NF50	capping actin protein of muscle Z-line subunit beta [Source:Xenbase;Acc:XB-GENE-490544]
ENSXETG00000001760	ptpn11b	7	0.346023	0.00456654	0.021416	NF62 vs NF50	protein tyrosine phosphatase, non-receptor type 11, b [Source:Xenbase;Acc:XB-GENE-6054495]
ENSXETG00000006812	mcoln1	7	0.345814	0.00222582	0.0117087	NF62 vs NF50	mucolipin 1 [Source:Xenbase;Acc:XB-GENE-982338]
ENSXETG00000010219	ugcg	7	0.345566	0.0047461	0.0221169	NF62 vs NF50	UDP-glucose ceramide glucosyltransferase [Source:Xenbase;Acc:XB-GENE-944694]
ENSXETG00000011538	mlf2	7	0.344123	0.00319704	0.0158813	NF62 vs NF50	myeloid leukemia factor 2 [Source:Xenbase;Acc:XB-GENE-491238]
ENSXETG00000012367	syne1	7	0.34406	0.00218828	0.0115625	NF62 vs NF50	spectrin repeat containing, nuclear envelope 1 [Source:Xenbase;Acc:XB-GENE-5956642]
ENSXETG00000030532	slc37a4	7	0.343145	0.000269775	0.00185218	NF62 vs NF50	solute carrier family 37 member 4 [Source:NCBI gene (formerly Entrezgene);Acc:550110]
ENSXETG00000013007	ugp2	7	0.342494	0.00014489	0.00107202	NF62 vs NF50	UDP-glucose pyrophosphorylase 2 [Source:Xenbase;Acc:XB-GENE-974407]
ENSXETG00000037548		7	0.34111	0.00290576	0.0146848	NF62 vs NF50	cathepsin D-like [Source:NCBI gene (formerly Entrezgene);Acc:613063]
ENSXETG00000041062	rab14	7	0.3404	0.00317288	0.0157765	NF62 vs NF50	RAB14, member RAS oncogene family [Source:NCBI gene (formerly Entrezgene);Acc:493231]
ENSXETG00000004029	vps28	7	0.340388	0.00100775	0.00589823	NF62 vs NF50	vacuolar protein sorting 28 homolog [Source:Xenbase;Acc:XB-GENE-5776981]
ENSXETG00000027061	vps16	7	0.339753	2.41695e-06	2.67201e-05	NF62 vs NF50	VPS16, CORVET/HOPS core subunit [Source:Xenbase;Acc:XB-GENE-5856292]
ENSXETG00000032554	sec23a	7	0.33914	0.00154383	0.00857719	NF62 vs NF50	Sec23 homolog A, COPII coat complex component [Source:NCBI gene (formerly Entrezgene);Acc:780116]
ENSXETG00000012092	plch2	7	0.339042	0.000185296	0.00132893	NF62 vs NF50	phospholipase C eta 2 [Source:Xenbase;Acc:XB-GENE-988591]
ENSXETG00000016030	ccdc138	7	0.338257	4.76654e-05	0.000396373	NF62 vs NF50	coiled-coil domain containing 138 [Source:Xenbase;Acc:XB-GENE-5842289]
ENSXETG00000006675	smpd3	7	0.337673	0.0115439	0.0454164	NF62 vs NF50	sphingomyelin phosphodiesterase 3 [Source:Xenbase;Acc:XB-GENE-1013642]
ENSXETG00000021554	gchfr	7	0.337419	0.000386452	0.00254567	NF62 vs NF50	GTP cyclohydrolase I feedback regulator [Source:Xenbase;Acc:XB-GENE-974499]
ENSXETG00000015863	vac14	7	0.336512	0.00012591	0.000947487	NF62 vs NF50	Vac14 homolog [Source:Xenbase;Acc:XB-GENE-975921]
ENSXETG00000035918	ubxn11	7	0.336116	0.00454892	0.0213517	NF62 vs NF50	UBXN11 (UBX Domain Protein 11) is a Protein Coding gene. This gene encodes a protein with a divergent C-terminal UBX domain. The homologous protein in the rat interacts with members of the Rnd subfamily of Rho GTPases at the cell periphery through its C-terminal region. It also interacts with several heterotrimeric G proteins through their G-alpha subunits and promotes Rho GTPase activation. It i…
ENSXETG00000018684	chchd6	7	0.335915	0.000703258	0.00429015	NF62 vs NF50	coiled-coil-helix-coiled-coil-helix domain containing 6 [Source:Xenbase;Acc:XB-GENE-945702]
ENSXETG00000011897	eno1	7	0.334837	0.00149329	0.00834146	NF62 vs NF50	enolase 1 [Source:Xenbase;Acc:XB-GENE-483500]
ENSXETG00000015920	tbc1d9b	7	0.33404	6.9852e-08	1.06017e-06	NF62 vs NF50	TBC1 domain family member 9B [Source:Xenbase;Acc:XB-GENE-989754]
ENSXETG00000039639	PSPC1	7	0.333957	1.50579e-07	2.12824e-06	NF62 vs NF50	paraspeckle component 1 [Source:NCBI gene (formerly Entrezgene);Acc:100489975]
ENSXETG00000031266	CCDC106	7	0.332541	0.00178	0.00967682	NF62 vs NF50	coiled-coil domain containing 106 [Source:HGNC Symbol;Acc:HGNC:30181]
ENSXETG00000031455	ift88	7	0.332331	0.000221607	0.00155821	NF62 vs NF50	intraflagellar transport 88 [Source:NCBI gene (formerly Entrezgene);Acc:100490149]
ENSXETG00000011493	pcmtd2	7	0.331539	4.83827e-06	5.02855e-05	NF62 vs NF50	protein-L-isoaspartate (D-aspartate) O-methyltransferase domain containing 2 [Source:Xenbase;Acc:XB-GENE-947888]
ENSXETG00000019434	mnt	7	0.330146	0.00560994	0.0253837	NF62 vs NF50	MAX network transcriptional repressor [Source:Xenbase;Acc:XB-GENE-6087131]
ENSXETG00000016257	cyp39a1	7	0.330096	0.0123759	0.0481619	NF62 vs NF50	cytochrome P450 family 39 subfamily A member 1 [Source:Xenbase;Acc:XB-GENE-945546]
ENSXETG00000002529	evl	7	0.329404	0.00956455	0.0391164	NF62 vs NF50	Enah/Vasp-like [Source:Xenbase;Acc:XB-GENE-988623]
ENSXETG00000017873	rnf19a	7	0.32914	0.000134342	0.00100603	NF62 vs NF50	ring finger protein 19A, RBR E3 ubiquitin protein ligase [Source:Xenbase;Acc:XB-GENE-852864]
ENSXETG00000017933	actn1	7	0.328934	2.54689e-06	2.79241e-05	NF62 vs NF50	actinin alpha 1 [Source:Xenbase;Acc:XB-GENE-493909]
ENSXETG00000023295	lmo4.1	7	0.326412	0.00759229	0.0324507	NF62 vs NF50	LIM domain only 4, gene 1 [Source:Xenbase;Acc:XB-GENE-971939]
ENSXETG00000018433	fbxo30	7	0.326341	0.0061663	0.0274557	NF62 vs NF50	F-box protein 30 [Source:Xenbase;Acc:XB-GENE-5934558]
ENSXETG00000034871	ccdc9b	7	0.32557	0.00248944	0.0128674	NF62 vs NF50	coiled-coil domain containing 9B [Source:NCBI gene (formerly Entrezgene);Acc:100497448]
ENSXETG00000015022	gpd1l	7	0.325492	0.000274267	0.00188052	NF62 vs NF50	glycerol-3-phosphate dehydrogenase 1 like [Source:Xenbase;Acc:XB-GENE-969902]
ENSXETG00000011436	setd3	7	0.325198	0.00177087	0.00964076	NF62 vs NF50	SET domain containing 3 [Source:Xenbase;Acc:XB-GENE-1016707]
ENSXETG00000017982	ptpra	7	0.325008	1.91133e-06	2.15955e-05	NF62 vs NF50	protein tyrosine phosphatase, receptor type A [Source:Xenbase;Acc:XB-GENE-1012347]
ENSXETG00000037536	rps19bp1	7	0.324758	0.00361417	0.0175633	NF62 vs NF50	ribosomal protein S19 binding protein 1 [Source:NCBI gene (formerly Entrezgene);Acc:733497]
ENSXETG00000003545	pcsk2	7	0.323514	5.39354e-08	8.36621e-07	NF62 vs NF50	proprotein convertase subtilisin/kexin type 2 [Source:Xenbase;Acc:XB-GENE-960013]
ENSXETG00000016242	gabarapl1	7	0.323426	3.51021e-06	3.74147e-05	NF62 vs NF50	GABA(A) receptor-associated protein like 1 [Source:Xenbase;Acc:XB-GENE-946688]
ENSXETG00000014178	cryzl1	7	0.323359	0.00333233	0.0164527	NF62 vs NF50	crystallin zeta like 1 [Source:Xenbase;Acc:XB-GENE-1016499]
ENSXETG00000020940	arpc3	7	0.323003	0.00969235	0.0394805	NF62 vs NF50	actin related protein 2/3 complex subunit 3 [Source:Xenbase;Acc:XB-GENE-494115]
ENSXETG00000008715	schip1	7	0.322109	2.76396e-05	0.000242518	NF62 vs NF50	schwannomin interacting protein 1 [Source:Xenbase;Acc:XB-GENE-1011068]
ENSXETG00000022272	qrich1l	7	0.321942	0.0120959	0.0472833	NF62 vs NF50	glutamine-rich 1 like [Source:Xenbase;Acc:XB-GENE-5995297]
ENSXETG00000019453	stx5	7	0.321876	0.000188643	0.00134867	NF62 vs NF50	syntaxin 5 [Source:Xenbase;Acc:XB-GENE-959062]
ENSXETG00000027548	chst8	7	0.321324	0.00179299	0.00973793	NF62 vs NF50	carbohydrate (N-acetylgalactosamine 4-0) sulfotransferase 8 [Source:Xenbase;Acc:XB-GENE-987442]
ENSXETG00000030336	fbxo34	7	0.321246	0.00382928	0.018386	NF62 vs NF50	F-box protein 34 [Source:NCBI gene (formerly Entrezgene);Acc:100127842]
ENSXETG00000015500	mllt3	7	0.32105	0.0103864	0.0417677	NF62 vs NF50	myeloid/lymphoid or mixed-lineage leukemia; translocated to, 3 [Source:Xenbase;Acc:XB-GENE-6257679]
ENSXETG00000010376	pkp4	7	0.320889	0.00980851	0.0398905	NF62 vs NF50	plakophilin 4 [Source:Xenbase;Acc:XB-GENE-489870]
ENSXETG00000021567	ift46	7	0.320397	0.00497439	0.0229727	NF62 vs NF50	intraflagellar transport 46 [Source:Xenbase;Acc:XB-GENE-986153]
ENSXETG00000008663	flnb	7	0.319031	0.000799227	0.00479972	NF62 vs NF50	filamin B [Source:Xenbase;Acc:XB-GENE-494642]
ENSXETG00000008254	pik3cb	7	0.317929	8.89061e-05	0.000694422	NF62 vs NF50	phosphatidylinositol-4,5-bisphosphate 3-kinase catalytic subunit beta [Source:Xenbase;Acc:XB-GENE-482674]
ENSXETG00000010060	rmc1	7	0.317412	0.00049491	0.00315117	NF62 vs NF50	regulator of MON1-CCZ1 [Source:Xenbase;Acc:XB-GENE-1003493]
ENSXETG00000016202	psmd14	7	0.316841	0.00228266	0.0119426	NF62 vs NF50	proteasome 26S subunit, non-ATPase 14 [Source:Xenbase;Acc:XB-GENE-950703]
ENSXETG00000015591	ate1	7	0.316759	0.00011097	0.000845785	NF62 vs NF50	arginyltransferase 1 [Source:Xenbase;Acc:XB-GENE-961934]
ENSXETG00000021600	tmem259	7	0.316139	0.0117286	0.0460374	NF62 vs NF50	transmembrane protein 259 [Source:Xenbase;Acc:XB-GENE-5753986]
ENSXETG00000035138	eif4e3	7	0.315869	0.00148031	0.00828996	NF62 vs NF50	eukaryotic translation initiation factor 4E family member 3 [Source:NCBI gene (formerly Entrezgene);Acc:548803]
ENSXETG00000040053	trappc5	7	0.31567	0.000600249	0.00373709	NF62 vs NF50	trafficking protein particle complex 5 [Source:NCBI gene (formerly Entrezgene);Acc:733964]
ENSXETG00000010833	pgm1	7	0.314967	0.00130594	0.00740752	NF62 vs NF50	phosphoglucomutase 1 [Source:Xenbase;Acc:XB-GENE-948527]
ENSXETG00000008335	vps26b	7	0.314473	2.53535e-05	0.000223859	NF62 vs NF50	VPS26 retromer complex component B [Source:Xenbase;Acc:XB-GENE-945593]
ENSXETG00000023767	trappc9	7	0.314239	0.00222465	0.0117065	NF62 vs NF50	trafficking protein particle complex 9 [Source:Xenbase;Acc:XB-GENE-5844484]
ENSXETG00000020369	sgip1	7	0.313998	3.23673e-08	5.21458e-07	NF62 vs NF50	SH3GL interacting endocytic adaptor 1 [Source:Xenbase;Acc:XB-GENE-6076882]
ENSXETG00000021691	mapk8	7	0.313527	0.00643426	0.0284057	NF62 vs NF50	mitogen-activated protein kinase 8 [Source:Xenbase;Acc:XB-GENE-1217556]
ENSXETG00000003753	orai2	7	0.311939	0.00522499	0.0239224	NF62 vs NF50	ORAI calcium release-activated calcium modulator 2 [Source:Xenbase;Acc:XB-GENE-5781666]
ENSXETG00000001505	med7	7	0.311726	0.00388874	0.0186452	NF62 vs NF50	mediator complex subunit 7 [Source:Xenbase;Acc:XB-GENE-922711]
ENSXETG00000015794	ehd4	7	0.31104	0.00653796	0.0287976	NF62 vs NF50	EH domain containing 4 [Source:Xenbase;Acc:XB-GENE-1000711]
ENSXETG00000005769	alkbh5	7	0.310472	0.00487675	0.0225893	NF62 vs NF50	alkB homolog 5, RNA demethylase [Source:Xenbase;Acc:XB-GENE-987580]
ENSXETG00000006011	slc45a1	7	0.309464	7.74827e-05	0.00061358	NF62 vs NF50	solute carrier family 45 member 1 [Source:Xenbase;Acc:XB-GENE-955318]
ENSXETG00000015458	man2a2	7	0.309318	1.53534e-05	0.000142922	NF62 vs NF50	mannosidase, alpha, class 2A, member 2 [Source:Xenbase;Acc:XB-GENE-981388]
ENSXETG00000010540	dmtn	7	0.309079	0.00022284	0.00156546	NF62 vs NF50	dematin actin binding protein [Source:Xenbase;Acc:XB-GENE-982208]
ENSXETG00000020830	ubr4	7	0.305956	0.00239845	0.0124807	NF62 vs NF50	ubiquitin protein ligase E3 component n-recognin 4 [Source:Xenbase;Acc:XB-GENE-970440]
ENSXETG00000017880	gpr176	7	0.30531	2.60128e-06	2.84065e-05	NF62 vs NF50	G protein-coupled receptor 176 [Source:Xenbase;Acc:XB-GENE-5875770]
ENSXETG00000007484	washc2a	7	0.304704	7.50443e-05	0.000596106	NF62 vs NF50	WASH complex subunit 2A [Source:Xenbase;Acc:XB-GENE-5771000]
ENSXETG00000022893	ywhae	7	0.30418	0.00164479	0.00905339	NF62 vs NF50	tyrosine 3-monooxygenase/tryptophan 5-monooxygenase activation protein epsilon [Source:Xenbase;Acc:XB-GENE-996375]
ENSXETG00000011704	flrt2	7	0.304065	0.00347839	0.0170268	NF62 vs NF50	fibronectin leucine rich transmembrane protein 2 [Source:Xenbase;Acc:XB-GENE-495394]
ENSXETG00000021356	rabep1	7	0.303666	0.00485044	0.0224877	NF62 vs NF50	rabaptin, RAB GTPase binding effector protein 1 [Source:Xenbase;Acc:XB-GENE-967240]
ENSXETG00000011990	naa30	7	0.302145	0.000806706	0.0048371	NF62 vs NF50	N(alpha)-acetyltransferase 30, NatC catalytic subunit [Source:Xenbase;Acc:XB-GENE-877040]
ENSXETG00000003237	nmt1	7	0.301956	9.69295e-05	0.000752142	NF62 vs NF50	N-myristoyltransferase 1 [Source:Xenbase;Acc:XB-GENE-953051]
ENSXETG00000002168	epha10	7	0.301521	0.000624312	0.00386507	NF62 vs NF50	EPH receptor A10 [Source:Xenbase;Acc:XB-GENE-5893530]
ENSXETG00000022634	acbd3	7	0.301451	9.95017e-05	0.000769008	NF62 vs NF50	acyl-CoA binding domain containing 3 [Source:Xenbase;Acc:XB-GENE-958909]
ENSXETG00000006892	aco2	7	0.300886	4.09524e-11	1.01291e-09	NF62 vs NF50	aconitase 2 [Source:Xenbase;Acc:XB-GENE-1000785]
ENSXETG00000004726	b4galt6	7	0.300795	7.44674e-05	0.000592438	NF62 vs NF50	UDP-Gal:betaGlcNAc beta 1,4- galactosyltransferase, polypeptide 6 [Source:Xenbase;Acc:XB-GENE-984613]
ENSXETG00000023785	slc46a1	7	0.300619	0.00133868	0.00757374	NF62 vs NF50	solute carrier family 46 (folate transporter), member 1 [Source:Xenbase;Acc:XB-GENE-961470]
ENSXETG00000012613	becn1	7	0.300312	0.000206442	0.00145956	NF62 vs NF50	beclin 1, autophagy related [Source:Xenbase;Acc:XB-GENE-999318]
ENSXETG00000005090	pacsin3	7	0.300081	0.00318852	0.0158441	NF62 vs NF50	protein kinase C and casein kinase substrate in neurons 3 [Source:Xenbase;Acc:XB-GENE-493382]
ENSXETG00000017865	cpne5	7	0.299727	0.00428596	0.0202913	NF62 vs NF50	copine V [Source:Xenbase;Acc:XB-GENE-956274]
ENSXETG00000005359	hsp90b1	7	0.298679	0.00954163	0.0390718	NF62 vs NF50	heat shock protein 90kDa beta family member 1 [Source:Xenbase;Acc:XB-GENE-494760]
ENSXETG00000024684	itm2b	7	0.298316	0.00600658	0.0269102	NF62 vs NF50	integral membrane protein 2B [Source:Xenbase;Acc:XB-GENE-986226]
ENSXETG00000011732	agtpbp1	7	0.297695	0.0032998	0.0163234	NF62 vs NF50	ATP/GTP binding protein 1 [Source:Xenbase;Acc:XB-GENE-5932583]
ENSXETG00000040149	fbxo45	7	0.297255	7.12215e-06	7.08725e-05	NF62 vs NF50	F-box protein 45 [Source:NCBI gene (formerly Entrezgene);Acc:100216147]
ENSXETG00000015558	kif21a	7	0.297218	0.000622418	0.00385644	NF62 vs NF50	kinesin family member 21A [Source:Xenbase;Acc:XB-GENE-1010599]
ENSXETG00000012726	jakmip2	7	0.296705	0.00317899	0.0158018	NF62 vs NF50	janus kinase and microtubule interacting protein 2 [Source:Xenbase;Acc:XB-GENE-6039514]
ENSXETG00000020770	dmxl2	7	0.296203	0.000353888	0.00234719	NF62 vs NF50	Dmx-like 2 [Source:Xenbase;Acc:XB-GENE-1004082]
ENSXETG00000002292	acly	7	0.295368	0.00120965	0.00693272	NF62 vs NF50	ATP citrate lyase [Source:Xenbase;Acc:XB-GENE-992494]
ENSXETG00000005258	oscp1	7	0.295352	0.00510476	0.0234974	NF62 vs NF50	organic solute carrier partner 1 [Source:Xenbase;Acc:XB-GENE-992936]
ENSXETG00000015712	rabl2b	7	0.295041	0.0128566	0.0496569	NF62 vs NF50	RAB, member of RAS oncogene family like 2B [Source:Xenbase;Acc:XB-GENE-979695]
ENSXETG00000002590	rab4b	7	0.293999	0.000187001	0.00133867	NF62 vs NF50	RAB4B member RAS oncogene family [Source:Xenbase;Acc:XB-GENE-946075]
ENSXETG00000020358	syngap1	7	0.293887	0.00135136	0.00762954	NF62 vs NF50	synaptic Ras GTPase activating protein 1 [Source:Xenbase;Acc:XB-GENE-487270]
ENSXETG00000011342	arl4a	7	0.290805	0.00150856	0.00841152	NF62 vs NF50	ADP ribosylation factor like GTPase 4A [Source:Xenbase;Acc:XB-GENE-5783083]
ENSXETG00000015291	actr3	7	0.289764	0.002593	0.0133401	NF62 vs NF50	ARP3 actin-related protein 3 homolog [Source:Xenbase;Acc:XB-GENE-5915063]
ENSXETG00000008386	sos1	7	0.289417	0.0105846	0.0423658	NF62 vs NF50	SOS Ras/Rac guanine nucleotide exchange factor 1 [Source:Xenbase;Acc:XB-GENE-1011399]
ENSXETG00000022008	sh2d3c	7	0.28849	0.0116541	0.0458031	NF62 vs NF50	SH2 domain containing 3C [Source:Xenbase;Acc:XB-GENE-6258390]
ENSXETG00000002305	rab5a	7	0.288106	0.00034672	0.00230659	NF62 vs NF50	RAB5A, member RAS oncogene family [Source:Xenbase;Acc:XB-GENE-482011]
ENSXETG00000009717	tln2	7	0.287757	1.2214e-05	0.000116007	NF62 vs NF50	talin 2 [Source:Xenbase;Acc:XB-GENE-481871]
ENSXETG00000005484	emc3	7	0.28769	0.00963357	0.0393034	NF62 vs NF50	ER membrane protein complex subunit 3 [Source:Xenbase;Acc:XB-GENE-942865]
ENSXETG00000018731	commd10	7	0.28755	0.00475623	0.0221508	NF62 vs NF50	COMM domain containing 10 [Source:Xenbase;Acc:XB-GENE-941185]
ENSXETG00000017184	rab2b	7	0.287507	0.0100928	0.0407995	NF62 vs NF50	rab2b, member RAS oncogene family [Source:Xenbase;Acc:XB-GENE-920598]
ENSXETG00000014581	akap11	7	0.286486	0.000122214	0.000922826	NF62 vs NF50	A-kinase anchoring protein 11 [Source:Xenbase;Acc:XB-GENE-968300]
ENSXETG00000010200	ecpas	7	0.286434	0.0119342	0.0467021	NF62 vs NF50	Ecm29 proteasome adaptor and scaffold [Source:Xenbase;Acc:XB-GENE-967168]
ENSXETG00000021575	vps18	7	0.285589	0.0113483	0.0448513	NF62 vs NF50	VPS18, CORVET/HOPS core subunit [Source:Xenbase;Acc:XB-GENE-1007587]
ENSXETG00000012160	srebf1	7	0.284391	0.00111114	0.00641335	NF62 vs NF50	sterol regulatory element binding transcription factor 1 [Source:Xenbase;Acc:XB-GENE-987572]
ENSXETG00000026459	ywhaz	7	0.284199	0.00576123	0.0259769	NF62 vs NF50	tyrosine 3-monooxygenase/tryptophan 5-monooxygenase activation protein zeta [Source:Xenbase;Acc:XB-GENE-970616]
ENSXETG00000017360	plpp6	7	0.283839	0.00396637	0.0189601	NF62 vs NF50	phospholipid phosphatase 6 [Source:Xenbase;Acc:XB-GENE-5871301]
ENSXETG00000015645	clptm1l	7	0.283813	0.00108355	0.00627527	NF62 vs NF50	CLPTM1-like [Source:Xenbase;Acc:XB-GENE-942384]
ENSXETG00000038032	mosmo	7	0.28319	0.00615486	0.0274297	NF62 vs NF50	modulator of smoothened [Source:NCBI gene (formerly Entrezgene);Acc:100144972]
ENSXETG00000005091	lrp4	7	0.283145	0.0128497	0.0496428	NF62 vs NF50	LDL receptor related protein 4 [Source:Xenbase;Acc:XB-GENE-494512]
ENSXETG00000009754	idh3a	7	0.282905	0.00356922	0.0173942	NF62 vs NF50	isocitrate dehydrogenase (NAD(+)) 3 alpha [Source:Xenbase;Acc:XB-GENE-943186]
ENSXETG00000019764	XB5949753	7	0.282721	0.00871265	0.0363239	NF62 vs NF50	uncharacterized XB5949753 [Source:Xenbase;Acc:XB-GENE-5949754]
ENSXETG00000008825	bet1l	7	0.281938	0.00341118	0.0167456	NF62 vs NF50	Bet1 golgi vesicular membrane trafficking protein like [Source:Xenbase;Acc:XB-GENE-973698]
ENSXETG00000019484	ppid	7	0.281715	0.00904997	0.037447	NF62 vs NF50	peptidylprolyl isomerase D (cyclophilin D) [Source:Xenbase;Acc:XB-GENE-855598]
ENSXETG00000016417	ap1b1	7	0.281683	0.000268439	0.00184465	NF62 vs NF50	adaptor related protein complex 1 subunit beta 1 [Source:Xenbase;Acc:XB-GENE-984900]
ENSXETG00000006646	dpp8	7	0.280903	1.05098e-05	0.00010119	NF62 vs NF50	dipeptidyl-peptidase 8 [Source:Xenbase;Acc:XB-GENE-991409]
ENSXETG00000023038	ckb	7	0.280742	7.49275e-06	7.39406e-05	NF62 vs NF50	creatine kinase, brain [Source:Xenbase;Acc:XB-GENE-493156]
ENSXETG00000030822	ankrd46	7	0.278193	0.00336366	0.0165544	NF62 vs NF50	ankyrin repeat domain 46 [Source:NCBI gene (formerly Entrezgene);Acc:100101770]
ENSXETG00000011138	prkaa2	7	0.277275	0.000382185	0.00252187	NF62 vs NF50	protein kinase, AMP-activated, alpha 2 catalytic subunit [Source:Xenbase;Acc:XB-GENE-5994580]
ENSXETG00000001998	psma7	7	0.276739	0.00707889	0.0306467	NF62 vs NF50	proteasome subunit alpha 7 [Source:Xenbase;Acc:XB-GENE-974596]
ENSXETG00000020022	gnao1	7	0.275584	0.000134459	0.00100642	NF62 vs NF50	G protein subunit alpha o1 [Source:Xenbase;Acc:XB-GENE-921635]
ENSXETG00000002268	phactr1	7	0.27461	0.000419528	0.00273206	NF62 vs NF50	phosphatase and actin regulator 1 [Source:Xenbase;Acc:XB-GENE-5959316]
ENSXETG00000020707	vps36	7	0.274531	0.0047842	0.0222609	NF62 vs NF50	vacuolar protein sorting 36 homolog [Source:Xenbase;Acc:XB-GENE-954399]
ENSXETG00000008121	dcaf8	7	0.273655	0.00163632	0.00901639	NF62 vs NF50	DDB1 and CUL4 associated factor 8 [Source:Xenbase;Acc:XB-GENE-989771]
ENSXETG00000001154	gpr153	7	0.273356	0.0105754	0.0423509	NF62 vs NF50	G protein-coupled receptor 153 [Source:Xenbase;Acc:XB-GENE-951386]
ENSXETG00000013480	ap2b1	7	0.271588	0.00197927	0.010595	NF62 vs NF50	adaptor related protein complex 2 subunit beta 1 [Source:Xenbase;Acc:XB-GENE-5871354]
ENSXETG00000009607	lrfn3	7	0.271105	0.0076286	0.0325698	NF62 vs NF50	leucine rich repeat and fibronectin type III domain containing 3 [Source:Xenbase;Acc:XB-GENE-923381]
ENSXETG00000002970	pigk	7	0.270107	0.00338841	0.0166603	NF62 vs NF50	phosphatidylinositol glycan anchor biosynthesis class K [Source:Xenbase;Acc:XB-GENE-962876]
ENSXETG00000006018	park7	7	0.269315	0.00837001	0.0351613	NF62 vs NF50	parkinson protein 7 [Source:Xenbase;Acc:XB-GENE-1005316]
ENSXETG00000011530	akr1b1	7	0.268713	0.00471172	0.0220032	NF62 vs NF50	aldo-keto reductase family 1, member B1 (aldose reductase) [Source:Xenbase;Acc:XB-GENE-5821742]
ENSXETG00000011390	cox20	7	0.267888	2.84304e-07	3.77621e-06	NF62 vs NF50	cytochrome c oxidase assembly factor COX20 [Source:Xenbase;Acc:XB-GENE-6041252]
ENSXETG00000007339	hdac2	7	0.267689	0.00203783	0.0108529	NF62 vs NF50	histone deacetylase 2 [Source:Xenbase;Acc:XB-GENE-485807]
ENSXETG00000009388	fbxw7	7	0.266944	0.000427688	0.00277234	NF62 vs NF50	F-box and WD repeat domain containing 7 [Source:Xenbase;Acc:XB-GENE-1000486]
ENSXETG00000016086	hdgfl3	7	0.266558	3.01148e-07	3.98279e-06	NF62 vs NF50	HDGF like 3 [Source:Xenbase;Acc:XB-GENE-947032]
ENSXETG00000024476	vps29	7	0.266392	0.00266473	0.0136591	NF62 vs NF50	VPS29 retromer complex component [Source:Xenbase;Acc:XB-GENE-967952]
ENSXETG00000016622	snn	7	0.265982	0.00538315	0.0245084	NF62 vs NF50	stannin [Source:Xenbase;Acc:XB-GENE-947441]
ENSXETG00000034897	ngb	7	0.265657	0.0102899	0.0414658	NF62 vs NF50	neuroglobin [Source:NCBI gene (formerly Entrezgene);Acc:594898]
ENSXETG00000023608	inpp5a.1	7	0.264879	0.0115423	0.0454164	NF62 vs NF50	inositol polyphosphate-5-phosphatase A [Source:Xenbase;Acc:XB-GENE-1005677]
ENSXETG00000004382	map7d1	7	0.264658	0.0114996	0.0453113	NF62 vs NF50	MAP7 domain containing 1 [Source:Xenbase;Acc:XB-GENE-6454138]
ENSXETG00000023264	cspp1	7	0.264568	0.00705005	0.0305476	NF62 vs NF50	centrosome and spindle pole associated protein 1 [Source:Xenbase;Acc:XB-GENE-5770603]
ENSXETG00000003924	fam118b	7	0.263138	0.00139517	0.00785878	NF62 vs NF50	family with sequence similarity 118 member B [Source:Xenbase;Acc:XB-GENE-947228]
ENSXETG00000024155	mpnd	7	0.262663	0.00266624	0.0136608	NF62 vs NF50	MPN domain containing [Source:Xenbase;Acc:XB-GENE-5858624]
ENSXETG00000019855	papss1	7	0.260972	0.000134532	0.00100648	NF62 vs NF50	3'-phosphoadenosine 5'-phosphosulfate synthase 1 [Source:Xenbase;Acc:XB-GENE-947140]
ENSXETG00000034472	eif1ax	7	0.259674	0.00019116	0.00136426	NF62 vs NF50	eukaryotic translation initiation factor 1A X-linked [Source:NCBI gene (formerly Entrezgene);Acc:448063]
ENSXETG00000018935	bbs5	7	0.257345	0.00558802	0.0253142	NF62 vs NF50	Bardet-Biedl syndrome 5 [Source:Xenbase;Acc:XB-GENE-965964]
ENSXETG00000001502	cyfip2	7	0.256583	0.000338987	0.00226099	NF62 vs NF50	cytoplasmic FMR1 interacting protein 2 [Source:Xenbase;Acc:XB-GENE-922699]
ENSXETG00000035710	r3hdm4	7	0.255552	0.0122271	0.0477029	NF62 vs NF50	R3H domain containing 4 [Source:NCBI gene (formerly Entrezgene);Acc:779758]
ENSXETG00000013185	agl	7	0.254772	5.00349e-05	0.000414291	NF62 vs NF50	amylo-alpha-1, 6-glucosidase, 4-alpha-glucanotransferase [Source:Xenbase;Acc:XB-GENE-1001429]
ENSXETG00000020040	rhot1	7	0.253105	0.00314831	0.0156694	NF62 vs NF50	ras homolog family member T1 [Source:Xenbase;Acc:XB-GENE-494893]
ENSXETG00000017903	rtf1	7	0.252944	0.00756768	0.0323724	NF62 vs NF50	RTF1 homolog, Paf1/RNA polymerase II complex component [Source:Xenbase;Acc:XB-GENE-993328]
ENSXETG00000005222	agpat1	7	0.250643	0.00012027	0.000909926	NF62 vs NF50	1-acylglycerol-3-phosphate O-acyltransferase 1 [Source:Xenbase;Acc:XB-GENE-487933]
ENSXETG00000016952	ppm1a	7	0.249598	0.00196156	0.0105157	NF62 vs NF50	protein phosphatase, Mg2+/Mn2+ dependent 1A [Source:Xenbase;Acc:XB-GENE-852654]
ENSXETG00000024395	casc3	7	0.248254	0.00314168	0.0156466	NF62 vs NF50	CASC3, exon junction complex subunit [Source:Xenbase;Acc:XB-GENE-969211]
ENSXETG00000031703	snx25	7	0.247542	0.000417077	0.0027207	NF62 vs NF50	sorting nexin 25 [Source:NCBI gene (formerly Entrezgene);Acc:100127563]
ENSXETG00000038446	nefh	7	0.246041	0.00926401	0.0381587	NF62 vs NF50	neurofilament heavy [Source:NCBI gene (formerly Entrezgene);Acc:100101753]
ENSXETG00000012997	peli1	7	0.245894	0.00886253	0.0368393	NF62 vs NF50	pellino E3 ubiquitin protein ligase 1 [Source:Xenbase;Acc:XB-GENE-992979]
ENSXETG00000027920	arpc2	7	0.245566	0.00148711	0.00831951	NF62 vs NF50	actin related protein 2/3 complex subunit 2 [Source:Xenbase;Acc:XB-GENE-491571]
ENSXETG00000015703	psmc1	7	0.242196	0.00158262	0.00876011	NF62 vs NF50	proteasome 26S subunit, ATPase 1 [Source:Xenbase;Acc:XB-GENE-950579]
ENSXETG00000008619	usp19	7	0.241416	0.00366943	0.0177756	NF62 vs NF50	ubiquitin specific peptidase 19 [Source:Xenbase;Acc:XB-GENE-5869969]
ENSXETG00000015980	fbxo9	7	0.239733	0.00437775	0.0206814	NF62 vs NF50	F-box protein 9 [Source:Xenbase;Acc:XB-GENE-1002447]
ENSXETG00000021093	apbb2	7	0.236944	0.0111104	0.0440592	NF62 vs NF50	amyloid beta precursor protein binding family B member 2 [Source:Xenbase;Acc:XB-GENE-491743]
ENSXETG00000009522	psmd1	7	0.235739	0.000149752	0.00109904	NF62 vs NF50	proteasome 26S subunit, non-ATPase 1 [Source:Xenbase;Acc:XB-GENE-989959]
ENSXETG00000026776	rap1b	7	0.234968	0.00057343	0.00358894	NF62 vs NF50	RAP1B, member of RAS oncogene family [Source:Xenbase;Acc:XB-GENE-479036]
ENSXETG00000004852	cask	7	0.233866	0.000447983	0.00288451	NF62 vs NF50	calcium/calmodulin-dependent serine protein kinase (MAGUK family) [Source:Xenbase;Acc:XB-GENE-1014725]
ENSXETG00000020864	ppp2r2b	7	0.230068	0.0024477	0.0126899	NF62 vs NF50	protein phosphatase 2 regulatory subunit B, beta [Source:Xenbase;Acc:XB-GENE-946380]
ENSXETG00000001837	trim2	7	0.229125	0.00423822	0.0201022	NF62 vs NF50	tripartite motif containing 2 [Source:Xenbase;Acc:XB-GENE-942459]
ENSXETG00000018057	spred1	7	0.229098	0.00509546	0.0234686	NF62 vs NF50	sprouty related, EVH1 domain containing 1 [Source:Xenbase;Acc:XB-GENE-482851]
ENSXETG00000022549	brf1	7	0.228763	0.00268753	0.0137531	NF62 vs NF50	BRF1, RNA polymerase III transcription initiation factor 90 kDa subunit [Source:Xenbase;Acc:XB-GENE-946065]
ENSXETG00000012042	lipe	7	0.226946	0.00471609	0.022017	NF62 vs NF50	lipase, hormone-sensitive [Source:Xenbase;Acc:XB-GENE-988272]
ENSXETG00000012035	mlx	7	0.226599	0.0129297	0.0498518	NF62 vs NF50	MLX, MAX dimerization protein [Source:Xenbase;Acc:XB-GENE-970062]
ENSXETG00000027589	kdelr1	7	0.225739	0.00812445	0.034326	NF62 vs NF50	KDEL endoplasmic reticulum protein retention receptor 1 [Source:Xenbase;Acc:XB-GENE-941343]
ENSXETG00000017426	unnamed994582	7	0.22558	0.0053648	0.0244393	NF62 vs NF50	Putative ortholog of fKBP12-rapamycin complex-associated protein (FK506-binding protein 12- rapamycin complex-associated protein 1) (Rapamycin target protein) (RAPT1) (Mammalian target of rapamycin) (MTOR) [Source:Xenbase;Acc:XB-GENE-994583]
ENSXETG00000002912	brms1l	7	0.224554	0.0104442	0.0419782	NF62 vs NF50	BRMS1 like transcriptional repressor [Source:Xenbase;Acc:XB-GENE-1002972]
ENSXETG00000001637	vps51	7	0.223627	0.0127456	0.0493375	NF62 vs NF50	VPS51 GARP complex subunit [Source:Xenbase;Acc:XB-GENE-1005391]
ENSXETG00000023327	syvn1	7	0.221781	0.000986615	0.00578769	NF62 vs NF50	synoviolin 1 [Source:Xenbase;Acc:XB-GENE-1005361]
ENSXETG00000008413	larp1	7	0.220359	0.00158861	0.00878487	NF62 vs NF50	La ribonucleoprotein domain family member 1 [Source:Xenbase;Acc:XB-GENE-6039336]
ENSXETG00000017884	psmd7	7	0.220155	0.00625037	0.0277306	NF62 vs NF50	proteasome 26S subunit, non-ATPase 7 [Source:Xenbase;Acc:XB-GENE-1005422]
ENSXETG00000016636	kif3b	7	0.217114	0.00220008	0.0116049	NF62 vs NF50	kinesin family member 3B [Source:Xenbase;Acc:XB-GENE-979232]
ENSXETG00000040200	flot2	7	0.216603	0.0121935	0.047608	NF62 vs NF50	flotillin 2 [Source:NCBI gene (formerly Entrezgene);Acc:496443]
ENSXETG00000039854	ppp1r15b	7	0.216116	0.00297368	0.0149741	NF62 vs NF50	PPP1R15B (Protein Phosphatase 1 Regulatory Subunit 15B) is a Protein Coding gene. This gene encodes a protein phosphatase I-interacting protein that promotes the dephosphorylation of eukaryotic translation initiation factor 2A to regulate translation under conditions of cellular stress.
ENSXETG00000007756	shf	7	0.215375	0.00378019	0.0182152	NF62 vs NF50	Src homology 2 domain containing F [Source:Xenbase;Acc:XB-GENE-492850]
ENSXETG00000013016	mdh1	7	0.214483	0.00351342	0.0171602	NF62 vs NF50	malate dehydrogenase 1 [Source:Xenbase;Acc:XB-GENE-484872]
ENSXETG00000021159	lman1	7	0.213392	0.00730767	0.0314377	NF62 vs NF50	lectin, mannose binding 1 [Source:Xenbase;Acc:XB-GENE-492680]
ENSXETG00000017571	dapk1	7	0.212481	0.00985722	0.0400656	NF62 vs NF50	death associated protein kinase 1 [Source:Xenbase;Acc:XB-GENE-1011852]
ENSXETG00000017825	ddx1	7	0.206416	0.00412105	0.0196067	NF62 vs NF50	DEAD/H-box helicase 1 [Source:Xenbase;Acc:XB-GENE-969096]
ENSXETG00000017883	susd6	7	0.19843	0.00297973	0.0149948	NF62 vs NF50	sushi domain containing 6 [Source:Xenbase;Acc:XB-GENE-986596]
ENSXETG00000001924	rmnd5a	7	0.19768	0.00724723	0.0312528	NF62 vs NF50	required for meiotic nuclear division 5 homolog A [Source:Xenbase;Acc:XB-GENE-5741891]
ENSXETG00000008132	ankrd17	7	0.197558	0.00212471	0.0112806	NF62 vs NF50	ankyrin repeat domain 17 [Source:Xenbase;Acc:XB-GENE-994421]
ENSXETG00000008809	vstm2b	7	0.193753	0.00130807	0.00741418	NF62 vs NF50	V-set and transmembrane domain containing 2B [Source:Xenbase;Acc:XB-GENE-947810]
ENSXETG00000039028	strn	7	0.192207	0.00560791	0.0253819	NF62 vs NF50	striatin [Source:NCBI gene (formerly Entrezgene);Acc:100216217]
ENSXETG00000032850	lrrn3	7	0.19151	0.00597901	0.02681	NF62 vs NF50	leucine rich repeat neuronal 3 [Source:NCBI gene (formerly Entrezgene);Acc:779981]
ENSXETG00000016796	ap3m2	7	0.191018	0.01104	0.0438137	NF62 vs NF50	adaptor related protein complex 3 subunit mu 2 [Source:Xenbase;Acc:XB-GENE-971211]
ENSXETG00000016166	tmf1	7	0.189646	0.00934692	0.038413	NF62 vs NF50	TATA element modulatory factor 1 [Source:Xenbase;Acc:XB-GENE-958628]
ENSXETG00000027152	pcdhga10	7	0.178377	0.0109744	0.0435869	NF62 vs NF50	protocadherin gamma-B5 [Source:NCBI gene (formerly Entrezgene);Acc:101733947]
ENSXETG00000016933	ehmt1	7	0.171792	0.000469651	0.00299901	NF62 vs NF50	euchromatic histone-lysine N-methyltransferase 1 [Source:Xenbase;Acc:XB-GENE-5793917]
ENSXETG00000010662	ap3b2	7	0.169355	0.00577698	0.0260251	NF62 vs NF50	adaptor related protein complex 3 subunit beta 2 [Source:Xenbase;Acc:XB-GENE-1013377]
ENSXETG00000022022	snrk	7	0.165359	0.00139055	0.00783564	NF62 vs NF50	SNF related kinase [Source:Xenbase;Acc:XB-GENE-1005804]
ENSXETG00000019350	heatr5b	7	0.147462	0.0126007	0.0488764	NF62 vs NF50	HEAT repeat containing 5B [Source:Xenbase;Acc:XB-GENE-5931269]
ENSXETG00000008250	copb2	7	0.142192	0.00958328	0.0391315	NF62 vs NF50	COPI coat complex subunit beta 2 [Source:Xenbase;Acc:XB-GENE-964668]

## Sheet: NF50-62 downregulated
Color scheme		Sort ID
Neuroendocrine-related genes		1
Cell cycle/cell division genes		2
Neuron development, structure and function		3
Other genes of interest		4
Translation, ribosome		5
Uncategorized		6
Abbreviations don't match the ensembl ID and description		7
Sorted by log2FoldChange
Italicized descriptions are Entrez Gene/Genecards Summaries for mammal orthologs
ensembl	id	Sort ID	log2FoldChange	pvalue	padj	Comparison	description	TR ChIP-seq peaks	Notes
ENSXETG00000007396	igf2bp3	1	-2.53712	2.21073e-38	4.31904e-36	NF62 vs NF50	insulin like growth factor 2 mRNA binding protein 3 [Source:Xenbase;Acc:XB-GENE-483018]
ENSXETG00000014248	gh1	1	-1.32532	1.12623e-06	1.34131e-05	NF62 vs NF50	growth hormone 1 [Source:Xenbase;Acc:XB-GENE-487882]
ENSXETG00000032792	gnrh2	1	-1.19409	4.72265e-11	1.15697e-09	NF62 vs NF50	gonadotropin releasing hormone 2 [Source:NCBI gene (formerly Entrezgene);Acc:100135418]
ENSXETG00000031572	kiss1	1	-0.924616	2.75543e-06	2.98647e-05	NF62 vs NF50	kisspeptin [Source:NCBI gene (formerly Entrezgene);Acc:100233214]
ENSXETG00000023385	fst	1	-0.867263	6.80348e-06	6.80966e-05	NF62 vs NF50	follistatin [Source:Xenbase;Acc:XB-GENE-486296]
ENSXETG00000002554	rxfp3	1	-0.859366	1.76838e-11	4.66549e-10	NF62 vs NF50	relaxin family peptide receptor 3 [Source:Xenbase;Acc:XB-GENE-478939]
ENSXETG00000002876	igf3	1	-0.824489	0.0126974	0.049202	NF62 vs NF50	insulin-like growth factor 3 [Source:Xenbase;Acc:XB-GENE-5807444]
ENSXETG00000035344		1	-0.778854	1.61458e-05	0.000149397	NF62 vs NF50	corticoliberin [Source:NCBI gene (formerly Entrezgene);Acc:100485454]		Corticotropin-releasing hormone; shows up as regulated only NF50-62
ENSXETG00000038809	lep	1	-0.690363	4.49188e-05	0.000377601	NF62 vs NF50	leptin [Source:NCBI gene (formerly Entrezgene);Acc:100486715]
ENSXETG00000017080	crhbp	1	-0.661478	0.000136394	0.00101843	NF62 vs NF50	corticotropin releasing hormone binding protein [Source:Xenbase;Acc:XB-GENE-486316]
ENSXETG00000001731	srd5a1	1	-0.530093	0.00862665	0.0360396	NF62 vs NF50	steroid-5-alpha-reductase, alpha polypeptide 1 (3-oxo-5 alpha-steroid delta 4-dehydrogenase alpha 1) [Source:Xenbase;Acc:XB-GENE-1000046]
ENSXETG00000007518	cdca7	2	-3.54127	1.7009e-58	1.19326e-55	NF62 vs NF50	cell division cycle associated 7 [Source:Xenbase;Acc:XB-GENE-977167]	-
ENSXETG00000009444	cdk2	2	-3.18505	5.43287e-47	1.86265e-44	NF62 vs NF50	cyclin-dependent kinase 2 [Source:Xenbase;Acc:XB-GENE-1001990]	-
ENSXETG00000003123	cdk1	2	-3.18343	5.75282e-59	4.22805e-56	NF62 vs NF50	cyclin-dependent kinase 1 [Source:Xenbase;Acc:XB-GENE-482750]	-
ENSXETG00000002167	cdca8	2	-3.13828	2.98693e-33	4.19094e-31	NF62 vs NF50	cell division cycle associated 8 [Source:Xenbase;Acc:XB-GENE-946929]	-
ENSXETG00000001016	ccna2	2	-3.12131	1.90096e-46	6.11238e-44	NF62 vs NF50	cyclin A2 [Source:Xenbase;Acc:XB-GENE-923016]	-
ENSXETG00000022597	ccnb3	2	-3.02143	6.10658e-50	2.35622e-47	NF62 vs NF50	cyclin B3 [Source:Xenbase;Acc:XB-GENE-920213]
ENSXETG00000015421	cks1b	2	-3.00438	8.57018e-36	1.45354e-33	NF62 vs NF50	CDC28 protein kinase regulatory subunit 1B [Source:Xenbase;Acc:XB-GENE-921479]
ENSXETG00000020442	esco2	2	-2.98374	1.01902e-32	1.39183e-30	NF62 vs NF50	establishment of sister chromatid cohesion N-acetyltransferase 2 [Source:Xenbase;Acc:XB-GENE-5955289]
ENSXETG00000012353	bora	2	-2.96695	7.36253e-22	5.18873e-20	NF62 vs NF50	bora, aurora kinase A activator [Source:Xenbase;Acc:XB-GENE-5865524]
ENSXETG00000000287	bub1b	2	-2.94726	1.15942e-35	1.92413e-33	NF62 vs NF50	BUB1B, mitotic checkpoint serine/threonine kinase [Source:Xenbase;Acc:XB-GENE-1010857]
ENSXETG00000009097	aurkb	2	-2.94136	7.69084e-57	4.74802e-54	NF62 vs NF50	aurora kinase B [Source:Xenbase;Acc:XB-GENE-1019626]
ENSXETG00000020708	ckap2	2	-2.93667	3.73906e-56	2.13736e-53	NF62 vs NF50	cytoskeleton associated protein 2 [Source:Xenbase;Acc:XB-GENE-1004436]		This gene encodes a cytoskeleton-associated protein that stabalizes microtubules and plays a role in the regulation of cell division.
ENSXETG00000039411	anln	2	-2.9204	1.15815e-24	1.03924e-22	NF62 vs NF50	anillin actin binding protein [Source:NCBI gene (formerly Entrezgene);Acc:100329114]		This gene encodes an actin-binding protein that plays a role in cell growth and migration, and in cytokinesis.
ENSXETG00000016354	ccnb1.2	2	-2.89498	5.11915e-43	1.38612e-40	NF62 vs NF50	cyclin B1 [Source:Xenbase;Acc:XB-GENE-5736422]
ENSXETG00000023301	gtse1	2	-2.88746	2.15368e-36	3.77726e-34	NF62 vs NF50	G2 and S-phase expressed 1 [Source:Xenbase;Acc:XB-GENE-1014600]
ENSXETG00000010855	cks2	2	-2.86194	1.02578e-35	1.72086e-33	NF62 vs NF50	CDC28 protein kinase regulatory subunit 2 [Source:Xenbase;Acc:XB-GENE-922081]		CKS2 protein binds to the catalytic subunit of the cyclin dependent kinases and is essential for their biological function.
ENSXETG00000007799	kntc1	2	-2.85611	1.94789e-45	6.01275e-43	NF62 vs NF50	kinetochore associated 1 [Source:Xenbase;Acc:XB-GENE-1011946]		This gene encodes a protein that is one of many involved in mechanisms to ensure proper chromosome segregation during cell division.
ENSXETG00000023090	ncaph2	2	-2.8464	6.15569e-49	2.26207e-46	NF62 vs NF50	non-SMC condensin II complex subunit H2 [Source:Xenbase;Acc:XB-GENE-993063]		This gene encodes one of the non-SMC subunits of the condensin II complex. This complex plays an essential role in mitotic chromosome assembly.
ENSXETG00000021701	zmcm3	2	-2.84082	4.3339e-37	7.86934e-35	NF62 vs NF50	Putative ortholog of dNA replication licensing factor MCM3 (DNA polymerase alpha holoenzyme-associated protein P1) (RLF beta subunit) (P102 protein) (P1-MCM3) [Source:Xenbase;Acc:XB-GENE-971646]
ENSXETG00000009544	pif1	2	-2.83538	1.98568e-17	9.60719e-16	NF62 vs NF50	PIF1 5'-to-3' DNA helicase [Source:Xenbase;Acc:XB-GENE-5924613]
ENSXETG00000002100	mad2l1	2	-2.81035	1.16748e-29	1.36506e-27	NF62 vs NF50	mitotic arrest deficient 2 like 1 [Source:Xenbase;Acc:XB-GENE-947153]
ENSXETG00000004854	mcm4	2	-2.7978	3.3845e-50	1.41179e-47	NF62 vs NF50	minichromosome maintenance complex component 4 [Source:Xenbase;Acc:XB-GENE-1011481]		The protein encoded by this gene is one of the highly conserved mini-chromosome maintenance proteins (MCM) that are essential for the initiation of eukaryotic genome replication.
ENSXETG00000018602	cdc45	2	-2.79192	3.91281e-24	3.37376e-22	NF62 vs NF50	cell division cycle 45 [Source:Xenbase;Acc:XB-GENE-976058]
ENSXETG00000012213	kif11	2	-2.76499	4.90358e-36	8.50358e-34	NF62 vs NF50	kinesin family member 11 [Source:Xenbase;Acc:XB-GENE-978999]
ENSXETG00000033409	grem1	2	-2.72234	3.1208e-34	4.76895e-32	NF62 vs NF50	cell division cycle associated 2 [Source:NCBI gene (formerly Entrezgene);Acc:100498571]
ENSXETG00000000253	mcm5	2	-2.69941	1.36173e-40	3.13685e-38	NF62 vs NF50	minichromosome maintenance complex component 5 [Source:Xenbase;Acc:XB-GENE-985665]
ENSXETG00000027460	pclaf	2	-2.69575	7.33741e-51	3.14571e-48	NF62 vs NF50	PCNA clamp associated factor [Source:Xenbase;Acc:XB-GENE-1006964]
ENSXETG00000022448	bub1	2	-2.6878	7.25566e-40	1.57724e-37	NF62 vs NF50	BUB1 mitotic checkpoint serine/threonine kinase [Source:Xenbase;Acc:XB-GENE-974762]
ENSXETG00000001323	tk1	2	-2.68673	3.52451e-19	2.03735e-17	NF62 vs NF50	thymidine kinase 1 [Source:Xenbase;Acc:XB-GENE-978544]		The protein encoded by this gene is a cytosolic enzyme that catalyzes the addition of a gamma-phosphate group to thymidine. This creates dTMP and is the first step in the biosynthesis of dTTP, which is one component required for DNA replication.
ENSXETG00000015449	prc1	2	-2.68602	5.55151e-47	1.86265e-44	NF62 vs NF50	protein regulator of cytokinesis 1 [Source:Xenbase;Acc:XB-GENE-963901]
ENSXETG00000001245	ncaph	2	-2.67517	7.79305e-30	9.25215e-28	NF62 vs NF50	non-SMC condensin I complex subunit H [Source:Xenbase;Acc:XB-GENE-5738397]
ENSXETG00000008497	kif15	2	-2.64116	7.54174e-44	2.15554e-41	NF62 vs NF50	kinesin family member 15 [Source:Xenbase;Acc:XB-GENE-1005654]
ENSXETG00000041258	knl1	2	-2.63641	2.11174e-28	2.32804e-26	NF62 vs NF50	kinetochore scaffold 1 [Source:NCBI gene (formerly Entrezgene);Acc:100497601]
ENSXETG00000022574	ercc6l	2	-2.55297	5.83701e-19	3.29994e-17	NF62 vs NF50	excision repair cross-complementation group 6 like [Source:Xenbase;Acc:XB-GENE-988849]
ENSXETG00000026059	ccnb2	2	-2.53559	1.19548e-16	5.28683e-15	NF62 vs NF50	cyclin B2 [Source:Xenbase;Acc:XB-GENE-1005599]
ENSXETG00000021362	top2a	2	-2.51696	5.90963e-16	2.41934e-14	NF62 vs NF50	DNA topoisomerase II alpha [Source:Xenbase;Acc:XB-GENE-970178]		This gene encodes a DNA topoisomerase, an enzyme that controls and alters the topologic states of DNA during transcription. This nuclear enzyme is involved in processes such as chromosome condensation, chromatid separation, and the relief of torsional stress that occurs during DNA transcription and replication. It catalyzes the transient breaking and rejoining of two strands of duplex DNA which a…
ENSXETG00000004436	e2f8	2	-2.51531	5.81713e-24	4.93306e-22	NF62 vs NF50	E2F transcription factor 8 [Source:Xenbase;Acc:XB-GENE-1219148]
ENSXETG00000010344	plk1	2	-2.50817	5.71898e-37	1.02636e-34	NF62 vs NF50	polo like kinase 1 [Source:Xenbase;Acc:XB-GENE-941540]		The Ser/Thr protein kinase encoded by this gene belongs to the CDC5/Polo subfamily. It is highly expressed during mitosis and elevated levels are found in many different types of cancer. Depletion of this protein in cancer cells dramatically inhibited cell proliferation and induced apoptosis; hence, it is a target for cancer therapy.
ENSXETG00000030117	arrdc4	2	-2.49071	9.96919e-23	7.61705e-21	NF62 vs NF50	cell division cycle associated 3 [Source:NCBI gene (formerly Entrezgene);Acc:100379776]
ENSXETG00000016582	recql4	2	-2.45504	1.53233e-23	1.22539e-21	NF62 vs NF50	RecQ helicase-like 4 [Source:Xenbase;Acc:XB-GENE-997814]
ENSXETG00000022522	plk4	2	-2.35102	3.65178e-21	2.4505e-19	NF62 vs NF50	polo like kinase 4 [Source:Xenbase;Acc:XB-GENE-493608]
ENSXETG00000027687	spc24	2	-2.31148	1.22611e-26	1.24499e-24	NF62 vs NF50	SPC24, NDC80 kinetochore complex component [Source:Xenbase;Acc:XB-GENE-974559]
ENSXETG00000001836	mnd1	2	-2.2196	5.01196e-12	1.39556e-10	NF62 vs NF50	meiotic nuclear divisions 1 [Source:Xenbase;Acc:XB-GENE-950994]
ENSXETG00000009104	mcm7	2	-1.96293	1.02705e-41	2.55669e-39	NF62 vs NF50	minichromosome maintenance complex component 7 [Source:Xenbase;Acc:XB-GENE-5946446]
ENSXETG00000013598	kif2c	2	-1.92397	3.4713e-16	1.46784e-14	NF62 vs NF50	kinesin family member 2C [Source:Xenbase;Acc:XB-GENE-961445]
ENSXETG00000018081	prc1.2	2	-1.91647	2.52901e-08	4.1392e-07	NF62 vs NF50	protein regulator of cytokinesis 1, gene 2 [Source:Xenbase;Acc:XB-GENE-1020943]
ENSXETG00000023034	cdc7	2	-1.89902	4.31365e-18	2.21186e-16	NF62 vs NF50	cell division cycle 7 [Source:Xenbase;Acc:XB-GENE-951314]
ENSXETG00000021428	e2f1	2	-1.88581	3.98979e-08	6.29636e-07	NF62 vs NF50	E2F transcription factor 1 [Source:Xenbase;Acc:XB-GENE-481741]
ENSXETG00000021310	cdc25a	2	-1.84871	6.98307e-13	2.13843e-11	NF62 vs NF50	cell division cycle 25A [Source:Xenbase;Acc:XB-GENE-5809292]
ENSXETG00000014891	mcm6.2	2	-1.83155	1.13116e-34	1.81857e-32	NF62 vs NF50	minichromosome maintenance complex component 6 [Source:Xenbase;Acc:XB-GENE-962678]
ENSXETG00000020840	ndc80	2	-1.82552	3.95918e-25	3.68109e-23	NF62 vs NF50	NDC80 kinetochore complex component [Source:Xenbase;Acc:XB-GENE-997352]
ENSXETG00000024394	cdc6	2	-1.81168	1.48617e-17	7.23582e-16	NF62 vs NF50	cell division cycle 6 [Source:Xenbase;Acc:XB-GENE-974720]
ENSXETG00000018331	dck.2	2	-1.79445	2.70941e-07	3.61426e-06	NF62 vs NF50	deoxycytidine kinase, gene 2 [Source:Xenbase;Acc:XB-GENE-5727742]
ENSXETG00000002059	mcm2	2	-1.7749	3.03863e-33	4.22506e-31	NF62 vs NF50	minichromosome maintenance complex component 2 [Source:Xenbase;Acc:XB-GENE-999974]
ENSXETG00000022298	ung	2	-1.60384	2.59219e-16	1.10825e-14	NF62 vs NF50	uracil DNA glycosylase [Source:Xenbase;Acc:XB-GENE-960119]
ENSXETG00000007411	cdca7l	2	-1.5302	6.50378e-09	1.15511e-07	NF62 vs NF50	cell division cycle associated 7 like [Source:Xenbase;Acc:XB-GENE-1217533]
ENSXETG00000012032	aurka	2	-1.49567	1.57656e-06	1.81859e-05	NF62 vs NF50	aurora kinase A [Source:Xenbase;Acc:XB-GENE-853082]
ENSXETG00000014320	e2f7	2	-1.48826	1.97467e-05	0.000179066	NF62 vs NF50	E2F transcription factor 7 [Source:Xenbase;Acc:XB-GENE-1018445]
ENSXETG00000008193	pcna	2	-1.40038	8.28971e-52	3.65553e-49	NF62 vs NF50	proliferating cell nuclear antigen [Source:Xenbase;Acc:XB-GENE-972522]
ENSXETG00000012969	rcc1	2	-1.37638	4.3235e-21	2.8887e-19	NF62 vs NF50	regulator of chromosome condensation 1 [Source:Xenbase;Acc:XB-GENE-979094]
ENSXETG00000023094	cdca5	2	-1.37616	1.7337e-05	0.000158895	NF62 vs NF50	cell division cycle associated 5 [Source:Xenbase;Acc:XB-GENE-5908127]
ENSXETG00000013780	e2f5	2	-1.36018	1.0411e-23	8.5018e-22	NF62 vs NF50	E2F transcription factor 5 [Source:Xenbase;Acc:XB-GENE-481326]
ENSXETG00000025623	cdc20	2	-1.35045	2.38006e-16	1.02323e-14	NF62 vs NF50	cell division cycle 20 [Source:Xenbase;Acc:XB-GENE-970663]
ENSXETG00000012929	ccne1	2	-1.33953	2.49209e-10	5.47126e-09	NF62 vs NF50	cyclin E1 [Source:Xenbase;Acc:XB-GENE-972042]
ENSXETG00000000267	ccndx	2	-1.16632	3.20538e-06	3.44512e-05	NF62 vs NF50	cyclin Dx [Source:Xenbase;Acc:XB-GENE-483042]
ENSXETG00000026423	neurog3	2	-1.1444	0.001084	0.00627548	NF62 vs NF50	neurogenin 3 [Source:Xenbase;Acc:XB-GENE-876279]
ENSXETG00000033220	cdkn2c	2	-1.09742	7.71124e-08	1.15886e-06	NF62 vs NF50	cyclin-dependent kinase inhibitor 2C [Source:NCBI gene (formerly Entrezgene);Acc:100144705]
ENSXETG00000006710	cdc25c	2	-1.06664	1.57074e-07	2.21057e-06	NF62 vs NF50	cell division cycle 25C [Source:Xenbase;Acc:XB-GENE-944821]
ENSXETG00000000286	cdknx	2	-1.02554	5.96206e-17	2.73864e-15	NF62 vs NF50	cyclin-dependent kinase inhibitor xic1 [Source:Xenbase;Acc:XB-GENE-1032978]
ENSXETG00000005204	dock1	2	-0.962007	8.75307e-07	1.06458e-05	NF62 vs NF50	dedicator of cytokinesis 1 [Source:Xenbase;Acc:XB-GENE-1010793]
ENSXETG00000006660	ccne2	2	-0.906709	1.59977e-05	0.000148116	NF62 vs NF50	cyclin E2 [Source:Xenbase;Acc:XB-GENE-923043]
ENSXETG00000000021	e2f3	2	-0.906008	0.000933698	0.00550657	NF62 vs NF50	E2F transcription factor 3 [Source:Xenbase;Acc:XB-GENE-974737]
ENSXETG00000012459	ccnf	2	-0.89546	2.43542e-06	2.68679e-05	NF62 vs NF50	cyclin F [Source:Xenbase;Acc:XB-GENE-963729]
ENSXETG00000037729	wdr13	2	-0.810342	0.000842695	0.00503529	NF62 vs NF50	WDR13 (WD Repeat Domain 13) is a Protein Coding gene. This gene encodes a member of the WD repeat protein family. WD repeats are minimally conserved regions of approximately 40 amino acids typically bracketed by Gly-His and Trp-Asp (GH-WD), which may facilitate formation of heterotrimeric or multiprotein complexes. Members of this family are involved in a variety of cellular processes, including …
ENSXETG00000014839	cdc14b	2	-0.757986	7.11986e-08	1.07839e-06	NF62 vs NF50	cell division cycle 14B [Source:Xenbase;Acc:XB-GENE-977314]
ENSXETG00000000984	rbbp4	2	-0.723139	1.8729e-07	2.59017e-06	NF62 vs NF50	retinoblastoma binding protein 4 [Source:Xenbase;Acc:XB-GENE-482002]
ENSXETG00000035676	pex10	2	-0.716509	0.00660242	0.0290484	NF62 vs NF50	mitogen-activated protein kinase kinase kinase 19 [Source:NCBI gene (formerly Entrezgene);Acc:100488738]
ENSXETG00000031362	rfng	2	-0.697155	0.00102736	0.0060027	NF62 vs NF50	retinoblastoma binding protein 8 [Source:NCBI gene (formerly Entrezgene);Acc:100380142]
ENSXETG00000014861	chek1	2	-0.692518	0.00364573	0.0176944	NF62 vs NF50	checkpoint kinase 1 [Source:Xenbase;Acc:XB-GENE-491846]
ENSXETG00000000595	cdc37l1	2	-0.657803	0.00427898	0.0202707	NF62 vs NF50	cell division cycle 37-like 1 [Source:Xenbase;Acc:XB-GENE-984706]
ENSXETG00000006803	cdca4	2	-0.625936	5.7368e-06	5.8482e-05	NF62 vs NF50	cell division cycle associated 4 [Source:Xenbase;Acc:XB-GENE-992111]
ENSXETG00000022997	mad1l1	2	-0.604743	4.45265e-06	4.65597e-05	NF62 vs NF50	mitotic arrest deficient 1 like 1 [Source:Xenbase;Acc:XB-GENE-6258053]
ENSXETG00000003985	caprin1	2	-0.504152	2.64612e-07	3.54824e-06	NF62 vs NF50	cell cycle associated protein 1 [Source:Xenbase;Acc:XB-GENE-942720]
ENSXETG00000016497	mphosph10	2	-0.467224	0.00949412	0.0389196	NF62 vs NF50	M-phase phosphoprotein 10 (U3 small nucleolar ribonucleoprotein) [Source:Xenbase;Acc:XB-GENE-940335]
ENSXETG00000011718	ccnh	2	-0.464118	0.00625065	0.0277306	NF62 vs NF50	cyclin H [Source:Xenbase;Acc:XB-GENE-922561]
ENSXETG00000006555	cdc34	2	-0.434184	0.00439271	0.0207457	NF62 vs NF50	cell division cycle 34 [Source:Xenbase;Acc:XB-GENE-5772505]
ENSXETG00000030657	mphosph9	2	-0.405126	0.00451274	0.0212152	NF62 vs NF50	M-phase phosphoprotein 9 [Source:NCBI gene (formerly Entrezgene);Acc:100037862]
ENSXETG00000023695	cdk12	2	-0.323349	0.00055479	0.00348216	NF62 vs NF50	cyclin-dependent kinase 12 [Source:Xenbase;Acc:XB-GENE-493308]	+
ENSXETG00000010841	dock7	2	-0.304341	0.000906665	0.00536559	NF62 vs NF50	dedicator of cytokinesis 7 [Source:Xenbase;Acc:XB-GENE-998178]
ENSXETG00000007898	neurog1	3	-3.3073	1.11757e-33	1.65852e-31	NF62 vs NF50	neurogenin 1 [Source:Xenbase;Acc:XB-GENE-491452]	-
ENSXETG00000018954	scnn1a	3	-2.04118	1.01937e-10	2.3623e-09	NF62 vs NF50	sodium channel, non voltage gated 1 alpha subunit [Source:Xenbase;Acc:XB-GENE-996083]
ENSXETG00000034635	wdr62	3	-1.76747	2.0193e-08	3.3404e-07	NF62 vs NF50	WDR62 (WD Repeat Domain 62) is a Protein Coding gene. This gene is proposed to play a role in cerebral cortical development. Mutations in this gene have been associated with microencephaly, cortical malformations, and cognitive disability. Alternative splicing results in multiple transcript variants. [provided by RefSeq, Jan 2011]
ENSXETG00000022059	p2ry11	3	-1.71853	2.22879e-07	3.05227e-06	NF62 vs NF50	purinergic receptor P2Y, G-protein coupled, 11 [Source:Xenbase;Acc:XB-GENE-6465757]
ENSXETG00000008840	fzd2	3	-1.51432	1.49933e-22	1.12333e-20	NF62 vs NF50	frizzled class receptor 2 [Source:Xenbase;Acc:XB-GENE-487022]
ENSXETG00000006439	enc1.2	3	-1.47626	1.56641e-46	5.14382e-44	NF62 vs NF50	ectodermal-neural cortex (with BTB-like domain), gene 2 [Source:Xenbase;Acc:XB-GENE-5914613]
ENSXETG00000038534	fgf3	3	-1.30319	2.64853e-05	0.000233053	NF62 vs NF50	fibroblast growth factor 3 [Source:NCBI gene (formerly Entrezgene);Acc:493516]
ENSXETG00000007776	sfrp1	3	-1.18752	4.49403e-13	1.41265e-11	NF62 vs NF50	secreted frizzled-related protein 1 [Source:Xenbase;Acc:XB-GENE-488230]
ENSXETG00000039729	pold2	3	-1.10458	2.4681e-11	6.3382e-10	NF62 vs NF50	potassium channel, two pore domain subfamily K, member 5 [Source:NCBI gene (formerly Entrezgene);Acc:100489489]
ENSXETG00000013994	chrng	3	-1.08324	0.000877124	0.00521072	NF62 vs NF50	cholinergic receptor, nicotinic gamma [Source:Xenbase;Acc:XB-GENE-990010]
ENSXETG00000002931	fzd10	3	-1.06254	0.000716412	0.00436006	NF62 vs NF50	frizzled class receptor 10 [Source:Xenbase;Acc:XB-GENE-480379]
ENSXETG00000016053	kctd17	3	-1.03197	7.49021e-05	0.000595283	NF62 vs NF50	potassium channel tetramerization domain containing 17 [Source:Xenbase;Acc:XB-GENE-6035411]
ENSXETG00000011869	sypl2	3	-0.988789	0.000546555	0.00344026	NF62 vs NF50	synaptophysin like 2 [Source:Xenbase;Acc:XB-GENE-950184]
ENSXETG00000018738	tgfb1	3	-0.982304	7.84559e-05	0.00062065	NF62 vs NF50	transforming growth factor beta 1 [Source:Xenbase;Acc:XB-GENE-488111]
ENSXETG00000038741	wnt11	3	-0.971889	0.00551851	0.0250434	NF62 vs NF50	wnt11 protein [Source:NCBI gene (formerly Entrezgene);Acc:493495]
ENSXETG00000022398	asic5	3	-0.96249	0.00520658	0.0238594	NF62 vs NF50	acid sensing ion channel subunit family member 5 [Source:Xenbase;Acc:XB-GENE-983430]
ENSXETG00000023966	sfrpx	3	-0.927849	4.43136e-06	4.63686e-05	NF62 vs NF50	secreted frizzled-related protein [Source:Xenbase;Acc:XB-GENE-495296]
ENSXETG00000036699	penk	3	-0.912361	0.000210964	0.00148812	NF62 vs NF50	PENK (Proenkephalin) is a Protein Coding gene.
ENSXETG00000002741	nepro	3	-0.909033	1.97891e-06	2.22776e-05	NF62 vs NF50	nucleolus and neural progenitor protein [Source:Xenbase;Acc:XB-GENE-5928587]
ENSXETG00000023110	dbh	3	-0.905631	0.000589612	0.0036768	NF62 vs NF50	dopamine beta-hydroxylase (dopamine beta-monooxygenase) [Source:Xenbase;Acc:XB-GENE-959495]
ENSXETG00000004106	fzd6	3	-0.88326	1.03711e-10	2.39548e-09	NF62 vs NF50	frizzled class receptor 6 [Source:Xenbase;Acc:XB-GENE-478813]
ENSXETG00000030033	ngdn	3	-0.88134	0.00816664	0.0344745	NF62 vs NF50	Neuroguidin is an EIF4E (MIM 133440)-binding protein that interacts with CPEB (MIM 607342) and functions as a translational regulatory protein during development of the vertebrate nervous system (Jung et al., 2006 [PubMed 16705177]).[supplied by OMIM, Mar 2008]
ENSXETG00000004295	neurod4	3	-0.86619	0.0103135	0.0415501	NF62 vs NF50	neuronal differentiation 4 [Source:Xenbase;Acc:XB-GENE-972704]
ENSXETG00000015639		3	-0.85481	0.000109053	0.000832818	NF62 vs NF50	synaptotagmin 13 [Source:NCBI gene (formerly Entrezgene);Acc:100496122]
ENSXETG00000029983	tcaf1	3	-0.850931	0.00321479	0.0159502	NF62 vs NF50	TRPM8 channel-associated factor 2 [Source:NCBI gene (formerly Entrezgene);Acc:100170200]
ENSXETG00000007195	cacna1f	3	-0.825547	0.000171819	0.00124092	NF62 vs NF50	calcium channel, voltage-dependent, L type, alpha 1F subunit [Source:Xenbase;Acc:XB-GENE-1013840]
ENSXETG00000038560	lrfn4	3	-0.779335	0.00566037	0.0255744	NF62 vs NF50	LRFN4 (Leucine Rich Repeat And Fibronectin Type III Domain Containing 4) is a Protein Coding gene. Among its related pathways are Protein-protein interactions at synapses and SALM protein interactions at the synapses.
ENSXETG00000037103	SHH	3	-0.743975	0.000777974	0.00468667	NF62 vs NF50	sonic hedgehog signaling molecule [Source:HGNC Symbol;Acc:HGNC:10848]
ENSXETG00000013368	egf	3	-0.73825	5.33442e-08	8.28454e-07	NF62 vs NF50	epidermal growth factor [Source:Xenbase;Acc:XB-GENE-951823]
ENSXETG00000034066	scarb1	3	-0.725545	0.00740075	0.0317639	NF62 vs NF50	synaptojanin 2 [Source:NCBI gene (formerly Entrezgene);Acc:100216051]
ENSXETG00000023394	tgfbr1	3	-0.679218	1.02097e-07	1.50216e-06	NF62 vs NF50	transforming growth factor beta receptor I [Source:Xenbase;Acc:XB-GENE-478587]
ENSXETG00000019408	wnt11	3	-0.672036	0.000418754	0.00272933	NF62 vs NF50	Wnt family member 11 [Source:Xenbase;Acc:XB-GENE-854158]
ENSXETG00000039895	fgfbp3	3	-0.671214	1.59475e-05	0.000147756	NF62 vs NF50	fibroblast growth factor binding protein 3 [Source:NCBI gene (formerly Entrezgene);Acc:779638]
ENSXETG00000008069	fgf11	3	-0.659035	0.000404102	0.00264612	NF62 vs NF50	fibroblast growth factor 11 [Source:Xenbase;Acc:XB-GENE-479522]
ENSXETG00000026087	sfrp2	3	-0.657773	0.00942461	0.0386552	NF62 vs NF50	secreted frizzled-related protein 2 [Source:Xenbase;Acc:XB-GENE-485147]
ENSXETG00000019220	bmpr1b	3	-0.649212	3.48707e-05	0.00029983	NF62 vs NF50	bone morphogenetic protein receptor type 1B [Source:Xenbase;Acc:XB-GENE-483455]
ENSXETG00000012404	fzd7	3	-0.647972	0.000252791	0.00175116	NF62 vs NF50	frizzled class receptor 7 [Source:Xenbase;Acc:XB-GENE-483731]
ENSXETG00000010442	clns1a	3	-0.645201	0.00119564	0.00685624	NF62 vs NF50	chloride channel, nucleotide-sensitive, 1A [Source:Xenbase;Acc:XB-GENE-973104]
ENSXETG00000023896	chrna5	3	-0.609152	0.00403616	0.0192444	NF62 vs NF50	cholinergic receptor nicotinic alpha 5 subunit [Source:Xenbase;Acc:XB-GENE-5755296]
ENSXETG00000007254	kcnmb3	3	-0.606262	0.00086995	0.00518529	NF62 vs NF50	potassium channel subfamily M regulatory beta subunit 3 [Source:Xenbase;Acc:XB-GENE-5864898]
ENSXETG00000001175	clcn5	3	-0.598621	0.00687193	0.0299693	NF62 vs NF50	CLCN5 (Chloride Voltage-Gated Channel 5) is a Protein Coding gene. This gene encodes a member of the ClC family of chloride ion channels and ion transporters. The encoded protein is primarily localized to endosomal membranes and may function to facilitate albumin uptake by the renal proximal tubule. Mutations in this gene have been found in Dent disease and renal tubular disorders complicated by …
ENSXETG00000018588	kctd10	3	-0.595349	2.14036e-07	2.939e-06	NF62 vs NF50	potassium channel tetramerization domain containing 10 [Source:Xenbase;Acc:XB-GENE-970871]
ENSXETG00000003073	wnt7b	3	-0.571586	4.35228e-06	4.5696e-05	NF62 vs NF50	Wnt family member 7B [Source:Xenbase;Acc:XB-GENE-481936]
ENSXETG00000024699	sfrp5	3	-0.509247	0.00248748	0.0128616	NF62 vs NF50	secreted frizzled-related protein 5 [Source:Xenbase;Acc:XB-GENE-482920]
ENSXETG00000016868	kctd15	3	-0.452437	0.000336632	0.00224917	NF62 vs NF50	potassium channel tetramerization domain containing 15 [Source:Xenbase;Acc:XB-GENE-944069]
ENSXETG00000015592	fgfr2	3	-0.441061	0.00326423	0.016163	NF62 vs NF50	fibroblast growth factor receptor 2 [Source:Xenbase;Acc:XB-GENE-1018296]
ENSXETG00000023872	nradd	3	-0.437853	0.0100271	0.0406297	NF62 vs NF50	neurotrophin receptor associated death domain [Source:Xenbase;Acc:XB-GENE-947583]
ENSXETG00000016563	tcf12	3	-0.404029	2.61328e-06	2.84639e-05	NF62 vs NF50	transcription factor 12 (HTF4, helix-loop-helix transcription factors 4) [Source:Xenbase;Acc:XB-GENE-5799694]
ENSXETG00000016392	creb1	3	-0.363924	1.93449e-05	0.000175939	NF62 vs NF50	cAMP responsive element binding protein 1 [Source:Xenbase;Acc:XB-GENE-945015]
ENSXETG00000012387	wls	3	-0.262254	0.00410709	0.0195524	NF62 vs NF50	wntless Wnt ligand secretion mediator [Source:Xenbase;Acc:XB-GENE-956982]
ENSXETG00000008965	scn3a	3	-0.249843	0.00233748	0.0122049	NF62 vs NF50	sodium channel, voltage gated, type III alpha subunit [Source:Xenbase;Acc:XB-GENE-5812330]
ENSXETG00000013105	trip13	4	-2.99852	1.99254e-26	1.97134e-24	NF62 vs NF50	thyroid hormone receptor interactor 13 [Source:Xenbase;Acc:XB-GENE-974898]
ENSXETG00000037869	dlx1	4	-2.61675	5.98961e-19	3.3732e-17	NF62 vs NF50	DLX1 (Distal-Less Homeobox 1) is a Protein Coding gene. This gene encodes a member of a homeobox transcription factor gene family similiar to the Drosophila distal-less gene. The encoded protein is localized to the nucleus where it may function as a transcriptional regulator of signals from multiple TGF-{beta} superfamily members. The encoded protein may play a role in the control of craniofacial…
ENSXETG00000024626	hbd	4	-2.4452	2.88591e-32	3.87315e-30	NF62 vs NF50	hemoglobin subunit delta [Source:Xenbase;Acc:XB-GENE-5844531]		This is the larval Hb that is downregulated at metamorphosis
ENSXETG00000022490	olig3	4	-2.2492	1.44811e-12	4.25715e-11	NF62 vs NF50	oligodendrocyte transcription factor 3 [Source:Xenbase;Acc:XB-GENE-919789]
ENSXETG00000014193	dbx1	4	-2.14679	6.22499e-18	3.15005e-16	NF62 vs NF50	developing brain homeobox 1 [Source:Xenbase;Acc:XB-GENE-480177]
ENSXETG00000002679	sinhcaf	4	-1.94905	9.0252e-11	2.10415e-09	NF62 vs NF50	SIN3-HDAC complex associated factor [Source:Xenbase;Acc:XB-GENE-995755]
ENSXETG00000024100	neurog2	4	-1.94788	7.78646e-09	1.36409e-07	NF62 vs NF50	neurogenin 2 [Source:Xenbase;Acc:XB-GENE-491040]
ENSXETG00000037313	nes	4	-1.93754	2.04127e-11	5.31383e-10	NF62 vs NF50	nestin [Source:NCBI gene (formerly Entrezgene);Acc:100486009]
ENSXETG00000011112	hes5.9	4	-1.87851	2.80953e-08	4.58374e-07	NF62 vs NF50	hairy and enhancer of split 5, gene 9 [Source:NCBI gene (formerly Entrezgene);Acc:733709]
ENSXETG00000022525	dll1	4	-1.82822	2.03033e-62	1.74089e-59	NF62 vs NF50	delta-like 1 [Source:Xenbase;Acc:XB-GENE-479210]
ENSXETG00000025522	hes5.5	4	-1.73761	6.55014e-07	8.12659e-06	NF62 vs NF50	hairy and enhancer of split 5 gene 5 [Source:Xenbase;Acc:XB-GENE-6492485]
ENSXETG00000007763	stc1	4	-1.71048	5.08346e-08	7.96529e-07	NF62 vs NF50	stanniocalcin 1 [Source:Xenbase;Acc:XB-GENE-949749]
[truncated: 1,977 more rows]

## Sheet: NF50-56 upregulated
Comparison: NF50 to NF56 upregulated genes with annotations
[truncated: 491 more rows]

[truncated: 5 more sheets: NF50-56 downregulated, Cell cycle up NF50-56, Cell cycle down NF50-56, T3 up (anot), T3 down (anot)]
